# Supplementary material for: Reactions of Frustrated Lewis Pairs with Chloro‐Diazirines: Cleavage of N=N Double Bonds
Source: Angew Chem Int Ed Engl. 2022 Aug 3;61(37):e202209241. doi: 10.1002/anie.202209241 (PMC9543150; doi:10.1002/anie.202209241)
Supplement: Supplementary file 1 — Supporting Information [file ANIE-61-0-s001.cif]

data_11
_audit_creation_date               2022-06-20
_audit_creation_method
;
Olex2 1.2
(compiled 2018.05.29 svn.r3508 for OlexSys, GUI svn.r5506)
;
_shelx_SHELXL_version_number       '2018/3'
_audit_contact_author_address      ?
_audit_contact_author_email        ?
_audit_contact_author_name         ''
_audit_contact_author_phone        ?
_publ_contact_author_id_orcid      ?
_publ_section_references
;
Dolomanov, O.V., Bourhis, L.J., Gildea, R.J, Howard, J.A.K. & Puschmann, H.
 (2009), J. Appl. Cryst. 42, 339-341.

Sheldrick, G.M. (2015). Acta Cryst. C71, 3-8.
;
_chemical_name_common              ?
_chemical_name_systematic          ?
_chemical_formula_moiety          
 'C46 H26 B Br Cl F15 N2 P, C46 H25 B Br Cl F15 N2 P, 4(C H2 Cl2)'
_chemical_formula_sum              'C96 H59 B2 Br2 Cl10 F30 N4 P2'
_chemical_formula_weight           2436.35
_chemical_melting_point            ?
loop_
  _atom_type_symbol
  _atom_type_description
  _atom_type_scat_dispersion_real
  _atom_type_scat_dispersion_imag
  _atom_type_scat_source
 'C' 'C' 0.0181 0.0091 'International Tables Vol C Tables 4.2.6.8 and 6.1.1.4'
 'H' 'H' 0.0000 0.0000 'International Tables Vol C Tables 4.2.6.8 and 6.1.1.4'
 'B' 'B' 0.0090 0.0039 'International Tables Vol C Tables 4.2.6.8 and 6.1.1.4'
 'Br' 'Br' -0.6763 1.2805
 'International Tables Vol C Tables 4.2.6.8 and 6.1.1.4'
 'Cl' 'Cl' 0.3639 0.7018 'International Tables Vol C Tables 4.2.6.8 and 6.1.1.4'
 'F' 'F' 0.0727 0.0534 'International Tables Vol C Tables 4.2.6.8 and 6.1.1.4'
 'N' 'N' 0.0311 0.0180 'International Tables Vol C Tables 4.2.6.8 and 6.1.1.4'
 'P' 'P' 0.2955 0.4335 'International Tables Vol C Tables 4.2.6.8 and 6.1.1.4'

_shelx_space_group_comment
;
The symmetry employed for this shelxl refinement is uniquely defined
by the following loop, which should always be used as a source of
symmetry information in preference to the above space-group names.
They are only intended as comments.
;
_space_group_crystal_system        'monoclinic'
_space_group_IT_number             14
_space_group_name_H-M_alt          'P 1 21/c 1'
_space_group_name_Hall             '-P 2ybc'
loop_
  _space_group_symop_operation_xyz
 'x, y, z'
 '-x, y+1/2, -z+1/2'
 '-x, -y, -z'
 'x, -y-1/2, z-1/2'

_cell_length_a                     25.3473(17)
_cell_length_b                     16.5833(11)
_cell_length_c                     25.9258(17)
_cell_angle_alpha                  90
_cell_angle_beta                   116.672(3)
_cell_angle_gamma                  90
_cell_volume                       9738.1(11)
_cell_formula_units_Z              4
_cell_measurement_reflns_used      9900
_cell_measurement_temperature      150(2)
_cell_measurement_theta_max        72.03
_cell_measurement_theta_min        3.30
_shelx_estimated_absorpt_T_max     ?
_shelx_estimated_absorpt_T_min     ?
_exptl_absorpt_coefficient_mu      4.853
_exptl_absorpt_correction_T_max    0.7536
_exptl_absorpt_correction_T_min    0.5511
_exptl_absorpt_correction_type     'none'
_exptl_absorpt_process_details
;
SADABS-2016/2 (Bruker,2016/2) was used for absorption correction.
wR2(int) was 0.1161 before and 0.0791 after correction.
The Ratio of minimum to maximum transmission is 0.7313.
The \l/2 correction factor is Not present.
;
_exptl_absorpt_special_details     ?
_exptl_crystal_colour              ?
_exptl_crystal_density_diffrn      1.662
_exptl_crystal_density_meas        ?
_exptl_crystal_density_method      ?
_exptl_crystal_description         blocks
_exptl_crystal_F_000               4852
_exptl_crystal_size_max            ?
_exptl_crystal_size_mid            ?
_exptl_crystal_size_min            ?
_exptl_transmission_factor_max     ?
_exptl_transmission_factor_min     ?
_diffrn_reflns_av_R_equivalents    0.0687
_diffrn_reflns_av_unetI/netI       0.0283
_diffrn_reflns_Laue_measured_fraction_full  0.999
_diffrn_reflns_Laue_measured_fraction_max  0.995
_diffrn_reflns_limit_h_max         31
_diffrn_reflns_limit_h_min         -31
_diffrn_reflns_limit_k_max         20
_diffrn_reflns_limit_k_min         -20
_diffrn_reflns_limit_l_max         31
_diffrn_reflns_limit_l_min         -31
_diffrn_reflns_number              237832
_diffrn_reflns_point_group_measured_fraction_full  0.999
_diffrn_reflns_point_group_measured_fraction_max  0.995
_diffrn_reflns_theta_full          67.679
_diffrn_reflns_theta_max           72.314
_diffrn_reflns_theta_min           1.950
_diffrn_ambient_temperature        150.0
_diffrn_detector_area_resol_mean   ?
_diffrn_measured_fraction_theta_full  0.999
_diffrn_measured_fraction_theta_max  0.995
_diffrn_measurement_device_type    'Bruker APEX-II CCD'
_diffrn_measurement_method         '\f and \w scans'
_diffrn_radiation_type             CuK\a
_diffrn_radiation_wavelength       1.54178
_diffrn_source                     ?
_diffrn_standards_number           0
_reflns_Friedel_coverage           0.000
_reflns_Friedel_fraction_full      .
_reflns_Friedel_fraction_max       .
_reflns_number_gt                  16201
_reflns_number_total               19150
_reflns_special_details
;
 Reflections were merged by SHELXL according to the crystal
 class for the calculation of statistics and refinement.
 
 _reflns_Friedel_fraction is defined as the number of unique
 Friedel pairs measured divided by the number that would be
 possible theoretically, ignoring centric projections and
 systematic absences.
;
_reflns_threshold_expression       'I > 2\s(I)'
_computing_cell_refinement         'SAINT V8.40B (?, 2016)'
_computing_data_collection         ?
_computing_data_reduction          'SAINT V8.40B (?, 2016)'
_computing_molecular_graphics      'Olex2 (Dolomanov et al., 2009)'
_computing_publication_material    'Olex2 (Dolomanov et al., 2009)'
_computing_structure_refinement    'ShelXL (Sheldrick, 2015)'
_computing_structure_solution      'XT (Sheldrick, 2015)'
_refine_diff_density_max           1.719
_refine_diff_density_min           -1.015
_refine_diff_density_rms           0.074
_refine_ls_extinction_coef         .
_refine_ls_extinction_method       none
_refine_ls_goodness_of_fit_ref     1.084
_refine_ls_hydrogen_treatment      mixed
_refine_ls_matrix_type             full
_refine_ls_number_parameters       1326
_refine_ls_number_reflns           19150
_refine_ls_number_restraints       0
_refine_ls_R_factor_all            0.0530
_refine_ls_R_factor_gt             0.0452
_refine_ls_restrained_S_all        1.084
_refine_ls_shift/su_max            0.001
_refine_ls_shift/su_mean           0.000
_refine_ls_structure_factor_coef   Fsqd
_refine_ls_weighting_details      
 'w=1/[\s^2^(Fo^2^)+(0.0592P)^2^+11.2894P] where P=(Fo^2^+2Fc^2^)/3'
_refine_ls_weighting_scheme        calc
_refine_ls_wR_factor_gt            0.1208
_refine_ls_wR_factor_ref           0.1270
_refine_special_details            ?
_olex2_refinement_description
;
1. Fixed Uiso
 At 1.2 times of:
  All C(H) groups, {H0AA,H0AB} of C0AA, {H1AA,H1AB} of C1AA, {H95A,H95B} of
  C95, {H93A,H93B} of C93, All N(H) groups
 At 1.5 times of:
  All C(H,H,H) groups, {H38A,H38B} of C38
2.a Secondary CH2 refined with riding coordinates:
 C93(H93A,H93B), C95(H95A,H95B), C0AA(H0AA,H0AB), C1AA(H1AA,H1AB)
2.b Aromatic/amide H refined with riding coordinates:
 N2(H2), N4(H4), C25(H25), C21(H21), C70(H70), C66(H66), C69(H69), C67(H67),
 C22(H22), C37(H37), C24(H24), C76(H76), C31(H31), C28(H28), C44(H44), C41(H41),
  C83(H83), C30(H30), C80(H80), C82(H82), C90(H90), C81(H81), C42(H42),
 C29(H29), C43(H43), C36(H36), C34(H34), C73(H73), C75(H75), C74(H74), C89(H89),
  C87(H87), C88(H88), C35(H35)
2.c Idealised Me refined as rotating group:
 C96(H96A,H96B,H96C), C45(H45A,H45B,H45C), C84(H84A,H84B,H84C), C77(H77A,H77B,
 H77C), C91(H91A,H91B,H91C)
;
_atom_sites_solution_hydrogens     mixed
_atom_sites_solution_primary       ?
_atom_sites_solution_secondary     ?
loop_
  _atom_site_label
  _atom_site_type_symbol
  _atom_site_fract_x
  _atom_site_fract_y
  _atom_site_fract_z
  _atom_site_U_iso_or_equiv
  _atom_site_adp_type
  _atom_site_occupancy
  _atom_site_site_symmetry_order
  _atom_site_calc_flag
  _atom_site_refinement_flags_posn
  _atom_site_refinement_flags_adp
  _atom_site_refinement_flags_occupancy
  _atom_site_disorder_assembly
  _atom_site_disorder_group
 Br2 Br -0.05633(2) 0.87952(2) 0.53926(2) 0.05214(10) Uani 1 1 d . . . . .
 Br1 Br 0.54680(2) 0.04754(2) 0.95541(2) 0.05373(11) Uani 1 1 d . . . . .
 Cl1 Cl 0.45356(2) 0.51571(3) 0.74492(2) 0.02411(12) Uani 1 1 d . . . . .
 Cl2 Cl 0.04906(2) 0.41552(4) 0.75987(2) 0.02593(12) Uani 1 1 d . . . . .
 P1 P 0.62345(3) 0.38224(3) 0.82407(2) 0.02034(12) Uani 1 1 d . . . . .
 P2 P -0.12075(3) 0.54728(4) 0.67319(3) 0.02152(12) Uani 1 1 d . . . . .
 Cl5 Cl 0.74547(3) 0.94691(4) 0.87882(3) 0.03698(15) Uani 1 1 d . . . . .
 Cl10 Cl -0.25549(4) -0.01330(5) 0.60608(4) 0.04961(19) Uani 1 1 d . . . . .
 Cl6 Cl 0.65142(4) 0.93129(6) 0.91327(5) 0.0638(3) Uani 1 1 d . . . . .
 Cl9 Cl -0.15625(6) 0.00054(7) 0.57941(5) 0.0742(3) Uani 1 1 d . . . . .
 Cl3 Cl 0.41610(6) 0.18518(11) 0.99834(6) 0.1065(5) Uani 1 1 d . . . . .
 F1 F 0.58507(6) 0.49240(8) 0.93878(6) 0.0259(3) Uani 1 1 d . . . . .
 F10 F 0.34618(6) 0.48314(9) 0.75325(6) 0.0288(3) Uani 1 1 d . . . . .
 Cl4 Cl 0.36704(7) 0.08604(11) 0.89586(7) 0.1093(5) Uani 1 1 d . . . . .
 F15 F 0.40913(7) 0.31547(9) 0.77073(6) 0.0306(3) Uani 1 1 d . . . . .
 F30 F 0.04748(7) 0.46825(9) 0.56471(6) 0.0302(3) Uani 1 1 d . . . . .
 F16 F -0.06844(7) 0.43563(9) 0.56144(6) 0.0306(3) Uani 1 1 d . . . . .
 Cl8 Cl 0.09393(9) 0.88269(12) 0.50011(6) 0.1231(7) Uani 1 1 d . . . . .
 F5 F 0.48694(7) 0.67949(9) 0.78715(6) 0.0315(3) Uani 1 1 d . . . . .
 F26 F 0.09247(7) 0.61735(9) 0.73462(6) 0.0312(3) Uani 1 1 d . . . . .
 F25 F 0.15909(6) 0.44890(9) 0.75662(6) 0.0301(3) Uani 1 1 d . . . . .
 F2 F 0.68113(6) 0.58337(10) 0.97787(6) 0.0317(3) Uani 1 1 d . . . . .
 F21 F 0.03535(6) 0.29405(10) 0.59177(6) 0.0325(3) Uani 1 1 d . . . . .
 F6 F 0.47631(7) 0.63333(10) 0.91781(6) 0.0339(3) Uani 1 1 d . . . . .
 F20 F 0.00999(7) 0.25315(9) 0.71844(6) 0.0350(3) Uani 1 1 d . . . . .
 F11 F 0.46918(7) 0.45809(9) 0.94549(6) 0.0331(3) Uani 1 1 d . . . . .
 F22 F 0.13011(7) 0.23083(10) 0.59095(7) 0.0369(4) Uani 1 1 d . . . . .
 F4 F 0.58279(7) 0.77131(10) 0.82923(7) 0.0380(4) Uani 1 1 d . . . . .
 Cl7 Cl 0.12418(9) 0.84212(13) 0.61855(7) 0.1220(6) Uani 1 1 d . . . . .
 F19 F -0.08711(8) 0.16463(10) 0.66817(7) 0.0404(4) Uani 1 1 d . . . . .
 F9 F 0.25550(6) 0.55478(10) 0.75740(7) 0.0381(4) Uani 1 1 d . . . . .
 F3 F 0.68141(7) 0.72539(10) 0.92572(7) 0.0382(4) Uani 1 1 d . . . . .
 F24 F 0.25218(7) 0.38027(10) 0.75608(8) 0.0402(4) Uani 1 1 d . . . . .
 F7 F 0.38369(8) 0.69856(10) 0.92267(7) 0.0395(4) Uani 1 1 d . . . . .
 F27 F 0.17810(7) 0.69531(10) 0.72059(8) 0.0419(4) Uani 1 1 d . . . . .
 F14 F 0.32591(7) 0.23949(10) 0.79006(8) 0.0411(4) Uani 1 1 d . . . . .
 F23 F 0.23991(7) 0.27080(11) 0.67247(8) 0.0416(4) Uani 1 1 d . . . . .
 F29 F 0.13731(7) 0.53981(12) 0.55480(7) 0.0418(4) Uani 1 1 d . . . . .
 F8 F 0.27229(7) 0.66322(10) 0.84266(8) 0.0428(4) Uani 1 1 d . . . . .
 F18 F -0.17633(7) 0.20923(10) 0.56435(8) 0.0434(4) Uani 1 1 d . . . . .
 F17 F -0.16436(7) 0.34542(11) 0.51192(7) 0.0449(4) Uani 1 1 d . . . . .
 F12 F 0.38205(9) 0.38771(12) 0.96152(8) 0.0504(5) Uani 1 1 d . . . . .
 F13 F 0.30947(8) 0.27873(12) 0.88359(9) 0.0510(5) Uani 1 1 d . . . . .
 F28 F 0.20192(8) 0.65632(12) 0.63130(9) 0.0507(5) Uani 1 1 d . . . . .
 N3 N 0.02162(8) 0.49986(12) 0.65764(8) 0.0200(4) Uani 1 1 d . . . . .
 N1 N 0.48546(8) 0.42983(12) 0.84727(8) 0.0201(4) Uani 1 1 d . . . . .
 N2 N 0.56538(8) 0.41357(12) 0.82886(8) 0.0202(4) Uani 1 1 d . . . . .
 H2 H 0.555057 0.462614 0.815010 0.024 Uiso 1 1 calc R . . . .
 N4 N -0.06161(8) 0.51586(12) 0.67055(8) 0.0219(4) Uani 1 1 d . . . . .
 H4 H -0.052092 0.466533 0.684078 0.026 Uiso 1 1 calc R . . . .
 C20 C 0.53608(10) 0.30112(14) 0.87404(10) 0.0203(4) Uani 1 1 d . . . . .
 C19 C 0.53019(10) 0.38363(14) 0.84830(9) 0.0194(4) Uani 1 1 d . . . . .
 C1 C 0.53232(10) 0.57690(14) 0.85721(9) 0.0203(4) Uani 1 1 d . . . . .
 C64 C -0.02449(10) 0.54556(14) 0.65330(9) 0.0202(4) Uani 1 1 d . . . . .
 C7 C 0.41748(10) 0.55749(14) 0.83273(10) 0.0216(4) Uani 1 1 d . . . . .
 C58 C 0.06744(10) 0.54030(14) 0.65031(10) 0.0214(5) Uani 1 1 d . . . . .
 C2 C 0.58270(10) 0.55913(14) 0.90791(10) 0.0213(4) Uani 1 1 d . . . . .
 C46 C -0.02586(10) 0.35373(14) 0.64580(10) 0.0213(4) Uani 1 1 d . . . . .
 C47 C -0.07156(11) 0.37092(14) 0.59157(10) 0.0236(5) Uani 1 1 d . . . . .
 C13 C 0.44102(10) 0.38964(14) 0.85730(10) 0.0201(4) Uani 1 1 d . . . . .
 C52 C 0.09065(10) 0.37215(15) 0.67676(10) 0.0226(5) Uani 1 1 d . . . . .
 C6 C 0.53460(11) 0.65120(15) 0.83378(10) 0.0237(5) Uani 1 1 d . . . . .
 C25 C 0.53010(10) 0.23239(15) 0.84128(10) 0.0242(5) Uani 1 1 d . . . . .
 H25 H 0.523558 0.237486 0.802363 0.029 Uiso 1 1 calc R . . . .
 C21 C 0.54597(11) 0.29345(15) 0.93147(10) 0.0239(5) Uani 1 1 d . . . . .
 H21 H 0.550124 0.340356 0.954014 0.029 Uiso 1 1 calc R . . . .
 C65 C -0.03071(10) 0.62727(14) 0.62650(10) 0.0210(4) Uani 1 1 d . . . . .
 C3 C 0.63257(10) 0.60687(15) 0.93068(10) 0.0245(5) Uani 1 1 d . . . . .
 C70 C -0.03801(10) 0.63408(15) 0.56985(10) 0.0237(5) Uani 1 1 d . . . . .
 H70 H -0.037870 0.586981 0.549058 0.028 Uiso 1 1 calc R . . . .
 C63 C 0.10205(11) 0.59830(15) 0.68939(10) 0.0244(5) Uani 1 1 d . . . . .
 C59 C 0.08028(10) 0.52255(15) 0.60480(10) 0.0237(5) Uani 1 1 d . . . . .
 C18 C 0.40375(10) 0.33341(15) 0.81847(10) 0.0234(5) Uani 1 1 d . . . . .
 C51 C -0.03308(11) 0.28109(15) 0.66828(10) 0.0249(5) Uani 1 1 d . . . . .
 C71 C -0.15598(10) 0.63614(15) 0.63096(11) 0.0253(5) Uani 1 1 d . . . . .
 C66 C -0.02990(11) 0.69655(15) 0.65703(10) 0.0251(5) Uani 1 1 d . . . . .
 H66 H -0.024494 0.692178 0.695629 0.030 Uiso 1 1 calc R . . . .
 C8 C 0.42288(11) 0.61189(15) 0.87559(10) 0.0250(5) Uani 1 1 d . . . . .
 C12 C 0.35893(11) 0.53942(14) 0.79457(10) 0.0235(5) Uani 1 1 d . . . . .
 C27 C 0.68055(10) 0.28660(15) 0.92506(11) 0.0262(5) Uani 1 1 d . . . . .
 C39 C 0.67535(11) 0.46533(15) 0.84497(11) 0.0250(5) Uani 1 1 d . . . . .
 C85 C -0.10086(11) 0.56692(15) 0.74848(11) 0.0261(5) Uani 1 1 d . . . . .
 C26 C 0.65784(10) 0.29202(15) 0.86445(11) 0.0237(5) Uani 1 1 d . . . . .
 C32 C 0.60176(11) 0.36448(15) 0.74812(10) 0.0246(5) Uani 1 1 d . . . . .
 C53 C 0.08771(10) 0.31708(15) 0.63527(10) 0.0244(5) Uani 1 1 d . . . . .
 C62 C 0.14615(11) 0.63865(16) 0.68254(11) 0.0297(5) Uani 1 1 d . . . . .
 C69 C -0.04541(11) 0.70894(16) 0.54396(11) 0.0284(5) Uani 1 1 d . . . . .
 H69 H -0.050768 0.713772 0.505396 0.034 Uiso 1 1 calc R . . . .
 C23 C 0.54309(12) 0.15051(15) 0.92166(12) 0.0309(5) Uani 1 1 d . . . . .
 C4 C 0.63307(11) 0.67845(16) 0.90446(11) 0.0274(5) Uani 1 1 d . . . . .
 C67 C -0.03686(12) 0.77175(16) 0.63180(12) 0.0307(5) Uani 1 1 d . . . . .
 H67 H -0.036186 0.819121 0.652694 0.037 Uiso 1 1 calc R . . . .
 C11 C 0.31046(11) 0.57438(16) 0.79651(11) 0.0278(5) Uani 1 1 d . . . . .
 C14 C 0.43299(11) 0.40631(15) 0.90570(10) 0.0255(5) Uani 1 1 d . . . . .
 C78 C -0.17272(11) 0.46396(15) 0.65129(11) 0.0251(5) Uani 1 1 d . . . . .
 C9 C 0.37526(12) 0.64709(15) 0.87952(11) 0.0289(5) Uani 1 1 d . . . . .
 C22 C 0.54973(12) 0.21771(16) 0.95562(11) 0.0293(5) Uani 1 1 d . . . . .
 H22 H 0.556723 0.212140 0.994645 0.035 Uiso 1 1 calc R . . . .
 C60 C 0.12560(11) 0.56020(17) 0.59856(11) 0.0296(5) Uani 1 1 d . . . . .
 C54 C 0.13666(12) 0.28292(15) 0.63323(11) 0.0280(5) Uani 1 1 d . . . . .
 C50 C -0.08248(12) 0.23270(15) 0.64239(11) 0.0285(5) Uani 1 1 d . . . . .
 C5 C 0.58328(11) 0.70152(15) 0.85571(11) 0.0268(5) Uani 1 1 d . . . . .
 C57 C 0.14849(11) 0.39190(15) 0.71616(10) 0.0245(5) Uani 1 1 d . . . . .
 C37 C 0.54135(12) 0.36672(15) 0.71074(11) 0.0280(5) Uani 1 1 d . . . . .
 H37 H 0.513840 0.372037 0.726117 0.034 Uiso 1 1 calc R . . . .
 C72 C -0.17606(11) 0.63920(16) 0.57067(11) 0.0296(5) Uani 1 1 d . . . . .
 C17 C 0.36071(11) 0.29429(15) 0.82788(11) 0.0288(5) Uani 1 1 d . . . . .
 C24 C 0.53359(12) 0.15643(15) 0.86485(12) 0.0297(5) Uani 1 1 d . . . . .
 H24 H 0.529548 0.109352 0.842498 0.036 Uiso 1 1 calc R . . . .
 C48 C -0.12147(11) 0.32392(16) 0.56400(11) 0.0294(5) Uani 1 1 d . . . . .
 C68 C -0.04485(12) 0.77659(16) 0.57540(12) 0.0311(5) Uani 1 1 d . . . . .
 C40 C 0.66012(12) 0.53940(15) 0.81466(11) 0.0274(5) Uani 1 1 d . . . . .
 C15 C 0.38894(12) 0.36970(17) 0.91462(12) 0.0324(6) Uani 1 1 d . . . . .
 C55 C 0.19247(11) 0.30321(16) 0.67433(12) 0.0301(5) Uani 1 1 d . . . . .
 C10 C 0.31871(12) 0.62917(16) 0.83925(12) 0.0305(5) Uani 1 1 d . . . . .
 C61 C 0.15847(11) 0.61919(17) 0.63735(12) 0.0330(6) Uani 1 1 d . . . . .
 C76 C -0.15802(11) 0.70530(16) 0.66103(12) 0.0303(5) Uani 1 1 d . . . . .
 H76 H -0.143523 0.703206 0.701751 0.036 Uiso 1 1 calc R . . . .
 C31 C 0.65468(11) 0.22277(15) 0.83202(11) 0.0278(5) Uani 1 1 d . . . . .
 H31 H 0.638489 0.226573 0.791199 0.033 Uiso 1 1 calc R . . . .
 C28 C 0.70116(11) 0.21158(16) 0.95048(12) 0.0316(6) Uani 1 1 d . . . . .
 H28 H 0.717371 0.206745 0.991251 0.038 Uiso 1 1 calc R . . . .
 C44 C 0.73193(11) 0.45479(17) 0.89057(12) 0.0309(5) Uani 1 1 d . . . . .
 H44 H 0.742929 0.403634 0.908804 0.037 Uiso 1 1 calc R . . . .
 C41 C 0.70179(13) 0.60122(17) 0.83468(13) 0.0340(6) Uani 1 1 d . . . . .
 H41 H 0.692468 0.651708 0.815302 0.041 Uiso 1 1 calc R . . . .
 C33 C 0.64332(13) 0.35584(17) 0.72632(12) 0.0331(6) Uani 1 1 d . . . . .
 C96 C 0.68327(12) 0.35540(16) 0.96419(11) 0.0297(5) Uani 1 1 d . . . . .
 H96A H 0.724456 0.371862 0.987112 0.045 Uiso 1 1 calc GR . . . .
 H96B H 0.666741 0.338025 0.990054 0.045 Uiso 1 1 calc GR . . . .
 H96C H 0.660393 0.401050 0.940854 0.045 Uiso 1 1 calc GR . . . .
 C79 C -0.15879(12) 0.39032(16) 0.68194(11) 0.0278(5) Uani 1 1 d . . . . .
 C56 C 0.19838(11) 0.35832(16) 0.71622(11) 0.0292(5) Uani 1 1 d . . . . .
 C83 C -0.22856(11) 0.47477(17) 0.60433(12) 0.0300(5) Uani 1 1 d . . . . .
 H83 H -0.238264 0.525454 0.585247 0.036 Uiso 1 1 calc R . . . .
 C30 C 0.67470(12) 0.14945(16) 0.85853(13) 0.0327(6) Uani 1 1 d . . . . .
 H30 H 0.672101 0.102872 0.836179 0.039 Uiso 1 1 calc R . . . .
 C80 C -0.20130(13) 0.32904(17) 0.66123(12) 0.0338(6) Uani 1 1 d . . . . .
 H80 H -0.192730 0.278607 0.680685 0.041 Uiso 1 1 calc R . . . .
 C45 C 0.60315(12) 0.55502(16) 0.76139(12) 0.0318(6) Uani 1 1 d . . . . .
 H45A H 0.605303 0.531318 0.727760 0.048 Uiso 1 1 calc GR . . . .
 H45B H 0.596741 0.613291 0.755705 0.048 Uiso 1 1 calc GR . . . .
 H45C H 0.570335 0.530609 0.766049 0.048 Uiso 1 1 calc GR . . . .
 C49 C -0.12742(11) 0.25481(16) 0.58987(12) 0.0302(5) Uani 1 1 d . . . . .
 C82 C -0.26967(12) 0.41337(18) 0.58530(13) 0.0364(6) Uani 1 1 d . . . . .
 H82 H -0.307243 0.421606 0.553392 0.044 Uiso 1 1 calc R . . . .
 C90 C -0.04069(12) 0.56699(16) 0.78671(11) 0.0292(5) Uani 1 1 d . . . . .
 H90 H -0.012550 0.561103 0.772157 0.035 Uiso 1 1 calc R . . . .
 C81 C -0.25543(13) 0.33932(18) 0.61338(13) 0.0366(6) Uani 1 1 d . . . . .
 H81 H -0.282715 0.295877 0.599818 0.044 Uiso 1 1 calc R . . . .
 C86 C -0.14352(13) 0.57516(18) 0.76939(12) 0.0347(6) Uani 1 1 d . . . . .
 C16 C 0.35262(11) 0.31385(17) 0.87549(13) 0.0336(6) Uani 1 1 d . . . . .
 C84 C -0.10304(12) 0.37509(17) 0.73619(12) 0.0331(6) Uani 1 1 d . . . . .
 H84A H -0.105807 0.400999 0.768860 0.050 Uiso 1 1 calc GR . . . .
 H84B H -0.069360 0.397442 0.732023 0.050 Uiso 1 1 calc GR . . . .
 H84C H -0.097552 0.316895 0.743085 0.050 Uiso 1 1 calc GR . . . .
 C42 C 0.75646(13) 0.59133(18) 0.88203(13) 0.0382(6) Uani 1 1 d . . . . .
 H42 H 0.783206 0.635366 0.895563 0.046 Uiso 1 1 calc R . . . .
 C77 C -0.17342(12) 0.56970(18) 0.53471(11) 0.0337(6) Uani 1 1 d . . . . .
 H77A H -0.149643 0.526201 0.560084 0.051 Uiso 1 1 calc GR . . . .
 H77B H -0.155423 0.587600 0.510194 0.051 Uiso 1 1 calc GR . . . .
 H77C H -0.213468 0.549969 0.510396 0.051 Uiso 1 1 calc GR . . . .
 C29 C 0.69873(12) 0.14416(16) 0.91826(13) 0.0341(6) Uani 1 1 d . . . . .
 H29 H 0.713511 0.094066 0.936964 0.041 Uiso 1 1 calc R . . . .
 C43 C 0.77199(12) 0.51761(19) 0.90945(13) 0.0372(6) Uani 1 1 d . . . . .
 H43 H 0.809887 0.510104 0.941034 0.045 Uiso 1 1 calc R . . . .
 C36 C 0.52102(13) 0.36128(19) 0.65141(12) 0.0368(6) Uani 1 1 d . . . . .
 H36 H 0.479898 0.362774 0.626210 0.044 Uiso 1 1 calc R . . . .
 C34 C 0.62144(15) 0.3506(2) 0.66631(13) 0.0433(7) Uani 1 1 d . . . . .
 H34 H 0.648491 0.344756 0.650430 0.052 Uiso 1 1 calc R . . . .
 C73 C -0.19948(13) 0.71173(18) 0.54289(13) 0.0382(6) Uani 1 1 d . . . . .
 H73 H -0.213831 0.714798 0.502212 0.046 Uiso 1 1 calc R . . . .
 C75 C -0.18101(12) 0.77667(17) 0.63187(14) 0.0371(6) Uani 1 1 d . . . . .
 H75 H -0.181996 0.823521 0.652509 0.044 Uiso 1 1 calc R . . . .
 C93 C 0.67645(13) 0.90288(19) 0.86313(12) 0.0371(6) Uani 1 1 d . . . . .
 H93A H 0.647152 0.919601 0.824029 0.045 Uiso 1 1 calc R . . . .
 H93B H 0.680068 0.843429 0.863251 0.045 Uiso 1 1 calc R . . . .
 C74 C -0.20259(13) 0.77943(18) 0.57241(15) 0.0419(7) Uani 1 1 d . . . . .
 H74 H -0.219479 0.827774 0.552012 0.050 Uiso 1 1 calc R . . . .
 C89 C -0.02149(14) 0.57555(19) 0.84565(12) 0.0391(6) Uani 1 1 d . . . . .
 H89 H 0.019514 0.575713 0.871342 0.047 Uiso 1 1 calc R . . . .
 C87 C -0.12238(16) 0.5839(2) 0.82901(14) 0.0444(7) Uani 1 1 d . . . . .
 H87 H -0.149953 0.590207 0.844224 0.053 Uiso 1 1 calc R . . . .
 C88 C -0.06270(16) 0.5839(2) 0.86665(13) 0.0468(8) Uani 1 1 d . . . . .
 H88 H -0.049985 0.589501 0.906958 0.056 Uiso 1 1 calc R . . . .
 B1 B 0.47399(11) 0.51948(16) 0.82587(11) 0.0200(5) Uani 1 1 d . . . . .
 C38 C 0.70918(14) 0.3527(2) 0.76347(15) 0.0444(7) Uani 1 1 d . . . . .
 H38A H 0.7242(19) 0.332(3) 0.7446(19) 0.067 Uiso 1 1 d R . . . .
 H38B H 0.7242(19) 0.400(3) 0.7798(19) 0.067 Uiso 1 1 d R . . . .
 B2 B 0.03232(11) 0.41014(16) 0.68014(11) 0.0216(5) Uani 1 1 d . . . . .
 C95 C -0.18639(15) 0.0318(2) 0.62451(13) 0.0439(7) Uani 1 1 d . . . . .
 H95A H -0.191046 0.091116 0.622070 0.053 Uiso 1 1 calc R . . . .
 H95B H -0.158928 0.017783 0.664892 0.053 Uiso 1 1 calc R . . . .
 C35 C 0.56164(15) 0.3536(2) 0.62946(13) 0.0465(8) Uani 1 1 d . . . . .
 H35 H 0.548302 0.350478 0.588925 0.056 Uiso 1 1 calc R . . . .
 C91 C -0.20929(14) 0.5743(2) 0.73157(14) 0.0447(7) Uani 1 1 d . . . . .
 H91A H -0.218783 0.607912 0.697448 0.067 Uiso 1 1 calc GR . . . .
 H91B H -0.229485 0.595509 0.753249 0.067 Uiso 1 1 calc GR . . . .
 H91C H -0.222342 0.518834 0.719425 0.067 Uiso 1 1 calc GR . . . .
 C0AA C 0.3585(2) 0.1220(3) 0.9546(2) 0.0923(18) Uani 1 1 d . . . . .
 H0AA H 0.356405 0.075786 0.977793 0.111 Uiso 1 1 calc R . . . .
 H0AB H 0.320750 0.151923 0.940487 0.111 Uiso 1 1 calc R . . . .
 C1AA C 0.1019(5) 0.8069(4) 0.5502(4) 0.154(4) Uani 1 1 d . . . . .
 H1AA H 0.063584 0.778822 0.537618 0.185 Uiso 1 1 calc R . . . .
 H1AB H 0.130979 0.766888 0.550512 0.185 Uiso 1 1 calc R . . . .

loop_
  _atom_site_aniso_label
  _atom_site_aniso_U_11
  _atom_site_aniso_U_22
  _atom_site_aniso_U_33
  _atom_site_aniso_U_23
  _atom_site_aniso_U_13
  _atom_site_aniso_U_12
 Br2 0.0816(3) 0.02695(16) 0.0552(2) 0.01163(14) 0.03718(19) 0.00877(15)
 Br1 0.0777(3) 0.02563(16) 0.0629(2) 0.01320(14) 0.0360(2) 0.00089(15)
 Cl1 0.0239(3) 0.0302(3) 0.0166(2) 0.0007(2) 0.0076(2) 0.0006(2)
 Cl2 0.0258(3) 0.0344(3) 0.0160(2) 0.0016(2) 0.0080(2) 0.0009(2)
 P1 0.0193(3) 0.0217(3) 0.0210(3) 0.0002(2) 0.0099(2) 0.0001(2)
 P2 0.0193(3) 0.0241(3) 0.0223(3) -0.0014(2) 0.0104(2) -0.0007(2)
 Cl5 0.0310(3) 0.0409(4) 0.0348(3) 0.0006(3) 0.0110(3) -0.0052(3)
 Cl10 0.0422(4) 0.0504(4) 0.0511(4) -0.0127(3) 0.0164(3) -0.0110(3)
 Cl6 0.0658(6) 0.0718(6) 0.0749(6) -0.0295(5) 0.0505(5) -0.0284(5)
 Cl9 0.0963(8) 0.0694(6) 0.0885(7) -0.0252(5) 0.0694(7) -0.0229(6)
 Cl3 0.0805(8) 0.1312(12) 0.0731(7) 0.0481(8) 0.0036(6) -0.0155(8)
 F1 0.0292(7) 0.0239(7) 0.0197(6) 0.0041(5) 0.0065(6) 0.0002(5)
 F10 0.0231(7) 0.0329(8) 0.0265(7) -0.0107(6) 0.0077(6) -0.0025(6)
 Cl4 0.0987(10) 0.1109(11) 0.1057(11) 0.0269(9) 0.0346(9) 0.0072(9)
 F15 0.0335(8) 0.0348(8) 0.0208(7) -0.0063(6) 0.0098(6) -0.0044(6)
 F30 0.0319(8) 0.0377(8) 0.0198(7) -0.0031(6) 0.0107(6) 0.0011(6)
 F16 0.0334(8) 0.0284(7) 0.0201(7) 0.0071(6) 0.0033(6) -0.0057(6)
 Cl8 0.1481(15) 0.1420(14) 0.0598(7) 0.0102(8) 0.0294(8) -0.0550(12)
 F5 0.0305(8) 0.0282(7) 0.0251(7) 0.0084(6) 0.0028(6) -0.0002(6)
 F26 0.0314(8) 0.0390(8) 0.0225(7) -0.0074(6) 0.0114(6) -0.0037(6)
 F25 0.0235(7) 0.0328(8) 0.0279(7) -0.0088(6) 0.0063(6) 0.0001(6)
 F2 0.0217(7) 0.0422(9) 0.0222(7) -0.0006(6) 0.0018(6) 0.0003(6)
 F21 0.0248(7) 0.0446(9) 0.0227(7) -0.0110(6) 0.0059(6) 0.0000(6)
 F6 0.0262(8) 0.0446(9) 0.0273(7) -0.0143(7) 0.0088(6) -0.0051(6)
 F20 0.0388(9) 0.0314(8) 0.0237(7) 0.0104(6) 0.0041(6) 0.0009(6)
 F11 0.0393(8) 0.0368(8) 0.0243(7) -0.0087(6) 0.0154(6) -0.0041(7)
 F22 0.0409(9) 0.0386(9) 0.0314(8) -0.0067(7) 0.0165(7) 0.0093(7)
 F4 0.0411(9) 0.0301(8) 0.0383(8) 0.0089(7) 0.0138(7) -0.0103(7)
 Cl7 0.1528(16) 0.1418(15) 0.0732(8) 0.0288(9) 0.0524(10) 0.0323(12)
 F19 0.0467(10) 0.0325(8) 0.0393(9) 0.0115(7) 0.0169(8) -0.0090(7)
 F9 0.0179(7) 0.0420(9) 0.0443(9) -0.0077(7) 0.0051(6) 0.0031(6)
 F3 0.0290(8) 0.0399(9) 0.0390(8) -0.0041(7) 0.0093(7) -0.0153(7)
 F24 0.0184(7) 0.0419(9) 0.0475(9) -0.0090(7) 0.0035(7) 0.0033(6)
 F7 0.0439(9) 0.0392(9) 0.0387(9) -0.0162(7) 0.0216(7) 0.0009(7)
 F27 0.0288(8) 0.0400(9) 0.0474(10) -0.0074(8) 0.0087(7) -0.0130(7)
 F14 0.0295(8) 0.0350(9) 0.0469(9) -0.0034(7) 0.0066(7) -0.0126(7)
 F23 0.0300(8) 0.0428(9) 0.0518(10) -0.0029(8) 0.0180(8) 0.0138(7)
 F29 0.0395(9) 0.0655(12) 0.0313(8) 0.0098(8) 0.0256(7) 0.0093(8)
 F8 0.0332(9) 0.0403(9) 0.0586(11) -0.0078(8) 0.0239(8) 0.0110(7)
 F18 0.0320(9) 0.0391(9) 0.0474(10) 0.0013(7) 0.0075(7) -0.0150(7)
 F17 0.0324(9) 0.0440(10) 0.0329(8) 0.0109(7) -0.0078(7) -0.0109(7)
 F12 0.0614(12) 0.0648(12) 0.0475(10) 0.0001(9) 0.0446(10) 0.0023(9)
 F13 0.0349(9) 0.0573(11) 0.0733(13) 0.0131(10) 0.0355(9) -0.0059(8)
 F28 0.0332(9) 0.0631(12) 0.0648(12) 0.0098(10) 0.0300(9) -0.0100(8)
 N3 0.0183(9) 0.0246(10) 0.0177(9) 0.0005(7) 0.0085(7) 0.0004(7)
 N1 0.0200(9) 0.0231(10) 0.0187(9) -0.0015(7) 0.0102(7) -0.0014(7)
 N2 0.0211(9) 0.0209(9) 0.0186(9) 0.0023(7) 0.0089(7) 0.0017(7)
 N4 0.0211(9) 0.0243(10) 0.0204(9) 0.0019(8) 0.0094(8) 0.0019(8)
 C20 0.0188(10) 0.0219(11) 0.0203(10) 0.0001(9) 0.0088(9) -0.0009(8)
 C19 0.0187(10) 0.0228(11) 0.0146(10) -0.0023(8) 0.0056(8) -0.0014(8)
 C1 0.0206(11) 0.0223(11) 0.0182(10) -0.0005(8) 0.0088(9) -0.0004(9)
 C64 0.0188(10) 0.0243(11) 0.0143(9) -0.0026(8) 0.0046(8) -0.0015(8)
 C7 0.0223(11) 0.0217(11) 0.0191(10) 0.0016(9) 0.0079(9) 0.0004(9)
 C58 0.0191(11) 0.0248(11) 0.0196(10) 0.0046(9) 0.0080(9) 0.0023(9)
 C2 0.0253(11) 0.0209(11) 0.0184(10) -0.0002(9) 0.0103(9) 0.0012(9)
 C46 0.0211(11) 0.0255(12) 0.0178(10) 0.0016(9) 0.0091(9) 0.0010(9)
 C47 0.0244(12) 0.0225(11) 0.0205(11) 0.0024(9) 0.0071(9) -0.0006(9)
 C13 0.0182(10) 0.0216(11) 0.0208(10) 0.0024(9) 0.0090(9) 0.0016(8)
 C52 0.0204(11) 0.0269(12) 0.0193(10) 0.0030(9) 0.0078(9) 0.0022(9)
 C6 0.0230(11) 0.0258(12) 0.0187(10) 0.0023(9) 0.0060(9) 0.0003(9)
 C25 0.0242(12) 0.0255(12) 0.0239(11) -0.0033(9) 0.0118(9) -0.0013(9)
 C21 0.0263(12) 0.0228(11) 0.0216(11) -0.0007(9) 0.0099(9) -0.0006(9)
 C65 0.0166(10) 0.0246(11) 0.0205(11) -0.0001(9) 0.0071(9) -0.0002(8)
 C3 0.0197(11) 0.0317(13) 0.0181(10) -0.0017(9) 0.0051(9) 0.0006(9)
 C70 0.0230(11) 0.0272(12) 0.0195(11) -0.0009(9) 0.0082(9) 0.0022(9)
 C63 0.0221(11) 0.0294(12) 0.0212(11) 0.0013(9) 0.0092(9) 0.0014(9)
 C59 0.0223(11) 0.0277(12) 0.0188(10) 0.0037(9) 0.0071(9) 0.0041(9)
 C18 0.0214(11) 0.0248(12) 0.0214(11) 0.0011(9) 0.0073(9) 0.0007(9)
 C51 0.0260(12) 0.0274(12) 0.0188(11) 0.0035(9) 0.0079(9) 0.0031(9)
 C71 0.0177(11) 0.0264(12) 0.0304(12) 0.0000(10) 0.0095(9) 0.0004(9)
 C66 0.0263(12) 0.0284(12) 0.0231(11) -0.0036(9) 0.0134(10) -0.0024(9)
 C8 0.0226(12) 0.0263(12) 0.0237(11) -0.0039(9) 0.0082(9) -0.0027(9)
 C12 0.0244(12) 0.0224(11) 0.0213(11) -0.0029(9) 0.0081(9) 0.0004(9)
 C27 0.0189(11) 0.0299(13) 0.0281(12) 0.0011(10) 0.0089(9) -0.0010(9)
 C39 0.0239(12) 0.0261(12) 0.0286(12) -0.0022(10) 0.0151(10) -0.0024(9)
 C85 0.0309(13) 0.0251(12) 0.0264(12) -0.0008(10) 0.0165(10) -0.0015(10)
 C26 0.0181(11) 0.0250(12) 0.0283(12) 0.0009(9) 0.0108(9) 0.0002(9)
 C32 0.0286(12) 0.0243(12) 0.0245(11) 0.0006(9) 0.0152(10) 0.0018(9)
 C53 0.0218(11) 0.0270(12) 0.0209(11) 0.0024(9) 0.0066(9) 0.0013(9)
 C62 0.0200(12) 0.0295(13) 0.0327(13) 0.0018(10) 0.0056(10) -0.0037(10)
 C69 0.0321(13) 0.0293(13) 0.0243(12) 0.0039(10) 0.0131(10) 0.0040(10)
 C23 0.0349(14) 0.0219(12) 0.0372(14) 0.0054(10) 0.0173(11) 0.0001(10)
 C4 0.0256(12) 0.0298(13) 0.0260(12) -0.0046(10) 0.0110(10) -0.0084(10)
 C67 0.0345(14) 0.0251(12) 0.0358(14) -0.0063(11) 0.0188(11) -0.0013(10)
 C11 0.0206(12) 0.0281(12) 0.0307(12) -0.0001(10) 0.0079(10) 0.0019(9)
 C14 0.0258(12) 0.0283(12) 0.0239(11) -0.0015(10) 0.0125(10) 0.0004(10)
 C78 0.0221(11) 0.0277(12) 0.0291(12) -0.0049(10) 0.0146(10) -0.0033(9)
 C9 0.0345(14) 0.0246(12) 0.0303(13) -0.0050(10) 0.0170(11) 0.0019(10)
 C22 0.0333(13) 0.0295(13) 0.0252(12) 0.0027(10) 0.0133(10) -0.0005(10)
 C60 0.0270(13) 0.0422(15) 0.0234(12) 0.0096(11) 0.0148(10) 0.0081(11)
 C54 0.0313(13) 0.0269(12) 0.0260(12) -0.0011(10) 0.0129(10) 0.0041(10)
 C50 0.0347(14) 0.0242(12) 0.0289(12) 0.0035(10) 0.0164(11) -0.0028(10)
 C5 0.0315(13) 0.0231(12) 0.0259(12) 0.0026(9) 0.0131(10) -0.0040(10)
 C57 0.0250(12) 0.0239(12) 0.0216(11) 0.0001(9) 0.0078(9) 0.0030(9)
 C37 0.0325(13) 0.0279(12) 0.0257(12) -0.0004(10) 0.0149(11) 0.0003(10)
 C72 0.0216(12) 0.0330(14) 0.0302(13) 0.0004(10) 0.0080(10) 0.0005(10)
 C17 0.0199(11) 0.0266(12) 0.0330(13) 0.0030(10) 0.0057(10) -0.0030(9)
 C24 0.0313(13) 0.0239(12) 0.0354(13) -0.0063(10) 0.0162(11) -0.0028(10)
 C48 0.0236(12) 0.0330(13) 0.0237(12) 0.0035(10) 0.0035(10) 0.0000(10)
 C68 0.0356(14) 0.0243(12) 0.0347(14) 0.0067(10) 0.0169(11) 0.0034(10)
 C40 0.0303(13) 0.0285(13) 0.0308(12) 0.0006(10) 0.0203(11) -0.0018(10)
 C15 0.0342(14) 0.0398(15) 0.0334(13) 0.0058(11) 0.0243(12) 0.0053(11)
 C55 0.0253(12) 0.0290(13) 0.0359(13) 0.0051(11) 0.0138(11) 0.0096(10)
 C10 0.0277(13) 0.0278(13) 0.0389(14) -0.0008(11) 0.0176(11) 0.0064(10)
 C61 0.0216(12) 0.0395(15) 0.0395(14) 0.0106(12) 0.0151(11) 0.0000(10)
 C76 0.0255(12) 0.0291(13) 0.0387(14) -0.0012(11) 0.0166(11) 0.0014(10)
 C31 0.0232(12) 0.0284(13) 0.0319(13) -0.0020(10) 0.0123(10) 0.0005(10)
 C28 0.0255(13) 0.0325(14) 0.0318(13) 0.0062(11) 0.0085(10) 0.0024(10)
 C44 0.0249(12) 0.0331(14) 0.0352(14) 0.0027(11) 0.0140(11) -0.0024(10)
 C41 0.0363(14) 0.0299(13) 0.0438(15) 0.0018(12) 0.0252(13) -0.0043(11)
 C33 0.0357(14) 0.0363(14) 0.0344(14) -0.0003(11) 0.0219(12) 0.0026(11)
 C96 0.0294(13) 0.0317(13) 0.0245(12) 0.0000(10) 0.0090(10) 0.0013(10)
 C79 0.0302(13) 0.0297(13) 0.0311(13) -0.0011(10) 0.0206(11) -0.0024(10)
 C56 0.0198(12) 0.0295(13) 0.0320(13) 0.0010(10) 0.0060(10) 0.0027(9)
 C83 0.0244(12) 0.0311(13) 0.0344(13) -0.0034(11) 0.0129(11) -0.0015(10)
 C30 0.0270(13) 0.0263(13) 0.0435(15) -0.0027(11) 0.0147(11) 0.0030(10)
 C80 0.0391(15) 0.0300(13) 0.0407(15) -0.0013(11) 0.0254(13) -0.0053(11)
 C45 0.0343(14) 0.0288(13) 0.0347(14) 0.0064(11) 0.0177(12) 0.0011(11)
 C49 0.0254(12) 0.0282(13) 0.0328(13) -0.0012(10) 0.0094(10) -0.0074(10)
 C82 0.0260(13) 0.0420(16) 0.0399(15) -0.0079(12) 0.0136(11) -0.0068(11)
 C90 0.0329(13) 0.0303(13) 0.0259(12) -0.0016(10) 0.0145(11) -0.0024(10)
 C81 0.0351(15) 0.0369(15) 0.0431(15) -0.0101(12) 0.0224(13) -0.0136(12)
 C86 0.0382(15) 0.0374(15) 0.0368(14) -0.0055(12) 0.0243(12) -0.0038(12)
 C16 0.0227(12) 0.0376(15) 0.0453(15) 0.0122(12) 0.0194(11) 0.0005(10)
 C84 0.0358(14) 0.0326(14) 0.0342(14) 0.0054(11) 0.0186(12) -0.0006(11)
 C42 0.0333(14) 0.0389(15) 0.0478(16) -0.0068(13) 0.0231(13) -0.0145(12)
 C77 0.0281(13) 0.0426(15) 0.0245(12) -0.0022(11) 0.0065(10) 0.0000(11)
 C29 0.0283(13) 0.0262(13) 0.0425(15) 0.0053(11) 0.0111(12) 0.0028(10)
 C43 0.0259(13) 0.0433(16) 0.0404(15) -0.0027(13) 0.0130(12) -0.0083(12)
 C36 0.0368(15) 0.0454(16) 0.0240(13) -0.0012(11) 0.0099(11) 0.0046(12)
 C34 0.0510(18) 0.0563(19) 0.0357(15) -0.0025(14) 0.0312(14) 0.0043(15)
 C73 0.0300(14) 0.0413(16) 0.0361(14) 0.0080(12) 0.0084(12) 0.0053(12)
 C75 0.0318(14) 0.0289(14) 0.0511(17) -0.0007(12) 0.0192(13) 0.0057(11)
 C93 0.0380(15) 0.0399(15) 0.0322(14) -0.0001(12) 0.0147(12) -0.0117(12)
 C74 0.0331(15) 0.0327(15) 0.0541(18) 0.0101(13) 0.0144(13) 0.0089(12)
 C89 0.0436(16) 0.0441(16) 0.0251(13) -0.0049(12) 0.0115(12) -0.0036(13)
 C87 0.0570(19) 0.0501(18) 0.0415(16) -0.0096(14) 0.0359(15) -0.0053(15)
 C88 0.061(2) 0.056(2) 0.0281(14) -0.0073(13) 0.0237(14) -0.0047(16)
 B1 0.0201(12) 0.0217(12) 0.0162(11) 0.0005(9) 0.0065(9) 0.0007(9)
 C38 0.0339(16) 0.064(2) 0.0462(17) -0.0043(16) 0.0277(14) 0.0037(14)
 B2 0.0197(12) 0.0261(13) 0.0164(11) 0.0013(10) 0.0059(9) 0.0015(10)
 C95 0.0498(18) 0.0483(18) 0.0357(15) -0.0048(13) 0.0211(14) -0.0137(14)
 C35 0.0544(19) 0.063(2) 0.0254(14) -0.0029(13) 0.0206(14) 0.0052(16)
 C91 0.0367(16) 0.060(2) 0.0494(18) -0.0083(15) 0.0299(14) -0.0025(14)
 C0AA 0.077(3) 0.095(4) 0.095(4) 0.057(3) 0.030(3) 0.002(3)
 C1AA 0.290(12) 0.085(4) 0.172(8) -0.008(5) 0.178(9) -0.032(6)

_geom_special_details
;
 All esds (except the esd in the dihedral angle between two l.s. planes)
 are estimated using the full covariance matrix.  The cell esds are taken
 into account individually in the estimation of esds in distances, angles
 and torsion angles; correlations between esds in cell parameters are only
 used when they are defined by crystal symmetry.  An approximate (isotropic)
 treatment of cell esds is used for estimating esds involving l.s. planes.
;
loop_
  _geom_bond_atom_site_label_1
  _geom_bond_atom_site_label_2
  _geom_bond_distance
  _geom_bond_site_symmetry_2
  _geom_bond_publ_flag
 Br2 C68 1.906(3) . ?
 Br1 C23 1.902(3) . ?
 Cl1 B1 1.924(3) . ?
 Cl2 B2 1.917(3) . ?
 P1 N2 1.617(2) . ?
 P1 C39 1.812(3) . ?
 P1 C26 1.810(2) . ?
 P1 C32 1.815(2) . ?
 P2 N4 1.617(2) . ?
 P2 C71 1.814(3) . ?
 P2 C85 1.813(3) . ?
 P2 C78 1.815(2) . ?
 Cl5 C93 1.767(3) . ?
 Cl10 C95 1.762(3) . ?
 Cl6 C93 1.748(3) . ?
 Cl9 C95 1.738(3) . ?
 Cl3 C0AA 1.741(6) . ?
 F1 C2 1.351(3) . ?
 F10 C12 1.346(3) . ?
 Cl4 C0AA 1.738(7) . ?
 F15 C18 1.338(3) . ?
 F30 C59 1.344(3) . ?
 F16 C47 1.350(3) . ?
 Cl8 C1AA 1.753(7) . ?
 F5 C6 1.353(3) . ?
 F26 C63 1.338(3) . ?
 F25 C57 1.347(3) . ?
 F2 C3 1.346(3) . ?
 F21 C53 1.355(3) . ?
 F6 C8 1.352(3) . ?
 F20 C51 1.350(3) . ?
 F11 C14 1.339(3) . ?
 F22 C54 1.346(3) . ?
 F4 C5 1.343(3) . ?
 Cl7 C1AA 1.703(8) . ?
 F19 C50 1.344(3) . ?
 F9 C11 1.344(3) . ?
 F3 C4 1.343(3) . ?
 F24 C56 1.340(3) . ?
 F7 C9 1.346(3) . ?
 F27 C62 1.340(3) . ?
 F14 C17 1.337(3) . ?
 F23 C55 1.338(3) . ?
 F29 C60 1.338(3) . ?
 F8 C10 1.343(3) . ?
 F18 C49 1.345(3) . ?
 F17 C48 1.347(3) . ?
 F12 C15 1.338(3) . ?
 F13 C16 1.336(3) . ?
 F28 C61 1.331(3) . ?
 N3 C64 1.355(3) . ?
 N3 C58 1.426(3) . ?
 N3 B2 1.577(3) . ?
 N1 C19 1.359(3) . ?
 N1 C13 1.430(3) . ?
 N1 B1 1.568(3) . ?
 N2 H2 0.8800 . ?
 N2 C19 1.304(3) . ?
 N4 H4 0.8800 . ?
 N4 C64 1.306(3) . ?
 C20 C19 1.500(3) . ?
 C20 C25 1.388(3) . ?
 C20 C21 1.400(3) . ?
 C1 C2 1.392(3) . ?
 C1 C6 1.386(3) . ?
 C1 B1 1.635(3) . ?
 C64 C65 1.498(3) . ?
 C7 C8 1.389(3) . ?
 C7 C12 1.398(3) . ?
 C7 B1 1.646(3) . ?
 C58 C63 1.387(3) . ?
 C58 C59 1.389(3) . ?
 C2 C3 1.380(3) . ?
 C46 C47 1.392(3) . ?
 C46 C51 1.386(3) . ?
 C46 B2 1.632(3) . ?
 C47 C48 1.381(4) . ?
 C13 C18 1.386(3) . ?
 C13 C14 1.386(3) . ?
 C52 C53 1.387(3) . ?
 C52 C57 1.399(3) . ?
 C52 B2 1.645(3) . ?
 C6 C5 1.383(3) . ?
 C25 H25 0.9500 . ?
 C25 C24 1.385(4) . ?
 C21 H21 0.9500 . ?
 C21 C22 1.387(4) . ?
 C65 C70 1.400(3) . ?
 C65 C66 1.390(3) . ?
 C3 C4 1.371(4) . ?
 C70 H70 0.9500 . ?
 C70 C69 1.383(4) . ?
 C63 C62 1.381(4) . ?
 C59 C60 1.379(4) . ?
 C18 C17 1.382(3) . ?
 C51 C50 1.381(4) . ?
 C71 C72 1.411(4) . ?
 C71 C76 1.401(4) . ?
 C66 H66 0.9500 . ?
 C66 C67 1.382(4) . ?
 C8 C9 1.385(4) . ?
 C12 C11 1.380(3) . ?
 C27 C26 1.413(3) . ?
 C27 C28 1.395(4) . ?
 C27 C96 1.508(4) . ?
 C39 C40 1.415(4) . ?
 C39 C44 1.401(4) . ?
 C85 C90 1.397(4) . ?
 C85 C86 1.417(4) . ?
 C26 C31 1.404(4) . ?
 C32 C37 1.397(4) . ?
 C32 C33 1.409(3) . ?
 C53 C54 1.386(4) . ?
 C62 C61 1.379(4) . ?
 C69 H69 0.9500 . ?
 C69 C68 1.383(4) . ?
 C23 C22 1.383(4) . ?
 C23 C24 1.385(4) . ?
 C4 C5 1.380(4) . ?
 C67 H67 0.9500 . ?
 C67 C68 1.385(4) . ?
 C11 C10 1.375(4) . ?
 C14 C15 1.378(4) . ?
 C78 C79 1.413(4) . ?
 C78 C83 1.404(4) . ?
 C9 C10 1.374(4) . ?
 C22 H22 0.9500 . ?
 C60 C61 1.382(4) . ?
 C54 C55 1.377(4) . ?
 C50 C49 1.376(4) . ?
 C57 C56 1.381(4) . ?
 C37 H37 0.9500 . ?
 C37 C36 1.389(4) . ?
 C72 C77 1.503(4) . ?
 C72 C73 1.391(4) . ?
 C17 C16 1.378(4) . ?
 C24 H24 0.9500 . ?
 C48 C49 1.370(4) . ?
 C40 C41 1.394(4) . ?
 C40 C45 1.507(4) . ?
 C15 C16 1.377(4) . ?
 C55 C56 1.375(4) . ?
 C76 H76 0.9500 . ?
 C76 C75 1.384(4) . ?
 C31 H31 0.9500 . ?
 C31 C30 1.377(4) . ?
 C28 H28 0.9500 . ?
 C28 C29 1.380(4) . ?
 C44 H44 0.9500 . ?
 C44 C43 1.382(4) . ?
 C41 H41 0.9500 . ?
 C41 C42 1.388(4) . ?
 C33 C34 1.400(4) . ?
 C33 C38 1.508(4) . ?
 C96 H96A 0.9800 . ?
 C96 H96B 0.9800 . ?
 C96 H96C 0.9800 . ?
 C79 C80 1.401(4) . ?
 C79 C84 1.502(4) . ?
 C83 H83 0.9500 . ?
 C83 C82 1.380(4) . ?
 C30 H30 0.9500 . ?
 C30 C29 1.389(4) . ?
 C80 H80 0.9500 . ?
 C80 C81 1.387(4) . ?
 C45 H45A 0.9800 . ?
 C45 H45B 0.9800 . ?
 C45 H45C 0.9800 . ?
 C82 H82 0.9500 . ?
 C82 C81 1.390(4) . ?
 C90 H90 0.9500 . ?
 C90 C89 1.387(4) . ?
 C81 H81 0.9500 . ?
 C86 C87 1.398(4) . ?
 C86 C91 1.508(4) . ?
 C84 H84A 0.9800 . ?
 C84 H84B 0.9800 . ?
 C84 H84C 0.9800 . ?
 C42 H42 0.9500 . ?
 C42 C43 1.380(4) . ?
 C77 H77A 0.9800 . ?
 C77 H77B 0.9800 . ?
 C77 H77C 0.9800 . ?
 C29 H29 0.9500 . ?
 C43 H43 0.9500 . ?
 C36 H36 0.9500 . ?
 C36 C35 1.388(4) . ?
 C34 H34 0.9500 . ?
 C34 C35 1.383(5) . ?
 C73 H73 0.9500 . ?
 C73 C74 1.381(5) . ?
 C75 H75 0.9500 . ?
 C75 C74 1.386(5) . ?
 C93 H93A 0.9900 . ?
 C93 H93B 0.9900 . ?
 C74 H74 0.9500 . ?
 C89 H89 0.9500 . ?
 C89 C88 1.384(5) . ?
 C87 H87 0.9500 . ?
 C87 C88 1.384(5) . ?
 C88 H88 0.9500 . ?
 C38 H38A 0.82(5) . ?
 C38 H38B 0.89(5) . ?
 C95 H95A 0.9900 . ?
 C95 H95B 0.9900 . ?
 C35 H35 0.9500 . ?
 C91 H91A 0.9800 . ?
 C91 H91B 0.9800 . ?
 C91 H91C 0.9800 . ?
 C0AA H0AA 0.9900 . ?
 C0AA H0AB 0.9900 . ?
 C1AA H1AA 0.9900 . ?
 C1AA H1AB 0.9900 . ?

loop_
  _geom_angle_atom_site_label_1
  _geom_angle_atom_site_label_2
  _geom_angle_atom_site_label_3
  _geom_angle
  _geom_angle_site_symmetry_1
  _geom_angle_site_symmetry_3
  _geom_angle_publ_flag
 N2 P1 C39 107.24(11) . . ?
 N2 P1 C26 116.10(10) . . ?
 N2 P1 C32 107.00(11) . . ?
 C39 P1 C32 105.88(11) . . ?
 C26 P1 C39 111.05(11) . . ?
 C26 P1 C32 109.03(11) . . ?
 N4 P2 C71 116.79(11) . . ?
 N4 P2 C85 106.77(11) . . ?
 N4 P2 C78 107.32(11) . . ?
 C71 P2 C78 109.76(12) . . ?
 C85 P2 C71 109.12(12) . . ?
 C85 P2 C78 106.59(11) . . ?
 C64 N3 C58 116.73(19) . . ?
 C64 N3 B2 123.88(19) . . ?
 C58 N3 B2 118.56(18) . . ?
 C19 N1 C13 116.89(19) . . ?
 C19 N1 B1 124.21(19) . . ?
 C13 N1 B1 118.06(18) . . ?
 P1 N2 H2 112.3 . . ?
 C19 N2 P1 135.35(17) . . ?
 C19 N2 H2 112.3 . . ?
 P2 N4 H4 112.1 . . ?
 C64 N4 P2 135.81(18) . . ?
 C64 N4 H4 112.1 . . ?
 C25 C20 C19 121.0(2) . . ?
 C25 C20 C21 119.6(2) . . ?
 C21 C20 C19 119.4(2) . . ?
 N1 C19 C20 116.02(19) . . ?
 N2 C19 N1 119.2(2) . . ?
 N2 C19 C20 124.8(2) . . ?
 C2 C1 B1 126.0(2) . . ?
 C6 C1 C2 113.6(2) . . ?
 C6 C1 B1 120.4(2) . . ?
 N3 C64 C65 116.9(2) . . ?
 N4 C64 N3 119.2(2) . . ?
 N4 C64 C65 123.9(2) . . ?
 C8 C7 C12 113.4(2) . . ?
 C8 C7 B1 123.9(2) . . ?
 C12 C7 B1 122.7(2) . . ?
 C63 C58 N3 121.0(2) . . ?
 C63 C58 C59 117.1(2) . . ?
 C59 C58 N3 121.9(2) . . ?
 F1 C2 C1 120.7(2) . . ?
 F1 C2 C3 115.3(2) . . ?
 C3 C2 C1 123.9(2) . . ?
 C47 C46 B2 124.9(2) . . ?
 C51 C46 C47 113.3(2) . . ?
 C51 C46 B2 121.8(2) . . ?
 F16 C47 C46 120.6(2) . . ?
 F16 C47 C48 115.3(2) . . ?
 C48 C47 C46 124.1(2) . . ?
 C18 C13 N1 121.2(2) . . ?
 C18 C13 C14 117.5(2) . . ?
 C14 C13 N1 121.3(2) . . ?
 C53 C52 C57 113.2(2) . . ?
 C53 C52 B2 123.8(2) . . ?
 C57 C52 B2 122.9(2) . . ?
 F5 C6 C1 120.2(2) . . ?
 F5 C6 C5 115.6(2) . . ?
 C5 C6 C1 124.1(2) . . ?
 C20 C25 H25 119.7 . . ?
 C24 C25 C20 120.6(2) . . ?
 C24 C25 H25 119.7 . . ?
 C20 C21 H21 119.8 . . ?
 C22 C21 C20 120.4(2) . . ?
 C22 C21 H21 119.8 . . ?
 C70 C65 C64 119.7(2) . . ?
 C66 C65 C64 120.8(2) . . ?
 C66 C65 C70 119.5(2) . . ?
 F2 C3 C2 120.7(2) . . ?
 F2 C3 C4 119.6(2) . . ?
 C4 C3 C2 119.7(2) . . ?
 C65 C70 H70 119.8 . . ?
 C69 C70 C65 120.4(2) . . ?
 C69 C70 H70 119.8 . . ?
 F26 C63 C58 120.0(2) . . ?
 F26 C63 C62 118.3(2) . . ?
 C62 C63 C58 121.7(2) . . ?
 F30 C59 C58 120.0(2) . . ?
 F30 C59 C60 118.1(2) . . ?
 C60 C59 C58 121.9(2) . . ?
 F15 C18 C13 120.1(2) . . ?
 F15 C18 C17 118.4(2) . . ?
 C17 C18 C13 121.5(2) . . ?
 F20 C51 C46 120.1(2) . . ?
 F20 C51 C50 115.7(2) . . ?
 C50 C51 C46 124.2(2) . . ?
 C72 C71 P2 122.21(19) . . ?
 C76 C71 P2 117.4(2) . . ?
 C76 C71 C72 120.1(2) . . ?
 C65 C66 H66 119.7 . . ?
 C67 C66 C65 120.7(2) . . ?
 C67 C66 H66 119.7 . . ?
 F6 C8 C7 121.4(2) . . ?
 F6 C8 C9 114.8(2) . . ?
 C9 C8 C7 123.8(2) . . ?
 F10 C12 C7 120.8(2) . . ?
 F10 C12 C11 114.9(2) . . ?
 C11 C12 C7 124.3(2) . . ?
 C26 C27 C96 125.0(2) . . ?
 C28 C27 C26 117.5(2) . . ?
 C28 C27 C96 117.6(2) . . ?
 C40 C39 P1 120.90(19) . . ?
 C44 C39 P1 119.22(19) . . ?
 C44 C39 C40 119.8(2) . . ?
 C90 C85 P2 116.84(19) . . ?
 C90 C85 C86 120.4(2) . . ?
 C86 C85 P2 122.5(2) . . ?
 C27 C26 P1 123.08(19) . . ?
 C31 C26 P1 116.52(19) . . ?
 C31 C26 C27 119.9(2) . . ?
 C37 C32 P1 116.88(18) . . ?
 C37 C32 C33 120.6(2) . . ?
 C33 C32 P1 122.3(2) . . ?
 F21 C53 C52 121.5(2) . . ?
 F21 C53 C54 114.3(2) . . ?
 C54 C53 C52 124.1(2) . . ?
 F27 C62 C63 120.1(2) . . ?
 F27 C62 C61 119.8(2) . . ?
 C61 C62 C63 120.1(2) . . ?
 C70 C69 H69 120.7 . . ?
 C68 C69 C70 118.6(2) . . ?
 C68 C69 H69 120.7 . . ?
 C22 C23 Br1 117.6(2) . . ?
 C22 C23 C24 122.2(2) . . ?
 C24 C23 Br1 120.1(2) . . ?
 F3 C4 C3 120.5(2) . . ?
 F3 C4 C5 120.4(2) . . ?
 C3 C4 C5 119.1(2) . . ?
 C66 C67 H67 120.7 . . ?
 C66 C67 C68 118.6(2) . . ?
 C68 C67 H67 120.7 . . ?
 F9 C11 C12 120.6(2) . . ?
 F9 C11 C10 120.0(2) . . ?
 C10 C11 C12 119.4(2) . . ?
 F11 C14 C13 119.8(2) . . ?
 F11 C14 C15 118.7(2) . . ?
 C15 C14 C13 121.5(2) . . ?
 C79 C78 P2 121.27(19) . . ?
 C83 C78 P2 118.8(2) . . ?
 C83 C78 C79 119.9(2) . . ?
 F7 C9 C8 120.7(2) . . ?
 F7 C9 C10 119.4(2) . . ?
 C10 C9 C8 119.9(2) . . ?
 C21 C22 H22 120.7 . . ?
 C23 C22 C21 118.6(2) . . ?
 C23 C22 H22 120.7 . . ?
 F29 C60 C59 119.9(2) . . ?
 F29 C60 C61 120.3(2) . . ?
 C59 C60 C61 119.8(2) . . ?
 F22 C54 C53 120.5(2) . . ?
 F22 C54 C55 119.7(2) . . ?
 C55 C54 C53 119.8(2) . . ?
 F19 C50 C51 120.6(2) . . ?
 F19 C50 C49 119.8(2) . . ?
 C49 C50 C51 119.6(2) . . ?
 F4 C5 C6 120.5(2) . . ?
 F4 C5 C4 120.1(2) . . ?
 C4 C5 C6 119.3(2) . . ?
 F25 C57 C52 120.7(2) . . ?
 F25 C57 C56 114.8(2) . . ?
 C56 C57 C52 124.4(2) . . ?
 C32 C37 H37 119.6 . . ?
 C36 C37 C32 120.9(2) . . ?
 C36 C37 H37 119.6 . . ?
 C71 C72 C77 124.4(2) . . ?
 C73 C72 C71 117.6(3) . . ?
 C73 C72 C77 118.0(2) . . ?
 F14 C17 C18 120.2(2) . . ?
 F14 C17 C16 120.2(2) . . ?
 C16 C17 C18 119.6(2) . . ?
 C25 C24 H24 120.7 . . ?
 C23 C24 C25 118.7(2) . . ?
 C23 C24 H24 120.7 . . ?
 F17 C48 C47 120.6(2) . . ?
 F17 C48 C49 119.7(2) . . ?
 C49 C48 C47 119.7(2) . . ?
 C69 C68 Br2 118.5(2) . . ?
 C69 C68 C67 122.2(2) . . ?
 C67 C68 Br2 119.2(2) . . ?
 C39 C40 C45 124.6(2) . . ?
 C41 C40 C39 117.3(2) . . ?
 C41 C40 C45 118.0(2) . . ?
 F12 C15 C14 120.0(3) . . ?
 F12 C15 C16 120.2(2) . . ?
 C16 C15 C14 119.8(2) . . ?
 F23 C55 C54 120.1(2) . . ?
 F23 C55 C56 121.0(2) . . ?
 C56 C55 C54 118.9(2) . . ?
 F8 C10 C11 120.7(2) . . ?
 F8 C10 C9 120.3(2) . . ?
 C11 C10 C9 119.0(2) . . ?
 F28 C61 C62 120.4(3) . . ?
 F28 C61 C60 120.1(3) . . ?
 C62 C61 C60 119.4(2) . . ?
 C71 C76 H76 119.7 . . ?
 C75 C76 C71 120.5(3) . . ?
 C75 C76 H76 119.7 . . ?
 C26 C31 H31 119.5 . . ?
 C30 C31 C26 120.9(2) . . ?
 C30 C31 H31 119.5 . . ?
 C27 C28 H28 119.0 . . ?
 C29 C28 C27 122.1(3) . . ?
 C29 C28 H28 119.0 . . ?
 C39 C44 H44 119.5 . . ?
 C43 C44 C39 121.1(3) . . ?
 C43 C44 H44 119.5 . . ?
 C40 C41 H41 119.0 . . ?
 C42 C41 C40 122.1(3) . . ?
 C42 C41 H41 119.0 . . ?
 C32 C33 C38 124.1(3) . . ?
 C34 C33 C32 117.2(3) . . ?
 C34 C33 C38 118.7(3) . . ?
 C27 C96 H96A 109.5 . . ?
 C27 C96 H96B 109.5 . . ?
 C27 C96 H96C 109.5 . . ?
 H96A C96 H96B 109.5 . . ?
 H96A C96 H96C 109.5 . . ?
 H96B C96 H96C 109.5 . . ?
 C78 C79 C84 124.4(2) . . ?
 C80 C79 C78 117.2(2) . . ?
 C80 C79 C84 118.4(2) . . ?
 F24 C56 C57 120.4(2) . . ?
 F24 C56 C55 120.1(2) . . ?
 C55 C56 C57 119.5(2) . . ?
 C78 C83 H83 119.3 . . ?
 C82 C83 C78 121.4(3) . . ?
 C82 C83 H83 119.3 . . ?
 C31 C30 H30 120.3 . . ?
 C31 C30 C29 119.4(3) . . ?
 C29 C30 H30 120.3 . . ?
 C79 C80 H80 118.8 . . ?
 C81 C80 C79 122.4(3) . . ?
 C81 C80 H80 118.8 . . ?
 C40 C45 H45A 109.5 . . ?
 C40 C45 H45B 109.5 . . ?
 C40 C45 H45C 109.5 . . ?
 H45A C45 H45B 109.5 . . ?
 H45A C45 H45C 109.5 . . ?
 H45B C45 H45C 109.5 . . ?
 F18 C49 C50 120.5(2) . . ?
 F18 C49 C48 120.6(2) . . ?
 C48 C49 C50 118.9(2) . . ?
 C83 C82 H82 120.4 . . ?
 C83 C82 C81 119.2(3) . . ?
 C81 C82 H82 120.4 . . ?
 C85 C90 H90 119.6 . . ?
 C89 C90 C85 120.9(3) . . ?
 C89 C90 H90 119.6 . . ?
 C80 C81 C82 119.8(3) . . ?
 C80 C81 H81 120.1 . . ?
 C82 C81 H81 120.1 . . ?
 C85 C86 C91 124.1(3) . . ?
 C87 C86 C85 117.0(3) . . ?
 C87 C86 C91 118.9(3) . . ?
 F13 C16 C17 120.0(3) . . ?
 F13 C16 C15 120.1(3) . . ?
 C15 C16 C17 120.0(2) . . ?
 C79 C84 H84A 109.5 . . ?
 C79 C84 H84B 109.5 . . ?
 C79 C84 H84C 109.5 . . ?
 H84A C84 H84B 109.5 . . ?
 H84A C84 H84C 109.5 . . ?
 H84B C84 H84C 109.5 . . ?
 C41 C42 H42 120.0 . . ?
 C43 C42 C41 120.1(3) . . ?
 C43 C42 H42 120.0 . . ?
 C72 C77 H77A 109.5 . . ?
 C72 C77 H77B 109.5 . . ?
 C72 C77 H77C 109.5 . . ?
 H77A C77 H77B 109.5 . . ?
 H77A C77 H77C 109.5 . . ?
 H77B C77 H77C 109.5 . . ?
 C28 C29 C30 120.1(2) . . ?
 C28 C29 H29 119.9 . . ?
 C30 C29 H29 119.9 . . ?
 C44 C43 H43 120.3 . . ?
 C42 C43 C44 119.4(3) . . ?
 C42 C43 H43 120.3 . . ?
 C37 C36 H36 120.5 . . ?
 C35 C36 C37 119.0(3) . . ?
 C35 C36 H36 120.5 . . ?
 C33 C34 H34 119.0 . . ?
 C35 C34 C33 122.0(3) . . ?
 C35 C34 H34 119.0 . . ?
 C72 C73 H73 118.9 . . ?
 C74 C73 C72 122.2(3) . . ?
 C74 C73 H73 118.9 . . ?
 C76 C75 H75 120.2 . . ?
 C76 C75 C74 119.7(3) . . ?
 C74 C75 H75 120.2 . . ?
 Cl5 C93 H93A 109.3 . . ?
 Cl5 C93 H93B 109.3 . . ?
 Cl6 C93 Cl5 111.71(16) . . ?
 Cl6 C93 H93A 109.3 . . ?
 Cl6 C93 H93B 109.3 . . ?
 H93A C93 H93B 107.9 . . ?
 C73 C74 C75 119.8(3) . . ?
 C73 C74 H74 120.1 . . ?
 C75 C74 H74 120.1 . . ?
 C90 C89 H89 120.3 . . ?
 C88 C89 C90 119.3(3) . . ?
 C88 C89 H89 120.3 . . ?
 C86 C87 H87 118.8 . . ?
 C88 C87 C86 122.3(3) . . ?
 C88 C87 H87 118.8 . . ?
 C89 C88 H88 119.9 . . ?
 C87 C88 C89 120.1(3) . . ?
 C87 C88 H88 119.9 . . ?
 N1 B1 Cl1 105.76(15) . . ?
 N1 B1 C1 113.17(18) . . ?
 N1 B1 C7 110.92(19) . . ?
 C1 B1 Cl1 107.56(16) . . ?
 C1 B1 C7 111.09(19) . . ?
 C7 B1 Cl1 108.01(15) . . ?
 C33 C38 H38A 108(3) . . ?
 C33 C38 H38B 113(3) . . ?
 H38A C38 H38B 116(4) . . ?
 N3 B2 Cl2 105.84(16) . . ?
 N3 B2 C46 112.08(18) . . ?
 N3 B2 C52 110.56(19) . . ?
 C46 B2 Cl2 108.86(16) . . ?
 C46 B2 C52 111.41(19) . . ?
 C52 B2 Cl2 107.83(16) . . ?
 Cl10 C95 H95A 109.2 . . ?
 Cl10 C95 H95B 109.2 . . ?
 Cl9 C95 Cl10 112.02(18) . . ?
 Cl9 C95 H95A 109.2 . . ?
 Cl9 C95 H95B 109.2 . . ?
 H95A C95 H95B 107.9 . . ?
 C36 C35 H35 119.8 . . ?
 C34 C35 C36 120.3(3) . . ?
 C34 C35 H35 119.8 . . ?
 C86 C91 H91A 109.5 . . ?
 C86 C91 H91B 109.5 . . ?
 C86 C91 H91C 109.5 . . ?
 H91A C91 H91B 109.5 . . ?
 H91A C91 H91C 109.5 . . ?
 H91B C91 H91C 109.5 . . ?
 Cl3 C0AA H0AA 109.1 . . ?
 Cl3 C0AA H0AB 109.1 . . ?
 Cl4 C0AA Cl3 112.3(3) . . ?
 Cl4 C0AA H0AA 109.1 . . ?
 Cl4 C0AA H0AB 109.1 . . ?
 H0AA C0AA H0AB 107.9 . . ?
 Cl8 C1AA H1AA 108.9 . . ?
 Cl8 C1AA H1AB 108.9 . . ?
 Cl7 C1AA Cl8 113.5(4) . . ?
 Cl7 C1AA H1AA 108.9 . . ?
 Cl7 C1AA H1AB 108.9 . . ?
 H1AA C1AA H1AB 107.7 . . ?

loop_
  _geom_torsion_atom_site_label_1
  _geom_torsion_atom_site_label_2
  _geom_torsion_atom_site_label_3
  _geom_torsion_atom_site_label_4
  _geom_torsion
  _geom_torsion_site_symmetry_1
  _geom_torsion_site_symmetry_2
  _geom_torsion_site_symmetry_3
  _geom_torsion_site_symmetry_4
  _geom_torsion_publ_flag
 Br1 C23 C22 C21 -178.7(2) . . . . ?
 Br1 C23 C24 C25 178.89(19) . . . . ?
 P1 N2 C19 N1 177.52(17) . . . . ?
 P1 N2 C19 C20 -0.5(4) . . . . ?
 P1 C39 C40 C41 177.87(19) . . . . ?
 P1 C39 C40 C45 -4.3(3) . . . . ?
 P1 C39 C44 C43 -177.3(2) . . . . ?
 P1 C26 C31 C30 -174.1(2) . . . . ?
 P1 C32 C37 C36 174.0(2) . . . . ?
 P1 C32 C33 C34 -173.6(2) . . . . ?
 P1 C32 C33 C38 5.9(4) . . . . ?
 P2 N4 C64 N3 -179.74(18) . . . . ?
 P2 N4 C64 C65 -2.1(4) . . . . ?
 P2 C71 C72 C77 3.0(4) . . . . ?
 P2 C71 C72 C73 -176.5(2) . . . . ?
 P2 C71 C76 C75 176.1(2) . . . . ?
 P2 C85 C90 C89 -175.2(2) . . . . ?
 P2 C85 C86 C87 175.2(2) . . . . ?
 P2 C85 C86 C91 -4.3(4) . . . . ?
 P2 C78 C79 C80 -178.96(19) . . . . ?
 P2 C78 C79 C84 3.8(3) . . . . ?
 P2 C78 C83 C82 179.3(2) . . . . ?
 F1 C2 C3 F2 5.1(3) . . . . ?
 F1 C2 C3 C4 -175.9(2) . . . . ?
 F10 C12 C11 F9 -3.2(4) . . . . ?
 F10 C12 C11 C10 176.2(2) . . . . ?
 F15 C18 C17 F14 0.5(3) . . . . ?
 F15 C18 C17 C16 -177.5(2) . . . . ?
 F30 C59 C60 F29 -2.7(3) . . . . ?
 F30 C59 C60 C61 176.9(2) . . . . ?
 F16 C47 C48 F17 -3.1(4) . . . . ?
 F16 C47 C48 C49 176.9(2) . . . . ?
 F5 C6 C5 F4 -3.7(4) . . . . ?
 F5 C6 C5 C4 177.8(2) . . . . ?
 F26 C63 C62 F27 -0.1(4) . . . . ?
 F26 C63 C62 C61 178.2(2) . . . . ?
 F25 C57 C56 F24 2.8(4) . . . . ?
 F25 C57 C56 C55 -175.9(2) . . . . ?
 F2 C3 C4 F3 -0.4(4) . . . . ?
 F2 C3 C4 C5 179.2(2) . . . . ?
 F21 C53 C54 F22 -0.7(3) . . . . ?
 F21 C53 C54 C55 178.4(2) . . . . ?
 F6 C8 C9 F7 0.3(4) . . . . ?
 F6 C8 C9 C10 -179.4(2) . . . . ?
 F20 C51 C50 F19 3.2(4) . . . . ?
 F20 C51 C50 C49 -177.2(2) . . . . ?
 F11 C14 C15 F12 1.7(4) . . . . ?
 F11 C14 C15 C16 -177.5(2) . . . . ?
 F22 C54 C55 F23 -0.5(4) . . . . ?
 F22 C54 C55 C56 178.1(2) . . . . ?
 F19 C50 C49 F18 0.7(4) . . . . ?
 F19 C50 C49 C48 -179.2(2) . . . . ?
 F9 C11 C10 F8 0.4(4) . . . . ?
 F9 C11 C10 C9 178.7(2) . . . . ?
 F3 C4 C5 F4 -0.2(4) . . . . ?
 F3 C4 C5 C6 178.3(2) . . . . ?
 F7 C9 C10 F8 0.5(4) . . . . ?
 F7 C9 C10 C11 -177.7(2) . . . . ?
 F27 C62 C61 F28 0.0(4) . . . . ?
 F27 C62 C61 C60 179.5(2) . . . . ?
 F14 C17 C16 F13 -0.8(4) . . . . ?
 F14 C17 C16 C15 179.3(2) . . . . ?
 F23 C55 C56 F24 -0.1(4) . . . . ?
 F23 C55 C56 C57 178.6(2) . . . . ?
 F29 C60 C61 F28 0.2(4) . . . . ?
 F29 C60 C61 C62 -179.2(2) . . . . ?
 F17 C48 C49 F18 -1.6(4) . . . . ?
 F17 C48 C49 C50 178.3(3) . . . . ?
 F12 C15 C16 F13 1.5(4) . . . . ?
 F12 C15 C16 C17 -178.6(2) . . . . ?
 N3 C64 C65 C70 59.8(3) . . . . ?
 N3 C64 C65 C66 -120.8(2) . . . . ?
 N3 C58 C63 F26 -0.4(3) . . . . ?
 N3 C58 C63 C62 -179.3(2) . . . . ?
 N3 C58 C59 F30 2.8(3) . . . . ?
 N3 C58 C59 C60 -178.3(2) . . . . ?
 N1 C13 C18 F15 0.4(3) . . . . ?
 N1 C13 C18 C17 180.0(2) . . . . ?
 N1 C13 C14 F11 -3.3(3) . . . . ?
 N1 C13 C14 C15 177.8(2) . . . . ?
 N2 P1 C39 C40 -59.2(2) . . . . ?
 N2 P1 C39 C44 122.9(2) . . . . ?
 N2 P1 C26 C27 -60.1(2) . . . . ?
 N2 P1 C26 C31 112.14(19) . . . . ?
 N2 P1 C32 C37 -10.3(2) . . . . ?
 N2 P1 C32 C33 164.2(2) . . . . ?
 N4 P2 C71 C72 58.4(2) . . . . ?
 N4 P2 C71 C76 -115.9(2) . . . . ?
 N4 P2 C85 C90 11.4(2) . . . . ?
 N4 P2 C85 C86 -163.3(2) . . . . ?
 N4 P2 C78 C79 59.7(2) . . . . ?
 N4 P2 C78 C83 -122.9(2) . . . . ?
 N4 C64 C65 C70 -117.9(3) . . . . ?
 N4 C64 C65 C66 61.5(3) . . . . ?
 C20 C25 C24 C23 0.1(4) . . . . ?
 C20 C21 C22 C23 -0.5(4) . . . . ?
 C19 N1 C13 C18 -66.2(3) . . . . ?
 C19 N1 C13 C14 114.8(2) . . . . ?
 C19 N1 B1 Cl1 65.0(2) . . . . ?
 C19 N1 B1 C1 -52.5(3) . . . . ?
 C19 N1 B1 C7 -178.12(19) . . . . ?
 C19 C20 C25 C24 -177.8(2) . . . . ?
 C19 C20 C21 C22 178.0(2) . . . . ?
 C1 C2 C3 F2 -175.7(2) . . . . ?
 C1 C2 C3 C4 3.3(4) . . . . ?
 C1 C6 C5 F4 177.5(2) . . . . ?
 C1 C6 C5 C4 -1.0(4) . . . . ?
 C64 N3 C58 C63 65.3(3) . . . . ?
 C64 N3 C58 C59 -116.0(2) . . . . ?
 C64 N3 B2 Cl2 -66.1(2) . . . . ?
 C64 N3 B2 C46 52.4(3) . . . . ?
 C64 N3 B2 C52 177.40(19) . . . . ?
 C64 C65 C70 C69 178.3(2) . . . . ?
 C64 C65 C66 C67 -178.7(2) . . . . ?
 C7 C8 C9 F7 179.1(2) . . . . ?
 C7 C8 C9 C10 -0.5(4) . . . . ?
 C7 C12 C11 F9 178.6(2) . . . . ?
 C7 C12 C11 C10 -2.0(4) . . . . ?
 C58 N3 C64 N4 -166.7(2) . . . . ?
 C58 N3 C64 C65 15.5(3) . . . . ?
 C58 N3 B2 Cl2 103.15(19) . . . . ?
 C58 N3 B2 C46 -138.3(2) . . . . ?
 C58 N3 B2 C52 -13.4(3) . . . . ?
 C58 C63 C62 F27 178.9(2) . . . . ?
 C58 C63 C62 C61 -2.9(4) . . . . ?
 C58 C59 C60 F29 178.4(2) . . . . ?
 C58 C59 C60 C61 -2.0(4) . . . . ?
 C2 C1 C6 F5 -174.6(2) . . . . ?
 C2 C1 C6 C5 4.1(4) . . . . ?
 C2 C1 B1 Cl1 -133.3(2) . . . . ?
 C2 C1 B1 N1 -16.9(3) . . . . ?
 C2 C1 B1 C7 108.6(3) . . . . ?
 C2 C3 C4 F3 -179.4(2) . . . . ?
 C2 C3 C4 C5 0.3(4) . . . . ?
 C46 C47 C48 F17 178.7(2) . . . . ?
 C46 C47 C48 C49 -1.2(4) . . . . ?
 C46 C51 C50 F19 -177.3(2) . . . . ?
 C46 C51 C50 C49 2.4(4) . . . . ?
 C47 C46 C51 F20 174.6(2) . . . . ?
 C47 C46 C51 C50 -4.9(4) . . . . ?
 C47 C46 B2 Cl2 137.9(2) . . . . ?
 C47 C46 B2 N3 21.1(3) . . . . ?
 C47 C46 B2 C52 -103.3(3) . . . . ?
 C47 C48 C49 F18 178.4(2) . . . . ?
 C47 C48 C49 C50 -1.7(4) . . . . ?
 C13 N1 C19 N2 167.1(2) . . . . ?
 C13 N1 C19 C20 -14.7(3) . . . . ?
 C13 N1 B1 Cl1 -104.12(19) . . . . ?
 C13 N1 B1 C1 138.4(2) . . . . ?
 C13 N1 B1 C7 12.7(3) . . . . ?
 C13 C18 C17 F14 -179.1(2) . . . . ?
 C13 C18 C17 C16 2.9(4) . . . . ?
 C13 C14 C15 F12 -179.4(2) . . . . ?
 C13 C14 C15 C16 1.5(4) . . . . ?
 C52 C53 C54 F22 -178.9(2) . . . . ?
 C52 C53 C54 C55 0.2(4) . . . . ?
 C52 C57 C56 F24 -179.3(2) . . . . ?
 C52 C57 C56 C55 2.0(4) . . . . ?
 C6 C1 C2 F1 173.9(2) . . . . ?
 C6 C1 C2 C3 -5.3(3) . . . . ?
 C6 C1 B1 Cl1 47.3(3) . . . . ?
 C6 C1 B1 N1 163.7(2) . . . . ?
 C6 C1 B1 C7 -70.7(3) . . . . ?
 C25 C20 C19 N1 118.2(2) . . . . ?
 C25 C20 C19 N2 -63.7(3) . . . . ?
 C25 C20 C21 C22 -0.1(4) . . . . ?
 C21 C20 C19 N1 -59.8(3) . . . . ?
 C21 C20 C19 N2 118.3(3) . . . . ?
 C21 C20 C25 C24 0.3(4) . . . . ?
 C65 C70 C69 C68 0.6(4) . . . . ?
 C65 C66 C67 C68 0.2(4) . . . . ?
 C3 C4 C5 F4 -179.9(2) . . . . ?
 C3 C4 C5 C6 -1.3(4) . . . . ?
 C70 C65 C66 C67 0.7(4) . . . . ?
 C70 C69 C68 Br2 -179.01(19) . . . . ?
 C70 C69 C68 C67 0.3(4) . . . . ?
 C63 C58 C59 F30 -178.5(2) . . . . ?
 C63 C58 C59 C60 0.4(3) . . . . ?
 C63 C62 C61 F28 -178.3(2) . . . . ?
 C63 C62 C61 C60 1.2(4) . . . . ?
 C59 C58 C63 F26 -179.1(2) . . . . ?
 C59 C58 C63 C62 2.0(4) . . . . ?
 C59 C60 C61 F28 -179.4(2) . . . . ?
 C59 C60 C61 C62 1.2(4) . . . . ?
 C18 C13 C14 F11 177.7(2) . . . . ?
 C18 C13 C14 C15 -1.2(4) . . . . ?
 C18 C17 C16 F13 177.2(2) . . . . ?
 C18 C17 C16 C15 -2.7(4) . . . . ?
 C51 C46 C47 F16 -173.7(2) . . . . ?
 C51 C46 C47 C48 4.3(4) . . . . ?
 C51 C46 B2 Cl2 -44.3(3) . . . . ?
 C51 C46 B2 N3 -161.0(2) . . . . ?
 C51 C46 B2 C52 74.5(3) . . . . ?
 C51 C50 C49 F18 -178.9(2) . . . . ?
 C51 C50 C49 C48 1.2(4) . . . . ?
 C71 P2 N4 C64 15.0(3) . . . . ?
 C71 P2 C85 C90 -115.6(2) . . . . ?
 C71 P2 C85 C86 69.6(2) . . . . ?
 C71 P2 C78 C79 -172.4(2) . . . . ?
 C71 P2 C78 C83 5.0(2) . . . . ?
 C71 C72 C73 C74 1.0(4) . . . . ?
 C71 C76 C75 C74 0.5(4) . . . . ?
 C66 C65 C70 C69 -1.2(4) . . . . ?
 C66 C67 C68 Br2 178.6(2) . . . . ?
 C66 C67 C68 C69 -0.7(4) . . . . ?
 C8 C7 C12 F10 -174.9(2) . . . . ?
 C8 C7 C12 C11 3.2(4) . . . . ?
 C8 C7 B1 Cl1 -139.8(2) . . . . ?
 C8 C7 B1 N1 104.8(3) . . . . ?
 C8 C7 B1 C1 -22.0(3) . . . . ?
 C8 C9 C10 F8 -179.8(2) . . . . ?
 C8 C9 C10 C11 1.9(4) . . . . ?
 C12 C7 C8 F6 176.9(2) . . . . ?
 C12 C7 C8 C9 -1.9(4) . . . . ?
 C12 C7 B1 Cl1 38.4(3) . . . . ?
 C12 C7 B1 N1 -77.0(3) . . . . ?
 C12 C7 B1 C1 156.2(2) . . . . ?
 C12 C11 C10 F8 -179.0(2) . . . . ?
 C12 C11 C10 C9 -0.7(4) . . . . ?
 C27 C26 C31 C30 -1.5(4) . . . . ?
 C27 C28 C29 C30 -0.6(4) . . . . ?
 C39 P1 N2 C19 -137.4(2) . . . . ?
 C39 P1 C26 C27 62.7(2) . . . . ?
 C39 P1 C26 C31 -125.03(19) . . . . ?
 C39 P1 C32 C37 -124.5(2) . . . . ?
 C39 P1 C32 C33 50.0(2) . . . . ?
 C39 C40 C41 C42 0.6(4) . . . . ?
 C39 C44 C43 C42 -1.6(4) . . . . ?
 C85 P2 N4 C64 -107.4(2) . . . . ?
 C85 P2 C71 C72 179.6(2) . . . . ?
 C85 P2 C71 C76 5.2(2) . . . . ?
 C85 P2 C78 C79 -54.4(2) . . . . ?
 C85 P2 C78 C83 123.0(2) . . . . ?
 C85 C90 C89 C88 0.2(4) . . . . ?
 C85 C86 C87 C88 -0.7(5) . . . . ?
 C26 P1 N2 C19 -12.6(3) . . . . ?
 C26 P1 C39 C40 172.96(19) . . . . ?
 C26 P1 C39 C44 -4.9(2) . . . . ?
 C26 P1 C32 C37 116.0(2) . . . . ?
 C26 P1 C32 C33 -69.5(2) . . . . ?
 C26 C27 C28 C29 -1.3(4) . . . . ?
 C26 C31 C30 C29 -0.4(4) . . . . ?
 C32 P1 N2 C19 109.4(2) . . . . ?
 C32 P1 C39 C40 54.7(2) . . . . ?
 C32 P1 C39 C44 -123.1(2) . . . . ?
 C32 P1 C26 C27 179.0(2) . . . . ?
 C32 P1 C26 C31 -8.7(2) . . . . ?
 C32 C37 C36 C35 -0.1(4) . . . . ?
 C32 C33 C34 C35 0.0(5) . . . . ?
 C53 C52 C57 F25 175.1(2) . . . . ?
 C53 C52 C57 C56 -2.6(4) . . . . ?
 C53 C52 B2 Cl2 139.9(2) . . . . ?
 C53 C52 B2 N3 -104.8(3) . . . . ?
 C53 C52 B2 C46 20.5(3) . . . . ?
 C53 C54 C55 F23 -179.7(2) . . . . ?
 C53 C54 C55 C56 -1.0(4) . . . . ?
 C14 C13 C18 F15 179.4(2) . . . . ?
 C14 C13 C18 C17 -1.0(4) . . . . ?
 C14 C15 C16 F13 -179.4(2) . . . . ?
 C14 C15 C16 C17 0.5(4) . . . . ?
 C78 P2 N4 C64 138.7(2) . . . . ?
 C78 P2 C71 C72 -63.9(2) . . . . ?
 C78 P2 C71 C76 121.7(2) . . . . ?
 C78 P2 C85 C90 125.9(2) . . . . ?
 C78 P2 C85 C86 -48.8(3) . . . . ?
 C78 C79 C80 C81 -1.1(4) . . . . ?
 C78 C83 C82 C81 0.2(4) . . . . ?
 C22 C23 C24 C25 -0.6(4) . . . . ?
 C54 C55 C56 F24 -178.8(2) . . . . ?
 C54 C55 C56 C57 0.0(4) . . . . ?
 C57 C52 C53 F21 -176.6(2) . . . . ?
 C57 C52 C53 C54 1.5(4) . . . . ?
 C57 C52 B2 Cl2 -39.4(3) . . . . ?
 C57 C52 B2 N3 75.9(3) . . . . ?
 C57 C52 B2 C46 -158.8(2) . . . . ?
 C37 C32 C33 C34 0.7(4) . . . . ?
 C37 C32 C33 C38 -179.9(3) . . . . ?
 C37 C36 C35 C34 0.7(5) . . . . ?
 C72 C71 C76 C75 1.6(4) . . . . ?
 C72 C73 C74 C75 1.1(5) . . . . ?
 C24 C23 C22 C21 0.8(4) . . . . ?
 C40 C39 C44 C43 4.9(4) . . . . ?
 C40 C41 C42 C43 2.7(4) . . . . ?
 C76 C71 C72 C77 177.3(2) . . . . ?
 C76 C71 C72 C73 -2.3(4) . . . . ?
 C76 C75 C74 C73 -1.8(4) . . . . ?
 C31 C30 C29 C28 1.5(4) . . . . ?
 C28 C27 C26 P1 174.36(19) . . . . ?
 C28 C27 C26 C31 2.3(3) . . . . ?
 C44 C39 C40 C41 -4.3(4) . . . . ?
 C44 C39 C40 C45 173.6(2) . . . . ?
 C41 C42 C43 C44 -2.2(4) . . . . ?
 C33 C32 C37 C36 -0.6(4) . . . . ?
 C33 C34 C35 C36 -0.7(5) . . . . ?
 C96 C27 C26 P1 -4.6(3) . . . . ?
 C96 C27 C26 C31 -176.6(2) . . . . ?
 C96 C27 C28 C29 177.7(2) . . . . ?
 C79 C78 C83 C82 -3.3(4) . . . . ?
 C79 C80 C81 C82 -2.0(4) . . . . ?
 C83 C78 C79 C80 3.6(4) . . . . ?
 C83 C78 C79 C84 -173.6(2) . . . . ?
 C83 C82 C81 C80 2.4(4) . . . . ?
 C45 C40 C41 C42 -177.4(3) . . . . ?
 C90 C85 C86 C87 0.6(4) . . . . ?
 C90 C85 C86 C91 -178.9(3) . . . . ?
 C90 C89 C88 C87 -0.3(5) . . . . ?
 C86 C85 C90 C89 -0.4(4) . . . . ?
 C86 C87 C88 C89 0.6(5) . . . . ?
 C84 C79 C80 C81 176.3(3) . . . . ?
 C77 C72 C73 C74 -178.6(3) . . . . ?
 B1 N1 C19 N2 -2.2(3) . . . . ?
 B1 N1 C19 C20 176.04(19) . . . . ?
 B1 N1 C13 C18 103.8(2) . . . . ?
 B1 N1 C13 C14 -75.2(3) . . . . ?
 B1 C1 C2 F1 -5.5(3) . . . . ?
 B1 C1 C2 C3 175.3(2) . . . . ?
 B1 C1 C6 F5 4.8(3) . . . . ?
 B1 C1 C6 C5 -176.4(2) . . . . ?
 B1 C7 C8 F6 -4.7(4) . . . . ?
 B1 C7 C8 C9 176.5(2) . . . . ?
 B1 C7 C12 F10 6.7(3) . . . . ?
 B1 C7 C12 C11 -175.2(2) . . . . ?
 C38 C33 C34 C35 -179.5(3) . . . . ?
 B2 N3 C64 N4 2.7(3) . . . . ?
 B2 N3 C64 C65 -175.10(19) . . . . ?
 B2 N3 C58 C63 -104.7(3) . . . . ?
 B2 N3 C58 C59 74.0(3) . . . . ?
 B2 C46 C47 F16 4.3(4) . . . . ?
 B2 C46 C47 C48 -177.7(2) . . . . ?
 B2 C46 C51 F20 -3.5(3) . . . . ?
 B2 C46 C51 C50 177.0(2) . . . . ?
 B2 C52 C53 F21 4.0(4) . . . . ?
 B2 C52 C53 C54 -177.9(2) . . . . ?
 B2 C52 C57 F25 -5.4(4) . . . . ?
 B2 C52 C57 C56 176.8(2) . . . . ?
 C91 C86 C87 C88 178.8(3) . . . . ?

_shelx_res_file
;
TITL 11_a.res in P2(1)/c
    11.res
    created by SHELXL-2018/3 at 13:40:29 on 20-Jun-2022
REM Old TITL 11 in P2(1)/c
REM SHELXT solution in P2(1)/c: R1 0.186, Rweak 0.006, Alpha 0.028
REM <I/s> 0.385 for 714 systematic absences, Orientation as input
REM Formula found by SHELXT: C94 B4 N4 F33 P2 Cl7 Br2
CELL 1.54178 25.3473 16.5833 25.9258 90 116.672 90
ZERR 4 0.0017 0.0011 0.0017 0 0.003 0
LATT 1
SYMM -X,0.5+Y,0.5-Z
SFAC C H B Br Cl F N P
UNIT 384 236 8 8 40 120 16 8

L.S. 4 0 0
PLAN  20
TEMP -123.15
CONF
BOND
list 4
MORE -1
BOND $H
fmap 2 53
acta
OMIT -29 1 21
OMIT -4 0 8
OMIT 6 7 7
OMIT -5 0 8
OMIT -2 1 2
OMIT 0 1 2
OMIT 1 3 0
OMIT 4 0 2
OMIT -2 0 6
OMIT -6 2 5
OMIT 1 2 0
OMIT 4 2 1
OMIT -4 4 5
REM <olex2.extras>
REM <HklSrc "%.\\11.hkl">
REM </olex2.extras>

WGHT    0.059200   11.289399
FVAR       0.17726
BR2   4   -0.056326    0.879517    0.539258    11.00000    0.08158    0.02695 =
         0.05519    0.01163    0.03718    0.00877
BR1   4    0.546801    0.047541    0.955413    11.00000    0.07765    0.02563 =
         0.06292    0.01320    0.03602    0.00089
CL1   5    0.453555    0.515706    0.744917    11.00000    0.02385    0.03020 =
         0.01661    0.00070    0.00758    0.00065
CL2   5    0.049059    0.415521    0.759874    11.00000    0.02585    0.03436 =
         0.01604    0.00156    0.00802    0.00094
P1    8    0.623449    0.382243    0.824073    11.00000    0.01929    0.02172 =
         0.02101    0.00019    0.00994    0.00009
P2    8   -0.120750    0.547283    0.673190    11.00000    0.01933    0.02412 =
         0.02226   -0.00135    0.01036   -0.00068
CL5   5    0.745470    0.946912    0.878819    11.00000    0.03095    0.04092 =
         0.03479    0.00060    0.01095   -0.00524
CL10  5   -0.255486   -0.013305    0.606082    11.00000    0.04221    0.05041 =
         0.05107   -0.01270    0.01636   -0.01100
CL6   5    0.651415    0.931291    0.913266    11.00000    0.06583    0.07180 =
         0.07493   -0.02949    0.05053   -0.02836
CL9   5   -0.156249    0.000542    0.579408    11.00000    0.09629    0.06935 =
         0.08848   -0.02525    0.06945   -0.02292
CL3   5    0.416098    0.185182    0.998345    11.00000    0.08048    0.13123 =
         0.07309    0.04807    0.00358   -0.01550
F1    6    0.585066    0.492399    0.938776    11.00000    0.02918    0.02387 =
         0.01965    0.00411    0.00645    0.00018
F10   6    0.346179    0.483138    0.753254    11.00000    0.02310    0.03291 =
         0.02647   -0.01072    0.00771   -0.00255
CL4   5    0.367042    0.086043    0.895864    11.00000    0.09874    0.11092 =
         0.10570    0.02692    0.03462    0.00718
F15   6    0.409126    0.315467    0.770735    11.00000    0.03348    0.03476 =
         0.02080   -0.00629    0.00976   -0.00435
F30   6    0.047483    0.468253    0.564714    11.00000    0.03194    0.03774 =
         0.01982   -0.00314    0.01073    0.00114
F16   6   -0.068438    0.435626    0.561436    11.00000    0.03341    0.02843 =
         0.02013    0.00712    0.00333   -0.00566
CL8   5    0.093928    0.882691    0.500109    11.00000    0.14811    0.14200 =
         0.05983    0.01023    0.02943   -0.05505
F5    6    0.486938    0.679488    0.787155    11.00000    0.03047    0.02824 =
         0.02511    0.00836    0.00284   -0.00017
F26   6    0.092468    0.617350    0.734619    11.00000    0.03140    0.03895 =
         0.02246   -0.00741    0.01145   -0.00367
F25   6    0.159091    0.448903    0.756624    11.00000    0.02355    0.03277 =
         0.02792   -0.00879    0.00626    0.00015
F2    6    0.681129    0.583372    0.977872    11.00000    0.02172    0.04221 =
         0.02224   -0.00057    0.00180    0.00034
F21   6    0.035353    0.294046    0.591770    11.00000    0.02485    0.04456 =
         0.02271   -0.01099    0.00587    0.00005
F6    6    0.476307    0.633333    0.917813    11.00000    0.02624    0.04461 =
         0.02728   -0.01435    0.00880   -0.00510
F20   6    0.009994    0.253146    0.718438    11.00000    0.03881    0.03137 =
         0.02368    0.01041    0.00412    0.00088
F11   6    0.469181    0.458092    0.945485    11.00000    0.03933    0.03685 =
         0.02429   -0.00866    0.01542   -0.00410
F22   6    0.130105    0.230832    0.590955    11.00000    0.04092    0.03857 =
         0.03140   -0.00674    0.01648    0.00929
F4    6    0.582791    0.771310    0.829233    11.00000    0.04107    0.03010 =
         0.03825    0.00886    0.01378   -0.01033
CL7   5    0.124183    0.842122    0.618546    11.00000    0.15283    0.14184 =
         0.07317    0.02882    0.05243    0.03233
F19   6   -0.087114    0.164631    0.668173    11.00000    0.04665    0.03253 =
         0.03930    0.01150    0.01693   -0.00901
F9    6    0.255498    0.554780    0.757396    11.00000    0.01787    0.04205 =
         0.04433   -0.00770    0.00507    0.00309
F3    6    0.681412    0.725392    0.925717    11.00000    0.02904    0.03994 =
         0.03899   -0.00414    0.00930   -0.01527
F24   6    0.252181    0.380268    0.756085    11.00000    0.01840    0.04189 =
         0.04750   -0.00901    0.00349    0.00329
F7    6    0.383687    0.698562    0.922666    11.00000    0.04388    0.03922 =
         0.03873   -0.01621    0.02157    0.00087
F27   6    0.178100    0.695305    0.720591    11.00000    0.02885    0.03999 =
         0.04737   -0.00740    0.00871   -0.01300
F14   6    0.325914    0.239493    0.790062    11.00000    0.02947    0.03501 =
         0.04694   -0.00335    0.00659   -0.01259
F23   6    0.239912    0.270796    0.672467    11.00000    0.02997    0.04279 =
         0.05178   -0.00285    0.01800    0.01377
F29   6    0.137306    0.539813    0.554798    11.00000    0.03954    0.06554 =
         0.03128    0.00983    0.02562    0.00934
F8    6    0.272291    0.663217    0.842664    11.00000    0.03317    0.04035 =
         0.05855   -0.00778    0.02386    0.01102
F18   6   -0.176329    0.209231    0.564347    11.00000    0.03200    0.03909 =
         0.04743    0.00133    0.00754   -0.01498
F17   6   -0.164357    0.345421    0.511919    11.00000    0.03243    0.04400 =
         0.03294    0.01090   -0.00783   -0.01089
F12   6    0.382052    0.387710    0.961524    11.00000    0.06141    0.06482 =
         0.04748    0.00008    0.04458    0.00228
F13   6    0.309475    0.278729    0.883593    11.00000    0.03489    0.05732 =
         0.07332    0.01311    0.03552   -0.00591
F28   6    0.201918    0.656325    0.631299    11.00000    0.03319    0.06312 =
         0.06480    0.00977    0.03002   -0.01001
N3    7    0.021624    0.499862    0.657642    11.00000    0.01825    0.02460 =
         0.01773    0.00045    0.00851    0.00037
N1    7    0.485461    0.429830    0.847274    11.00000    0.02002    0.02315 =
         0.01875   -0.00145    0.01015   -0.00138
N2    7    0.565382    0.413573    0.828855    11.00000    0.02107    0.02086 =
         0.01865    0.00232    0.00885    0.00167
AFIX  43
H2    2    0.555057    0.462614    0.815010    11.00000   -1.20000
AFIX   0

N4    7   -0.061614    0.515858    0.670546    11.00000    0.02107    0.02432 =
         0.02039    0.00190    0.00936    0.00189
AFIX  43
H4    2   -0.052092    0.466533    0.684078    11.00000   -1.20000
AFIX   0

C20   1    0.536083    0.301124    0.874036    11.00000    0.01881    0.02192 =
         0.02028    0.00013    0.00883   -0.00091
C19   1    0.530188    0.383629    0.848297    11.00000    0.01874    0.02278 =
         0.01462   -0.00226    0.00558   -0.00144
C1    1    0.532324    0.576897    0.857213    11.00000    0.02062    0.02235 =
         0.01816   -0.00047    0.00882   -0.00042
C64   1   -0.024486    0.545557    0.653299    11.00000    0.01877    0.02428 =
         0.01428   -0.00259    0.00464   -0.00150
C7    1    0.417484    0.557495    0.832733    11.00000    0.02227    0.02175 =
         0.01911    0.00165    0.00788    0.00043
C58   1    0.067439    0.540305    0.650308    11.00000    0.01906    0.02485 =
         0.01961    0.00462    0.00802    0.00225
C2    1    0.582701    0.559131    0.907914    11.00000    0.02529    0.02088 =
         0.01838   -0.00016    0.01026    0.00116
C46   1   -0.025855    0.353731    0.645801    11.00000    0.02112    0.02547 =
         0.01784    0.00159    0.00913    0.00101
C47   1   -0.071564    0.370921    0.591571    11.00000    0.02444    0.02252 =
         0.02053    0.00241    0.00713   -0.00059
C13   1    0.441016    0.389637    0.857298    11.00000    0.01822    0.02156 =
         0.02083    0.00236    0.00895    0.00163
C52   1    0.090648    0.372149    0.676756    11.00000    0.02038    0.02691 =
         0.01927    0.00297    0.00783    0.00224
C6    1    0.534596    0.651197    0.833781    11.00000    0.02297    0.02584 =
         0.01868    0.00227    0.00604    0.00028
C25   1    0.530102    0.232385    0.841282    11.00000    0.02421    0.02549 =
         0.02393   -0.00328    0.01182   -0.00129
AFIX  43
H25   2    0.523558    0.237486    0.802363    11.00000   -1.20000
AFIX   0
C21   1    0.545971    0.293452    0.931469    11.00000    0.02631    0.02280 =
         0.02162   -0.00066    0.00989   -0.00064
AFIX  43
H21   2    0.550124    0.340356    0.954014    11.00000   -1.20000
AFIX   0

C65   1   -0.030714    0.627268    0.626505    11.00000    0.01659    0.02464 =
         0.02051   -0.00009    0.00710   -0.00023
C3    1    0.632571    0.606865    0.930678    11.00000    0.01971    0.03174 =
         0.01813   -0.00168    0.00512    0.00055
C70   1   -0.038007    0.634082    0.569855    11.00000    0.02295    0.02723 =
         0.01954   -0.00085    0.00824    0.00216
AFIX  43
H70   2   -0.037870    0.586981    0.549058    11.00000   -1.20000
AFIX   0
C63   1    0.102046    0.598300    0.689387    11.00000    0.02212    0.02936 =
         0.02121    0.00129    0.00917    0.00139
C59   1    0.080278    0.522548    0.604800    11.00000    0.02232    0.02766 =
         0.01882    0.00365    0.00708    0.00408

C18   1    0.403749    0.333411    0.818474    11.00000    0.02143    0.02484 =
         0.02140    0.00110    0.00735    0.00072
C51   1   -0.033080    0.281087    0.668278    11.00000    0.02603    0.02744 =
         0.01882    0.00346    0.00791    0.00307
C71   1   -0.155977    0.636143    0.630957    11.00000    0.01768    0.02636 =
         0.03044   -0.00002    0.00950    0.00036
C66   1   -0.029897    0.696555    0.657028    11.00000    0.02630    0.02844 =
         0.02313   -0.00363    0.01342   -0.00244
AFIX  43
H66   2   -0.024494    0.692178    0.695629    11.00000   -1.20000
AFIX   0

C8    1    0.422878    0.611886    0.875589    11.00000    0.02263    0.02632 =
         0.02367   -0.00389    0.00816   -0.00266
C12   1    0.358925    0.539417    0.794568    11.00000    0.02437    0.02239 =
         0.02132   -0.00288    0.00806    0.00043
C27   1    0.680546    0.286601    0.925057    11.00000    0.01888    0.02994 =
         0.02810    0.00106    0.00892   -0.00096
C39   1    0.675346    0.465333    0.844973    11.00000    0.02392    0.02607 =
         0.02862   -0.00218    0.01509   -0.00243
C85   1   -0.100860    0.566923    0.748483    11.00000    0.03094    0.02507 =
         0.02639   -0.00084    0.01649   -0.00150
C26   1    0.657843    0.292019    0.864452    11.00000    0.01812    0.02500 =
         0.02833    0.00093    0.01083    0.00016
C32   1    0.601756    0.364479    0.748123    11.00000    0.02863    0.02427 =
         0.02452    0.00055    0.01516    0.00181
C53   1    0.087712    0.317082    0.635266    11.00000    0.02183    0.02700 =
         0.02093    0.00239    0.00663    0.00129
C62   1    0.146152    0.638648    0.682540    11.00000    0.01998    0.02951 =
         0.03271    0.00178    0.00561   -0.00375
C69   1   -0.045412    0.708938    0.543958    11.00000    0.03214    0.02928 =
         0.02431    0.00389    0.01315    0.00401
AFIX  43
H69   2   -0.050768    0.713772    0.505396    11.00000   -1.20000
AFIX   0

C23   1    0.543092    0.150512    0.921657    11.00000    0.03492    0.02185 =
         0.03723    0.00541    0.01727    0.00012
C4    1    0.633067    0.678453    0.904463    11.00000    0.02565    0.02984 =
         0.02603   -0.00457    0.01100   -0.00839
C67   1   -0.036863    0.771749    0.631801    11.00000    0.03452    0.02510 =
         0.03584   -0.00631    0.01876   -0.00125
AFIX  43
H67   2   -0.036186    0.819121    0.652694    11.00000   -1.20000
AFIX   0

C11   1    0.310457    0.574379    0.796507    11.00000    0.02058    0.02806 =
         0.03067   -0.00011    0.00789    0.00190
C14   1    0.432987    0.406309    0.905703    11.00000    0.02583    0.02833 =
         0.02386   -0.00146    0.01253    0.00038
C78   1   -0.172719    0.463955    0.651290    11.00000    0.02208    0.02774 =
         0.02908   -0.00492    0.01457   -0.00325
C9    1    0.375258    0.647088    0.879516    11.00000    0.03448    0.02462 =
         0.03028   -0.00499    0.01704    0.00190
C22   1    0.549735    0.217713    0.955623    11.00000    0.03334    0.02947 =
         0.02518    0.00267    0.01332   -0.00053
AFIX  43
H22   2    0.556723    0.212140    0.994645    11.00000   -1.20000
AFIX   0

C60   1    0.125602    0.560204    0.598555    11.00000    0.02703    0.04224 =
         0.02340    0.00962    0.01478    0.00807
C54   1    0.136661    0.282925    0.633233    11.00000    0.03130    0.02687 =
         0.02600   -0.00108    0.01293    0.00415
C50   1   -0.082475    0.232701    0.642386    11.00000    0.03472    0.02416 =
         0.02892    0.00353    0.01643   -0.00282
C5    1    0.583283    0.701518    0.855705    11.00000    0.03146    0.02309 =
         0.02594    0.00259    0.01306   -0.00397
C57   1    0.148491    0.391903    0.716162    11.00000    0.02501    0.02390 =
         0.02162    0.00012    0.00785    0.00299
C37   1    0.541350    0.366722    0.710740    11.00000    0.03251    0.02790 =
         0.02573   -0.00036    0.01490    0.00031
AFIX  43
H37   2    0.513840    0.372037    0.726117    11.00000   -1.20000
AFIX   0

C72   1   -0.176061    0.639200    0.570665    11.00000    0.02162    0.03301 =
         0.03020    0.00036    0.00802    0.00054
C17   1    0.360706    0.294293    0.827881    11.00000    0.01990    0.02655 =
         0.03304    0.00298    0.00573   -0.00305
C24   1    0.533591    0.156429    0.864850    11.00000    0.03125    0.02390 =
         0.03536   -0.00633    0.01618   -0.00280
AFIX  43
H24   2    0.529548    0.109352    0.842498    11.00000   -1.20000
AFIX   0

C48   1   -0.121466    0.323915    0.563999    11.00000    0.02364    0.03298 =
         0.02368    0.00348    0.00350   -0.00001
C68   1   -0.044853    0.776591    0.575402    11.00000    0.03558    0.02432 =
         0.03465    0.00673    0.01688    0.00338
C40   1    0.660123    0.539401    0.814661    11.00000    0.03031    0.02847 =
         0.03083    0.00060    0.02032   -0.00184
C15   1    0.388942    0.369703    0.914620    11.00000    0.03416    0.03981 =
         0.03344    0.00582    0.02432    0.00528
C55   1    0.192470    0.303211    0.674331    11.00000    0.02535    0.02899 =
         0.03588    0.00510    0.01375    0.00957
C10   1    0.318711    0.629172    0.839255    11.00000    0.02774    0.02776 =
         0.03890   -0.00077    0.01758    0.00639
C61   1    0.158472    0.619190    0.637347    11.00000    0.02162    0.03948 =
         0.03955    0.01056    0.01513   -0.00001
C76   1   -0.158023    0.705298    0.661029    11.00000    0.02552    0.02912 =
         0.03874   -0.00115    0.01663    0.00137
AFIX  43
H76   2   -0.143523    0.703206    0.701751    11.00000   -1.20000
AFIX   0

C31   1    0.654677    0.222773    0.832020    11.00000    0.02319    0.02837 =
         0.03190   -0.00196    0.01235    0.00050
AFIX  43
H31   2    0.638489    0.226573    0.791199    11.00000   -1.20000
AFIX   0
C28   1    0.701155    0.211585    0.950482    11.00000    0.02553    0.03245 =
         0.03178    0.00625    0.00847    0.00239
AFIX  43
H28   2    0.717371    0.206745    0.991251    11.00000   -1.20000
AFIX   0
C44   1    0.731927    0.454789    0.890571    11.00000    0.02487    0.03307 =
         0.03520    0.00268    0.01397   -0.00239
AFIX  43
H44   2    0.742929    0.403634    0.908804    11.00000   -1.20000
AFIX   0
C41   1    0.701785    0.601223    0.834677    11.00000    0.03626    0.02991 =
         0.04384    0.00180    0.02517   -0.00425
AFIX  43
H41   2    0.692468    0.651708    0.815302    11.00000   -1.20000
AFIX   0
C33   1    0.643324    0.355844    0.726324    11.00000    0.03567    0.03629 =
         0.03439   -0.00026    0.02190    0.00260
C96   1    0.683272    0.355405    0.964194    11.00000    0.02936    0.03173 =
         0.02448   -0.00002    0.00902    0.00130
AFIX 137
H96A  2    0.724456    0.371862    0.987112    11.00000   -1.50000
H96B  2    0.666741    0.338025    0.990054    11.00000   -1.50000
H96C  2    0.660393    0.401050    0.940854    11.00000   -1.50000
AFIX   0

C79   1   -0.158791    0.390323    0.681942    11.00000    0.03021    0.02967 =
         0.03112   -0.00107    0.02062   -0.00238
C56   1    0.198382    0.358317    0.716223    11.00000    0.01985    0.02947 =
         0.03200    0.00101    0.00599    0.00272
C83   1   -0.228564    0.474771    0.604332    11.00000    0.02437    0.03109 =
         0.03438   -0.00336    0.01292   -0.00148
AFIX  43
H83   2   -0.238264    0.525454    0.585247    11.00000   -1.20000
AFIX   0

C30   1    0.674697    0.149446    0.858534    11.00000    0.02697    0.02630 =
         0.04350   -0.00272    0.01471    0.00301
AFIX  43
H30   2    0.672101    0.102872    0.836179    11.00000   -1.20000
AFIX   0

C80   1   -0.201302    0.329036    0.661235    11.00000    0.03911    0.02997 =
         0.04073   -0.00127    0.02540   -0.00528
AFIX  43
H80   2   -0.192730    0.278607    0.680685    11.00000   -1.20000
AFIX   0

C45   1    0.603147    0.555019    0.761389    11.00000    0.03433    0.02880 =
         0.03467    0.00640    0.01767    0.00115
AFIX 137
H45A  2    0.605303    0.531318    0.727760    11.00000   -1.50000
H45B  2    0.596741    0.613291    0.755705    11.00000   -1.50000
H45C  2    0.570335    0.530609    0.766049    11.00000   -1.50000
AFIX   0

C49   1   -0.127416    0.254815    0.589869    11.00000    0.02542    0.02823 =
         0.03278   -0.00121    0.00942   -0.00735
C82   1   -0.269674    0.413369    0.585296    11.00000    0.02597    0.04201 =
         0.03991   -0.00793    0.01356   -0.00675
AFIX  43
H82   2   -0.307243    0.421606    0.553392    11.00000   -1.20000
AFIX   0
C90   1   -0.040693    0.566994    0.786714    11.00000    0.03291    0.03028 =
         0.02589   -0.00162    0.01450   -0.00238
AFIX  43
H90   2   -0.012550    0.561103    0.772157    11.00000   -1.20000
AFIX   0
C81   1   -0.255434    0.339319    0.613377    11.00000    0.03514    0.03692 =
         0.04314   -0.01013    0.02239   -0.01360
AFIX  43
H81   2   -0.282715    0.295877    0.599818    11.00000   -1.20000
AFIX   0
C86   1   -0.143518    0.575157    0.769387    11.00000    0.03816    0.03740 =
         0.03681   -0.00552    0.02426   -0.00377

C16   1    0.352618    0.313854    0.875489    11.00000    0.02268    0.03756 =
         0.04530    0.01220    0.01941    0.00046
C84   1   -0.103036    0.375092    0.736187    11.00000    0.03579    0.03259 =
         0.03421    0.00540    0.01855   -0.00057
AFIX 137
H84A  2   -0.105807    0.400999    0.768860    11.00000   -1.50000
H84B  2   -0.069360    0.397442    0.732023    11.00000   -1.50000
H84C  2   -0.097552    0.316895    0.743085    11.00000   -1.50000
AFIX   0

C42   1    0.756457    0.591331    0.882027    11.00000    0.03326    0.03892 =
         0.04781   -0.00684    0.02306   -0.01448
AFIX  43
H42   2    0.783206    0.635366    0.895563    11.00000   -1.20000
AFIX   0

C77   1   -0.173419    0.569699    0.534708    11.00000    0.02805    0.04263 =
         0.02454   -0.00225    0.00655   -0.00004
AFIX 137
H77A  2   -0.149643    0.526201    0.560084    11.00000   -1.50000
H77B  2   -0.155423    0.587600    0.510194    11.00000   -1.50000
H77C  2   -0.213468    0.549969    0.510396    11.00000   -1.50000
AFIX   0

C29   1    0.698726    0.144160    0.918262    11.00000    0.02826    0.02616 =
         0.04248    0.00532    0.01107    0.00280
AFIX  43
H29   2    0.713511    0.094066    0.936964    11.00000   -1.20000
AFIX   0
C43   1    0.771990    0.517610    0.909453    11.00000    0.02595    0.04332 =
         0.04035   -0.00275    0.01301   -0.00831
AFIX  43
H43   2    0.809887    0.510104    0.941034    11.00000   -1.20000
AFIX   0
C36   1    0.521019    0.361283    0.651411    11.00000    0.03677    0.04541 =
         0.02399   -0.00122    0.00994    0.00463
AFIX  43
H36   2    0.479898    0.362774    0.626210    11.00000   -1.20000
AFIX   0
C34   1    0.621439    0.350589    0.666310    11.00000    0.05098    0.05628 =
         0.03572   -0.00247    0.03118    0.00431
AFIX  43
H34   2    0.648491    0.344756    0.650430    11.00000   -1.20000
AFIX   0

C73   1   -0.199482    0.711725    0.542885    11.00000    0.03004    0.04129 =
         0.03608    0.00795    0.00837    0.00526
AFIX  43
H73   2   -0.213831    0.714798    0.502212    11.00000   -1.20000
AFIX   0
C75   1   -0.181015    0.776673    0.631868    11.00000    0.03184    0.02893 =
         0.05109   -0.00067    0.01916    0.00567
AFIX  43
H75   2   -0.181996    0.823521    0.652509    11.00000   -1.20000
AFIX   0

C93   1    0.676448    0.902879    0.863128    11.00000    0.03805    0.03994 =
         0.03221   -0.00008    0.01467   -0.01166
AFIX  23
H93A  2    0.647152    0.919601    0.824029    11.00000   -1.20000
H93B  2    0.680068    0.843429    0.863251    11.00000   -1.20000
AFIX   0

C74   1   -0.202591    0.779426    0.572410    11.00000    0.03311    0.03270 =
         0.05405    0.01005    0.01441    0.00894
AFIX  43
H74   2   -0.219479    0.827774    0.552012    11.00000   -1.20000
AFIX   0
C89   1   -0.021493    0.575552    0.845649    11.00000    0.04364    0.04414 =
         0.02510   -0.00491    0.01152   -0.00357
AFIX  43
H89   2    0.019514    0.575713    0.871342    11.00000   -1.20000
AFIX   0
C87   1   -0.122379    0.583948    0.829006    11.00000    0.05699    0.05008 =
         0.04154   -0.00956    0.03592   -0.00533
AFIX  43
H87   2   -0.149953    0.590207    0.844224    11.00000   -1.20000
AFIX   0
C88   1   -0.062697    0.583856    0.866647    11.00000    0.06064    0.05597 =
         0.02805   -0.00726    0.02372   -0.00473
AFIX  43
H88   2   -0.049985    0.589501    0.906958    11.00000   -1.20000
AFIX   0

B1    3    0.473987    0.519484    0.825866    11.00000    0.02005    0.02174 =
         0.01624    0.00053    0.00648    0.00066
C38   1    0.709176    0.352663    0.763465    11.00000    0.03390    0.06418 =
         0.04620   -0.00427    0.02772    0.00375
H38A  2    0.724216    0.332010    0.744614    11.00000   -1.50000
H38B  2    0.724208    0.399798    0.779834    11.00000   -1.50000
B2    3    0.032323    0.410136    0.680136    11.00000    0.01970    0.02607 =
         0.01644    0.00128    0.00586    0.00147
C95   1   -0.186390    0.031760    0.624509    11.00000    0.04977    0.04832 =
         0.03566   -0.00477    0.02111   -0.01374
AFIX  23
H95A  2   -0.191046    0.091116    0.622070    11.00000   -1.20000
H95B  2   -0.158928    0.017783    0.664892    11.00000   -1.20000
AFIX   0

C35   1    0.561639    0.353636    0.629461    11.00000    0.05439    0.06281 =
         0.02539   -0.00287    0.02060    0.00525
AFIX  43
H35   2    0.548302    0.350478    0.588925    11.00000   -1.20000
AFIX   0

C91   1   -0.209287    0.574276    0.731568    11.00000    0.03666    0.05984 =
         0.04940   -0.00832    0.02993   -0.00245
AFIX 137
H91A  2   -0.218783    0.607912    0.697448    11.00000   -1.50000
H91B  2   -0.229485    0.595509    0.753249    11.00000   -1.50000
H91C  2   -0.222342    0.518834    0.719425    11.00000   -1.50000
AFIX   0

C0AA  1    0.358472    0.122010    0.954602    11.00000    0.07708    0.09521 =
         0.09516    0.05654    0.03025    0.00167
AFIX  23
H0AA  2    0.356405    0.075786    0.977793    11.00000   -1.20000
H0AB  2    0.320750    0.151923    0.940487    11.00000   -1.20000
AFIX   0

C1AA  1    0.101856    0.806898    0.550214    11.00000    0.28978    0.08500 =
         0.17249   -0.00808    0.17837   -0.03219
AFIX  23
H1AA  2    0.063584    0.778822    0.537618    11.00000   -1.20000
H1AB  2    0.130979    0.766888    0.550512    11.00000   -1.20000
AFIX   0
HKLF 4


REM  11_a.res in P2(1)/c
REM wR2 = 0.1270, GooF = S = 1.084, Restrained GooF = 1.084 for all data
REM R1 = 0.0452 for 16201 Fo > 4sig(Fo) and 0.0530 for all 19150 data
REM 1326 parameters refined using 0 restraints

END

WGHT      0.0592     11.2900

REM Highest difference peak  1.719,  deepest hole -1.015,  1-sigma level  0.074
Q1    1   0.0760  0.9366  0.5185  11.00000  0.05    1.72
Q2    1   0.5815  0.0439  0.9541  11.00000  0.05    0.90
Q3    1   0.4218  0.1406  0.9651  11.00000  0.05    0.88
Q4    1   0.1013  0.8968  0.5807  11.00000  0.05    0.72
Q5    1   0.3391  0.0534  0.8553  11.00000  0.05    0.71
Q6    1   0.5229  0.0401  0.9175  11.00000  0.05    0.66
Q7    1   0.1575  0.8129  0.5963  11.00000  0.05    0.62
Q8    1   0.0713  0.8371  0.5036  11.00000  0.05    0.61
Q9    1   0.1190  0.9056  0.6144  11.00000  0.05    0.60
Q10   1   0.7211  0.3221  0.8009  11.00000  0.05    0.55
Q11   1   0.4370  0.2265  1.0082  11.00000  0.05    0.49
Q12   1   0.3825  0.0354  0.8992  11.00000  0.05    0.45
Q13   1   0.3799  0.0945  0.8606  11.00000  0.05    0.43
Q14   1   0.4195  0.0936  0.9181  11.00000  0.05    0.43
Q15   1  -0.1856  0.0019  0.5547  11.00000  0.05    0.42
Q16   1  -0.2799  0.0209  0.5851  11.00000  0.05    0.35
Q17   1  -0.1377 -0.0206  0.5792  11.00000  0.05    0.35
Q18   1  -0.0857  0.8608  0.5437  11.00000  0.05    0.33
Q19   1  -0.0390  0.8947  0.5795  11.00000  0.05    0.33
Q20   1   0.1268  0.8568  0.5262  11.00000  0.05    0.31
;
_shelx_res_checksum                68168
_shelx_hkl_file
;
   1   0   0   12.60    1.40
   2   0   0 3415.96  221.48
  -2   0   0 3346.87  221.38
   3   0   0    3.10    1.40
   3   0   0    5.00    1.70
  -3   0   0    2.90    1.10
  -3   0   0    3.80    1.30
   3   0   0    3.10    1.10
   3   0   0   -0.40    1.50
   4   0   0 3243.28  213.48
  -4   0   0 3319.07  213.08
   4   0   0 3359.26  213.48
  -4   0   0 3380.76  213.38
   5   0   0  139.19   11.90
   5   0   0  147.19   11.40
   5   0   0  149.69   11.40
  -5   0   0  140.99   11.10
  -5   0   0  149.09   11.30
   5   0   0  136.39   11.40
  -6   0   0    3.10    2.20
   6   0   0    3.70    2.70
   6   0   0    3.20    2.90
  -6   0   0    7.60    2.80
   6   0   0    6.50    2.30
   6   0   0    9.30    3.30
   7   0   0    8.90    3.30
  -7   0   0    4.90    2.70
   7   0   0    3.20    3.10
  -7   0   0    4.00    2.70
   7   0   0    6.60    3.10
   7   0   0    4.40    3.10
   8   0   0 1608.54  105.09
  -8   0   0 1460.25  103.29
   8   0   0 1536.05  104.69
  -8   0   0 1629.54  104.59
   8   0   0 1621.04  104.79
   8   0   0 1636.14  104.09
   9   0   0  164.18   14.80
  -9   0   0  177.08   15.30
  -9   0   0  181.88   14.50
   9   0   0  165.48   16.20
   9   0   0  184.18   16.10
   9   0   0  172.98   15.70
 -10   0   0 6573.94  436.06
  10   0   0 6556.54  436.76
  10   0   0 6774.92  439.66
  10   0   0 7041.90  438.36
  10   0   0 6877.21  438.46
 -10   0   0 6950.90  437.56
  11   0   0    5.70    4.00
  11   0   0    7.50    4.90
  11   0   0   18.40    8.20
 -11   0   0   11.90    4.10
  11   0   0    7.30    6.40
 -11   0   0    8.90    5.80
  12   0   0  156.68   11.10
  12   0   0  140.89   16.20
 -12   0   0  150.88   14.10
  12   0   0  150.88   19.30
  12   0   0  160.88   18.60
 -12   0   0  130.89   16.20
  12   0   0  133.59   14.30
 -13   0   0    3.50    3.50
  13   0   0    1.30    4.10
  13   0   0  -11.60    9.50
 -13   0   0    3.30    8.80
  13   0   0    0.60    8.40
  13   0   0    4.40    5.30
  14   0   0 2306.37  158.48
  14   0   0 2259.57  149.49
  14   0   0 2395.56  158.08
  14   0   0 2247.48  155.18
  14   0   0 2445.36  150.08
 -14   0   0 2306.87  153.88
  15   0   0   52.49   19.50
 -15   0   0  100.69    9.30
  15   0   0  124.39   18.30
 -15   0   0   91.89   13.00
  15   0   0  103.59    8.60
  15   0   0  107.59    8.60
 -16   0   0   18.40    6.70
  16   0   0   15.30    3.30
  16   0   0    9.10    6.60
  16   0   0   12.50    2.80
 -16   0   0   20.90    2.80
  16   0   0   11.60    3.80
  16   0   0   14.70    7.20
  17   0   0   -1.00    1.80
  17   0   0    4.20    6.30
  17   0   0    1.10    2.20
  17   0   0   13.40    8.70
  17   0   0    2.50    2.10
 -17   0   0    2.90    7.20
  18   0   0  596.94   39.80
  18   0   0  558.84   47.70
  18   0   0  628.24   51.89
 -18   0   0  572.74   45.90
 -18   0   0  615.24   39.40
 -18   0   0  577.14   39.60
  18   0   0  632.24   40.50
  18   0   0  580.74   40.60
 -19   0   0  375.16   34.00
  19   0   0  380.06   27.60
  19   0   0  354.16   38.20
  19   0   0  377.26   35.40
 -19   0   0  414.96   26.30
  19   0   0  405.76   26.80
 -19   0   0  378.26   26.50
 -20   0   0    5.30    1.80
 -20   0   0   -0.60    1.60
  20   0   0    5.70    2.90
  20   0   0    2.50   11.30
  20   0   0    6.90    2.60
  20   0   0    3.80    2.60
  20   0   0   11.70   10.50
 -21   0   0  120.39    8.90
 -21   0   0  105.89    9.20
  21   0   0  100.89   18.80
  21   0   0   89.89   20.90
  21   0   0  129.49   10.60
  21   0   0  124.49   10.50
  21   0   0  126.29    9.70
  22   0   0   16.00    3.20
  22   0   0   17.50    3.80
  22   0   0   -0.60   12.60
  22   0   0   15.20    3.50
 -22   0   0   16.60    2.40
  22   0   0   10.10   14.50
 -22   0   0   12.20    2.40
  23   0   0   -3.30    1.80
  23   0   0    3.00    2.20
 -23   0   0   -2.60    1.90
  24   0   0  212.78   15.50
  24   0   0  248.48   19.50
 -25   0   0   -0.90    2.00
  25   0   0    2.90    2.20
  25   0   0    2.60    2.10
 -26   0   0    1.90    2.10
  26   0   0    0.70    1.70
 -27   0   0    6.40    2.10
   0  -1   0    3.50    0.60
   0  -1   0    0.00    0.50
   0  -1   0    0.70    0.50
   0  -1   0   -0.10    0.40
   0  -1   0    0.10    0.20
   0  -1   0    0.60    0.40
   0   1   0    0.60    0.40
   0   1   0    0.90    0.30
   0   1   0    1.50    0.50
   0   1   0    1.90    0.60
   1  -1   0   64.59    4.50
   1  -1   0   60.59    4.60
   1  -1   0   61.59    4.60
  -1  -1   0   57.29    4.20
  -1  -1   0   65.79    4.20
   1  -1   0   60.49    4.50
  -1  -1   0   62.09    4.50
  -1  -1   0   55.09    4.30
  -1  -1   0   64.99    4.40
  -1  -1   0   75.39    4.70
  -1   1   0   57.49    4.50
   1   1   0   63.59    4.20
  -1   1   0   61.99    4.50
   1   1   0   61.29    4.40
   1   1   0   64.19    4.50
   1   1   0   51.49    4.30
   1   1   0   59.39    4.30
   2  -1   0   10.40    2.00
   2  -1   0    9.30    1.60
  -2  -1   0    8.00    1.20
   2  -1   0    9.10    1.70
   2  -1   0    9.40    1.80
  -2   1   0   10.00    1.70
   2   1   0    9.00    1.30
   2   1   0    8.20    1.40
  -2   1   0    8.10    1.60
   2   1   0    6.90    1.60
   2   1   0    8.70    1.60
   3  -1   0   24.30    3.70
   3  -1   0   27.80    3.50
  -3  -1   0   26.50    2.70
   3  -1   0   24.10    2.90
   3  -1   0   21.80    3.30
   3   1   0   27.30    2.90
  -3   1   0   24.90    2.80
   3   1   0   24.90    2.90
   3   1   0   23.10    3.30
  -3   1   0   31.70    3.00
  -4  -1   0  799.02   52.39
   4  -1   0  802.42   52.89
   4  -1   0  803.92   52.99
   4  -1   0  850.11   53.49
  -4  -1   0  817.62   52.79
   4   1   0  822.62   52.59
   4   1   0  738.33   52.99
  -4   1   0  761.82   52.69
  -4   1   0  851.91   53.09
   4   1   0  785.32   52.79
   5  -1   0  157.88   12.40
   5  -1   0  137.79   12.20
   5  -1   0  179.98   13.20
  -5  -1   0  161.58   12.20
  -5  -1   0  147.19   11.70
   5  -1   0  152.38   12.40
  -5   1   0  171.18   12.20
   5   1   0  153.88   11.90
   5   1   0  154.78   13.00
   5   1   0  160.78   12.30
  -5   1   0  168.28   12.40
   5   1   0  143.39   12.40
   6  -1   0 9311.37  583.94
   6   1   0 8941.61  583.74
   7  -1   0  103.09    9.80
   7  -1   0  101.79   10.10
   7  -1   0   94.99    9.10
  -7  -1   0   89.39    8.40
  -7  -1   0   88.59    8.90
   7   1   0   88.59    9.90
   7   1   0   95.89    9.70
   7   1   0  101.59    9.50
   7   1   0  106.79    9.00
  -7   1   0   76.69    8.50
  -7   1   0  100.59    9.30
   8  -1   0 3242.48  207.88
   8  -1   0 3309.47  208.68
  -8  -1   0 3206.58  207.08
   8  -1   0 3213.58  208.88
  -8  -1   0 3237.38  207.88
   8   1   0 3154.08  208.48
  -8   1   0 3105.09  207.28
   8   1   0 3258.47  208.78
  -8   1   0 3294.67  208.18
   8   1   0 3023.90  207.28
   8   1   0 3267.07  208.48
   9  -1   0   30.30    6.30
  -9  -1   0   30.50    5.30
   9  -1   0   33.40    7.00
  -9  -1   0   22.30    5.40
   9  -1   0   28.90    6.00
  -9   1   0   31.80    5.50
   9   1   0   27.40    6.00
   9   1   0   24.70    6.00
  -9   1   0   25.80    5.80
   9   1   0   31.50    5.60
  10  -1   0 3763.62  243.08
  10  -1   0 3763.82  241.98
 -10  -1   0 3830.32  242.58
 -10  -1   0 3743.93  240.98
  10  -1   0 3879.81  243.38
  10  -1   0 3722.23  243.38
 -10   1   0 3690.73  242.38
  10   1   0 3579.04  241.38
  10   1   0 3583.84  242.98
 -11  -1   0  353.96   26.80
  11  -1   0  338.37   28.80
  11  -1   0  371.86   24.40
  11  -1   0  374.46   30.10
 -11  -1   0  375.76   28.70
  11  -1   0  347.17   28.90
  11  -1   0  339.17   27.60
 -11   1   0  326.67   28.30
  11   1   0  385.16   30.60
  11   1   0  370.26   29.10
  11   1   0  335.47   27.20
  11   1   0  368.26   29.30
 -11   1   0  349.96   26.90
  12  -1   0  185.88   18.50
  12  -1   0  193.68   13.40
  12  -1   0  173.68   17.00
 -12  -1   0  199.08   16.60
 -12  -1   0  165.98   18.60
  12  -1   0  203.58   20.10
  12  -1   0  191.18   20.90
  12   1   0  187.38   18.60
  12   1   0  181.98   13.30
 -12   1   0  185.38   19.20
  12   1   0  226.88   21.40
  12   1   0  164.68   16.40
  12   1   0  184.28   21.00
 -12   1   0  160.18   16.10
  13  -1   0    4.00   10.40
  13  -1   0    6.00    2.20
  13  -1   0    3.80    9.70
 -13  -1   0   10.50    4.50
  13  -1   0    8.10    6.50
 -13  -1   0   15.60    8.80
  13  -1   0    8.70    4.90
  13   1   0    5.10    4.10
  13   1   0   -5.00    4.90
  13   1   0   12.10   13.10
 -13   1   0    6.80    1.80
  13   1   0   11.20   10.90
 -13   1   0    7.20    9.70
 -13   1   0    6.10    4.60
 -14  -1   0  515.65   38.60
  14  -1   0  502.35   34.60
  14  -1   0  547.45   50.29
  14  -1   0  531.55   42.70
  14  -1   0  495.05   40.20
  14  -1   0  528.85   35.10
  14  -1   0  540.05   43.90
  14   1   0  539.95   46.80
 -14   1   0  507.55   38.90
  14   1   0  529.15   35.10
  14   1   0  497.95   45.80
  14   1   0  540.15   42.50
 -14   1   0  600.64   49.30
  14   1   0  512.95   40.00
  15  -1   0   11.70    3.00
  15  -1   0    8.10    6.20
  15  -1   0   15.80    2.70
 -15  -1   0   15.90    6.20
 -15  -1   0   12.30    2.20
  15   1   0   12.60    2.80
 -15   1   0    4.50    5.20
  15   1   0   14.60    6.60
  15   1   0    4.50    5.90
  15   1   0   12.00    2.90
 -16  -1   0  415.76   25.60
 -16  -1   0  348.37   28.80
  16  -1   0  361.16   33.30
  16  -1   0  329.77   30.50
 -16  -1   0  337.87   23.30
  16  -1   0  340.17   23.60
  16  -1   0  352.16   24.20
  16  -1   0  335.77   38.00
  16   1   0  308.07   42.40
  16   1   0  296.77   36.70
 -16   1   0  352.16   23.50
  16   1   0  347.97   23.70
  16   1   0  330.47   24.20
  16   1   0  336.17   24.50
 -16   1   0  343.87   22.80
 -17  -1   0   49.70    5.00
  17  -1   0   47.40   11.50
  17  -1   0   52.09    6.00
  17  -1   0   44.20    5.10
 -17  -1   0   45.70    4.80
  17  -1   0   53.49    5.70
  17  -1   0   54.09   14.00
  17   1   0   45.50    6.00
 -17   1   0   58.99   11.10
  17   1   0   51.79    5.70
  17   1   0   54.59    5.50
 -17   1   0   51.69    4.80
  17   1   0   32.40   10.60
  17   1   0   38.20   13.50
 -18  -1   0   24.30    3.60
  18  -1   0   23.30    4.30
  18  -1   0   23.80    4.20
  18  -1   0    6.10    8.10
  18  -1   0   22.00   11.30
  18  -1   0   27.20    4.40
 -18  -1   0   24.70    3.30
 -18  -1   0   33.90   10.20
 -18   1   0   14.10    8.20
  18   1   0   21.10    3.70
  18   1   0   25.50   10.20
  18   1   0   25.90    4.60
  18   1   0   23.50    4.80
  18   1   0   19.30   11.50
  19  -1   0  253.27   28.50
  19  -1   0  235.78   28.30
  19  -1   0  258.87   17.90
  19  -1   0  237.38   18.90
 -19  -1   0  245.18   17.70
  19  -1   0  204.78   39.90
 -19  -1   0  242.68   17.20
  19  -1   0  256.67   18.80
  19   1   0  278.37   18.10
 -19   1   0  219.48   25.30
  19   1   0  239.68   26.60
 -19   1   0  264.17   17.70
  19   1   0  232.48   20.60
 -19   1   0  245.18   17.40
  19   1   0  265.37   30.30
  20  -1   0    6.10    2.70
 -20  -1   0    6.90    2.20
  20  -1   0    5.40    2.80
  20  -1   0  -13.20   11.00
  20  -1   0    6.80    9.80
  20  -1   0    8.00    3.00
 -20  -1   0    7.60    2.00
  20   1   0    1.20   11.80
 -20   1   0   34.00   11.90
  20   1   0    9.70   10.10
  20   1   0    6.90    2.90
  20   1   0   13.50    3.60
  20   1   0   11.40    3.00
 -20   1   0    4.30    1.80
 -20   1   0    8.70    2.20
  21  -1   0    1.00    2.20
 -21  -1   0    2.20    1.80
  21  -1   0   -3.70    2.40
  21  -1   0    2.10    2.30
  21  -1   0    3.80   12.10
  21  -1   0   -9.10    9.90
 -21   1   0   -0.50    1.70
  21   1   0  -13.20   12.90
  21   1   0    2.80    3.10
 -21   1   0    0.10    1.80
  21   1   0    1.60    2.30
  21   1   0   15.60   11.30
  21   1   0    1.90    2.30
  22  -1   0   29.30   13.30
  22  -1   0   10.30    2.70
 -22  -1   0    4.80    2.60
 -22  -1   0   10.90    2.30
  22  -1   0    6.80   15.10
  22  -1   0    9.10    2.90
  22  -1   0   11.40    3.50
 -22   1   0    8.00    2.10
  22   1   0   18.10   15.60
  22   1   0    7.40    2.90
 -22   1   0    8.40    2.10
  22   1   0   10.20    3.30
  22   1   0    8.30    2.70
  22   1   0   -0.20   14.10
  23  -1   0   18.60    4.00
  23  -1   0   21.80    3.30
 -23  -1   0   24.30    4.20
  23  -1   0   27.20    4.40
  23   1   0   26.30    4.30
 -23   1   0   26.70    3.10
  23   1   0   31.50    3.90
  23   1   0   27.00    5.30
  24  -1   0   18.20    5.40
 -24  -1   0   25.00    4.20
  24  -1   0   16.60    3.00
  24   1   0   16.60    3.70
  24   1   0   22.10    3.20
  24   1   0   22.90    4.40
  25  -1   0   20.40    3.30
 -25  -1   0   13.40    3.20
  25   1   0   12.30    2.50
  25   1   0   18.10    4.10
 -26  -1   0   44.60    5.00
  26  -1   0   43.20    5.50
 -26   1   0   43.00    4.80
 -27  -1   0   -1.00    1.60
 -27  -1   0    4.00    1.80
  27  -1   0    3.60    2.10
 -27   1   0    3.10    1.90
   0  -2   0 1158.28   74.49
   0  -2   0 1262.57   74.69
   0  -2   0 1241.18   74.59
   0  -2   0 1071.89   74.09
   0  -2   0 1184.08   74.69
   0  -2   0 1070.59   74.39
   0   2   0 1126.29   74.59
  -1  -2   0   22.60    2.30
   1  -2   0   24.50    2.30
  -1  -2   0   17.40    2.30
   1  -2   0   23.20    2.50
  -1  -2   0   21.60    2.40
  -1  -2   0   17.20    2.20
  -1  -2   0   16.00    2.00
  -1  -2   0   20.40    1.80
   1  -2   0   20.50    2.50
   1  -2   0   21.30    2.30
  -1  -2   0   19.70    2.30
  -1   2   0   23.10    2.50
   1   2   0   20.90    2.20
  -1   2   0   20.00    2.30
   1   2   0   17.70    2.40
  -1   2   0   19.00    2.40
   2  -2   0   64.29    5.70
  -2  -2   0   70.79    5.30
   2  -2   0   60.49    5.50
  -2  -2   0   61.19    5.40
  -2  -2   0   67.79    5.00
  -2  -2   0   65.79    4.90
   2  -2   0   64.49    5.40
   2   2   0   67.79    4.80
  -2   2   0   65.99    6.00
  -2   2   0   69.39    5.60
   2   2   0   63.79    5.40
   2   2   0   75.09    5.40
   3  -2   0  339.67   23.40
  -3  -2   0  329.97   23.70
  -3  -2   0  352.66   23.20
   3  -2   0  363.46   23.60
   3  -2   0  365.76   24.00
  -3  -2   0  341.57   22.80
   3  -2   0  334.37   23.50
   3   2   0  341.77   23.30
  -3   2   0  337.57   23.40
   3   2   0  330.97   23.90
  -3   2   0  343.27   23.50
  -4  -2   0  348.87   23.50
   4  -2   0  345.67   24.00
   4  -2   0  345.87   24.20
  -4  -2   0  296.67   23.50
   4  -2   0  347.57   24.50
   4  -2   0  344.47   24.20
   4   2   0  346.87   24.20
   4   2   0  368.76   24.00
   4   2   0  360.96   23.40
  -4   2   0  341.47   23.90
  -4   2   0  368.16   24.20
   5  -2   0  277.97   20.00
   5  -2   0  275.97   20.20
  -5  -2   0  259.07   18.90
   5  -2   0  310.47   20.80
   5  -2   0  280.17   20.10
  -5   2   0  268.97   19.60
   5   2   0  290.27   19.30
  -5   2   0  278.67   20.00
   5   2   0  240.68   19.90
   5   2   0  256.07   20.00
   5   2   0  283.77   19.80
   6  -2   0 1412.76   85.49
   6  -2   0 1393.36   85.09
   6  -2   0 1319.27   84.99
   6  -2   0 1225.28   84.39
  -6  -2   0 1248.38   84.09
  -6   2   0 1284.17   84.59
  -6   2   0 1251.37   84.09
   6   2   0 1144.49   84.49
   6   2   0 1289.67   84.89
   6   2   0 1329.47   84.59
   6   2   0 1229.78   83.69
   7  -2   0   -0.70    2.80
  -7  -2   0    0.60    2.20
   7  -2   0    2.40    3.00
   7  -2   0   -1.60    2.50
   7  -2   0    0.60    3.30
  -7  -2   0   -3.60    2.10
   7   2   0    2.10    2.40
   7   2   0    1.70    2.50
   7   2   0    7.50    3.30
  -7   2   0   -2.50    2.30
  -7   2   0   -2.30    2.30
   7   2   0   -0.80    4.50
  -8  -2   0  263.07   19.10
   8  -2   0  258.77   20.10
  -8  -2   0  240.58   19.70
   8  -2   0  265.77   21.00
   8  -2   0  270.17   21.00
   8  -2   0  264.87   20.90
   8   2   0  247.68   20.60
  -8   2   0  244.88   19.50
  -8   2   0  251.97   20.10
   8   2   0  272.47   20.60
   8   2   0  263.87   21.30
   8   2   0  249.97   19.30
  -9  -2   0   -2.10    3.00
   9  -2   0    0.90    4.20
   9  -2   0    6.80    3.00
  -9  -2   0   -5.40    2.20
   9  -2   0   -3.10    4.40
   9  -2   0    1.40    3.90
   9   2   0    1.40    6.70
   9   2   0    1.00    3.70
  -9   2   0    2.10    2.90
   9   2   0    3.20    2.80
  -9   2   0    1.70    4.00
   9   2   0    1.10    3.20
  10  -2   0 4221.58  267.87
 -10  -2   0 3993.30  264.87
  10  -2   0 4169.98  267.37
  10  -2   0 4007.70  266.37
  10  -2   0 4125.59  267.57
 -10  -2   0 4233.98  266.47
  10   2   0 4036.60  267.37
 -10   2   0 4150.78  266.87
  10   2   0 4273.37  267.57
  10   2   0 3957.50  267.47
 -10   2   0 4027.30  265.57
  11  -2   0  242.38   17.80
  11  -2   0  256.67   21.80
  11  -2   0  268.17   23.50
  11  -2   0  230.68   23.30
  11  -2   0  264.37   22.80
 -11  -2   0  283.17   22.60
 -11  -2   0  246.68   20.20
  11   2   0  324.47   26.60
 -11   2   0  267.87   22.50
 -11   2   0  263.47   21.00
 -11   2   0  251.77   17.70
  11   2   0  228.88   22.30
  11   2   0  266.67   21.10
  11   2   0  315.37   24.80
  12  -2   0   15.10    5.80
  12  -2   0   16.60    2.90
  12  -2   0   27.70    8.00
  12  -2   0   27.30   10.00
 -12  -2   0   13.10    7.00
 -12  -2   0   21.10    5.50
  12  -2   0   16.90    8.20
 -12   2   0   20.00    8.80
 -12   2   0   14.60    2.50
  12   2   0   14.60    2.70
  12   2   0   13.40    5.20
  12   2   0   25.80   10.10
 -12   2   0   22.60    5.70
  12   2   0   16.20    6.60
  13  -2   0   68.49   13.80
  13  -2   0   47.20    9.70
 -13  -2   0   59.99    8.90
  13  -2   0   44.20   11.70
  13  -2   0   61.59   11.70
  13  -2   0   62.69    5.60
 -13   2   0   54.09    5.00
  13   2   0   49.50   14.00
 -13   2   0   54.29   12.60
  13   2   0   52.69    5.70
  13   2   0   54.99   11.90
 -13   2   0   60.29    9.50
  13   2   0   54.19   22.70
  13   2   0   62.89   10.00
 -14  -2   0   11.50   12.50
  14  -2   0   -6.20   15.30
  14  -2   0   -4.80   10.80
  14  -2   0    2.60    5.60
  14  -2   0    2.60    2.10
  14  -2   0    6.40    2.00
 -14  -2   0    6.50    5.00
  14  -2   0   10.40    5.80
  14   2   0    3.80    1.90
  14   2   0    3.50    2.10
 -14   2   0    5.60    1.80
  14   2   0    6.60    5.10
  14   2   0   -2.90    6.00
 -14   2   0    5.30    1.70
 -14   2   0   14.30   14.10
 -14   2   0   13.30    5.60
  15  -2   0   48.00   28.00
 -15  -2   0   72.99    5.90
  15  -2   0   72.89    6.40
  15  -2   0   56.19   11.50
 -15  -2   0   84.99    7.00
 -15  -2   0   65.69   10.90
  15  -2   0   69.49    6.90
  15  -2   0   71.89   14.20
  15  -2   0   75.69   10.00
  15  -2   0   85.59   18.00
 -15   2   0   52.99   10.60
  15   2   0   91.89   15.80
  15   2   0   71.49    6.90
 -15   2   0   78.79    6.30
  15   2   0   73.99    6.80
  15   2   0   78.39   12.90
 -16  -2   0   11.60    2.40
  16  -2   0   29.50   16.30
  16  -2   0   12.10    3.20
  16  -2   0    9.70    3.00
  16  -2   0    7.20    5.70
  16  -2   0    6.70    7.50
  16  -2   0   13.10    2.80
 -16  -2   0   16.90    3.10
 -16  -2   0    8.10    6.70
  16   2   0    7.10    2.80
 -16   2   0   12.30    2.00
 -16   2   0   13.70    2.40
  16   2   0   15.00    2.90
 -16   2   0   12.00    2.30
 -16   2   0   11.70    6.00
 -17  -2   0  -10.80    7.80
  17  -2   0   12.80    8.40
 -17  -2   0    8.10    1.90
  17  -2   0    4.20    2.80
 -17  -2   0    4.60    2.10
  17  -2   0   12.70    7.50
  17  -2   0    7.20    2.70
  17  -2   0   14.70   22.00
  17  -2   0   15.00    2.80
  17   2   0   15.10    8.70
  17   2   0    9.40    2.70
  17   2   0    7.10    2.80
 -17   2   0    5.10    1.60
 -17   2   0   12.00    2.50
  17   2   0    0.50    6.30
 -17   2   0   -0.50    6.60
 -18  -2   0  106.39    8.50
  18  -2   0  107.89    8.50
  18  -2   0   94.19   18.40
  18  -2   0   88.69    9.20
  18  -2   0  107.99   17.90
  18  -2   0  105.09    9.00
 -18  -2   0   99.59    7.80
  18   2   0   97.79    8.60
 -18   2   0   96.89   14.80
  18   2   0   84.49   16.10
  18   2   0   99.29    9.20
 -18   2   0  110.49    8.30
  18   2   0   82.19   18.20
 -19  -2   0   22.70    2.80
  19  -2   0   -4.00   11.00
 -19  -2   0   23.50    3.60
  19  -2   0   24.10    3.80
  19  -2   0   20.20    4.20
  19  -2   0   24.40    5.80
  19   2   0   24.60    4.30
 -19   2   0   25.60    3.50
  19   2   0   20.50    3.70
  19   2   0   22.90   11.40
  19   2   0   21.00    4.30
 -19   2   0   29.30   10.60
  20  -2   0   72.29   19.60
  20  -2   0   97.39    8.70
  20  -2   0   97.99    8.90
  20  -2   0   68.19   15.90
  20  -2   0   75.99   18.20
  20  -2   0  105.89    8.10
 -20  -2   0   91.09    7.90
 -20   2   0  100.49    7.80
  20   2   0   96.99    8.30
  20   2   0   87.79    8.70
 -20   2   0   88.19    7.60
 -20   2   0   83.09   16.20
  20   2   0  102.49    9.30
  20   2   0   85.09   20.30
  20   2   0   70.79   17.10
  21  -2   0  113.09   22.00
  21  -2   0  183.08   13.80
  21  -2   0  171.58   13.90
 -21  -2   0  167.28   13.00
 -21  -2   0  193.48   14.40
  21  -2   0  185.08   13.00
  21  -2   0  183.98   28.50
  21   2   0  187.88   14.30
 -21   2   0  132.99   22.80
 -21   2   0  169.08   13.60
  21   2   0  194.78   13.50
  21   2   0  149.59   26.90
  21   2   0  122.29   22.30
 -21   2   0  181.28   12.70
  21   2   0  166.98   16.10
  22  -2   0   62.49    7.10
 -22  -2   0   64.59    6.10
  22  -2   0   83.19    6.50
  22  -2   0   48.80   16.20
  22  -2   0   85.39   18.70
 -22  -2   0   78.99    7.00
  22   2   0   59.49   20.10
  22   2   0   81.59    7.70
 -22   2   0   65.59    6.10
 -22   2   0   69.39    6.00
  22   2   0   77.59    6.80
  22   2   0   57.99    6.80
 -23  -2   0   -0.60    1.70
  23  -2   0    2.90    2.10
 -23  -2   0   -0.40    2.00
 -23  -2   0    1.00    2.50
  23  -2   0    2.70    2.60
 -23   2   0    0.80    1.40
  23   2   0    3.20    3.60
  23   2   0    2.80    2.20
 -24  -2   0    1.00    2.10
  24  -2   0    1.30    2.20
  24   2   0    1.30    2.50
 -24   2   0    0.00    1.50
  24   2   0    0.90    2.10
  25  -2   0   80.99    7.10
 -25  -2   0   77.89    7.90
  25   2   0   79.79    7.20
 -26  -2   0    3.60    2.20
 -26  -2   0    2.80    2.10
  26  -2   0    0.50    1.90
  26   2   0    3.10    1.60
 -27  -2   0    9.30    2.30
 -27  -2   0   11.00    2.40
  27  -2   0    3.90    1.60
 -27   2   0    8.50    2.10
   0  -3   0   -0.90    1.30
   0  -3   0    1.90    1.10
   0  -3   0   -0.50    1.60
   0  -3   0    0.20    1.20
   0  -3   0   -1.30    1.00
   0  -3   0    1.50    1.20
   0  -3   0    0.40    1.60
   0   3   0    0.60    1.40
   0   3   0   -0.10    1.40
  -1  -3   0   47.30    4.40
  -1  -3   0   53.89    4.30
  -1  -3   0   42.70    4.00
  -1  -3   0   44.40    4.50
   1  -3   0   46.90    4.60
   1  -3   0   40.20    4.10
   1  -3   0   49.30    4.40
   1  -3   0   39.30    4.10
  -1  -3   0   42.30    4.20
  -1  -3   0   56.79    4.70
   1   3   0   50.29    4.30
  -1   3   0   53.79    4.50
  -1   3   0   41.00    4.80
   1   3   0   45.90    4.40
  -1   3   0   47.40    4.40
   1   3   0   44.30    3.10
   2  -3   0   69.49    6.30
  -2  -3   0   57.49    5.00
  -2  -3   0   62.69    5.80
  -2  -3   0   66.49    5.80
  -2  -3   0   75.29    6.10
   2  -3   0   67.69    5.80
   2  -3   0   68.29    5.90
  -2  -3   0   73.09    5.90
  -2  -3   0   71.59    5.70
  -2  -3   0   65.89    5.30
   2   3   0   67.39    5.70
  -2   3   0   62.09    5.90
  -2   3   0   64.29    5.90
   2   3   0   66.49    5.90
   2   3   0   66.09    4.60
  -3  -3   0    6.20    2.40
   3  -3   0    5.10    2.20
   3  -3   0    3.20    1.90
  -3  -3   0    5.50    1.80
   3  -3   0    5.30    2.80
  -3  -3   0    5.60    1.60
   3  -3   0    5.10    2.40
  -3  -3   0    6.70    1.80
  -3   3   0    5.50    2.50
   3   3   0    4.80    1.30
   3   3   0    6.80    1.90
  -3   3   0    1.20    1.80
   4  -3   0 1204.28   76.79
   4  -3   0 1212.08   76.39
  -4  -3   0 1220.38   75.99
  -4  -3   0 1112.19   75.09
   4  -3   0 1142.99   76.39
  -4  -3   0 1091.49   75.89
   4  -3   0 1161.88   76.39
   4   3   0 1192.58   76.09
   4   3   0 1090.89   76.19
  -4   3   0 1176.08   76.19
   4   3   0 1152.28   75.19
  -4   3   0 1211.58   76.49
   5  -3   0   61.69    6.60
   5  -3   0   63.99    6.60
   5  -3   0   57.89    6.50
  -5  -3   0   52.89    6.80
  -5  -3   0   56.19    5.20
  -5  -3   0   54.79    5.70
   5  -3   0   57.39    6.50
   5   3   0   48.10    6.80
  -5   3   0   54.89    6.10
   5   3   0   62.19    6.30
  -5   3   0   63.39    6.10
   5   3   0   55.09    5.30
  -6  -3   0 2589.44  163.48
   6  -3   0 2565.44  163.88
   6  -3   0 2579.04  164.18
   6  -3   0 2680.73  164.58
   6  -3   0 2486.95  163.98
  -6  -3   0 2356.96  162.28
   6   3   0 2586.44  163.68
  -6   3   0 2550.14  163.38
   6   3   0 2365.46  163.88
   6   3   0 2413.86  162.58
  -6   3   0 2615.64  164.08
   7  -3   0  129.39   12.00
   7  -3   0  124.19   11.80
   7  -3   0  122.19   11.90
   7  -3   0  125.49   11.30
  -7   3   0  116.39   10.90
  -7   3   0  135.19   11.80
   7   3   0  119.59   11.50
   7   3   0  118.69   10.30
   7   3   0  129.29   11.60
   8  -3   0   27.30    5.60
  -8  -3   0   26.00    4.30
   8  -3   0   20.80    5.40
   8  -3   0   24.10    5.40
  -8   3   0   20.30    4.70
   8   3   0   26.80    4.70
   8   3   0   26.40    5.70
  -8   3   0   20.50    4.90
   8   3   0   20.10    5.20
   8   3   0   22.80    7.90
   9  -3   0 1771.32  113.19
  -9  -3   0 1587.04  110.39
   9  -3   0 1773.32  113.49
   9  -3   0 1649.93  113.19
   9  -3   0 1751.32  112.49
  -9   3   0 1683.23  111.59
   9   3   0 1647.14  112.99
   9   3   0 1691.43  111.09
   9   3   0 1604.04  113.19
   9   3   0 1732.13  112.89
  -9   3   0 1738.63  112.89
  10  -3   0  134.29   14.40
 -10  -3   0  135.09   13.70
  10  -3   0  168.28   16.00
  10  -3   0  131.39   13.40
  10  -3   0  122.19   14.00
 -10  -3   0  116.19   11.60
 -10   3   0  148.49   13.10
  10   3   0  132.69   14.60
  10   3   0  147.59   14.60
  10   3   0  125.49   12.20
 -10   3   0  132.99   13.90
  11  -3   0   33.10    3.80
  11  -3   0   25.90    7.40
  11  -3   0   25.30    9.20
 -11  -3   0   25.50    7.80
  11  -3   0   36.90    7.70
  11  -3   0   31.60    8.70
 -11  -3   0   34.20    6.10
 -11   3   0   26.00    8.60
  11   3   0   45.60   10.00
  11   3   0   37.50    8.60
 -11   3   0   31.00    6.50
  11   3   0   43.00    7.10
 -12  -3   0   12.80    4.40
  12  -3   0    9.60   10.10
  12  -3   0    9.30    6.20
 -12  -3   0   -0.10    7.40
  12  -3   0   18.60    6.20
  12  -3   0   14.70    2.70
  12  -3   0   22.60    9.40
 -12   3   0   15.40    2.60
  12   3   0   17.60    6.50
  12   3   0    6.50   10.30
  12   3   0   18.30    5.50
 -12   3   0   -1.30    8.90
 -12   3   0   16.40    5.40
  12   3   0   14.50    2.70
  13  -3   0   19.30    9.90
  13  -3   0   31.70    4.20
  13  -3   0   41.80    9.80
 -13  -3   0    1.20    9.50
 -13  -3   0   36.10    7.70
  13  -3   0   29.20    7.90
  13  -3   0   35.50   14.40
 -13   3   0   30.70    3.80
 -13   3   0   22.40   11.30
 -13   3   0   43.40    8.00
  13   3   0   40.80   14.80
  13   3   0   31.00    7.20
  13   3   0   34.30    4.40
  13   3   0   36.20    9.90
  14  -3   0  476.05   36.20
  14  -3   0  404.56   27.30
  14  -3   0  414.46   26.90
 -14  -3   0  391.86   27.00
  14  -3   0  380.76   35.30
  14  -3   0  358.86   40.70
  14  -3   0  375.16   27.60
 -14  -3   0  350.46   30.30
  14  -3   0  425.66   33.80
 -14   3   0  410.06   31.90
  14   3   0  412.46   27.30
 -14   3   0  402.06   26.90
  14   3   0  379.26   31.60
 -14   3   0  465.25   39.30
  14   3   0  413.66   35.20
 -15  -3   0  123.89    9.80
  15  -3   0  131.19   20.20
  15  -3   0  127.79    9.60
  15  -3   0  138.89   10.60
 -15  -3   0  103.19   14.20
  15  -3   0  127.79   10.90
  15  -3   0  135.59   21.80
  15  -3   0   56.89   26.60
 -15   3   0  126.29    9.60
  15   3   0  125.79   16.30
  15   3   0  123.99   10.30
  15   3   0  155.08   20.90
  15   3   0  135.49    9.80
 -15   3   0  112.59   17.40
 -15   3   0  126.39    9.60
  16  -3   0  406.06   27.90
  16  -3   0  483.35   42.00
  16  -3   0  384.76   36.50
 -16  -3   0  404.76   27.60
  16  -3   0  384.36   28.20
  16  -3   0  413.86   35.50
  16  -3   0  411.36   27.70
  16   3   0  417.46   28.20
 -16   3   0  411.96   27.30
 -16   3   0  370.26   32.80
  16   3   0  361.16   36.80
 -16   3   0  419.26   26.80
  17  -3   0   92.19    8.90
  17  -3   0  120.29   24.60
  17  -3   0   69.69   15.00
  17  -3   0  100.59   18.50
 -17  -3   0   96.19    7.40
  17  -3   0  110.69    8.80
  17  -3   0  103.19    8.10
 -17   3   0  101.99    8.00
 -17   3   0  101.09   14.80
  17   3   0  100.79    9.00
 -17   3   0   89.59    7.80
  17   3   0  110.59   16.50
 -17   3   0  100.09    7.40
  17   3   0   96.29    8.30
  17   3   0  109.99   20.10
  18  -3   0   43.40   26.00
  18  -3   0   21.70    9.80
  18  -3   0   14.10    3.60
  18  -3   0   11.90    3.00
 -18  -3   0   12.70    2.90
  18  -3   0    6.60    9.90
  18  -3   0   13.30   10.00
  18  -3   0   14.80    3.30
 -18   3   0   11.60    2.80
  18   3   0   12.00    3.10
  18   3   0   19.80    9.70
 -18   3   0   12.30    2.80
  18   3   0    5.70   11.10
 -18   3   0   -0.70    7.00
  18   3   0    6.30    2.90
  19  -3   0    2.30    2.10
 -19  -3   0    3.20    2.20
  19  -3   0    2.90    2.60
  19  -3   0    4.40    9.20
  19  -3   0    0.40    7.60
  19   3   0   -4.00    2.00
 -19   3   0    1.40    1.90
 -19   3   0    3.60    1.60
  19   3   0    1.20    2.40
 -20  -3   0   31.40    3.90
  20  -3   0   17.30   12.40
  20  -3   0   30.20   16.00
  20  -3   0   18.50    3.80
  20  -3   0   20.10    3.30
  20  -3   0   26.30    4.70
  20  -3   0   27.40   12.20
 -20   3   0   48.40   12.70
  20   3   0   49.90   16.90
  20   3   0   28.40    4.90
  20   3   0   22.20   13.30
 -20   3   0   25.10    3.50
  20   3   0   21.30    3.90
  21  -3   0  204.38   27.80
  21  -3   0  210.28   30.10
  21  -3   0  214.28   17.50
  21  -3   0  192.08   36.40
 -21   3   0  236.38   15.50
  21   3   0  232.98   16.00
  21   3   0  196.78   37.00
 -21   3   0  153.88   25.20
  21   3   0  133.99   28.20
  21   3   0  222.38   16.90
 -22  -3   0   61.99    6.00
  22  -3   0   32.80   14.70
  22  -3   0   40.70    5.10
  22  -3   0   33.30   19.70
  22  -3   0   45.50    6.10
 -22  -3   0   62.49    6.40
 -22  -3   0   45.70    5.00
  22   3   0   69.29    6.90
 -22   3   0   62.19    5.20
  22   3   0   61.19    5.90
 -22   3   0   43.30    4.80
 -23  -3   0   23.00    3.90
  23  -3   0   29.50    4.60
 -23  -3   0   37.30    4.60
 -23  -3   0   23.90    4.20
  23   3   0   19.30    4.90
  23   3   0   26.40    3.90
 -23   3   0   29.90    3.40
 -24  -3   0   60.49    5.90
 -24  -3   0   65.29    6.80
  24  -3   0   59.69    6.70
  24   3   0   68.89    6.90
 -24   3   0   78.69    6.70
  24   3   0   71.59    6.30
 -25  -3   0   11.20    3.20
 -25  -3   0    8.00    3.10
  25  -3   0    6.80    2.50
 -25   3   0    7.70    1.40
  25   3   0    1.30    2.70
  25   3   0   10.90    3.60
  26  -3   0   10.00    2.30
 -26  -3   0   15.60    2.90
 -26  -3   0   15.80    2.90
  26   3   0   18.10    2.30
 -27  -3   0    8.50    2.30
  27  -3   0    5.10    1.60
 -27  -3   0    4.60    2.00
 -27   3   0    5.80    1.80
   0  -4   0 2635.74  166.98
   0  -4   0 2714.13  166.78
   0  -4   0 2487.65  167.48
   0  -4   0 2753.62  166.88
   0  -4   0 2497.85  166.98
   0  -4   0 2579.54  166.58
   0   4   0 2501.85  166.68
   1  -4   0    0.10    1.40
  -1  -4   0    0.40    2.00
   1  -4   0    3.30    2.00
   1  -4   0    3.80    1.80
  -1  -4   0    4.80    2.00
  -1  -4   0    6.90    2.00
  -1  -4   0    4.30    2.20
  -1  -4   0    7.20    1.90
   1  -4   0    3.20    1.80
   1  -4   0    0.20    1.90
  -1  -4   0    7.70    2.10
  -1  -4   0    4.00    1.80
  -1  -4   0    5.60    1.70
  -1   4   0    7.00    2.40
  -1   4   0    2.10    1.80
  -1   4   0    4.00    2.10
   1   4   0    3.20    2.10
   2  -4   0  569.54   36.20
  -2  -4   0  508.45   35.60
   2  -4   0  491.05   35.80
   2  -4   0  535.45   35.80
  -2  -4   0  548.35   35.80
  -2  -4   0  512.95   35.80
  -2  -4   0  572.34   35.30
  -2  -4   0  501.95   35.70
   2  -4   0  568.14   36.30
   2  -4   0  563.24   36.30
   2   4   0  497.85   36.50
  -2   4   0  537.65   36.10
   2   4   0  573.74   36.00
  -2   4   0  533.65   36.30
   3  -4   0  274.87   18.50
  -3  -4   0  250.77   16.90
  -3  -4   0  244.98   17.70
   3  -4   0  251.57   18.00
  -3  -4   0  259.87   17.60
   3  -4   0  231.98   17.70
  -3  -4   0  252.97   17.20
   3  -4   0  272.67   18.20
  -3  -4   0  240.48   17.60
  -3  -4   0  231.58   16.60
   3   4   0  256.07   17.80
   3   4   0  221.98   16.10
  -3   4   0  247.88   18.20
   3   4   0  230.28   17.90
  -3   4   0  264.07   18.10
  -4  -4   0 1247.18   80.89
   4  -4   0 1268.27   82.39
   4  -4   0 1214.98   82.09
  -4  -4   0 1197.98   80.69
   4  -4   0 1265.87   82.59
  -4  -4   0 1191.18   81.69
   4  -4   0 1229.68   81.99
  -4  -4   0 1259.27   80.89
  -4  -4   0 1293.67   81.69
   4   4   0 1146.79   81.99
  -4   4   0 1293.47   82.09
   4   4   0 1340.57   82.09
  -4   4   0 1315.97   82.49
   5  -4   0  466.55   33.20
   5  -4   0  505.95   32.90
  -5  -4   0  433.36   31.10
  -5  -4   0  459.75   32.10
  -5  -4   0  467.15   31.40
   5  -4   0  493.45   33.00
  -5  -4   0  450.25   32.40
   5  -4   0  480.95   32.90
   5   4   0  498.85   32.70
  -5   4   0  480.75   33.10
   5   4   0  435.46   33.00
  -5   4   0  455.05   32.40
   5   4   0  467.55   31.10
  -6  -4   0  528.45   38.90
  -6  -4   0  521.05   37.50
   6  -4   0  596.74   39.40
   6  -4   0  592.14   39.80
   6  -4   0  582.84   39.90
  -6  -4   0  557.34   38.60
   6  -4   0  565.54   39.40
   6   4   0  560.34   39.00
  -6   4   0  589.54   39.70
  -6   4   0  584.24   39.00
   6   4   0  531.85   39.20
   6   4   0  557.24   37.60
  -7  -4   0 1099.49   78.39
  -7  -4   0 1223.58   78.49
   7  -4   0 1244.58   79.59
  -7  -4   0 1050.69   76.79
   7  -4   0 1249.57   79.49
   7  -4   0 1205.08   78.99
   7  -4   0 1146.79   79.39
  -7   4   0 1248.88   78.69
  -7   4   0 1217.78   79.39
   7   4   0 1242.08   79.09
   7   4   0 1092.29   78.89
   7   4   0 1158.78   77.19
  -8  -4   0   10.50    6.40
   8  -4   0    9.80    4.70
   8  -4   0    8.60    4.70
   8  -4   0   16.20    5.30
   8  -4   0    9.00    3.70
  -8  -4   0   13.70    4.10
  -8   4   0   14.60    5.40
   8   4   0    6.40    3.00
   8   4   0    9.40    4.20
  -8   4   0   13.20    4.20
   8   4   0   11.70    4.60
  -9  -4   0 1389.56   96.99
   9  -4   0 1473.15  100.39
   9  -4   0 1480.25  100.39
  -9  -4   0 1576.54   99.19
   9  -4   0 1430.56   99.29
   9  -4   0 1482.95   99.89
  -9  -4   0 1468.05   99.79
   9   4   0 1425.16   97.59
  -9   4   0 1509.85   98.79
   9   4   0 1622.74  100.29
  -9   4   0 1441.86   95.69
   9   4   0 1470.15   99.99
  -9   4   0 1567.84  100.19
  10  -4   0  241.98   22.40
 -10  -4   0  285.47   28.40
  10  -4   0  266.47   23.70
 -10  -4   0  300.37   23.40
 -10  -4   0  244.38   20.60
  10  -4   0  289.57   24.00
  10  -4   0  274.67   24.60
  10   4   0  276.77   21.30
 -10   4   0  279.07   24.20
 -10   4   0  300.07   22.40
  10   4   0  311.17   25.00
  10   4   0  272.17   18.90
  10   4   0  283.27   23.70
  11  -4   0  150.78   16.00
 -11  -4   0  136.59   12.90
  11  -4   0  151.38   18.70
 -11  -4   0  116.49   15.40
  11  -4   0  129.69   15.80
  11  -4   0  158.48   15.10
  11   4   0  135.89   15.20
 -11   4   0  148.79   17.30
  11   4   0  125.09   16.60
  11   4   0  148.79   10.60
 -11   4   0  137.79   13.90
  11   4   0  140.59   13.30
 -12  -4   0  233.08   20.40
  12  -4   0  285.37   23.60
  12  -4   0  275.47   27.30
  12  -4   0  270.97   24.40
  12  -4   0  232.08   24.10
 -12   4   0  249.68   25.50
 -12   4   0  264.47   22.10
  12   4   0  278.77   27.90
  12   4   0  274.57   24.50
  12   4   0  214.78   20.80
  12   4   0  276.57   18.10
  13  -4   0   99.49    7.80
 -13  -4   0   77.79   11.00
  13  -4   0   91.09   14.10
  13  -4   0   74.89   15.10
  13  -4   0   86.99   19.50
  13  -4   0   89.99   14.40
  13   4   0   95.49    8.00
  13   4   0   99.09   12.80
 -13   4   0   95.49    7.20
 -13   4   0   58.19   16.60
  13   4   0  120.39   16.80
  13   4   0   88.49   18.90
 -13   4   0  104.79   12.20
 -13   4   0   98.59    7.80
 -13   4   0   97.79    7.50
  14  -4   0   13.30   10.30
 -14  -4   0   -2.50    6.10
  14  -4   0   18.30    7.80
 -14  -4   0   13.00    3.00
  14  -4   0  -29.20   19.20
  14  -4   0   19.90    8.00
 -14  -4   0   14.20    2.80
  14  -4   0   13.80    3.20
 -14   4   0   11.80    5.80
 -14   4   0   16.30    2.50
  14   4   0   13.80    8.60
 -14   4   0   20.20    3.10
 -14   4   0   12.40    2.50
  14   4   0   16.10    3.10
  14   4   0   13.90    2.60
  14   4   0   11.70    5.70
 -14   4   0   16.30   18.40
 -15  -4   0  232.38   18.60
  15  -4   0  240.98   25.30
  15  -4   0  224.88   23.60
  15  -4   0  218.78   28.30
 -15  -4   0  227.28   16.60
 -15  -4   0  224.78   16.30
  15  -4   0  227.18   17.30
  15  -4   0  244.58   17.00
  15  -4   0  243.48   16.40
  15   4   0  256.67   17.30
 -15   4   0  231.68   16.60
 -15   4   0  246.08   16.80
  15   4   0  220.38   21.60
  15   4   0  297.97   29.40
  15   4   0  225.68   16.60
  16  -4   0   -2.00    5.70
  16  -4   0    3.50    2.40
  16  -4   0    0.70    2.50
 -16  -4   0    3.20    2.00
  16  -4   0   -5.60    6.60
 -16  -4   0    3.90    1.50
  16  -4   0  -25.10   14.00
 -16   4   0   -6.10    5.60
 -16   4   0    7.10    2.30
  16   4   0    7.80    2.70
  16   4   0    2.40    3.00
  16   4   0    8.40    8.80
 -16   4   0    6.90    2.20
 -17  -4   0  155.18   11.80
  17  -4   0  140.29   12.30
  17  -4   0  144.59   11.80
  17  -4   0  157.28   11.30
  17  -4   0  138.09   20.70
  17  -4   0  149.59   22.30
 -17  -4   0  158.08   11.80
 -17   4   0  160.38   10.90
  17   4   0  159.58   11.80
  17   4   0  151.48   12.30
 -17   4   0  122.49   17.90
  17   4   0  141.19   23.50
 -17   4   0  163.68   11.50
  17   4   0  125.79   19.00
  18  -4   0  -13.80   22.40
  18  -4   0   11.80    9.80
  18  -4   0   11.70    2.70
  18  -4   0   12.20    3.30
 -18  -4   0    9.40    2.30
  18  -4   0   17.30    4.10
 -18  -4   0   23.00    3.60
  18  -4   0   -1.00    8.60
  18  -4   0   20.70   10.30
  18   4   0   28.50   13.30
 -18   4   0   16.70    8.80
  18   4   0   23.70    3.80
  18   4   0   19.40   10.70
 -18   4   0   14.60    2.50
  18   4   0   17.10    4.20
 -18   4   0   15.40    2.90
 -18   4   0   15.80    2.80
  19  -4   0  370.16   51.99
  19  -4   0  398.96   40.90
  19  -4   0  419.76   41.40
  19  -4   0  455.05   31.20
  19  -4   0  418.06   39.90
 -19  -4   0  429.56   30.10
  19  -4   0  444.16   29.60
 -19  -4   0  464.45   31.10
 -19   4   0  453.85   29.10
 -19   4   0  425.46   37.20
  19   4   0  478.75   45.30
  19   4   0  311.07   40.70
  19   4   0  463.55   31.20
  19   4   0  460.95   30.30
 -19   4   0  462.05   30.00
  20  -4   0   20.20   10.00
 -20  -4   0   -1.30    2.20
  20  -4   0   -0.70    2.50
  20  -4   0   -5.50   10.60
 -20  -4   0    0.30    2.40
  20  -4   0   -1.60    1.80
 -20  -4   0   -2.40    1.60
  20  -4   0   -3.00   13.50
 -20   4   0    0.70    1.90
  20   4   0    0.90   14.30
 -20   4   0   -4.10    9.90
  20   4   0   -1.20    2.00
  20   4   0  -17.40   14.00
  20   4   0    1.20    2.70
  21  -4   0  103.09   31.60
  21  -4   0  253.27   17.90
 -21  -4   0  247.38   17.90
 -21  -4   0  210.68   16.30
  21   4   0  241.58   17.70
 -21   4   0  245.28   26.80
  22  -4   0   83.39    7.80
 -22  -4   0   74.89    7.40
 -22  -4   0   81.69    7.90
 -22  -4   0   73.09    6.60
  22   4   0   83.09    8.20
  22   4   0   81.79    7.30
 -22   4   0   88.59    6.70
 -22   4   0   61.49    6.30
 -23  -4   0    0.40    2.40
 -23  -4   0   -1.00    2.20
  23  -4   0    1.70    2.40
  23   4   0   -1.50    2.00
 -23   4   0    0.90    1.50
 -24  -4   0   22.00    3.80
  24  -4   0   17.10    4.10
 -24  -4   0   21.80    3.80
 -24  -4   0   13.90    2.60
 -24   4   0   22.80    3.80
  24   4   0   20.20    3.30
  24   4   0   16.70    3.70
  25  -4   0    2.90    2.00
 -25  -4   0   10.10    3.20
 -25  -4   0    1.80    2.00
 -25  -4   0    4.80    2.60
  25   4   0   10.40    3.80
  25   4   0    7.40    3.20
 -25   4   0    6.00    1.40
 -26  -4   0   12.70    2.70
  26  -4   0   17.20    2.80
 -26  -4   0   19.40    3.10
  26   4   0    8.70    2.30
  26   4   0   11.70    2.00
 -27  -4   0    1.60    1.90
 -27  -4   0    2.10    1.50
  27  -4   0    1.70    1.40
 -27   4   0    1.60    2.20
   0  -5   0    0.50    1.80
   0  -5   0    3.70    2.70
   0  -5   0   -1.10    1.60
   0  -5   0    0.20    1.50
   0  -5   0    2.30    1.80
   0  -5   0    1.40    2.60
   0  -5   0    0.30    1.60
   0   5   0    1.70    2.10
   0   5   0    0.50    2.00
   1  -5   0 4737.73  298.57
  -1  -5   0 5150.18  298.37
   1  -5   0 4688.93  298.27
   1  -5   0 4953.40  298.07
   1  -5   0 4454.65  299.27
  -1  -5   0 5174.28  298.07
   1  -5   0 4320.57  298.37
   1  -5   0 4348.77  297.37
  -1  -5   0 5076.99  297.37
  -1  -5   0 4668.53  297.87
   1  -5   0 4894.81  298.17
   1  -5   0 4035.40  297.57
  -1  -5   0 4414.46  298.57
  -1  -5   0 4576.54  297.97
  -1   5   0 4538.05  298.57
  -1   5   0 4589.14  298.17
   1   5   0 4463.55  298.37
   2  -5   0  101.69    8.70
   2  -5   0   99.09    8.80
  -2  -5   0   93.79    8.60
  -2  -5   0  112.09    7.70
   2  -5   0  103.29    8.80
  -2  -5   0  104.49    8.80
   2  -5   0   91.59    8.40
  -2  -5   0  114.79    8.80
   2  -5   0  106.09    8.90
   2   5   0   88.29    8.60
  -2   5   0   94.99    8.70
  -2   5   0  101.79    9.00
  -3  -5   0   11.00    3.00
  -3  -5   0   16.90    2.40
   3  -5   0    9.30    2.90
   3  -5   0   13.00    3.20
   3  -5   0   11.10    3.10
   3  -5   0   14.70    3.60
   3  -5   0   12.00    3.10
  -3  -5   0   13.90    3.40
  -3  -5   0   10.20    2.70
   3   5   0   13.40    3.40
  -3   5   0   12.00    3.40
  -3   5   0   10.40    3.10
   3   5   0   10.80    2.80
  -4  -5   0  748.13   48.50
   4  -5   0  737.73   50.39
   4  -5   0  762.82   50.09
   4  -5   0  805.52   50.69
  -4  -5   0  692.53   49.60
   4  -5   0  745.93   50.19
  -4  -5   0  717.33   48.90
  -4  -5   0  766.42   49.80
   4   5   0  777.72   50.09
  -4   5   0  760.92   50.09
   4   5   0  666.73   49.99
  -4   5   0  737.33   50.59
   5  -5   0  881.71   61.39
   5  -5   0  999.70   61.99
  -5  -5   0  929.31   60.69
  -5  -5   0  947.71   59.49
  -5  -5   0  901.91   59.39
   5  -5   0  902.01   61.09
   5  -5   0  832.92   61.09
  -5  -5   0  858.61   60.59
   5   5   0  876.11   62.29
   5   5   0  971.70   61.29
  -5   5   0  867.11   60.89
  -5   5   0  952.20   61.89
   6  -5   0    7.30    4.30
  -6  -5   0    2.30    2.00
  -6  -5   0    2.80    2.10
   6  -5   0    3.10    3.00
   6  -5   0   11.60    3.90
  -6  -5   0    0.70    2.80
   6  -5   0    5.00    2.90
  -6  -5   0    0.70    4.30
   6   5   0    2.30    3.60
   6   5   0    2.80    1.90
   6   5   0    6.70    3.60
  -7  -5   0    2.70    2.20
   7  -5   0    9.70    5.10
   7  -5   0    1.00    3.30
  -7  -5   0   -0.10    6.10
  -7  -5   0    5.20    2.80
   7  -5   0    5.80    3.90
   7  -5   0    8.70    4.10
  -7  -5   0    0.80    3.30
  -7   5   0   -0.50    3.20
   7   5   0   -2.90    3.10
   7   5   0   11.00    4.20
   7   5   0    3.60    2.20
  -7   5   0    4.50    3.30
   8  -5   0    3.30    3.20
   8  -5   0    8.20    4.10
   8  -5   0    2.30    2.80
  -8  -5   0    8.00    2.80
   8  -5   0    1.30    3.50
  -8  -5   0    6.60    3.50
  -8  -5   0   10.00    4.60
   8   5   0    3.10    2.60
  -8   5   0    6.00    3.20
  -8   5   0    3.40    1.80
   8   5   0   10.90    4.30
   8   5   0    5.40    4.60
  -8   5   0    6.40    5.30
   9  -5   0  823.42   56.39
   9  -5   0  821.32   57.59
   9  -5   0  847.02   56.99
  -9  -5   0  828.92   55.79
  -9  -5   0  721.23   53.29
   9  -5   0  846.32   57.29
   9   5   0  730.03   53.59
  -9   5   0  774.92   54.19
  -9   5   0  852.31   55.79
  -9   5   0  792.02   56.89
   9   5   0  832.32   57.09
   9   5   0  786.92   56.69
  10  -5   0  293.77   25.60
 -10  -5   0  339.37   25.90
 -10  -5   0  319.17   28.70
  10  -5   0  345.37   27.10
  10  -5   0  320.87   26.90
  10  -5   0  327.77   28.20
 -10   5   0  308.67   25.00
  10   5   0  319.97   26.60
  10   5   0  376.66   28.50
  10   5   0  289.97   22.70
 -10   5   0  307.57   27.30
  10   5   0  286.47   23.30
 -10   5   0  320.77   21.60
  11  -5   0  665.93   46.90
 -11  -5   0  482.25   48.80
  11  -5   0  610.94   45.40
 -11  -5   0  645.44   45.30
  11  -5   0  578.14   47.50
  11  -5   0  599.54   45.70
 -11   5   0  638.54   44.50
  11   5   0  599.94   47.60
 -11   5   0  642.24   40.50
 -11   5   0  570.24   46.90
  11   5   0  624.94   46.50
  11   5   0  594.74   40.20
 -12  -5   0   -1.30    5.60
  12  -5   0   19.30    9.30
  12  -5   0   26.20    7.30
 -12  -5   0    8.10   10.10
  12  -5   0   29.60    8.00
  12   5   0   24.40    5.90
 -12   5   0   36.70   13.00
  12   5   0   24.50    8.40
  12   5   0   36.00   14.40
 -12   5   0   21.10    6.00
  13  -5   0  532.25   49.40
  13  -5   0  585.14   45.10
  13  -5   0  573.14   43.60
 -13   5   0  475.85   46.70
  13   5   0  533.55   40.50
 -13   5   0  563.04   37.30
  13   5   0  540.75   44.60
  13   5   0  576.34   37.20
 -13   5   0  558.64   41.80
 -14  -5   0   93.39    7.80
  14  -5   0   80.99    8.00
  14  -5   0  113.69   18.70
 -14  -5   0   97.59    7.90
  14  -5   0  108.49    7.80
  14  -5   0  113.39   20.00
  14  -5   0   98.69    8.70
  14   5   0  103.89    8.40
  14   5   0  109.99   18.00
 -14   5   0  100.09    7.90
  14   5   0   91.89   13.40
 -14   5   0   98.49    8.10
 -14   5   0  102.99   14.30
 -14   5   0   97.49    7.50
 -15  -5   0   12.70    2.70
  15  -5   0   15.00    2.60
  15  -5   0   18.20    7.80
  15  -5   0   17.00    4.70
 -15  -5   0   15.60    2.50
  15  -5   0    6.30    6.80
 -15  -5   0   20.00    3.20
  15  -5   0    8.00   13.90
  15   5   0   18.20    3.60
  15   5   0   18.10    3.10
  15   5   0   25.50    8.70
 -15   5   0   11.20    2.80
  15   5   0   15.10    9.60
 -15   5   0   16.30    7.30
 -16  -5   0  115.69    9.80
 -16  -5   0  101.49    8.90
  16  -5   0  113.69   19.00
  16  -5   0  108.29   17.50
  16  -5   0  108.49    9.80
 -16  -5   0  102.79    9.60
 -16   5   0  118.99    9.00
  16   5   0  116.99    9.70
  16   5   0  144.19   22.00
  16   5   0  114.49    9.10
 -16   5   0  114.39   16.30
 -16   5   0  113.79    9.10
 -17  -5   0   37.10    4.50
  17  -5   0   45.10    4.60
  17  -5   0   25.00   12.40
  17  -5   0   51.99    6.00
  17  -5   0   29.60   19.30
  17  -5   0   64.39   13.30
 -17  -5   0   54.49    6.00
 -17  -5   0   49.10    5.20
  17  -5   0   38.70   12.60
  17   5   0   48.70   12.10
 -17   5   0   46.20    5.10
  17   5   0   48.30    6.30
  17   5   0   44.00    5.30
  17   5   0   49.80   16.10
 -17   5   0   50.79    5.10
 -17   5   0   45.70   11.20
  18  -5   0  322.17   33.00
  18  -5   0  276.57   22.20
 -18  -5   0  302.77   23.00
 -18  -5   0  385.46   24.30
  18  -5   0  333.17   44.80
  18  -5   0  344.47   41.80
 -18  -5   0  362.46   24.10
 -18  -5   0  298.57   22.40
  18  -5   0  350.76   24.20
 -18   5   0  348.17   22.30
  18   5   0  277.07   35.20
  18   5   0  348.27   24.00
  18   5   0  309.07   32.20
  18   5   0  343.07   23.20
 -18   5   0  335.17   23.00
 -18   5   0  361.16   32.80
 -18   5   0  344.67   22.80
  19  -5   0   19.30   12.60
 -19  -5   0   25.00    3.90
 -19  -5   0   31.60    4.80
  19  -5   0   66.89   32.00
 -19  -5   0   23.70    4.40
  19  -5   0   11.60   11.40
 -19  -5   0   19.80    2.90
  19  -5   0   28.90    4.90
  19  -5   0   25.10   11.60
 -19   5   0   22.60    2.90
 -19   5   0   -2.00    9.20
  19   5   0   37.30   18.40
  19   5   0   34.20    5.30
  19   5   0   25.20    4.10
 -19   5   0   31.20    3.90
  20  -5   0   -3.30    9.90
  20  -5   0    0.70    2.20
  20  -5   0   23.90   14.50
 -20  -5   0   -0.30    2.30
  20  -5   0  -12.40   10.00
 -20  -5   0   -2.10    1.60
 -20  -5   0   -2.30    2.10
  20   5   0    2.10    2.40
 -20   5   0   -1.00    1.70
 -20   5   0   36.40   11.20
  20   5   0   -1.00    2.50
 -20   5   0    2.10    1.60
  20   5   0    5.20   16.80
 -21  -5   0   32.00    4.00
  21  -5   0   20.50    4.40
 -21  -5   0   27.00    4.50
  21  -5   0   38.10   29.30
  21  -5   0   -1.10   12.80
  21  -5   0   20.60   12.70
 -21  -5   0   25.90    4.50
 -21   5   0   30.50   15.40
  21   5   0   24.90    4.60
 -21   5   0   26.30    3.60
  21   5   0   29.10    4.20
  21   5   0    5.40   21.60
 -22  -5   0    7.40    3.20
 -22  -5   0   13.90    3.40
 -22  -5   0    8.80    3.10
 -22  -5   0   10.90    2.40
  22  -5   0   11.60    3.30
  22   5   0   12.60    3.10
 -22   5   0    8.70    3.50
  22   5   0    7.00    3.70
 -22   5   0    8.50    2.30
 -23  -5   0   63.19    7.00
  23  -5   0   64.79    6.80
 -23  -5   0   68.89    7.00
 -23  -5   0   64.59    6.40
 -23  -5   0   74.79    7.10
 -23  -5   0   63.89    6.60
 -23   5   0   68.89    5.80
  23   5   0   63.89    6.40
  23   5   0   69.09    7.20
 -24  -5   0    0.20    2.10
 -24  -5   0    0.60    1.90
 -24  -5   0    0.30    2.10
  24  -5   0    2.20    2.30
  24   5   0    3.20    2.10
  24   5   0   -1.50    2.20
 -24   5   0    0.10    2.30
 -25  -5   0    0.40    1.60
 -25  -5   0    6.00    3.30
 -25  -5   0    5.10    2.40
  25  -5   0    1.60    1.90
 -25   5   0    3.50    1.30
  25   5   0    5.50    2.40
  25   5   0    2.50    2.00
  26  -5   0   61.09    5.50
 -26  -5   0   60.99    5.60
 -26  -5   0   60.39    5.50
  26   5   0   61.59    5.00
  27  -5   0    1.30    1.20
 -27  -5   0    2.00    1.50
 -27  -5   0    0.40    1.40
 -27   5   0    0.90    1.30
  27   5   0   -0.10    1.30
   0  -6   0  178.38   12.90
   0  -6   0  161.38   13.20
   0  -6   0  179.58   14.00
   0  -6   0  162.48   14.30
   0  -6   0  184.48   12.70
   0  -6   0  175.38   13.70
   0  -6   0  167.38   13.10
   0   6   0  161.18   13.30
   0   6   0  167.38   13.90
  -1  -6   0  477.65   33.40
  -1  -6   0  506.95   34.50
  -1  -6   0  503.05   33.20
   1  -6   0  457.75   34.70
   1  -6   0  449.86   32.50
   1  -6   0  534.95   33.00
   1  -6   0  494.65   33.30
   1  -6   0  501.05   33.80
  -1  -6   0  519.15   32.00
  -1  -6   0  480.35   32.90
   1  -6   0  486.95   34.70
  -1  -6   0  479.95   33.30
   1  -6   0  475.65   33.10
  -1  -6   0  454.55   33.80
  -1   6   0  461.55   33.20
   1   6   0  448.56   33.50
   1   6   0  466.05   33.10
  -1   6   0  484.15   33.90
  -2  -6   0   65.09    7.70
  -2  -6   0   68.59    6.80
   2  -6   0   84.89    7.40
   2  -6   0   85.99    7.70
   2  -6   0   67.49    8.70
   2  -6   0   68.39    9.60
   2  -6   0   69.49    6.70
   2  -6   0   70.89    7.70
  -2  -6   0   80.89    7.40
  -2  -6   0   74.59    7.50
  -2  -6   0   69.49    5.70
   2  -6   0   59.59    6.60
   2   6   0   63.79    7.40
  -2   6   0   72.39    7.30
   2   6   0   78.09    7.10
  -3  -6   0 1469.75  104.89
   3  -6   0 1638.34  105.19
   3  -6   0 1770.92  105.89
  -3  -6   0 1557.54  105.09
   3  -6   0 1633.94  105.89
   3  -6   0 1564.44  107.39
   3  -6   0 1637.74  105.69
  -3  -6   0 1785.72  106.49
  -3   6   0 1624.14  106.29
  -3   6   0 1621.64  105.69
   3   6   0 1460.65  105.69
  -4  -6   0    8.60    4.00
  -4  -6   0   10.00    2.70
   4  -6   0   10.10    3.50
   4  -6   0   10.60    3.30
   4  -6   0    6.10    3.50
   4  -6   0   13.20    3.90
  -4  -6   0   10.10    2.80
  -4  -6   0   11.30    1.90
   4  -6   0   14.20    4.00
  -4   6   0   15.60    3.90
  -4   6   0   11.60    4.60
   4   6   0   18.00    4.10
   5  -6   0  292.17   21.30
  -5  -6   0  289.17   24.60
  -5  -6   0  266.07   21.00
   5  -6   0  308.17   22.10
   5  -6   0  234.88   21.00
   5  -6   0  282.07   21.90
  -5  -6   0  291.87   18.90
   5  -6   0  261.17   21.30
  -5   6   0  299.87   21.50
  -5   6   0  279.97   22.20
   5   6   0  282.27   21.40
   5   6   0  268.17   21.50
   6  -6   0    9.20    4.50
  -6  -6   0   22.90    5.60
   6  -6   0   16.80    4.80
  -6  -6   0   18.80    3.80
   6  -6   0   23.60    5.50
   6  -6   0   20.70    5.60
  -6  -6   0   22.20    3.10
   6   6   0   21.80    5.50
  -6   6   0   11.50    5.20
  -6   6   0   16.30    4.70
   6   6   0   22.80    5.60
   7  -6   0   16.90    6.50
  -7  -6   0   28.80    3.80
   7  -6   0   24.80    5.80
  -7  -6   0   22.70    6.40
  -7  -6   0   11.30    6.60
   7  -6   0   28.30    6.60
   7  -6   0   22.80    5.80
  -7   6   0   21.10    5.50
   7   6   0   22.20    3.30
  -7   6   0   31.20    3.40
   7   6   0   30.80    6.60
   7   6   0   28.60    6.40
  -8  -6   0   12.80    8.30
   8  -6   0   14.50    5.60
  -8  -6   0    2.00    6.40
  -8  -6   0   17.10    3.30
   8  -6   0   10.20    4.30
   8  -6   0   10.20    4.80
   8  -6   0   23.50    7.10
   8   6   0    7.20    3.00
  -8   6   0   16.50    4.70
   8   6   0   15.90    5.50
  -8   6   0   10.60    5.50
   8   6   0   14.50    6.60
   9  -6   0  164.48   16.10
  -9  -6   0  163.48   17.00
   9  -6   0  119.69   16.70
   9  -6   0  150.78   14.90
   9  -6   0  155.58   15.60
  -9  -6   0  139.89   16.70
  -9  -6   0  154.18   11.90
   9   6   0  139.39   15.00
   9   6   0  134.69   12.10
  -9   6   0  141.59   11.00
   9   6   0  154.58   11.80
  -9   6   0  138.49   17.30
  -9   6   0  166.78   14.50
   9   6   0  160.68   16.60
 -10  -6   0  145.29   17.40
  10  -6   0  175.08   20.40
  10  -6   0  169.48   17.50
  10  -6   0  171.08   16.80
 -10  -6   0  178.68   13.50
  10  -6   0  163.28   17.40
 -10   6   0  169.08   12.60
 -10   6   0  193.88   16.60
 -10   6   0  180.68   30.10
  10   6   0  189.88   19.60
  10   6   0  155.68   12.30
  10   6   0  152.78   13.90
  11  -6   0  488.95   36.80
  11  -6   0  445.16   36.00
  11  -6   0  450.65   39.20
  11  -6   0  452.55   35.30
 -11  -6   0  462.95   31.30
 -11   6   0  443.56   34.20
 -11   6   0  445.76   30.10
  11   6   0  477.85   36.80
  11   6   0  443.06   39.20
  11   6   0  396.36   31.80
 -11   6   0  434.96   38.50
  11   6   0  441.46   30.00
 -12  -6   0   23.20    5.00
  12  -6   0   39.10   10.30
  12  -6   0   28.50    8.40
  12  -6   0   31.20    4.10
  12  -6   0   34.90    9.30
 -12  -6   0   10.00   12.40
 -12  -6   0   22.60    3.70
 -12   6   0   32.40    4.40
  12   6   0   20.80   15.60
 -12   6   0   23.50    6.70
  12   6   0   22.10    8.80
 -12   6   0   24.90    3.60
  12   6   0   21.60    3.60
  12   6   0   21.00    5.80
  13  -6   0   15.40    6.80
 -13  -6   0   17.60    2.90
  13  -6   0   13.90    3.40
 -13  -6   0    7.30    4.50
  13  -6   0   11.20    7.40
  13  -6   0   -0.10    8.20
 -13  -6   0   13.60    3.00
  13   6   0   16.00    9.60
 -13   6   0   14.60    2.50
  13   6   0   18.30    6.20
  13   6   0   15.60    3.10
  13   6   0   14.10    2.70
 -13   6   0   18.60    6.20
 -13   6   0   17.60    2.90
 -14  -6   0    3.70    1.80
  14  -6   0   -7.10    9.60
  14  -6   0    5.20    5.70
 -14  -6   0   -0.50    1.90
  14  -6   0    3.00    2.10
 -14  -6   0    2.90    1.90
 -14  -6   0   -0.80    4.60
 -14  -6   0    1.70    1.50
  14  -6   0    6.90    6.70
 -14  -6   0    0.90    1.80
 -14   6   0   -5.30    4.60
  14   6   0    4.00    1.90
 -14   6   0    4.20    1.80
 -14   6   0    3.00    2.00
  14   6   0    3.40    2.20
  14   6   0   -9.20    6.40
 -14   6   0    4.30    1.80
  14   6   0    2.40    8.10
  15  -6   0   61.59   13.40
  15  -6   0   42.70   11.50
 -15  -6   0   36.30    4.70
  15  -6   0   43.30    5.70
  15  -6   0   38.10   11.60
 -15  -6   0   45.50    5.80
 -15  -6   0   42.30    4.40
 -15   6   0   50.09   10.40
 -15   6   0   41.00    4.90
 -15   6   0   37.60    4.50
  15   6   0   43.20    5.10
  15   6   0   22.20    9.80
 -15   6   0   46.20    4.30
  16  -6   0  374.06   38.30
  16  -6   0  349.67   33.20
 -16  -6   0  324.47   24.70
  16  -6   0  418.96   36.00
  16  -6   0  348.17   35.20
 -16  -6   0  342.57   24.40
 -16   6   0  411.46   25.00
 -16   6   0  336.67   25.00
 -16   6   0  382.86   24.90
  16   6   0  306.77   30.90
  16   6   0  386.16   37.70
  16   6   0  335.97   25.30
 -16   6   0  384.56   31.90
  16   6   0  376.66   24.80
 -17  -6   0    3.10    2.70
  17  -6   0   -3.60    8.20
  17  -6   0   -1.40    8.00
 -17  -6   0    0.90    1.70
 -17  -6   0    3.10    2.20
  17  -6   0   -2.20    8.30
  17  -6   0  -10.10   16.80
  17  -6   0   -3.90    2.20
 -17  -6   0   -1.00    2.30
 -17   6   0   -0.20    2.10
  17   6   0    1.70    2.40
 -17   6   0   -0.40    1.90
  17   6   0   -5.00   12.80
 -17   6   0    1.50    6.50
 -18  -6   0   34.60    5.10
 -18  -6   0   36.60    4.60
  18  -6   0   27.00    4.80
  18  -6   0    9.70   10.40
 -18  -6   0   22.50    3.40
  18  -6   0   23.10   11.60
 -18  -6   0   30.50    5.10
  18  -6   0   31.40   11.70
 -18   6   0   25.60    3.90
  18   6   0    8.20   15.80
  18   6   0   21.80    3.90
 -18   6   0   27.80    9.80
  18   6   0   29.70    4.90
 -18   6   0   27.60    3.30
 -18   6   0   29.20    4.00
 -19  -6   0   44.90    4.50
  19  -6   0   30.50   14.80
  19  -6   0   35.10   13.30
 -19  -6   0   51.19    6.00
 -19  -6   0   47.30    5.30
  19  -6   0   46.60    6.30
 -19  -6   0   44.40    6.10
  19  -6   0   74.59   30.20
 -19  -6   0   59.39    6.30
  19  -6   0   46.30   14.60
 -19   6   0   46.20    4.50
 -19   6   0   41.90    5.00
 -19   6   0   24.40   11.00
  19   6   0   47.60    6.40
  19   6   0   51.69    5.60
  19   6   0   47.00   19.70
 -19   6   0   49.10    5.20
 -20  -6   0    5.40    2.30
 -20  -6   0    2.80    1.60
  20  -6   0    1.50   12.10
 -20  -6   0    0.30    2.60
  20  -6   0   -3.40   11.10
  20   6   0    1.20    2.60
  20   6   0   -7.00   22.90
 -21  -6   0  115.49    9.80
  21  -6   0  105.99    9.60
 -21  -6   0  110.69    9.80
 -21  -6   0  101.99    9.60
 -21  -6   0   98.19    8.60
  21   6   0  109.39    8.90
  21   6   0  106.19    9.90
 -21   6   0  112.89    8.60
  22  -6   0    0.50    2.20
 -22  -6   0   -0.50    2.10
 -22  -6   0   -0.10    2.10
 -22  -6   0    0.20    2.20
 -22  -6   0    0.60    1.80
 -22  -6   0   -1.60    2.10
  22   6   0    1.00    2.30
  22   6   0   -0.40    2.70
 -22   6   0   -0.40    1.60
 -23  -6   0   56.79    6.10
 -23  -6   0   42.50    4.70
 -23  -6   0   43.00    6.30
 -23  -6   0   45.20    4.50
  23  -6   0   50.39    5.70
 -23  -6   0   56.69    5.90
  23   6   0   57.49    6.40
 -23   6   0   59.29    4.90
  23   6   0   51.39    5.30
  24  -6   0    1.40    2.50
 -24  -6   0    2.30    2.90
 -24  -6   0    0.60    1.80
 -24  -6   0   -0.90    2.30
 -24   6   0    0.90    1.90
  24   6   0    1.50    2.40
  24   6   0    0.40    3.70
 -25  -6   0    9.50    2.40
  25  -6   0    9.60    2.40
 -25  -6   0   10.90    2.70
 -25  -6   0    2.60    1.60
  25  -6   0    5.40    2.60
 -25   6   0    9.80    1.50
  25   6   0    8.00    2.50
  25   6   0    7.50    2.00
 -26  -6   0    0.70    2.20
  26  -6   0    0.20    2.10
 -26  -6   0    6.20    2.10
  26   6   0    2.60    1.50
  26   6   0    3.10    2.00
   0  -7   0    0.50    3.30
   0  -7   0    4.30    2.90
   0  -7   0   -0.30    2.50
   0  -7   0   -2.10    1.80
   0  -7   0   -4.10    3.90
   0  -7   0    2.90    2.90
   0  -7   0    1.50    1.80
   0   7   0   -1.50    2.00
   0   7   0    4.40    2.80
  -1  -7   0  972.90   69.69
   1  -7   0 1060.99   69.79
   1  -7   0 1002.40   70.19
   1  -7   0 1106.79   68.79
  -1  -7   0 1052.29   69.79
   1  -7   0 1113.79   70.39
  -1  -7   0 1099.59   69.59
  -1  -7   0 1191.48   69.19
  -1  -7   0  948.11   70.19
   1  -7   0 1020.10   71.29
   1  -7   0 1033.30   68.59
   1  -7   0 1082.69   70.29
   1   7   0 1009.60   70.29
  -1   7   0 1010.00   69.69
   1   7   0  995.40   69.49
   2  -7   0    6.70    2.90
  -2  -7   0    9.90    4.30
  -2  -7   0    6.00    3.40
   2  -7   0    9.00    4.10
   2  -7   0    3.20    3.30
  -2  -7   0    7.40    3.60
  -2  -7   0    9.60    3.50
   2  -7   0    8.60    5.40
   2  -7   0   12.40    3.10
  -2  -7   0   10.10    3.00
   2  -7   0   11.40    3.40
   2  -7   0    8.40    3.90
   2   7   0    9.70    3.30
   2   7   0    7.00    3.60
  -3  -7   0    6.10    2.70
  -3  -7   0    4.90    3.10
   3  -7   0   -0.60    3.20
  -3  -7   0    0.90    2.90
   3  -7   0   12.90    3.80
   3  -7   0    5.40    3.90
  -3  -7   0    8.60    4.20
  -3  -7   0    1.40    2.30
   3  -7   0    7.20    3.00
   3  -7   0   12.60    3.50
   3   7   0    4.10    2.60
   3   7   0    7.50    3.80
  -3   7   0    5.90    3.10
   4  -7   0    1.40    2.90
  -4  -7   0    5.10    2.70
  -4  -7   0    5.50    4.20
   4  -7   0    2.50    2.70
   4  -7   0    1.30    3.00
  -4  -7   0    0.90    3.40
   4  -7   0    8.80    4.20
  -4  -7   0    3.70    2.50
   4  -7   0   -1.10    2.30
   4  -7   0   10.60    4.10
  -4  -7   0    4.00    3.30
  -4   7   0    1.20    2.80
   4   7   0   -1.30    3.30
  -4   7   0    2.40    4.10
  -5  -7   0  476.05   33.80
   5  -7   0  453.15   35.20
   5  -7   0  503.25   36.60
   5  -7   0  498.25   35.40
   5  -7   0  493.75   38.00
   5  -7   0  528.45   36.20
  -5  -7   0  521.65   35.20
  -5  -7   0  479.55   35.10
   5  -7   0  540.95   36.20
  -5   7   0  513.85   35.80
  -5   7   0  482.75   36.80
   5   7   0  476.15   36.00
   5   7   0  521.05   35.90
  -6  -7   0   28.00    6.20
   6  -7   0   13.00    4.80
   6  -7   0   25.20    5.80
  -6  -7   0   22.50    5.50
   6  -7   0   17.60    6.10
   6  -7   0   21.10    5.50
  -6   7   0    9.50    6.10
   6   7   0   19.90    6.20
   6   7   0   19.70    6.10
  -6   7   0   22.20    3.00
  -6   7   0   15.50    4.70
  -7  -7   0 1783.42  114.09
   7  -7   0 1686.83  114.69
   7  -7   0 1820.62  115.49
   7  -7   0 1765.82  116.09
   7  -7   0 1738.13  115.29
  -7  -7   0 1658.63  113.79
  -7   7   0 1792.22  114.69
   7   7   0 1716.93  115.09
   7   7   0 1611.04  115.19
  -7   7   0 1689.23  116.19
   8  -7   0    4.60    4.70
  -8  -7   0   -0.30    5.50
   8  -7   0    7.10    4.20
   8  -7   0    5.10    4.80
  -8  -7   0    9.60    7.20
  -8   7   0    8.30    9.80
   8   7   0    0.80    4.70
   8   7   0   -0.20    7.00
  -8   7   0    5.70    4.30
  -8   7   0    4.20    1.90
   9  -7   0   33.80    7.70
   9  -7   0   36.90    8.40
  -9  -7   0   30.40    8.40
  -9  -7   0   26.00    9.70
   9  -7   0   20.50    9.90
   9  -7   0   17.40    6.30
   9   7   0   17.20    7.30
  -9   7   0   37.50    7.70
  -9   7   0   21.00   11.00
   9   7   0   29.30   10.10
  10  -7   0    8.80    5.30
  10  -7   0   12.00    6.30
 -10  -7   0    2.00    8.90
 -10  -7   0   20.00   10.10
  10  -7   0    4.00    5.10
 -10   7   0   10.20    5.20
  10   7   0   16.90   12.50
  10   7   0   12.90    2.50
 -10   7   0   10.40    2.50
  10   7   0    8.60    6.40
 -11  -7   0   -3.40   11.80
 -11  -7   0   54.59    5.00
 -11  -7   0   46.60    5.30
 -11  -7   0   11.30   12.20
  11  -7   0   50.59   10.10
  11  -7   0   48.00   10.50
  11  -7   0   55.79   11.60
 -11  -7   0   48.40    4.60
 -11   7   0   46.70    9.00
 -11   7   0   48.00    4.40
  11   7   0   62.29   12.20
  11   7   0   47.70    4.90
 -11   7   0   46.70    4.60
  11   7   0   28.70   17.10
 -12  -7   0   89.99    8.40
  12  -7   0   81.09   15.30
  12  -7   0   82.09    7.60
  12  -7   0   88.09   14.60
 -12  -7   0   86.49    7.00
 -12  -7   0   70.39    8.00
 -12  -7   0   80.89    7.70
  12  -7   0   91.49   14.90
 -12  -7   0  102.29    8.20
 -12   7   0   80.89    6.70
  12   7   0   83.39   15.60
 -12   7   0   74.29    6.90
 -12   7   0   87.79   12.70
 -12   7   0   93.29    7.70
  13  -7   0  384.86   34.90
  13  -7   0  391.96   25.90
 -13  -7   0  321.77   25.20
 -13  -7   0  359.06   25.80
  13  -7   0  354.86   31.90
 -13  -7   0  362.26   25.30
  13  -7   0  385.46   33.20
 -13  -7   0  366.86   25.10
 -13  -7   0  397.26   26.10
 -13  -7   0  367.96   25.00
 -13  -7   0  392.66   26.10
 -13   7   0  374.76   25.60
 -13   7   0  355.46   24.60
  13   7   0  375.66   25.50
 -13   7   0  377.56   30.70
 -13   7   0  350.26   25.00
  13   7   0  408.86   35.90
  14  -7   0   32.10   11.80
 -14  -7   0   27.30    4.40
  14  -7   0   25.80   10.30
 -14  -7   0   29.80    4.50
 -14  -7   0   23.60    4.40
  14  -7   0   29.50    4.50
 -14  -7   0   25.60    3.70
  14  -7   0   21.70    9.30
 -14  -7   0   18.00    4.90
  14  -7   0   24.30   10.00
  14   7   0   25.10    4.00
 -14   7   0   22.90    7.50
 -14   7   0   23.60    3.10
 -14   7   0   24.30    3.50
  14   7   0   19.90    3.40
  15  -7   0  559.84   46.70
  15  -7   0  571.44   46.30
 -15  -7   0  635.44   38.60
  15  -7   0  575.04   48.90
 -15  -7   0  555.44   37.10
 -15  -7   0  541.45   37.50
 -15  -7   0  586.84   38.40
 -15  -7   0  471.25   37.20
  15  -7   0  593.04   48.80
  15   7   0  622.14   50.49
 -15   7   0  530.95   38.70
 -15   7   0  558.44   37.50
 -15   7   0  549.05   43.60
  15   7   0  537.35   37.20
  15   7   0  573.24   37.90
 -16  -7   0  168.58   12.70
 -16  -7   0  181.98   14.10
 -16  -7   0  163.18   13.80
  16  -7   0  215.48   23.70
 -16  -7   0  191.28   14.20
  16  -7   0  162.78   23.20
  16  -7   0  152.28   24.50
  16  -7   0  178.58   26.60
 -16  -7   0  172.08   13.30
  16  -7   0  180.08   13.90
 -16   7   0  184.98   12.50
  16   7   0  156.68   12.90
 -16   7   0  160.98   12.80
 -16   7   0  166.88   19.50
  16   7   0  165.88   27.80
 -16   7   0  176.08   13.60
  16   7   0  171.48   13.70
  17  -7   0    4.40    3.00
  17  -7   0   -5.80    7.60
  17  -7   0   -6.30    9.50
  17  -7   0   -2.80   16.80
 -17  -7   0   -1.50    2.40
 -17  -7   0    3.60    2.00
 -17  -7   0    2.50    2.60
 -17  -7   0    1.60    2.90
  17  -7   0    3.20    9.60
 -17  -7   0    8.60    2.70
 -17   7   0    3.30    2.20
 -17   7   0    1.00    2.20
 -17   7   0    9.20    8.00
  17   7   0    3.70    2.80
  17   7   0    1.90    2.20
  17   7   0   -4.20   16.30
 -18  -7   0   25.10    4.60
 -18  -7   0   24.80    4.60
 -18  -7   0   26.90    4.70
  18  -7   0   26.20   12.00
 -18  -7   0   22.10    3.80
  18  -7   0   21.60   11.10
 -18  -7   0   19.40    3.10
  18  -7   0   19.90   21.40
  18  -7   0   23.70    4.40
  18  -7   0    0.10   11.70
 -18   7   0   26.30    3.70
  18   7   0   22.00    4.60
 -18   7   0   11.90    9.10
  18   7   0    8.10   19.70
 -18   7   0   22.30    3.80
  18   7   0   26.40    3.90
 -19  -7   0   29.50    4.80
  19  -7   0   22.60   12.00
 -19  -7   0   27.50    4.90
  19  -7   0    9.40   12.20
 -19  -7   0   43.10    5.90
 -19  -7   0   28.80    3.60
 -19  -7   0   42.40    5.70
  19  -7   0   23.20   14.60
  19  -7   0   24.60   26.80
  19  -7   0   27.70    5.10
  19   7   0   34.40    4.60
 -19   7   0   28.10    3.90
 -19   7   0   18.00   10.10
 -19   7   0   31.20    4.20
  19   7   0   36.20    5.60
  19   7   0   -1.40   22.20
 -19   7   0   35.70    3.80
  20  -7   0   -3.40   35.00
 -20  -7   0   11.30    3.40
  20  -7   0   17.20   14.60
 -20  -7   0    5.10    1.70
  20  -7   0    1.20   11.70
  20  -7   0    8.70   15.60
 -20  -7   0    5.80    2.40
  20  -7   0    2.50    2.70
 -20  -7   0    5.60    2.50
 -20  -7   0   14.20    3.70
 -20  -7   0    4.80    3.10
 -20   7   0    8.00    1.90
 -20   7   0    6.40    2.30
  20   7   0    8.60    3.20
 -20   7   0  -12.70   10.80
  20   7   0   10.20    2.80
 -21  -7   0    4.70    2.20
 -21  -7   0    8.20    3.10
 -21  -7   0    5.50    2.90
  21  -7   0    8.50    3.00
 -21  -7   0    1.90    2.20
 -21  -7   0    7.10    3.10
 -21   7   0    6.70    2.30
  21   7   0    4.00    2.90
 -21   7   0    3.50    1.60
  21   7   0    8.10    2.80
 -22  -7   0    2.60    2.50
 -22  -7   0    4.60    2.60
 -22  -7   0    0.30    2.30
  22  -7   0    6.80    2.70
 -22  -7   0    3.40    2.80
 -22  -7   0    1.60    2.50
  22   7   0    3.90    2.80
 -22   7   0    2.10    1.90
  22   7   0    0.90    2.30
 -23  -7   0  130.99   10.50
 -23  -7   0  109.59    9.30
 -23  -7   0  117.69   11.30
 -23  -7   0  139.89   11.70
  23  -7   0  122.69   10.30
  23   7   0  131.59   10.00
  23   7   0  144.09   10.80
 -23   7   0  136.39    9.50
 -24  -7   0   21.50    4.50
 -24  -7   0    7.70    2.20
  24  -7   0    3.40    2.40
 -24  -7   0    8.00    2.50
  24   7   0   10.60    3.00
 -24   7   0    8.20    1.70
  24   7   0   12.30    4.40
 -25  -7   0   32.40    3.90
 -25  -7   0   43.00    4.50
  25  -7   0   39.60    4.50
 -25  -7   0   42.90    4.40
  25   7   0   41.20    4.10
 -25   7   0   41.80    3.60
  25   7   0   43.80    4.50
  25   7   0   47.00    5.00
  26  -7   0    0.90    1.30
 -26  -7   0    0.70    1.40
  26  -7   0    0.60    1.70
 -26  -7   0    4.20    2.10
  26   7   0    1.00    1.20
  26   7   0   -0.20    1.20
   0  -8   0    6.40    4.00
   0  -8   0    9.10    3.40
   0  -8   0    3.10    4.00
   0  -8   0   15.70    4.80
   0  -8   0    8.60    5.40
   0   8   0   11.90    4.70
   0   8   0   11.20    3.80
   1  -8   0  440.96   31.20
   1  -8   0  420.56   31.50
  -1  -8   0  446.76   31.80
   1  -8   0  395.26   32.80
  -1  -8   0  445.96   30.80
   1  -8   0  450.05   32.30
  -1  -8   0  465.15   31.40
  -1  -8   0  429.26   32.20
   1  -8   0  460.95   29.90
  -1  -8   0  469.15   31.90
   1   8   0  425.16   31.40
   1   8   0  418.66   32.30
  -1   8   0  426.76   31.60
  -2  -8   0   44.60    7.20
  -2  -8   0   33.50    6.50
   2  -8   0   38.00    6.30
   2  -8   0   51.89    7.60
  -2  -8   0   45.50    7.10
   2  -8   0   39.70    5.40
  -2  -8   0   41.00    5.90
   2  -8   0   31.90    8.80
   2  -8   0   42.90    5.30
  -2  -8   0   42.10    6.50
   2  -8   0   59.39    9.00
   2   8   0   40.00    6.50
   2   8   0   52.09    8.00
  -2   8   0   42.60    6.50
  -3  -8   0  208.18   17.50
  -3  -8   0  240.78   16.90
  -3  -8   0  195.88   17.00
   3  -8   0  191.68   20.30
   3  -8   0  226.48   17.10
   3  -8   0  222.78   18.50
   3  -8   0  214.28   19.60
  -3  -8   0  210.78   17.30
  -3  -8   0  213.78   17.50
   3  -8   0  228.58   17.70
   3  -8   0  241.28   21.00
   3   8   0  223.28   17.50
  -3   8   0  207.08   17.60
   3   8   0  192.58   18.10
  -4  -8   0   -2.80    4.20
  -4  -8   0    3.80    4.50
   4  -8   0    3.70    5.30
  -4  -8   0   -0.70    2.70
   4  -8   0   -4.30    4.60
  -4  -8   0   -0.20    2.70
  -4  -8   0   -2.20    3.90
   4  -8   0    0.10    2.90
   4  -8   0   -4.10    3.60
   4  -8   0   -0.10    3.10
   4  -8   0   -2.80    2.60
   4   8   0    2.40    4.10
  -4   8   0   -1.90    2.80
   4   8   0    2.20    2.60
  -5  -8   0   22.40    4.80
   5  -8   0   12.40    5.90
   5  -8   0   19.40    4.80
  -5  -8   0   25.20    4.60
  -5  -8   0   27.30    6.80
   5  -8   0   15.90    5.00
  -5  -8   0   26.00    6.20
  -5  -8   0   26.30    6.00
   5  -8   0   24.90    5.60
   5  -8   0   33.10    5.90
  -5   8   0   22.30    5.70
  -5   8   0   14.00    7.60
  -5   8   0   27.20    3.60
   5   8   0   26.50    6.60
  -6  -8   0   -1.50    5.10
  -6  -8   0   -1.30    4.80
   6  -8   0   -0.60    3.50
   6  -8   0    2.00    3.40
   6  -8   0    0.20    3.70
   6  -8   0   -0.40    4.20
   6  -8   0    1.90    6.10
   6  -8   0    4.00    4.10
   6   8   0    6.50    5.30
  -6   8   0    1.50    3.60
  -6   8   0    3.70    1.60
  -6   8   0   -8.30    8.50
   7  -8   0   63.79   10.10
   7  -8   0   94.99   10.80
  -7  -8   0  107.59   11.80
  -7  -8   0   90.09   11.30
   7  -8   0   68.99   12.50
   7  -8   0   83.29   13.70
   7  -8   0   79.89   11.80
   7  -8   0   75.79   11.10
  -7   8   0   84.19   14.90
  -7   8   0   89.79   10.30
   7   8   0   87.29   12.50
  -7   8   0   82.99    6.90
   7   8   0   67.69   11.90
   8  -8   0    5.30    4.70
   8  -8   0   19.20    6.00
   8  -8   0   -5.20    3.80
  -8  -8   0   15.70    7.90
   8  -8   0    9.30    5.80
   8  -8   0    0.90    4.70
  -8  -8   0   14.50    7.50
  -8   8   0    9.10    4.60
   8   8   0    2.80    9.50
   8   8   0   11.20    6.20
  -8   8   0    5.10    2.10
  -9  -8   0   48.30    4.50
  -9  -8   0   50.79    4.50
   9  -8   0   42.30    4.60
   9  -8   0   34.30    8.50
  -9  -8   0   42.80   11.00
   9  -8   0   34.10    8.30
  -9  -8   0   42.60    5.10
  -9  -8   0   41.30   10.60
   9  -8   0   35.50    9.20
   9  -8   0   41.90   11.10
  -9  -8   0   43.40    4.80
   9  -8   0   34.60    8.80
   9   8   0   42.80    4.50
   9   8   0   38.00   15.10
  -9   8   0   43.80    4.90
  -9   8   0   43.70    8.80
 -10  -8   0   -7.50   20.30
 -10  -8   0   11.90    2.90
 -10  -8   0   11.90    2.40
  10  -8   0   11.80    5.90
  10  -8   0    4.30    6.10
  10  -8   0   19.70    7.80
  10  -8   0   12.40    7.50
 -10  -8   0   10.60    4.20
 -10  -8   0   -8.90    9.70
 -10  -8   0   10.40    2.40
 -10  -8   0   11.30    2.80
 -10   8   0   11.50    3.40
  10   8   0    9.60    2.40
  10   8   0   23.70    8.40
 -10   8   0   11.00    2.40
 -10   8   0   12.90    2.50
  10   8   0    4.60   14.80
  11  -8   0   18.60    3.50
 -11  -8   0   22.00    4.10
  11  -8   0   12.20    7.00
 -11  -8   0   22.50    3.30
 -11  -8   0   22.00    3.00
  11  -8   0   29.90    9.10
  11  -8   0   15.00    8.40
 -11  -8   0   17.40    3.60
 -11  -8   0   17.70    3.80
  11  -8   0   15.60    8.90
 -11  -8   0   16.50    3.20
 -11  -8   0   20.50    4.00
 -11   8   0   20.50    2.90
  11   8   0   18.90    3.30
 -11   8   0   20.90    3.70
 -11   8   0   20.30    3.10
  11   8   0   19.80    9.90
 -12  -8   0    3.50    2.50
  12  -8   0   -6.00    7.50
  12  -8   0    6.10    7.20
 -12  -8   0    1.60    1.80
  12  -8   0   -1.50    1.80
 -12  -8   0    1.80    1.70
 -12  -8   0    4.50    2.40
 -12  -8   0   -1.40    1.70
  12  -8   0   -9.30    5.60
 -12  -8   0    0.70    2.10
 -12  -8   0    1.80    1.60
 -12   8   0   -5.80    3.90
 -12   8   0    1.40    1.80
  12   8   0    0.50    2.50
  12   8   0   -0.50    1.90
  12   8   0    7.70    9.20
 -12   8   0    2.60    1.80
 -12   8   0    1.90    2.20
 -13  -8   0  714.83   44.70
 -13  -8   0  683.43   43.60
  13  -8   0  654.33   52.29
 -13  -8   0  619.14   43.80
 -13  -8   0  664.43   44.60
  13  -8   0  689.93   44.40
  13  -8   0  693.13   52.39
  13  -8   0  620.24   53.79
 -13  -8   0  663.83   43.60
  13  -8   0  601.24   50.69
 -13  -8   0  674.43   44.60
  13   8   0  650.13   43.50
  13   8   0  637.24   44.00
 -13   8   0  636.84   49.50
 -13   8   0  641.04   43.60
 -13   8   0  648.14   44.00
 -13   8   0  659.03   43.10
  13   8   0  645.14   54.09
  14  -8   0   -1.60    7.60
  14  -8   0    7.30   10.40
 -14  -8   0   -1.70    1.40
  14  -8   0  -14.70    6.80
 -14  -8   0    2.40    2.70
  14  -8   0   -3.80    6.80
 -14  -8   0   -2.10    1.80
 -14  -8   0    2.20    2.40
 -14  -8   0    0.20    1.90
  14  -8   0   -3.40    1.80
  14   8   0    0.20    1.90
 -14   8   0  -11.70    4.90
  14   8   0    0.90    1.80
 -14   8   0    1.70    2.10
  15  -8   0    3.70    8.20
 -15  -8   0    6.80    3.20
  15  -8   0    9.70    3.30
 -15  -8   0    7.50    2.30
  15  -8   0   17.30   12.40
 -15  -8   0    1.80    2.70
 -15  -8   0    9.30    3.30
  15  -8   0    4.90    8.10
 -15  -8   0    9.00    2.70
  15  -8   0   -8.70    8.00
 -15  -8   0    7.10    2.40
 -15   8   0    8.90    2.50
  15   8   0    4.10    2.60
 -15   8   0    8.50    7.10
 -15   8   0    5.30    2.60
 -15   8   0   11.80    2.80
  15   8   0  -19.80   14.70
  16  -8   0    0.00    9.10
 -16  -8   0    1.40    2.30
 -16  -8   0    3.80    2.90
  16  -8   0    4.50    2.90
 -16  -8   0    1.60    2.90
  16  -8   0   -4.30    9.60
  16  -8   0   -4.50   13.90
 -16  -8   0    1.60    1.80
 -16  -8   0    5.00    2.90
 -16   8   0    4.60    7.80
 -16   8   0    5.20    2.30
 -16   8   0    1.70    2.40
  16   8   0  -13.10   17.50
  16   8   0    7.20    2.60
  16   8   0    9.20    3.20
 -16   8   0    5.20    2.10
 -17  -8   0   97.89    8.90
  17  -8   0   89.89    8.50
 -17  -8   0   86.69    8.60
  17  -8   0   55.29   24.00
 -17  -8   0   81.79    7.70
  17  -8   0   60.39   17.50
 -17  -8   0   79.39    8.40
 -17  -8   0   77.59    7.10
  17  -8   0   81.99   22.20
  17  -8   0   87.49   17.30
  17  -8   0  115.89   19.40
  17   8   0   33.10   23.40
 -17   8   0   92.29    7.00
 -17   8   0   83.99    7.70
 -17   8   0   86.59   14.50
 -17   8   0   89.29    7.60
  17   8   0   81.09    8.40
  17   8   0   80.69    7.50
  18  -8   0   -0.60   11.50
 -18  -8   0   29.70    5.00
  18  -8   0    0.00   12.20
 -18  -8   0   18.50    3.80
  18  -8   0   16.00   22.90
  18  -8   0   19.40   13.30
 -18  -8   0   28.30    5.00
 -18  -8   0   21.70    4.40
  18  -8   0   23.50    4.40
 -18  -8   0   23.20    3.40
 -18   8   0   26.40    4.00
  18   8   0   24.20    4.50
 -18   8   0   20.10    9.90
 -18   8   0   24.30    3.70
  18   8   0   28.60    4.00
 -19  -8   0   51.39    6.50
 -19  -8   0   44.20    5.30
 -19  -8   0   39.80    4.50
 -19  -8   0   57.29    5.70
 -19  -8   0   48.40    6.60
  19  -8   0   30.50   15.00
 -19  -8   0   52.39    6.30
  19  -8   0   33.50   16.90
  19  -8   0   53.89    6.20
  19  -8   0   -2.30   30.30
  19  -8   0   37.30   16.00
  19   8   0   48.10    6.40
 -19   8   0   37.80    5.00
 -19   8   0   49.90    6.10
  19   8   0   49.00    5.60
 -19   8   0   40.60   12.50
 -19   8   0   52.79    4.80
 -20  -8   0    2.90    2.80
  20  -8   0    5.70    3.00
 -20  -8   0    3.00    2.10
 -20  -8   0    6.00    2.50
 -20  -8   0    3.50    2.90
 -20  -8   0    5.70    2.90
 -20  -8   0    5.20    1.90
 -20   8   0    7.40    2.30
  20   8   0    2.00    2.60
 -20   8   0    5.20    1.80
 -20   8   0    5.20    3.10
  20   8   0    8.80    2.70
 -21  -8   0  168.98   13.10
 -21  -8   0  164.98   12.20
 -21  -8   0  176.38   13.30
  21  -8   0  165.38   13.00
 -21  -8   0  160.68   13.00
 -21  -8   0  169.58   12.40
  21   8   0  169.28   12.50
  21   8   0  166.78   17.00
 -21   8   0  176.88   12.10
 -21   8   0  136.99   11.00
  22  -8   0    5.10    2.50
 -22  -8   0    2.80    2.60
 -22  -8   0    3.90    2.70
 -22  -8   0    3.80    1.70
 -22  -8   0    2.60    2.60
 -22  -8   0    4.20    2.50
 -22   8   0    3.50    1.90
  22   8   0    6.90    3.10
  22   8   0    2.10    2.30
 -23  -8   0   29.50    5.50
 -23  -8   0   25.10    4.50
 -23  -8   0   14.20    3.10
 -23  -8   0   16.00    2.90
  23  -8   0   19.50    3.90
  23   8   0   30.90    5.30
  23   8   0   21.80    3.90
 -23   8   0   14.80    3.00
 -24  -8   0    5.80    2.20
  24  -8   0    5.50    2.10
 -24  -8   0    3.20    2.30
 -24  -8   0    5.70    2.30
  24   8   0    4.30    2.40
  24   8   0    0.80    1.90
 -24   8   0    7.30    1.70
  24   8   0    7.40    2.10
  25  -8   0   10.70    2.30
 -25  -8   0   16.10    2.70
 -25  -8   0   13.90    2.20
 -25  -8   0   15.20    3.10
 -25   8   0   12.70    1.70
  25   8   0   13.80    2.40
  25   8   0    9.70    2.50
  25   8   0    9.60    2.00
   0  -9   0    0.10    6.10
   0  -9   0    7.80    4.30
   0  -9   0    5.00    5.10
   0  -9   0    1.60    5.50
   0  -9   0    4.90    3.20
   0   9   0   -1.80    3.10
   1  -9   0  612.04   45.10
   1  -9   0  716.63   44.10
  -1  -9   0  660.73   43.40
   1  -9   0  603.14   46.00
   1  -9   0  624.44   45.20
  -1  -9   0  633.84   44.10
  -1  -9   0  595.74   45.00
   1  -9   0  612.24   44.40
  -1  -9   0  634.04   44.50
  -1  -9   0  638.94   44.40
   1   9   0  623.04   45.40
  -1   9   0  627.14   44.40
   1   9   0  601.04   44.20
  -2  -9   0  427.66   27.80
   2  -9   0  412.36   28.60
   2  -9   0  388.16   30.50
  -2  -9   0  359.66   28.20
  -2  -9   0  338.87   28.60
  -2  -9   0  411.96   29.20
   2  -9   0  348.57   30.00
   2  -9   0  373.86   30.70
   2  -9   0  421.76   29.70
  -2  -9   0  390.06   28.60
  -2   9   0  398.06   29.00
   2   9   0  343.97   29.50
   2   9   0  369.46   28.50
   3  -9   0  960.50   68.19
  -3  -9   0  996.20   66.89
  -3  -9   0 1020.50   66.89
   3  -9   0  955.00   70.09
   3  -9   0  896.21   68.99
  -3  -9   0 1076.19   66.39
  -3  -9   0 1013.40   67.19
   3  -9   0 1109.09   67.79
  -3  -9   0  924.51   66.89
  -3   9   0  981.80   65.79
   3   9   0  944.11   68.49
  -3   9   0  982.80   67.79
   3   9   0 1018.20   67.69
   4  -9   0  169.48   12.70
  -4  -9   0  124.89   13.20
   4  -9   0  132.49   13.30
  -4  -9   0  154.68   12.30
  -4  -9   0  120.79   12.20
   4  -9   0  126.69   15.20
   4  -9   0  121.99   18.00
   4  -9   0  108.39   11.20
  -4  -9   0  164.38   13.80
   4   9   0  129.99   14.00
  -4   9   0  129.89   10.00
  -4   9   0  151.58   13.70
   4   9   0  144.99   13.20
  -5  -9   0    0.50    3.20
  -5  -9   0    1.20    3.10
   5  -9   0    0.50    4.50
   5  -9   0   -4.10    4.30
  -5  -9   0    3.90    5.10
   5  -9   0  -11.70   13.70
   5  -9   0   -1.60    3.80
   5  -9   0   -2.30    8.60
   5  -9   0    0.90    3.60
  -5  -9   0  -10.20    8.80
  -5   9   0   -6.30    2.70
  -5   9   0   -0.40    1.40
   5   9   0   -3.20    5.40
   5   9   0   -3.20    2.90
   6  -9   0   64.89    9.80
  -6  -9   0   46.70    9.20
   6  -9   0   51.99    8.20
   6  -9   0   54.79   11.20
  -6  -9   0   52.59    8.80
  -6  -9   0   60.39    7.70
   6  -9   0   36.80    7.50
  -6   9   0   47.80    8.60
   6   9   0   55.29    5.10
   6   9   0   54.29    8.90
   6   9   0   49.10   10.10
   7  -9   0  208.58   18.40
  -7  -9   0  185.08   19.80
  -7  -9   0  224.08   17.20
  -7  -9   0  189.18   14.60
  -7  -9   0  198.38   15.10
  -7  -9   0  202.98   14.90
   7  -9   0  171.88   20.60
   7  -9   0  188.88   14.50
   7  -9   0  236.88   19.20
  -7  -9   0  203.78   14.30
  -7  -9   0  203.18   14.60
   7  -9   0  199.48   19.00
   7  -9   0  198.98   14.90
  -7  -9   0  240.48   15.60
  -7   9   0  191.28   14.60
   7   9   0  203.48   20.50
   7   9   0  197.08   14.80
  -7   9   0  218.38   18.90
  -8  -9   0   66.79    6.50
  -8  -9   0   60.69   11.00
  -8  -9   0   65.99    5.90
  -8  -9   0   65.29   12.80
   8  -9   0   72.69   11.10
  -8  -9   0   62.79    6.50
   8  -9   0   65.99   11.10
   8  -9   0   68.99   10.90
  -8  -9   0   72.49    6.10
   8  -9   0   93.09   15.40
  -8  -9   0   58.89    6.30
   8   9   0   65.39    5.90
  -8   9   0   72.09   11.10
   8   9   0   88.49   14.20
  -8   9   0   74.59    6.40
   9  -9   0   61.49   11.60
   9  -9   0   46.20    5.60
   9  -9   0   45.00    9.60
  -9  -9   0   49.70    5.70
   9  -9   0   39.80   11.20
   9  -9   0   47.70    4.90
  -9  -9   0   42.30    4.90
   9  -9   0   36.40    9.10
  -9  -9   0   45.60    5.00
  -9  -9   0   46.60    6.60
  -9  -9   0   47.50   10.10
  -9  -9   0   42.30    5.80
  -9  -9   0   53.29   13.90
  -9  -9   0   46.00    4.30
  -9  -9   0   44.20    4.50
   9   9   0   37.90    4.50
   9   9   0   43.90   11.80
  -9   9   0   46.80    5.10
  -9   9   0   34.90    8.50
  10  -9   0   -2.00    1.40
  10  -9   0    4.00    8.30
 -10  -9   0  -11.80    8.70
  10  -9   0    1.10    2.20
  10  -9   0    0.00    5.80
 -10  -9   0    3.00    2.10
 -10  -9   0    0.00    1.90
 -10  -9   0   -0.30    1.60
 -10  -9   0    2.00    1.70
 -10  -9   0    1.80    2.00
 -10  -9   0    0.10    1.90
  10  -9   0    7.00    8.10
  10  -9   0    7.20    7.10
 -10  -9   0    2.10    2.20
  10  -9   0    4.50    6.10
 -10  -9   0    0.50    1.60
  10  -9   0    0.70    1.90
  10   9   0   10.50    9.40
 -10   9   0   -2.70    4.50
 -10   9   0    0.30    1.50
 -10   9   0    1.70    2.10
 -10   9   0    1.50    1.70
 -11  -9   0   89.19    7.50
  11  -9   0  111.89   16.60
  11  -9   0   97.39   16.30
 -11  -9   0   86.39    8.00
 -11  -9   0   92.49    7.90
  11  -9   0   87.99   16.90
  11  -9   0   95.79   14.90
  11  -9   0   93.79    8.70
 -11  -9   0   84.39    7.80
  11  -9   0   98.39    8.20
 -11  -9   0   89.99    8.30
  11   9   0   94.39    7.80
 -11   9   0  106.39   14.40
 -11   9   0   99.89    8.20
  11   9   0   70.29    7.90
  11   9   0   98.19   18.30
 -11   9   0   87.89    7.50
 -11   9   0   82.19    7.40
 -12  -9   0   -0.20    2.50
  12  -9   0    3.90    7.80
  12  -9   0   12.30   10.20
 -12  -9   0    5.60    2.90
 -12  -9   0   -0.80    1.50
 -12  -9   0    6.00    2.90
 -12  -9   0    0.40    1.90
  12  -9   0   -2.30   11.40
  12  -9   0    5.50    6.60
  12  -9   0    3.10    2.40
 -12  -9   0    4.60    2.10
  12  -9   0    5.90    7.10
 -12  -9   0    5.60   12.40
 -12  -9   0    3.30    2.00
  12  -9   0    3.00    2.50
  12   9   0    3.20    2.10
  12   9   0   16.60   13.10
 -12   9   0    4.80    2.10
 -12   9   0    0.80    2.20
  12   9   0   -1.80    1.70
 -12   9   0    4.00    2.00
 -12   9   0    6.80    5.60
  13  -9   0   47.80   11.60
  13  -9   0    6.10   16.20
 -13  -9   0   33.80    5.60
  13  -9   0   37.00   12.90
  13  -9   0   47.50   13.50
 -13  -9   0   43.10    5.80
 -13  -9   0   41.10    4.60
 -13  -9   0   47.30    5.40
  13  -9   0   31.10   10.80
 -13   9   0   40.80    5.30
  13   9   0   46.50   16.80
  13   9   0   40.90    6.00
 -13   9   0   36.00    9.90
 -13   9   0   40.70    5.40
  13   9   0   33.60    4.90
 -14  -9   0   52.59    6.50
 -14  -9   0   48.30    5.10
 -14  -9   0   54.19    6.40
  14  -9   0   43.60   15.30
 -14  -9   0   39.10    5.30
  14  -9   0   42.10   12.30
  14  -9   0   59.59   13.20
 -14  -9   0   49.00    6.60
  14  -9   0   45.20   13.50
 -14  -9   0   46.80    5.50
  14  -9   0   51.29    5.90
 -14   9   0   44.10    5.20
 -14   9   0   35.10    9.80
  14   9   0   48.00    5.60
 -14   9   0   50.89    4.80
  14   9   0   50.99   29.20
 -15  -9   0   45.70    5.50
  15  -9   0   28.70   14.90
 -15  -9   0   40.40    5.90
 -15  -9   0   32.80    4.80
 -15  -9   0   41.10    6.00
  15  -9   0   39.90    5.60
 -15  -9   0   39.40    5.00
 -15  -9   0   30.60    4.40
 -15  -9   0   44.50    6.10
  15  -9   0   23.00   12.80
 -15   9   0   39.80    4.50
  15   9   0   40.20    5.60
 -15   9   0   37.40    4.70
  15   9   0   36.90    4.70
 -15   9   0   31.20    9.90
  16  -9   0   -9.80    9.70
 -16  -9   0    2.20    2.70
  16  -9   0    1.60    2.60
 -16  -9   0   -2.10    2.30
 -16  -9   0    1.80    2.10
  16  -9   0   -1.70    9.80
  16  -9   0   30.70   16.30
 -16  -9   0    0.00    1.80
 -16  -9   0   -1.00    2.00
  16  -9   0   -4.00   10.10
 -16  -9   0    1.60    2.80
 -16  -9   0    2.70    2.20
  16   9   0   -1.00    1.80
 -16   9   0   -0.90    2.30
 -16   9   0   -3.00    1.70
 -16   9   0   -0.70    7.10
 -16   9   0    2.20    2.00
  16   9   0    2.70    2.40
 -17  -9   0    8.60    2.70
 -17  -9   0    3.40    2.80
 -17  -9   0    0.10    2.00
 -17  -9   0    0.70    2.60
  17  -9   0   -2.10    2.90
  17  -9   0    2.70   11.30
 -17  -9   0    6.20    3.10
  17  -9   0  -29.50   16.90
 -17  -9   0   -0.30    1.70
  17  -9   0    2.80    2.60
  17  -9   0  -14.40   10.50
  17  -9   0   -8.00   12.10
 -17   9   0   16.30    8.20
 -17   9   0    1.90    2.10
  17   9   0    6.20    2.90
 -17   9   0    1.50    2.20
 -17   9   0    0.40    1.90
  17   9   0    0.30    2.00
 -18  -9   0   18.00    4.90
 -18  -9   0   17.20    6.50
  18  -9   0   18.70   14.60
 -18  -9   0   19.90    3.50
  18  -9   0   15.30    4.20
 -18  -9   0   27.20    5.20
 -18  -9   0   15.70    3.10
 -18  -9   0   20.40    3.70
  18   9   0   24.00    3.90
 -18   9   0   17.10    3.60
 -18   9   0   16.60    3.40
 -18   9   0    8.80   12.00
  18   9   0   14.70    3.80
 -19  -9   0  131.89   11.40
 -19  -9   0  117.49   10.20
 -19  -9   0  124.89    9.80
 -19  -9   0  139.39   10.60
 -19  -9   0  141.79   11.40
  19  -9   0  118.29   10.90
 -19  -9   0  137.09   11.40
 -19   9   0  126.89    9.50
 -19   9   0  150.58   10.50
  19   9   0  140.49   10.60
 -19   9   0  101.59   11.80
  19   9   0  145.19   11.70
  20  -9   0   10.10    3.20
 -20  -9   0    8.20    3.30
 -20  -9   0    9.90    3.30
 -20  -9   0   10.00    2.70
 -20  -9   0    7.00    3.10
 -20  -9   0    5.90    2.50
 -20   9   0    7.50    2.00
 -20   9   0    6.70    2.50
  20   9   0    7.30    2.50
  20   9   0    7.30    3.00
 -20   9   0    8.50    2.50
 -21  -9   0  117.99   10.30
 -21  -9   0  109.09   10.00
 -21  -9   0  133.59   11.40
 -21  -9   0  133.19   10.60
  21  -9   0  116.79   10.10
 -21  -9   0  125.79   10.90
 -21   9   0  123.89    9.40
  21   9   0  128.59   10.60
  21   9   0  110.19    9.60
  22  -9   0    2.60    2.40
 -22  -9   0   -0.80    2.90
 -22  -9   0    2.80    1.80
 -22  -9   0   -1.30    2.40
 -22  -9   0    3.00    1.60
 -22  -9   0    2.90    2.60
  22   9   0    3.00    2.70
 -22   9   0    2.60    1.90
  22   9   0    1.60    3.80
  22   9   0    3.60    2.60
 -23  -9   0    4.30    2.50
  23  -9   0    6.80    2.40
 -23  -9   0    7.80    2.30
 -23  -9   0    2.90    1.60
 -23  -9   0    7.20    2.60
 -23   9   0    7.70    1.90
  23   9   0   10.50    3.30
  23   9   0   10.70    2.50
  23   9   0    8.30    2.20
  24  -9   0   50.99    4.80
 -24  -9   0   33.30    4.50
 -24  -9   0   48.10    4.80
 -24  -9   0   46.70    4.50
 -24   9   0   48.20    3.90
  24   9   0   40.10    4.80
  24   9   0   42.90    4.30
  24   9   0   55.59    5.20
 -25  -9   0    5.30    1.40
  25  -9   0   10.80    3.00
 -25  -9   0    9.30    1.90
  25  -9   0    7.50    1.70
  25   9   0   13.00    1.80
  25   9   0    8.90    1.70
 -25   9   0    6.30    1.20
   0 -10   0  125.59   14.10
   0 -10   0  123.79   14.80
   0 -10   0  146.09   12.40
   0  10   0  121.79   13.00
   1 -10   0   65.09    8.90
  -1 -10   0   61.69   10.30
   1 -10   0   65.59   12.20
  -1 -10   0   84.09   10.60
  -1 -10   0   62.99   10.80
   1 -10   0   76.99   12.10
   1 -10   0   72.89   11.70
  -1 -10   0   82.29    8.60
   1  10   0   84.89    9.80
   1  10   0   69.59   11.20
  -1  10   0   81.89   10.70
   2 -10   0   -4.10    8.50
   2 -10   0   -3.60    9.10
  -2 -10   0    1.30    3.40
  -2 -10   0   -0.80    4.50
   2 -10   0    0.20    4.30
  -2 -10   0   -2.00    6.80
   2 -10   0   -4.90    3.40
  -2  10   0    0.30    1.50
   2  10   0    1.10    5.50
  -2  10   0   -5.80    3.20
   2  10   0    3.10    3.40
   3 -10   0  358.16   25.40
   3 -10   0  330.47   29.20
  -3 -10   0  304.47   22.00
  -3 -10   0  314.37   22.00
   3 -10   0  306.87   28.90
  -3 -10   0  327.97   24.70
  -3 -10   0  311.07   22.20
   3 -10   0  272.67   27.00
  -3 -10   0  334.67   26.10
  -3 -10   0  356.56   23.80
  -3  10   0  296.57   21.80
   3  10   0  345.47   25.70
   3  10   0  296.07   26.50
  -3  10   0  343.17   26.00
  -4 -10   0  114.99   12.10
   4 -10   0  134.79   17.70
  -4 -10   0  120.39    9.50
  -4 -10   0  126.69    9.30
   4 -10   0  112.39    9.50
  -4 -10   0  142.39   11.20
  -4 -10   0  108.39    9.10
   4 -10   0  112.29   10.00
  -4 -10   0  136.79   13.20
  -4 -10   0  112.69    9.70
  -4 -10   0  102.99    9.40
  -4 -10   0  108.29   11.70
   4 -10   0  120.89   12.60
  -4 -10   0  113.29    8.80
   4 -10   0  119.79    9.20
  -4 -10   0  101.89   13.30
   4  10   0  113.59   15.70
  -4  10   0  144.89   13.40
   4  10   0  101.89   12.30
  -5 -10   0  344.67   24.80
  -5 -10   0  386.26   27.10
  -5 -10   0  371.86   25.10
   5 -10   0  362.76   24.90
  -5 -10   0  365.16   25.20
   5 -10   0  366.06   24.20
  -5 -10   0  403.66   26.10
   5 -10   0  388.56   28.80
  -5 -10   0  366.26   25.10
  -5 -10   0  342.57   24.00
  -5 -10   0  326.17   24.60
   5 -10   0  352.26   24.70
   5 -10   0  344.77   31.00
   5  10   0  370.76   28.30
  -5  10   0  330.47   24.20
   5  10   0  310.67   23.90
   5  10   0  352.56   30.20
  -5  10   0  365.16   28.50
   6 -10   0   12.20    6.80
   6 -10   0    6.30    5.50
   6 -10   0    7.00    2.50
  -6 -10   0    7.00    2.50
  -6 -10   0    9.20    2.60
  -6 -10   0    7.10    3.90
   6 -10   0    3.10    4.90
   6 -10   0    7.40    2.50
  -6 -10   0   13.10    9.30
  -6 -10   0    0.00    1.70
   6 -10   0    6.80    2.70
  -6 -10   0    3.20    5.90
  -6 -10   0    6.70    2.50
  -6  10   0    6.30    5.10
   6  10   0    4.10    4.50
  -6  10   0   10.10    2.40
   6  10   0    6.60    1.90
   6  10   0   12.30    8.10
   7 -10   0   95.49    8.50
   7 -10   0  105.79   12.10
  -7 -10   0   93.39    8.40
  -7 -10   0   97.99    8.20
  -7 -10   0   94.19    7.50
  -7 -10   0  102.19    7.70
   7 -10   0   92.09    7.80
   7 -10   0   90.19    8.30
  -7 -10   0   78.39   11.30
  -7 -10   0  101.49    8.70
  -7 -10   0   98.19    7.90
  -7 -10   0   94.09    7.90
   7 -10   0   79.69   15.30
   7  10   0   75.29   15.30
  -7  10   0  103.99    8.10
  -7  10   0   83.19    7.90
   7  10   0   88.09   12.60
  -7  10   0   88.39   12.70
  -7  10   0   83.99    7.20
  -8 -10   0  136.29   10.90
   8 -10   0  127.39   14.90
   8 -10   0  142.29   11.40
  -8 -10   0  140.79   11.50
  -8 -10   0  151.68   13.20
  -8 -10   0  153.08   10.90
  -8 -10   0  161.38   15.90
  -8 -10   0  141.99   11.50
  -8 -10   0  120.19   10.60
   8 -10   0  136.79   20.00
   8 -10   0  139.79   10.90
  -8 -10   0  141.49   10.50
  -8 -10   0  130.99   10.40
   8 -10   0  146.19   18.30
  -8 -10   0  154.88   12.00
  -8 -10   0  147.49   11.40
  -8  10   0  143.39   11.00
   8  10   0  133.09   19.30
   8  10   0  117.39   10.40
  -8  10   0  165.18   16.00
  -9 -10   0  445.96   29.90
  -9 -10   0  424.56   28.00
  -9 -10   0  405.26   26.70
  -9 -10   0  398.06   27.20
  -9 -10   0  384.46   27.60
   9 -10   0  403.76   28.00
  -9 -10   0  465.85   29.30
  -9 -10   0  349.77   27.50
  -9 -10   0  429.46   31.10
  -9 -10   0  409.46   27.50
   9 -10   0  398.96   28.10
   9 -10   0  452.25   34.80
  -9 -10   0  389.46   28.00
  -9 -10   0  410.66   27.60
   9 -10   0  392.16   27.80
   9 -10   0  351.16   35.50
  -9  10   0  412.16   32.70
  -9  10   0  381.06   26.80
   9  10   0  348.77   36.10
  -9  10   0  401.96   27.20
  -9  10   0  395.26   27.70
   9  10   0  394.36   27.70
 -10 -10   0    6.20    2.60
 -10 -10   0    7.90    2.40
 -10 -10   0    5.80    2.60
  10 -10   0   17.10    9.60
 -10 -10   0    3.10    2.80
 -10 -10   0    6.20    8.30
  10 -10   0    2.70    7.40
  10 -10   0    9.40    2.80
 -10 -10   0    3.00    2.70
 -10 -10   0    2.40    1.90
 -10 -10   0    3.20    2.30
 -10 -10   0    2.20    5.00
  10 -10   0    8.80    2.70
  10 -10   0   14.80    7.70
 -10 -10   0    4.30    2.00
  10 -10   0    3.00    2.50
 -10  10   0    7.80    2.50
  10  10   0    8.40    2.40
 -10  10   0   -4.90    5.10
 -10  10   0    6.50    2.60
 -11 -10   0   66.79    7.10
 -11 -10   0   63.69    7.20
  11 -10   0   67.99   14.20
 -11 -10   0   69.29    7.10
  11 -10   0   61.99   14.20
  11 -10   0   71.09    6.80
  11 -10   0   47.80   11.90
 -11 -10   0   67.09    6.50
 -11 -10   0   65.39    6.50
 -11 -10   0   74.59    9.90
 -11 -10   0   60.79    6.00
 -11 -10   0   64.89    6.00
  11 -10   0   40.30   10.70
  11 -10   0   58.69    6.60
 -11 -10   0   61.89    6.40
 -11  10   0   68.69    6.10
 -11  10   0   62.39    5.80
 -11  10   0   63.39   11.70
  11  10   0   53.39    5.70
 -11  10   0   66.59    6.70
  11  10   0   63.09    6.30
 -12 -10   0   15.50    3.40
  12 -10   0   22.50   10.60
  12 -10   0   16.60    8.80
 -12 -10   0   13.50    3.20
 -12 -10   0   27.50   15.60
 -12 -10   0   21.10    6.40
  12 -10   0   17.20    3.60
  12 -10   0   22.40   10.40
 -12 -10   0   14.10    3.70
  12 -10   0   15.10    3.40
 -12 -10   0   13.90    2.80
  12 -10   0   16.10    8.80
 -12 -10   0   13.80    4.00
  12  10   0   15.50    2.80
 -12  10   0   14.40    2.80
  12  10   0   14.70    3.20
 -12  10   0   15.40    7.30
 -12  10   0   16.40    3.60
 -13 -10   0   39.10    6.00
 -13 -10   0   32.90    4.50
  13 -10   0   42.60   13.30
 -13 -10   0   26.80   12.40
 -13 -10   0   44.20    5.40
  13 -10   0   39.90    5.30
 -13 -10   0   34.70    5.80
 -13 -10   0   37.20    5.00
 -13 -10   0   37.30    5.80
 -13 -10   0   39.20    5.60
  13 -10   0   29.40   11.00
  13 -10   0   28.30   12.10
 -13  10   0   37.10    4.20
 -13  10   0   23.70    8.50
 -13  10   0   35.30    6.40
  13  10   0   31.80    4.80
 -13  10   0   40.00    4.60
  13  10   0   27.40    5.10
 -14 -10   0   18.40    4.50
 -14 -10   0   21.80    4.50
 -14 -10   0   20.10    3.70
 -14 -10   0    1.90   12.60
 -14 -10   0   19.70    3.30
  14 -10   0   27.70   13.30
  14 -10   0   23.00    4.10
 -14 -10   0   22.20    4.10
 -14 -10   0   19.20    4.70
 -14 -10   0   19.30    3.80
  14 -10   0   37.70   13.40
 -14  10   0   23.60    9.00
 -14  10   0   21.90    3.90
 -14  10   0   20.00    3.60
  14  10   0   15.80    3.30
  14  10   0   13.60    3.60
 -14  10   0   20.40    3.20
 -15 -10   0  423.16   29.30
 -15 -10   0  411.36   34.70
  15 -10   0  413.66   41.40
  15 -10   0  408.36   41.30
 -15 -10   0  407.56   28.40
 -15 -10   0  432.66   28.60
  15 -10   0  376.16   37.00
 -15 -10   0  365.76   28.00
 -15 -10   0  417.16   28.00
  15 -10   0  422.46   28.80
 -15 -10   0  402.86   29.20
 -15 -10   0  423.26   29.40
 -15  10   0  356.96   34.90
 -15  10   0  427.16   27.60
  15  10   0  447.36   29.10
 -15  10   0  412.76   28.10
  15  10   0  387.76   27.90
 -16 -10   0    8.50    2.80
 -16 -10   0   14.50    4.00
 -16 -10   0   10.90    2.50
  16 -10   0    9.40   12.60
 -16 -10   0    8.40    2.50
  16 -10   0    9.60    3.10
  16 -10   0   -1.10   17.30
 -16 -10   0   10.20    3.90
 -16 -10   0   12.40    7.20
 -16 -10   0    6.10    3.70
 -16 -10   0    5.30   12.30
  16 -10   0   20.60   13.30
 -16 -10   0   10.00    3.40
 -16  10   0    7.40    2.50
 -16  10   0   12.90    2.50
 -16  10   0    8.90    3.10
 -16  10   0    5.90    8.00
  16  10   0   11.70    2.80
  16  10   0    7.30    3.10
 -17 -10   0   10.20    3.10
 -17 -10   0    4.50    3.10
  17 -10   0    2.80   13.70
  17 -10   0   13.80   19.00
 -17 -10   0   10.30    2.80
 -17 -10   0    5.90    2.60
  17 -10   0   11.30    3.70
 -17 -10   0   10.30    5.70
 -17 -10   0    9.00    5.00
  17 -10   0  -16.60   21.40
  17  10   0    8.00    3.40
 -17  10   0    8.80    2.80
 -17  10   0    9.50    3.10
 -17  10   0    8.40    2.80
  17  10   0    8.60    2.90
 -18 -10   0    4.20    3.00
 -18 -10   0    2.60    2.30
 -18 -10   0    2.90    1.70
 -18 -10   0    1.40    2.70
  18 -10   0    1.80    2.40
 -18 -10   0    3.30    2.30
 -18 -10   0    6.60    2.90
 -18  10   0    8.40    2.70
  18  10   0    4.90    3.10
 -18  10   0    5.60    2.30
  18  10   0    2.10    2.20
 -19 -10   0   14.40    3.10
 -19 -10   0   18.50    2.90
 -19 -10   0   14.90    3.90
  19 -10   0   15.00    3.50
 -19 -10   0   21.80    4.10
 -19 -10   0   16.90    3.10
 -19 -10   0   12.00    3.60
  19  10   0   19.60    3.70
  19  10   0   15.60    3.80
  19  10   0   19.00    3.30
 -19  10   0   14.90    3.10
 -19  10   0   15.50    3.00
 -20 -10   0   24.20    3.90
 -20 -10   0   39.80    5.90
 -20 -10   0   33.60    5.10
 -20 -10   0   33.20    5.00
  20 -10   0   29.90    4.60
 -20 -10   0   36.90    5.10
 -20  10   0   20.30    3.70
 -20  10   0   27.00    3.70
  20  10   0   27.40    5.20
 -20  10   0   28.80    3.30
  20  10   0   31.00    4.20
  20  10   0   32.50    5.10
 -21 -10   0  115.89    9.90
 -21 -10   0  120.69   11.40
 -21 -10   0  120.99    8.70
 -21 -10   0  113.69    9.00
 -21 -10   0   94.49    9.80
  21 -10   0  115.29    9.50
 -21  10   0  121.99    8.80
  21  10   0  122.69   10.10
  21  10   0  107.79    9.40
  21  10   0  110.29    9.30
 -22 -10   0   11.60    2.80
 -22 -10   0    9.40    1.80
 -22 -10   0   13.60    2.50
  22 -10   0   13.60    3.00
 -22 -10   0   13.50    2.90
 -22 -10   0   14.10    3.20
  22  10   0   17.30    3.40
  22  10   0   15.00    2.70
  22  10   0   10.60    2.50
 -22  10   0   13.40    3.00
 -23 -10   0    0.30    1.90
 -23 -10   0    0.50    1.50
 -23 -10   0   -0.90    1.60
 -23 -10   0    0.90    1.80
  23 -10   0    0.20    1.70
 -23  10   0    2.10    1.40
  23  10   0    0.40    1.70
  23  10   0   -1.90    1.90
  23  10   0   -0.50    1.60
  24 -10   0    6.30    3.20
  24 -10   0    9.00    2.10
 -24 -10   0    5.10    1.60
 -24 -10   0   15.00    3.10
 -24 -10   0    5.00    1.80
  24  10   0   11.00    2.40
  24  10   0   11.10    2.10
 -24  10   0   10.80    1.60
  24  10   0   10.10    2.60
   0 -11   0    2.20    1.90
   0 -11   0    0.60    2.00
   0 -11   0   -2.40    3.80
   0 -11   0    0.10    1.30
   0 -11   0   -0.60    5.00
   0 -11   0    2.40    2.20
   0 -11   0  -10.80   11.10
   0 -11   0    5.50    2.60
   0 -11   0   11.50    7.70
   0 -11   0    1.30    1.80
   0  11   0    4.40    4.60
   1 -11   0   28.80   13.60
   1 -11   0   36.10    4.70
   1 -11   0   30.70    4.20
   1 -11   0   34.50    6.60
  -1 -11   0   25.60    7.60
  -1 -11   0   29.90    8.10
  -1 -11   0   35.70    4.40
   1 -11   0   33.10    3.50
  -1 -11   0   30.30    3.80
  -1 -11   0   30.70    4.80
  -1 -11   0   40.10   11.80
   1 -11   0   36.90    4.80
  -1 -11   0   36.10    6.20
  -1 -11   0   33.30    5.00
  -1 -11   0   33.40    4.70
   1 -11   0   34.90    9.10
   1 -11   0   22.50    9.80
  -1  11   0   35.40    7.30
  -1  11   0   32.60    5.40
   1  11   0   31.50    7.40
  -2 -11   0  173.58   13.00
   2 -11   0  149.39   11.90
   2 -11   0  139.69   17.10
  -2 -11   0  167.88   11.90
  -2 -11   0  119.39   15.40
  -2 -11   0  147.19   12.00
  -2 -11   0  157.98   12.20
  -2 -11   0  154.48   13.30
   2 -11   0  159.98   12.30
   2 -11   0  145.09   11.20
  -2 -11   0  145.99   15.20
  -2 -11   0  150.18   12.00
  -2 -11   0  168.48   12.50
   2 -11   0  156.88   11.60
   2 -11   0  157.38   12.10
  -2 -11   0  158.88   11.80
  -2  11   0  158.68   15.80
   2  11   0  149.69   15.50
  -2  11   0  144.39   11.50
  -3 -11   0   18.00    6.30
  -3 -11   0   24.20    3.80
  -3 -11   0   31.50    4.70
   3 -11   0   33.70    4.80
  -3 -11   0   33.20    3.80
   3 -11   0   -0.20   18.00
   3 -11   0   24.00    8.40
  -3 -11   0   30.60    4.40
   3 -11   0   32.80    4.60
  -3 -11   0   13.80   10.50
   3 -11   0   27.90    7.20
  -3 -11   0   26.00    4.20
   3 -11   0   27.10    3.90
  -3 -11   0   33.00    4.70
  -3 -11   0   28.00    4.20
  -3 -11   0   28.20    7.00
   3  11   0   11.40    9.60
  -3  11   0   23.80    3.60
   3  11   0   24.90    7.20
  -3  11   0   26.60    8.20
   4 -11   0  485.45   34.00
   4 -11   0  445.26   30.50
  -4 -11   0  452.65   29.60
   4 -11   0  387.36   36.30
  -4 -11   0  442.06   30.50
  -4 -11   0  441.66   29.90
   4 -11   0  458.65   30.40
  -4 -11   0  458.15   30.70
   4 -11   0  492.95   30.20
   4 -11   0  433.56   30.20
   4 -11   0  468.65   30.00
  -4 -11   0  430.06   30.20
  -4 -11   0  430.06   31.50
  -4 -11   0  482.45   31.80
  -4 -11   0  424.46   30.20
  -4 -11   0  420.56   29.30
  -4 -11   0  423.36   30.20
   4  11   0  393.96   36.10
   4  11   0  366.06   29.80
  -4  11   0  433.66   34.20
   4  11   0  453.75   34.20
   5 -11   0  433.16   29.70
   5 -11   0  414.36   29.40
  -5 -11   0  448.36   30.00
  -5 -11   0  441.56   29.70
   5 -11   0  464.65   29.00
  -5 -11   0  440.26   29.90
  -5 -11   0  433.96   29.20
   5 -11   0  393.06   36.20
  -5 -11   0  447.76   29.60
  -5 -11   0  440.36   30.70
   5 -11   0  452.45   29.60
  -5 -11   0  438.06   28.80
  -5 -11   0  427.66   29.50
  -5 -11   0  410.06   28.10
  -5 -11   0  434.86   29.40
  -5 -11   0  448.06   29.80
   5  11   0  368.86   34.20
  -5  11   0  393.66   28.70
  -5  11   0  431.46   29.10
   5  11   0  402.76   28.80
  -5  11   0  374.96   28.30
   6 -11   0  146.29   12.30
  -6 -11   0  169.48   14.30
  -6 -11   0  153.18   11.90
  -6 -11   0  161.38   12.40
   6 -11   0  148.89   12.30
  -6 -11   0  153.08   12.40
  -6 -11   0  167.38   12.30
  -6 -11   0  164.18   11.50
  -6 -11   0  167.08   11.70
  -6 -11   0  168.48   12.50
  -6 -11   0  139.99   12.10
   6 -11   0  141.09   16.70
   6 -11   0  132.79   20.50
  -6 -11   0  167.68   12.80
   6 -11   0  155.98   11.70
   6 -11   0  147.79   12.20
  -6  11   0  150.38   11.90
   6  11   0  140.59   11.50
  -6  11   0  145.39   13.00
  -6  11   0  159.48   16.50
   6  11   0  163.98   16.80
   7 -11   0   10.40    3.00
  -7 -11   0   10.20    2.90
   7 -11   0    1.20    6.50
   7 -11   0    5.50    2.60
  -7 -11   0    8.40    1.70
  -7 -11   0   10.70    2.30
  -7 -11   0   11.20    3.10
  -7 -11   0    8.70    2.30
  -7 -11   0    9.60    3.90
  -7 -11   0    9.50    5.30
  -7 -11   0    9.80    2.70
  -7 -11   0   11.40    4.20
  -7 -11   0   15.30    3.40
   7 -11   0    7.50    7.10
   7  11   0    6.70    2.50
  -7  11   0    9.40    6.00
  -7  11   0    9.80    2.40
  -7  11   0    8.10    2.20
  -7  11   0   11.70    3.00
  -8 -11   0  235.08   17.30
  -8 -11   0  262.27   17.30
   8 -11   0  230.98   16.30
   8 -11   0  216.08   16.80
  -8 -11   0  232.98   15.30
  -8 -11   0  231.98   16.70
   8 -11   0  217.88   16.80
  -8 -11   0  217.58   16.40
  -8 -11   0  225.98   16.90
   8 -11   0  224.28   22.50
  -8 -11   0  213.38   15.90
   8 -11   0  169.88   25.70
  -8  11   0  207.88   16.00
   8  11   0  226.68   22.00
   8  11   0  200.48   16.00
  -8  11   0  234.48   21.80
  -8  11   0  227.68   16.50
  -9 -11   0    5.20    3.90
  -9 -11   0    5.80    3.10
   9 -11   0   -2.50    7.70
   9 -11   0    2.20    2.20
  -9 -11   0    1.60    2.40
  -9 -11   0    1.80    2.60
  -9 -11   0    5.20    2.40
  -9 -11   0    1.20    2.50
   9 -11   0   -1.80    7.60
  -9 -11   0    3.00    2.10
  -9 -11   0    5.10    2.40
   9 -11   0   -2.00    8.10
  -9 -11   0    3.90    1.60
   9 -11   0    2.90    2.60
   9 -11   0    7.20    2.90
  -9 -11   0    6.50    2.90
  -9  11   0    4.90    2.10
  -9  11   0    4.00    2.00
   9  11   0    6.70    2.40
  -9  11   0    3.20    5.90
  -9  11   0    4.30    2.60
   9  11   0    3.20    6.30
 -10 -11   0   19.10    2.70
 -10 -11   0   21.30    3.80
  10 -11   0   23.20    4.20
 -10 -11   0   28.30    4.30
  10 -11   0   17.00    9.50
 -10 -11   0   22.30    4.60
  10 -11   0   25.50   10.20
 -10 -11   0   24.10    5.10
  10 -11   0   10.70    8.70
  10 -11   0   30.10    5.00
 -10 -11   0   19.70    5.60
 -10 -11   0   28.30    4.10
 -10 -11   0   23.60    4.30
  10 -11   0   22.50    4.20
 -10 -11   0   22.20    4.50
 -10 -11   0   21.70    4.60
  10  11   0   27.00    9.70
  10  11   0   17.80    3.70
 -10  11   0   29.00    8.30
 -10  11   0   26.80    4.30
 -10  11   0   18.50    3.40
 -11 -11   0   97.89    8.50
 -11 -11   0  104.99    9.20
 -11 -11   0  103.79    8.20
  11 -11   0   93.59   18.10
  11 -11   0   95.89    8.60
 -11 -11   0   92.39    9.10
  11 -11   0   58.59   13.40
 -11 -11   0   94.29    9.10
 -11 -11   0  105.49    9.50
  11 -11   0  109.69   18.50
 -11 -11   0   93.79   10.40
 -11 -11   0   99.99    9.40
  11 -11   0   92.89   10.30
 -11 -11   0   99.49    8.90
  11  11   0   88.19    8.30
 -11  11   0   98.79    8.80
  11  11   0   81.59    9.60
  11  11   0   90.89    7.80
  11  11   0   99.79   16.30
 -11  11   0   96.69    7.80
 -11  11   0   65.69   13.10
 -11  11   0   96.79    8.20
 -12 -11   0   15.10    3.90
 -12 -11   0   10.40    3.70
  12 -11   0   34.10   12.70
 -12 -11   0   16.60    3.50
  12 -11   0   20.80   10.80
  12 -11   0   14.80    3.40
 -12 -11   0   13.70    2.30
 -12 -11   0    8.10    4.10
 -12 -11   0   12.60    3.10
 -12 -11   0    8.60    2.80
 -12 -11   0   14.80    3.50
 -12 -11   0   15.50    4.60
  12 -11   0   15.90    3.60
 -12 -11   0   12.40    3.50
 -12 -11   0   19.10    4.40
  12 -11   0   16.30   11.20
  12 -11   0    8.40    2.90
 -12  11   0   21.80    4.00
 -12  11   0   14.50    3.10
  12  11   0   14.20    3.60
  12  11   0   10.20    2.70
  12  11   0   -5.10    8.50
 -12  11   0   16.50    3.00
 -13 -11   0  323.07   23.60
 -13 -11   0  332.97   23.00
 -13 -11   0  351.56   23.90
 -13 -11   0  311.97   21.40
 -13 -11   0  315.47   23.50
 -13 -11   0  322.47   22.40
  13 -11   0  329.97   35.00
  13 -11   0  268.87   33.60
 -13 -11   0  310.07   22.70
 -13 -11   0  332.97   22.90
  13 -11   0  357.16   23.20
  13 -11   0  369.76   34.20
  13  11   0  286.77   22.50
 -13  11   0  309.07   22.30
 -13  11   0  335.27   22.00
  13  11   0  278.17   30.70
 -13  11   0  329.37   23.10
  13  11   0  295.57   22.80
 -13  11   0  326.27   29.60
  13  11   0  320.17   22.20
  14 -11   0  168.98   27.10
  14 -11   0  212.28   15.00
 -14 -11   0  207.18   15.50
 -14 -11   0  178.08   15.30
  14 -11   0  118.79   27.90
 -14 -11   0  187.18   14.60
 -14 -11   0  196.08   15.30
 -14 -11   0  173.58   14.20
 -14 -11   0  185.08   14.10
 -14 -11   0  197.88   14.80
  14 -11   0  179.18   26.10
 -14 -11   0  196.08   13.20
  14  11   0  183.48   14.80
 -14  11   0  198.38   13.80
 -14  11   0  177.38   21.50
 -14  11   0  205.78   14.90
  14  11   0  197.08   14.10
  14  11   0  169.48   14.30
  14  11   0  185.38   24.90
 -14  11   0  197.68   14.30
 -15 -11   0    6.60    2.40
 -15 -11   0   13.00    3.70
  15 -11   0   25.70   14.30
 -15 -11   0   14.60    4.00
  15 -11   0   15.00    3.60
 -15 -11   0   16.00    3.50
 -15 -11   0    9.90    2.70
 -15 -11   0   12.80    3.80
  15 -11   0   14.60   14.90
 -15 -11   0    8.80    2.90
 -15  11   0   15.50    9.20
  15  11   0   16.10    3.90
 -15  11   0   16.90    2.80
  15  11   0   -1.10   11.80
  15  11   0    6.10    2.60
  15  11   0   14.50    3.20
 -15  11   0   14.60    3.10
 -16 -11   0   -1.60    2.60
 -16 -11   0   -1.80    2.10
 -16 -11   0    1.20    1.90
 -16 -11   0    0.40    2.80
  16 -11   0   -1.50    2.20
 -16 -11   0    1.80    1.20
 -16 -11   0    0.00    2.00
  16 -11   0  -20.90   16.90
 -16 -11   0    1.90    2.30
 -16  11   0   10.60   10.80
 -16  11   0    1.10    2.10
 -16  11   0    2.50    2.70
  16  11   0    6.60   13.40
 -16  11   0    0.30    2.00
  16  11   0    1.60    1.90
  16  11   0   -3.10    1.70
  16  11   0    1.70    2.50
 -17 -11   0   78.69    7.40
 -17 -11   0   91.79    8.60
 -17 -11   0   74.39    8.20
  17 -11   0   75.69    7.80
 -17 -11   0   82.79    7.70
 -17 -11   0   85.69    8.10
 -17 -11   0   78.39    7.00
  17  11   0   76.99    8.10
 -17  11   0   83.69    7.60
  17  11   0   71.29    7.40
  17  11   0   76.89    7.20
 -17  11   0   86.69    6.70
 -17  11   0   77.39    7.20
 -18 -11   0   29.80    4.90
 -18 -11   0   24.40    4.10
 -18 -11   0   27.50    3.60
 -18 -11   0   26.70    4.40
 -18 -11   0   16.50    3.40
  18 -11   0   18.00    3.80
 -18 -11   0   27.20    4.80
  18  11   0   29.50    4.80
 -18  11   0   24.80    4.40
  18  11   0   19.50    3.60
  18  11   0   23.20    3.70
 -18  11   0   21.30    3.50
  19 -11   0   22.30    4.00
 -19 -11   0   30.60    4.70
 -19 -11   0   25.50    4.00
 -19 -11   0   28.80    4.90
 -19 -11   0   31.70    4.30
 -19 -11   0   24.00    4.30
  19  11   0   28.70    6.00
 -19  11   0   29.70    3.80
  19  11   0   28.20    4.80
 -19  11   0   27.00    3.70
  19  11   0   28.10    3.90
 -20 -11   0   -3.20    2.10
 -20 -11   0   -1.80    1.60
 -20 -11   0    0.40    2.80
  20 -11   0    0.60    2.20
 -20 -11   0    6.90    4.30
 -20  11   0    1.70    1.80
  20  11   0    2.00    2.00
 -20  11   0   -4.70    2.00
  20  11   0   -4.30    2.10
 -20  11   0    1.30    2.10
 -21 -11   0   50.89    5.70
 -21 -11   0   48.80    5.30
 -21 -11   0   58.49    6.60
 -21 -11   0   52.89    4.90
  21  11   0   51.49    5.00
  21  11   0   45.00    5.70
  21  11   0   50.09    5.10
 -22 -11   0   30.80    3.90
 -22 -11   0   15.20    3.00
 -22 -11   0   26.00    3.80
  22 -11   0   16.90    2.80
 -22 -11   0   25.50    2.80
  22  11   0   22.10    3.50
 -22  11   0   24.60    2.80
  22  11   0   15.60    2.60
  22  11   0   20.30    2.80
  23 -11   0   -0.50    2.40
  23 -11   0    1.80    1.60
 -23 -11   0    2.70    1.50
 -23 -11   0    0.10    2.60
 -23 -11   0    0.20    1.60
  23  11   0   -0.20    1.60
  23  11   0   -0.70    2.00
 -23  11   0    0.20    1.20
  23  11   0   -1.20    1.30
   0 -12   0 1481.75  101.49
   0 -12   0 1591.44  101.79
   0 -12   0 1537.45  101.39
   0 -12   0 1513.25  106.69
   0 -12   0 1580.64  103.59
   0 -12   0 1623.74  100.19
   0 -12   0 1587.44  102.59
   0 -12   0 1608.64  101.39
   0  12   0 1467.75  100.69
  -1 -12   0   -2.00    1.80
   1 -12   0   -8.40    8.90
  -1 -12   0   -3.50    3.60
  -1 -12   0    3.50    6.70
   1 -12   0   -3.80    4.20
  -1 -12   0   -0.40    2.30
  -1 -12   0   -2.30    1.40
   1 -12   0   -0.60    1.90
   1 -12   0    6.30    6.70
   1 -12   0    0.10    2.40
   1 -12   0   -1.20    2.30
   1 -12   0    0.60    2.40
  -1 -12   0    0.70    2.00
   1 -12   0    0.00    1.50
  -1 -12   0   -0.10    1.30
  -1 -12   0    1.40    6.80
  -1 -12   0    0.20    2.10
  -1  12   0   -1.70    1.90
   1  12   0    2.10    2.10
  -2 -12   0  175.58   14.30
   2 -12   0  188.58   20.60
  -2 -12   0  194.38   15.00
   2 -12   0  219.28   17.40
   2 -12   0  169.78   14.00
  -2 -12   0  191.58   16.00
  -2 -12   0  196.78   13.50
   2 -12   0  187.68   14.30
   2 -12   0  183.68   14.40
  -2 -12   0  178.38   14.50
  -2 -12   0  184.28   14.10
  -2 -12   0  187.08   12.90
   2 -12   0  176.58   13.20
  -2  12   0  205.98   19.00
  -2  12   0  182.98   13.70
   2  12   0  173.58   14.20
  -3 -12   0   47.80    7.60
  -3 -12   0   45.70    6.00
   3 -12   0   17.40   13.50
  -3 -12   0   44.00    5.60
  -3 -12   0   43.60    5.70
  -3 -12   0   42.70    3.90
   3 -12   0   47.40    8.60
   3 -12   0   26.90    8.10
   3 -12   0   43.40    5.60
   3 -12   0   39.00    4.40
   3 -12   0   35.50    5.30
  -3 -12   0   42.10    5.90
  -3 -12   0   42.10    4.90
   3 -12   0   48.90    6.40
   3 -12   0   48.80    6.60
   3 -12   0   40.10    5.00
   3  12   0   41.90    4.80
  -3  12   0   24.90    8.00
  -3  12   0   37.60    4.70
  -4 -12   0   52.39    5.20
   4 -12   0   54.99    6.10
  -4 -12   0   50.19    5.90
  -4 -12   0   45.40    6.00
   4 -12   0   48.60    6.00
  -4 -12   0   51.19    6.50
   4 -12   0   51.69    6.20
  -4 -12   0   58.49    5.70
   4 -12   0   38.00    6.50
  -4 -12   0   50.79    4.50
  -4 -12   0   63.69    5.90
   4 -12   0   47.30   12.40
  -4 -12   0   66.79    6.50
  -4 -12   0   62.39    7.20
  -4 -12   0   53.79    6.00
   4 -12   0   57.49    6.10
   4 -12   0   51.39    9.70
   4  12   0   55.39    5.30
  -4  12   0   48.80    5.00
   4  12   0   53.69    9.80
  -4  12   0   49.30    9.90
  -4  12   0   51.49    5.10
  -4  12   0   50.39    5.50
  -5 -12   0    0.40    2.20
   5 -12   0   -0.40    2.10
  -5 -12   0   -1.10    1.80
   5 -12   0    3.40    1.90
   5 -12   0    0.80    2.60
  -5 -12   0   -1.70    1.50
   5 -12   0    0.70    2.40
  -5 -12   0    1.60    2.40
   5 -12   0   -1.80    2.20
  -5 -12   0    2.10    2.30
   5 -12   0    0.60    6.10
  -5 -12   0    0.30    1.10
   5 -12   0  -11.20    6.50
  -5 -12   0    0.60    2.00
  -5 -12   0   -1.10    2.00
   5  12   0   -0.60    1.70
   5  12   0    1.60    5.90
  -5  12   0    1.40    1.60
  -5  12   0   -6.90    4.80
  -5  12   0   -0.20    1.60
  -5  12   0   -0.80    1.90
   6 -12   0   17.40    7.20
  -6 -12   0   12.00    1.90
   6 -12   0   16.80    3.80
  -6 -12   0   18.90    3.80
  -6 -12   0   22.00    3.80
   6 -12   0   16.70    3.70
  -6 -12   0   16.40    3.90
  -6 -12   0   10.90    3.30
   6 -12   0   17.80    3.90
  -6 -12   0   19.80    3.40
  -6 -12   0   12.60    2.80
  -6 -12   0   11.90    3.60
  -6 -12   0   21.40    4.00
   6 -12   0   20.20    4.10
   6 -12   0   22.30    9.60
   6 -12   0   16.70    3.20
   6  12   0    8.40    6.80
  -6  12   0    6.90    6.20
   6  12   0   12.70    3.00
  -6  12   0   16.10    3.30
  -6  12   0   17.30    3.60
   7 -12   0   43.10    5.70
  -7 -12   0   45.40    5.60
  -7 -12   0   43.30    7.00
   7 -12   0   54.39    5.30
  -7 -12   0   47.70    6.10
  -7 -12   0   39.30    5.20
   7 -12   0   44.90    5.80
   7 -12   0   51.59   11.10
   7 -12   0   55.89   13.20
  -7 -12   0   47.90    6.60
  -7 -12   0   36.10    3.70
   7 -12   0   46.40    8.00
  -7 -12   0   52.19    5.70
  -7  12   0   39.00    9.60
   7  12   0   42.40    4.90
  -7  12   0   40.40    5.40
   7  12   0   35.80    9.70
  -7  12   0   37.80    4.50
  -7  12   0   38.30    4.70
  -8 -12   0   83.49    8.40
  -8 -12   0   91.99    7.40
   8 -12   0   70.39   13.40
   8 -12   0   77.99    8.00
   8 -12   0   84.39   16.80
  -8 -12   0   91.19    8.90
   8 -12   0   88.99    7.50
  -8 -12   0   73.79    6.10
  -8 -12   0   82.69    7.70
  -8 -12   0   91.09    8.20
  -8  12   0   84.59    7.70
  -8  12   0   83.79    7.80
   8  12   0   84.19   13.60
   8  12   0   79.29    7.30
  -8  12   0   67.79    7.70
  -8  12   0   97.89   14.20
  -9 -12   0   56.49    5.00
  -9 -12   0   53.69    6.50
  -9 -12   0   75.29    7.30
   9 -12   0   62.89    7.10
   9 -12   0   52.09   13.90
  -9 -12   0   68.89    6.30
   9 -12   0   55.59   13.20
  -9 -12   0   63.19    7.00
   9 -12   0   68.09    6.60
  -9 -12   0   61.79    7.30
  -9 -12   0   72.59    7.00
  -9 -12   0   61.39    6.70
  -9 -12   0   76.29    7.90
   9 -12   0   70.79    7.30
  -9  12   0   63.19    5.80
  -9  12   0   67.29    6.30
   9  12   0   62.19    6.30
  -9  12   0   75.49   13.50
  -9  12   0   69.09    7.00
   9  12   0   57.49   12.50
 -10 -12   0  240.98   17.40
 -10 -12   0  237.68   17.40
  10 -12   0  237.08   25.00
 -10 -12   0  238.48   18.00
  10 -12   0  226.88   17.30
  10 -12   0  259.77   17.30
 -10 -12   0  214.38   17.60
 -10 -12   0  217.28   15.50
 -10 -12   0  233.78   16.70
 -10 -12   0  238.48   17.20
 -10 -12   0  234.88   17.40
 -10 -12   0  238.48   18.10
  10 -12   0  224.58   17.60
 -10  12   0  235.68   16.80
 -10  12   0  235.78   17.50
  10  12   0  217.48   18.50
  10  12   0  223.28   24.70
 -10  12   0  225.38   16.40
 -11 -12   0   71.39    7.20
 -11 -12   0   77.79    8.20
  11 -12   0   77.29    7.20
  11 -12   0   78.39    7.70
 -11 -12   0   87.69    7.80
 -11 -12   0   73.69    7.40
 -11 -12   0   74.99    8.20
 -11 -12   0   69.49    7.80
 -11 -12   0   76.89    6.80
  11 -12   0   78.09   16.30
 -11 -12   0   72.99    7.30
  11 -12   0   74.19    7.60
  11 -12   0   69.59   17.80
 -11  12   0   77.09    6.60
 -11  12   0   66.39    7.40
 -11  12   0   62.39    6.60
  11  12   0   51.69   13.90
 -11  12   0   50.19   12.20
  11  12   0   62.69    6.30
  11  12   0   80.99    7.30
  12 -12   0  189.88   13.60
 -12 -12   0  167.38   13.20
 -12 -12   0  163.98   13.40
 -12 -12   0  171.48   13.30
 -12 -12   0  173.48   13.90
 -12 -12   0  178.58   13.10
  12 -12   0  188.58   13.60
 -12 -12   0  169.98   14.20
 -12 -12   0  188.08   13.80
  12 -12   0  162.18   13.40
  12 -12   0  174.58   27.20
 -12 -12   0  178.08   14.40
  12 -12   0  168.58   23.80
  12  12   0  122.59   20.60
 -12  12   0  165.08   12.50
  12  12   0  175.78   13.50
  12  12   0  158.38   12.60
 -12  12   0  182.88   13.00
 -12  12   0  175.98   13.60
  12  12   0  143.09   13.00
 -12  12   0  185.58   20.10
 -13 -12   0   44.40    5.70
  13 -12   0   46.80    5.90
  13 -12   0   44.80   15.10
  13 -12   0   42.40    5.60
 -13 -12   0   45.80    6.40
 -13 -12   0   36.90    6.00
 -13 -12   0   53.29    5.40
  13 -12   0   29.90   14.40
 -13 -12   0   41.80    5.30
 -13 -12   0   52.59    6.00
 -13 -12   0   49.90    6.80
 -13  12   0   48.80    5.20
  13  12   0   35.80    5.10
 -13  12   0   46.10   11.20
  13  12   0   44.80    5.90
  13  12   0   49.80    5.00
 -13  12   0   39.00    4.80
 -13  12   0   45.80    5.90
  13  12   0   44.30   14.50
 -14 -12   0  189.78   14.60
 -14 -12   0  179.08   15.50
 -14 -12   0  194.58   14.10
  14 -12   0  169.98   25.60
  14 -12   0  148.89   25.20
 -14 -12   0  151.68   13.70
  14 -12   0  179.18   15.60
 -14 -12   0  178.98   14.60
 -14 -12   0  177.78   13.30
 -14  12   0  152.48   15.50
  14  12   0  201.08   14.30
 -14  12   0  179.78   22.80
 -14  12   0  182.78   12.80
  14  12   0  145.19   13.70
 -15 -12   0    6.10    3.30
 -15 -12   0    4.70    2.30
 -15 -12   0    5.60    2.50
 -15 -12   0    2.50    3.10
  15 -12   0  -11.00   12.70
  15 -12   0    2.50    2.60
 -15 -12   0    8.20    2.80
 -15 -12   0    5.00    2.30
  15 -12   0    0.20   18.40
 -15 -12   0    1.50    2.80
 -15  12   0   -3.70    9.30
  15  12   0    3.00    2.40
  15  12   0    4.30    2.80
 -15  12   0    4.50    2.20
 -15  12   0    5.70    2.40
  15  12   0    3.20    2.30
  16 -12   0   19.40    3.60
 -16 -12   0   18.00    4.30
 -16 -12   0   14.50    3.10
 -16 -12   0   22.40    3.80
 -16 -12   0   17.30    4.10
 -16 -12   0   22.70    3.80
 -16 -12   0   17.30    3.90
  16  12   0   15.10    3.00
 -16  12   0   14.80    3.60
  16  12   0   17.30    3.10
 -16  12   0   17.70    2.80
  16  12   0   10.60    3.70
 -16  12   0   16.00    3.20
 -17 -12   0    4.50    2.30
 -17 -12   0    4.80    2.50
 -17 -12   0    2.20    2.90
 -17 -12   0    2.30    2.70
 -17 -12   0    1.30    1.80
 -17 -12   0    1.50    2.70
  17 -12   0    1.80    2.40
 -17  12   0    2.40    4.60
  17  12   0    2.00    2.00
 -17  12   0    3.90    2.20
 -17  12   0    1.30    1.70
  17  12   0    5.20    2.30
 -18 -12   0    1.00    2.30
 -18 -12   0    3.70    2.10
  18 -12   0   -1.60    1.90
 -18 -12   0    4.00    2.80
 -18 -12   0   -0.20    1.90
 -18 -12   0    3.40    2.70
  18  12   0    3.20    2.30
  18  12   0    4.00    2.80
 -18  12   0    1.60    2.10
  18  12   0   -0.50    2.10
 -18  12   0    1.20    2.00
 -19 -12   0   -0.20    2.20
 -19 -12   0    0.80    2.50
 -19 -12   0   -0.40    2.00
  19 -12   0    3.20    2.30
 -19 -12   0    4.80    3.00
 -19 -12   0   -0.30    1.80
 -19  12   0    0.70    2.10
  19  12   0    3.90    2.10
  19  12   0    2.20    2.10
 -19  12   0    2.90    1.90
  19  12   0    1.10    2.40
 -19  12   0    0.30    1.70
 -20 -12   0    1.20    2.70
 -20 -12   0    0.00    1.80
 -20 -12   0    1.90    1.80
  20 -12   0   -3.20    1.60
 -20 -12   0    1.00    3.10
 -20 -12   0   -0.80    1.40
 -20  12   0   -0.50    1.30
 -20  12   0    0.40    2.40
  20  12   0    1.80    1.90
  20  12   0    1.20    2.40
  20  12   0    1.10    2.80
 -21 -12   0    7.20    2.50
 -21 -12   0    8.30    2.00
  21 -12   0    9.70    2.20
 -21 -12   0    7.30    2.80
 -21 -12   0   10.40    2.80
 -21 -12   0    2.80    1.90
 -21  12   0    7.50    1.80
  21  12   0   10.90    2.90
  21  12   0    8.00    2.10
  21  12   0    4.00    1.70
 -22 -12   0   14.10    3.30
  22 -12   0    6.60    2.90
  22 -12   0    3.20    1.60
 -22 -12   0    8.70    2.90
 -22 -12   0    4.00    1.90
 -22  12   0    9.40    1.60
  22  12   0    9.30    2.60
  22  12   0    6.40    2.30
   0 -13   0   -0.50    2.00
   0 -13   0    0.90    2.60
   0 -13   0   -1.10    2.40
   0 -13   0   -0.90    1.50
   0 -13   0   -3.30    2.00
   0 -13   0    0.30    5.50
   0 -13   0   -0.10    4.20
   0 -13   0    0.00    2.90
   0 -13   0    1.60    2.60
   0  13   0   -3.90    5.60
   0  13   0    2.60    2.00
   1 -13   0    6.00    2.80
   1 -13   0    5.60    3.10
  -1 -13   0    2.10    2.70
   1 -13   0    3.20    2.70
   1 -13   0   -6.70    7.80
   1 -13   0    0.90    3.40
   1 -13   0    0.90    1.60
   1 -13   0    8.50    5.10
  -1 -13   0    3.90    2.50
  -1 -13   0    3.80    2.40
  -1 -13   0    2.70    2.90
  -1 -13   0    3.20    3.10
  -1 -13   0   -1.70    9.80
   1  13   0    3.60    2.10
  -1  13   0    3.80    2.20
  -1  13   0    3.70    2.00
   1  13   0    6.40    6.10
  -1  13   0    9.60    6.40
   2 -13   0  732.93   48.30
   2 -13   0  652.13   46.50
  -2 -13   0  703.73   46.30
   2 -13   0  743.63   47.10
   2 -13   0  666.63   53.09
   2 -13   0  682.83   47.20
  -2 -13   0  728.93   47.00
   2 -13   0  704.13   45.20
  -2  13   0  622.04   45.50
  -2  13   0  684.83   50.99
   2  13   0  664.43   45.80
   2  13   0  722.03   51.09
  -2  13   0  660.03   45.80
  -3 -13   0    5.00    3.30
   3 -13   0    6.90    3.10
  -3 -13   0    4.40    3.50
   3 -13   0    7.00    3.40
  -3 -13   0    6.70    2.80
   3 -13   0    6.60    2.10
   3 -13   0    3.50    4.90
   3 -13   0   -5.30    8.20
   3 -13   0    3.90    5.80
  -3  13   0    3.50    5.80
  -3  13   0    9.10    2.70
   3  13   0    5.60    2.30
   3  13   0   14.60    6.70
   4 -13   0   32.00   11.00
   4 -13   0   29.80    3.90
   4 -13   0   21.40    5.60
  -4 -13   0   26.50    4.80
   4 -13   0   33.00    8.30
  -4 -13   0   23.70    4.60
   4 -13   0   29.20    5.00
   4 -13   0   29.40    5.00
  -4 -13   0   30.00    4.30
  -4 -13   0   31.80    4.10
  -4 -13   0   28.00    4.80
   4 -13   0   34.30    5.40
  -4 -13   0   27.60    4.80
  -4 -13   0   35.30    5.10
  -4  13   0   23.20    3.50
   4  13   0    6.40    7.70
  -4  13   0   32.40    4.50
  -4  13   0   32.20    4.00
  -4  13   0   19.60    8.00
   4  13   0   28.90    4.30
  -5 -13   0    3.70    3.10
  -5 -13   0    2.20    2.80
  -5 -13   0    0.00    1.90
  -5 -13   0   -0.40    2.00
   5 -13   0    2.80    2.60
   5 -13   0    3.00    2.90
  -5 -13   0   -1.70    1.80
   5 -13   0    0.20    2.40
   5 -13   0    0.30    8.40
  -5 -13   0    1.90    2.40
   5 -13   0    2.80    2.60
   5 -13   0    0.90    2.60
   5 -13   0    2.90    2.20
  -5 -13   0    2.00    2.60
   5 -13   0   -7.50    6.70
  -5  13   0   -4.00    1.50
  -5  13   0    6.60    2.50
   5  13   0    0.40    1.80
  -5  13   0   -0.10    6.10
   5  13   0   14.30    7.80
  -5  13   0   -2.20    2.10
  -6 -13   0    5.20    2.40
  -6 -13   0   10.70    3.10
  -6 -13   0    8.50    3.20
  -6 -13   0   11.70    3.30
   6 -13   0   11.80    7.90
   6 -13   0   13.00    3.60
   6 -13   0    4.50    2.90
   6 -13   0    5.80    8.60
   6 -13   0   12.00    3.80
  -6 -13   0    7.90    2.90
   6 -13   0    9.90    2.60
   6 -13   0    6.90    3.10
  -6 -13   0   14.50    3.70
  -6 -13   0    5.70    3.30
  -6 -13   0   12.80    3.70
  -6  13   0   10.30    2.90
   6  13   0    7.20    8.10
   6  13   0    3.20    2.20
  -6  13   0   14.50    7.40
  -6  13   0    5.50    2.50
   7 -13   0   28.20   12.40
  -7 -13   0   48.00    5.10
  -7 -13   0   45.40    6.60
   7 -13   0   50.49    5.20
  -7 -13   0   42.80    5.90
   7 -13   0   41.50   11.10
  -7 -13   0   46.20    6.30
  -7 -13   0   42.40    5.90
  -7 -13   0   50.89    5.90
   7 -13   0   42.00    6.20
  -7 -13   0   48.70    6.10
   7 -13   0   44.80    6.00
   7 -13   0   41.00    6.10
  -7 -13   0   51.79    5.70
  -7  13   0   46.10   14.60
  -7  13   0   37.80    5.00
   7  13   0   40.90    5.30
  -7  13   0   48.40    4.90
   7  13   0   49.10   12.10
  -8 -13   0   26.60    4.30
   8 -13   0   29.40    4.90
  -8 -13   0   23.40    4.90
   8 -13   0   22.50    4.50
  -8 -13   0   26.70    4.60
  -8 -13   0   27.50    3.90
   8 -13   0   24.40    4.00
  -8 -13   0   27.40    5.00
  -8 -13   0   24.90    4.60
  -8 -13   0   29.30    4.60
   8 -13   0   42.90   18.20
  -8 -13   0   20.00    4.40
  -8  13   0   27.50    4.50
  -8  13   0   29.40    4.10
  -8  13   0   30.10    9.10
  -8  13   0   25.40    3.60
   8  13   0   18.60    3.60
  -9 -13   0    9.70    2.70
  -9 -13   0    4.30    3.40
   9 -13   0   -2.60    9.30
  -9 -13   0    6.70    2.80
  -9 -13   0   10.10    3.20
  -9 -13   0    3.80    2.60
   9 -13   0    3.80    2.90
   9 -13   0    1.40    2.20
   9 -13   0    2.50    9.00
  -9 -13   0    4.20    3.10
  -9 -13   0    5.90    3.00
   9 -13   0    6.40    3.00
  -9 -13   0    3.20    2.60
  -9  13   0    3.90    2.20
   9  13   0   11.90   10.50
   9  13   0    1.50    2.10
  -9  13   0   -1.40    2.00
  -9  13   0    9.40    8.00
   9  13   0    6.70    2.10
  -9  13   0    7.70    3.10
 -10 -13   0    1.00    2.10
  10 -13   0   13.50   11.50
 -10 -13   0    2.30    2.40
 -10 -13   0    0.20    2.10
  10 -13   0   -1.00    2.30
 -10 -13   0   -0.30    1.80
  10 -13   0   -3.60    1.80
  10 -13   0   -8.20   10.40
 -10 -13   0    3.90    2.80
 -10 -13   0    2.00    3.00
 -10 -13   0    1.00    2.90
  10 -13   0    1.50    2.60
 -10 -13   0   -0.60    2.00
 -10  13   0   -1.30    1.80
 -10  13   0    3.70    7.70
 -10  13   0    0.70    1.90
 -10  13   0   -1.00    2.50
  10  13   0   -4.80   10.70
  10  13   0    1.20    2.10
  10  13   0   -0.40    1.70
  11 -13   0   30.50    5.10
 -11 -13   0   26.60    5.10
  11 -13   0   33.60    4.80
 -11 -13   0   31.70    4.80
 -11 -13   0   35.70    4.50
  11 -13   0   37.20    4.90
 -11 -13   0   33.90    5.10
  11 -13   0   23.40   13.50
  11 -13   0   28.30   13.10
 -11 -13   0   35.90    5.80
 -11 -13   0   31.90    5.60
 -11 -13   0   32.70    4.90
 -11 -13   0   35.30    5.10
 -11  13   0   38.20   11.20
 -11  13   0   35.00    4.50
  11  13   0   36.20    5.10
 -11  13   0   37.40    4.30
  11  13   0   31.60   13.70
  11  13   0   34.50    4.30
 -11  13   0   34.40    5.20
  12 -13   0   39.40   15.20
  12 -13   0   45.70    5.60
 -12 -13   0   37.50    6.10
  12 -13   0   11.80   13.30
 -12 -13   0   47.10    6.50
 -12 -13   0   36.90    6.70
 -12 -13   0   49.00    6.10
 -12 -13   0   38.20    7.50
 -12 -13   0   51.69    5.90
  12 -13   0   22.60    6.10
 -12 -13   0   42.90    6.40
 -12 -13   0   41.20    5.00
 -12  13   0   50.19    6.30
 -12  13   0   24.10   10.70
 -12  13   0   42.10    5.00
 -12  13   0   39.90    4.70
  12  13   0   41.30    5.60
  13 -13   0    5.70    2.70
 -13 -13   0    6.40    2.90
 -13 -13   0   11.10    2.80
 -13 -13   0    7.40    3.10
 -13 -13   0    9.50    2.60
  13 -13   0    5.30    2.60
 -13 -13   0   11.20    3.70
 -13 -13   0    7.60    3.60
 -13 -13   0   -0.10    1.80
 -13 -13   0    8.10    2.80
  13 -13   0   -3.00   12.90
 -13  13   0    8.10    3.00
  13  13   0    6.10    2.70
  13  13   0    5.70    2.50
 -13  13   0    9.00    2.50
 -13  13   0    9.50    2.70
  13  13   0    5.40    2.90
 -13  13   0   -3.50   10.70
 -14 -13   0   67.29    7.50
 -14 -13   0   60.69    6.40
 -14 -13   0   55.19    6.70
 -14 -13   0   72.09    6.90
  14 -13   0   62.19    6.40
 -14 -13   0   63.49    7.40
 -14 -13   0   74.89    6.30
  14 -13   0   65.59   18.60
  14  13   0   65.59    6.00
 -14  13   0   65.59    5.80
  14  13   0   50.79    6.50
  14  13   0   48.40    5.90
 -14  13   0   54.99    6.10
 -15 -13   0    9.90    2.70
 -15 -13   0    7.20    3.20
 -15 -13   0   14.90    3.20
 -15 -13   0   15.50    4.00
 -15 -13   0   13.10    3.80
  15 -13   0   15.20    3.30
 -15 -13   0    9.80    3.00
  15  13   0   19.90    4.10
  15  13   0   12.70    2.90
  15  13   0   15.00    2.90
 -15  13   0   14.00    2.90
 -15  13   0   12.60    2.60
 -16 -13   0   27.40    4.70
  16 -13   0   28.70    4.20
 -16 -13   0   33.90    5.40
 -16 -13   0   33.20    5.20
 -16 -13   0   27.10    4.00
 -16 -13   0   32.80    4.60
  16  13   0   27.50    4.60
  16  13   0   29.90    4.10
 -16  13   0   29.80    4.60
 -16  13   0   28.60    3.50
 -16  13   0   31.00    4.00
 -17 -13   0   -0.20    2.10
  17 -13   0   -0.90    2.00
 -17 -13   0   -1.00    2.40
 -17 -13   0   -1.40    4.10
 -17 -13   0    0.00    2.00
 -17 -13   0    3.80    2.70
  17  13   0   -4.00    1.80
 -17  13   0   -0.80    1.80
 -17  13   0    0.10    1.60
  17  13   0   -0.70    2.20
  17  13   0    2.90    3.90
 -17  13   0   -2.90    1.90
 -18 -13   0   17.90    3.40
 -18 -13   0   16.40    2.70
 -18 -13   0   27.10    3.90
 -18 -13   0   14.10    4.90
  18  13   0   26.00    5.40
  18  13   0   12.70    3.30
  18  13   0   12.90    3.20
 -18  13   0   14.10    3.20
 -18  13   0   23.20    4.90
 -19 -13   0    2.00    2.00
  19 -13   0    2.20    3.00
 -19 -13   0    0.50    2.20
  19 -13   0   -0.20    1.60
 -19 -13   0    0.60    1.50
 -19 -13   0    3.00    2.40
 -19 -13   0    1.00    1.80
 -19  13   0    2.80    1.70
  19  13   0    0.50    1.80
  19  13   0    0.10    1.70
 -19  13   0    2.40    1.40
 -19  13   0    0.60    1.70
  20 -13   0    2.60    1.60
 -20 -13   0    3.20    1.80
 -20 -13   0    3.80    2.20
 -20 -13   0    1.30    1.60
 -20 -13   0   -0.20    1.20
  20 -13   0    3.40    3.00
 -20 -13   0    3.00    2.20
  20  13   0    6.00    2.50
  20  13   0    3.70    1.80
 -20  13   0    4.50    1.70
  20  13   0    0.00    1.60
 -21 -13   0    0.60    1.80
  21 -13   0    0.80    2.60
 -21 -13   0    0.00    1.60
 -21 -13   0   -0.40    1.50
  21 -13   0    0.40    1.50
 -21  13   0    0.70    1.30
  21  13   0    0.50    2.20
  21  13   0    0.10    2.10
   0 -14   0  105.39    9.60
   0 -14   0  101.19    9.70
   0 -14   0  101.39    7.80
   0 -14   0  109.19    9.30
   0 -14   0  106.49    9.40
   0 -14   0  115.69   10.30
   0 -14   0  111.89   10.20
   0  14   0  105.69    9.50
   0  14   0  108.19    9.00
   0  14   0   96.59   14.80
   1 -14   0   -2.70    2.50
  -1 -14   0    2.20    2.90
   1 -14   0    0.00    2.60
   1 -14   0    1.30    1.40
   1 -14   0    0.60    2.50
  -1 -14   0    3.40    2.40
   1 -14   0    0.40    2.40
   1 -14   0    2.20    2.60
  -1 -14   0    1.80    2.70
  -1 -14   0    2.90    3.00
   1 -14   0   -4.80   11.10
  -1 -14   0    4.10    2.90
  -1 -14   0    4.70    2.70
   1  14   0   -2.40    1.60
   1  14   0   -2.30    7.30
  -1  14   0    4.40    2.20
  -1  14   0  -11.60    6.70
  -1  14   0    0.00    2.10
   2 -14   0   55.69    6.50
   2 -14   0   66.89    7.30
  -2 -14   0   64.29    6.90
  -2 -14   0   57.99    6.20
   2 -14   0   40.60   13.00
   2 -14   0   51.89    4.80
  -2 -14   0   47.30    6.90
  -2 -14   0   54.49    5.90
  -2 -14   0   55.99    6.80
   2 -14   0   50.99    6.50
   2 -14   0   45.10    6.40
  -2 -14   0   51.29    6.40
  -2  14   0   48.40    7.00
  -2  14   0   58.29   11.10
   2  14   0   59.99    7.60
  -2  14   0   55.09    8.10
  -2  14   0   47.10    5.10
   2  14   0   45.50    6.00
   2  14   0   54.49   11.30
   3 -14   0    8.00    5.90
  -3 -14   0    8.70    3.00
  -3 -14   0   14.50    3.70
  -3 -14   0    5.40    3.20
   3 -14   0    6.50    3.40
   3 -14   0  -10.00    9.70
   3 -14   0    8.60    3.30
  -3 -14   0   11.60    3.10
   3 -14   0    8.80    8.00
  -3 -14   0    9.50    3.50
   3 -14   0   10.50    3.50
  -3 -14   0    9.70    3.40
   3 -14   0    6.90    2.00
   3 -14   0    7.40    3.40
  -3  14   0   11.90    3.30
   3  14   0   12.70    8.90
   3  14   0    5.60    3.60
  -3  14   0    5.30    2.40
  -3  14   0    9.40    2.30
   4 -14   0   38.20    5.70
   4 -14   0   30.30    5.20
   4 -14   0   32.30    3.80
   4 -14   0   25.50   12.20
  -4 -14   0   41.00    5.10
  -4 -14   0   35.30    5.50
  -4 -14   0   32.20    5.00
  -4 -14   0   30.40    5.20
   4 -14   0   30.40    4.70
  -4 -14   0   33.80    5.80
   4 -14   0   42.20    6.00
  -4 -14   0   34.20    5.40
   4  14   0   26.30    5.50
  -4  14   0   40.90    4.20
  -4  14   0   26.20    4.70
  -4  14   0   22.10   10.20
  -4  14   0   25.90    4.00
  -5 -14   0   11.00    3.60
   5 -14   0    1.70    3.00
  -5 -14   0   11.00    3.40
   5 -14   0   10.20    2.40
  -5 -14   0   10.60    3.80
   5 -14   0   10.50    3.80
  -5 -14   0    7.20    2.80
   5 -14   0   16.50   18.00
   5 -14   0    8.10    3.40
   5 -14   0   -2.30   11.30
  -5 -14   0    9.70    3.00
   5 -14   0   11.50    3.60
  -5 -14   0   12.20    4.10
   5 -14   0    8.90    2.90
   5 -14   0    1.80    7.00
  -5  14   0    9.90    2.70
   5  14   0    9.80    2.90
   5  14   0   17.00   13.90
   5  14   0    9.90    2.90
  -5  14   0   10.80    3.30
  -5  14   0   13.50    2.70
  -5  14   0    7.80    8.00
  -6 -14   0  209.58   15.30
  -6 -14   0  186.18   15.20
  -6 -14   0  194.78   14.90
  -6 -14   0  189.58   14.10
   6 -14   0  159.08   24.60
   6 -14   0  205.58   19.70
   6 -14   0  194.88   15.40
  -6 -14   0  196.58   14.70
   6 -14   0  186.08   13.80
   6 -14   0  195.38   15.20
  -6 -14   0  199.88   15.30
   6 -14   0  197.28   15.20
  -6 -14   0  200.38   15.80
   6  14   0  162.08   13.60
  -6  14   0  193.58   13.90
   6  14   0  188.38   22.00
  -6  14   0  184.68   14.70
  -6  14   0  178.78   14.10
   6  14   0  190.98   14.50
  -6  14   0  226.28   22.10
   7 -14   0   14.30    2.70
  -7 -14   0   10.70    3.70
   7 -14   0   16.00    8.50
  -7 -14   0   10.40    3.20
  -7 -14   0   10.70    3.30
  -7 -14   0   18.10    4.50
  -7 -14   0   12.00    3.60
   7 -14   0    6.20    3.50
   7 -14   0   17.10    3.70
  -7 -14   0   12.10    2.80
   7 -14   0   19.40   12.10
   7 -14   0   11.60    3.80
  -7 -14   0   12.80    3.50
  -7  14   0   12.30    8.70
   7  14   0    7.80    2.50
  -7  14   0    9.50    2.70
   7  14   0    1.10   11.00
  -7  14   0   11.30    3.20
   7  14   0   12.00    3.10
  -7  14   0   12.70    2.70
  -8 -14   0  134.79   11.50
  -8 -14   0  135.49   11.90
   8 -14   0  150.98   12.10
   8 -14   0  126.49   17.60
   8 -14   0  132.19   11.50
  -8 -14   0  140.09   11.30
  -8 -14   0  148.69   11.90
   8 -14   0  150.38   10.80
  -8 -14   0  167.58   11.20
   8 -14   0  110.59   12.60
  -8 -14   0  139.39   12.40
   8 -14   0  139.79   22.60
  -8 -14   0  145.39   11.80
  -8  14   0  134.29   10.70
  -8  14   0  144.49   10.60
   8  14   0  119.59   11.00
   8  14   0  103.79   17.60
  -8  14   0  142.19   11.70
  -8  14   0  106.29   17.10
   8  14   0  132.39   10.40
  -9 -14   0   11.00    4.00
   9 -14   0   19.50    3.30
  -9 -14   0   14.00    3.50
  -9 -14   0   15.90    3.50
  -9 -14   0   21.20    4.30
  -9 -14   0   14.10    3.60
  -9 -14   0   23.30    4.60
  -9 -14   0   17.90    3.30
   9 -14   0   11.00    4.20
   9 -14   0    8.20    3.30
   9 -14   0   27.50   11.50
   9 -14   0   16.60    4.00
   9 -14   0    3.20   12.80
  -9  14   0   18.70    3.10
  -9  14   0   15.10    9.10
   9  14   0   12.30    2.90
   9  14   0   19.50    3.60
  -9  14   0   16.00    3.90
   9  14   0   42.60   13.90
  -9  14   0   15.80    3.00
 -10 -14   0    9.10    3.70
 -10 -14   0    2.60    3.50
  10 -14   0   -3.40   11.50
 -10 -14   0    7.80    5.00
 -10 -14   0    7.70    2.80
  10 -14   0   21.70   13.70
 -10 -14   0    7.80    3.70
  10 -14   0    8.10    3.40
 -10 -14   0    7.60    3.00
  10  14   0   10.20    2.60
  10  14   0   10.00    3.20
 -10  14   0    8.40    3.60
 -10  14   0    8.50    3.50
 -10  14   0   15.60    9.40
 -11 -14   0   36.40    5.00
 -11 -14   0   40.60    6.00
  11 -14   0   22.40   14.80
 -11 -14   0   34.20    5.20
 -11 -14   0   41.90    5.60
 -11 -14   0   44.00    4.90
 -11 -14   0   40.20    5.30
  11 -14   0   31.90    4.80
  11 -14   0   27.40    4.80
  11 -14   0   23.10    5.80
  11 -14   0   35.20    4.70
 -11 -14   0   31.60    5.70
 -11  14   0   40.20    4.50
 -11  14   0   34.40   11.30
 -11  14   0   44.90    5.00
  11  14   0   37.60    5.30
 -11  14   0   36.00    5.40
  11  14   0   40.80    4.40
 -12 -14   0   -1.80    2.70
 -12 -14   0    1.60    2.20
 -12 -14   0    4.30    2.60
 -12 -14   0   -0.70    2.10
 -12 -14   0    0.00    2.50
 -12 -14   0    3.10    3.20
  12 -14   0    3.60    2.30
  12 -14   0    4.10    2.60
  12 -14   0   37.70   14.40
 -12 -14   0    5.70    2.80
  12  14   0    0.90    2.40
 -12  14   0   -0.90    1.80
 -12  14   0    1.60    2.20
 -12  14   0    6.40    3.10
  12  14   0    2.20    2.00
 -13 -14   0   -0.20    2.60
  13 -14   0    0.60    2.50
 -13 -14   0   -0.10    2.90
 -13 -14   0    3.30    2.90
 -13 -14   0    3.40    3.00
  13 -14   0    1.20    2.20
 -13 -14   0    0.30    2.30
 -13 -14   0    0.90    2.40
  13  14   0   -1.10    2.40
  13  14   0   -1.20    2.20
 -13  14   0    4.40    2.20
 -13  14   0    0.40    3.10
 -13  14   0    2.40    2.30
 -14 -14   0   14.70    3.70
 -14 -14   0   21.70    4.40
 -14 -14   0   29.90    4.10
 -14 -14   0   22.30    4.20
 -14 -14   0   15.00    4.20
  14 -14   0   18.80    3.50
  14  14   0   21.00    4.10
  14  14   0   24.10    3.70
 -14  14   0   25.10    3.30
 -14  14   0   24.50    3.80
  15 -14   0   -1.40    1.80
 -15 -14   0    5.70    2.60
  15 -14   0    3.20    3.60
 -15 -14   0   -2.20    3.30
 -15 -14   0   -1.90    1.90
 -15 -14   0    0.60    2.60
 -15 -14   0    4.60    3.10
 -15  14   0    3.90    2.60
 -15  14   0    3.10    2.10
  15  14   0   -1.30    2.30
  15  14   0   -0.70    2.00
 -15  14   0   -0.40    1.70
 -16 -14   0   34.50    5.00
 -16 -14   0   34.40    4.80
  16 -14   0   31.30    4.10
  16 -14   0   21.80    6.20
 -16 -14   0   35.90    4.80
 -16 -14   0   26.30    4.10
 -16 -14   0   27.60    4.60
 -16  14   0   34.90    3.80
 -16  14   0   38.50    4.30
 -16  14   0   30.80    4.20
  16  14   0   32.90    4.70
  17 -14   0    1.80    2.00
 -17 -14   0    3.80    2.10
 -17 -14   0    2.70    2.50
 -17 -14   0   -0.20    2.70
  17 -14   0    6.80    5.10
 -17 -14   0   -0.20    2.70
 -17 -14   0    3.00    1.80
  17  14   0    8.00    2.30
 -17  14   0    4.20    3.00
 -17  14   0    6.10    3.60
  17  14   0    4.50    2.40
  18 -14   0   42.50    4.00
 -18 -14   0   44.00    5.30
 -18 -14   0   33.00    4.50
 -18 -14   0   53.49    5.90
 -18 -14   0   31.60    3.70
 -18 -14   0   35.70    4.30
  18  14   0   36.30    4.70
 -18  14   0   38.60    4.10
 -18  14   0   33.40    4.00
  18  14   0   35.10    4.20
 -19 -14   0    3.10    2.00
 -19 -14   0   -1.10    1.20
  19 -14   0    1.50    2.50
 -19 -14   0    2.10    1.70
 -19 -14   0   -0.50    2.00
  19 -14   0    1.80    1.20
 -19 -14   0    0.70    1.30
 -19  14   0    1.20    1.40
 -19  14   0    1.60    1.70
  19  14   0    1.40    2.00
  19  14   0   -0.70    1.50
 -20 -14   0    8.20    2.10
  20 -14   0    4.10    1.10
 -20 -14   0    3.10    2.20
  20 -14   0    2.50    2.30
 -20 -14   0    4.30    1.50
 -20  14   0    5.30    2.20
  20  14   0    7.50    1.70
  20  14   0    5.90    2.20
   0 -15   0   -1.50    2.40
   0 -15   0   -0.40    2.40
   0 -15   0    0.30    2.50
   0 -15   0   -0.10    2.40
   0 -15   0    1.30    2.60
   0  15   0    3.70    1.80
   0  15   0    0.10    1.90
   0  15   0    0.30    9.20
  -1 -15   0    1.70    2.60
   1 -15   0    0.00    2.60
  -1 -15   0    7.50    3.30
   1 -15   0    0.20    2.60
   1 -15   0    4.10    3.00
  -1 -15   0   -1.60    2.50
  -1 -15   0    4.60    3.20
   1 -15   0    0.50    2.50
  -1 -15   0    4.80    2.50
  -1 -15   0   -1.70    2.00
   1  15   0    3.00   10.00
  -1  15   0    3.10    2.30
  -1  15   0    0.70    1.80
  -1  15   0    0.20    9.20
   1  15   0    0.80    2.00
   1  15   0   -0.10    1.70
  -1  15   0   -1.40    1.70
   2 -15   0    7.00    3.30
  -2 -15   0   11.00    3.50
  -2 -15   0    7.60    3.50
  -2 -15   0   11.20    3.10
   2 -15   0    9.20    3.10
  -2 -15   0   10.00    3.30
   2 -15   0    7.80    3.20
  -2 -15   0   10.60    3.60
  -2 -15   0    8.70    3.00
   2 -15   0    8.00    3.40
  -2  15   0   26.50   10.10
   2  15   0   13.70    3.10
  -2  15   0    7.70    2.50
  -2  15   0    8.20    2.30
  -2  15   0    5.70    2.70
   2  15   0    6.20   10.10
   2  15   0    4.20    2.00
   3 -15   0    0.70    1.30
  -3 -15   0    0.70    2.80
  -3 -15   0    4.10    2.50
   3 -15   0    4.90   21.50
  -3 -15   0    5.80    3.10
   3 -15   0    4.60    2.90
  -3 -15   0    5.80    2.90
   3 -15   0   -0.70    2.60
  -3 -15   0    7.90    2.70
   3 -15   0    1.10    2.40
   3 -15   0   -1.40    2.80
  -3 -15   0    2.70    2.90
  -3  15   0   -0.50    8.70
  -3  15   0    0.30    1.80
  -3  15   0   -0.90    1.70
  -3  15   0    0.40    2.30
   3  15   0    5.90    2.10
   3  15   0    0.10    2.30
   3  15   0   -7.80   10.20
  -4 -15   0   41.20    5.40
   4 -15   0   37.00    5.60
   4 -15   0   30.50    5.40
  -4 -15   0   37.30    5.70
   4 -15   0   32.90    3.60
   4 -15   0   16.70   16.50
  -4 -15   0   36.70    5.70
  -4 -15   0   37.30    6.00
   4 -15   0   38.90    6.00
  -4 -15   0   48.80    6.20
   4 -15   0   26.80    4.90
  -4 -15   0   42.90    5.30
   4  15   0   15.20   11.70
   4  15   0   28.70    4.70
   4  15   0   35.90    4.10
  -4  15   0   32.50    4.30
  -4  15   0   32.70    4.20
  -4  15   0   30.70   10.90
  -4  15   0   36.70    5.10
   5 -15   0    2.00    1.60
  -5 -15   0    0.80    2.70
  -5 -15   0   -5.20    2.00
   5 -15   0    5.10   14.60
   5 -15   0    2.50    2.70
  -5 -15   0   -1.30    2.00
   5 -15   0   -1.40    2.60
   5 -15   0   -0.20    2.60
   5 -15   0   -0.30    3.00
  -5 -15   0    0.00    2.60
  -5 -15   0    0.70    3.10
  -5 -15   0    1.00    2.30
   5  15   0   10.40   11.60
  -5  15   0   -0.20    1.80
  -5  15   0    1.00    2.50
  -5  15   0   -0.20    1.80
  -5  15   0    9.10    8.90
   5  15   0    1.10    1.70
   5  15   0    0.30    2.30
  -6 -15   0    2.20    2.80
  -6 -15   0    2.70    2.70
  -6 -15   0    0.50    3.10
   6 -15   0    1.10    2.50
   6 -15   0    3.00    3.40
   6 -15   0   -0.80    2.50
   6 -15   0    3.50   16.20
  -6 -15   0    1.20    2.90
  -6 -15   0    1.70    2.40
  -6 -15   0    5.10    2.90
  -6  15   0    6.10    2.40
   6  15   0   -0.10    1.90
  -6  15   0    6.70    9.30
  -6  15   0    4.10    2.20
  -6  15   0    2.90    2.50
  -7 -15   0    2.00    2.70
   7 -15   0   -7.70    7.30
   7 -15   0    1.70    2.40
   7 -15   0    3.80    2.90
   7 -15   0   -2.60    4.20
   7 -15   0   -1.60    3.20
  -7 -15   0    4.90    3.20
   7 -15   0   25.10   19.20
  -7 -15   0    4.30    2.80
  -7  15   0   -0.10    1.80
  -7  15   0    1.20    2.70
   7  15   0   -1.50    2.10
   7  15   0    0.80    1.90
   8 -15   0   44.60    4.60
  -8 -15   0   45.70    5.90
  -8 -15   0   42.90    5.90
   8 -15   0   40.20    6.60
  -8 -15   0   42.30    5.40
  -8 -15   0   47.90    6.50
  -8 -15   0   50.89    5.60
   8 -15   0   42.00    5.70
  -8 -15   0   49.40    6.90
   8 -15   0   46.50    6.40
   8 -15   0   23.10   15.70
  -8  15   0   52.59    6.00
  -8  15   0   41.70    4.80
   8  15   0   33.10    4.60
  -8  15   0   47.30   12.30
  -8  15   0   42.40    4.90
   8  15   0   51.49    5.70
  -9 -15   0    3.70    3.10
   9 -15   0    9.00    3.40
  -9 -15   0   10.00    3.00
  -9 -15   0    9.90    3.20
   9 -15   0    5.60    3.00
   9 -15   0    9.70   10.40
  -9 -15   0    8.40    3.00
  -9 -15   0    7.30    3.60
  -9 -15   0   12.10    3.10
   9 -15   0    7.00    3.50
   9 -15   0    7.40    2.20
  -9  15   0   12.10    2.80
   9  15   0   13.10    3.30
  -9  15   0    9.20    2.60
  -9  15   0   11.40    3.50
   9  15   0    6.80    2.30
  -9  15   0   -2.00   11.40
  10 -15   0    6.70    2.20
 -10 -15   0    7.10    2.90
 -10 -15   0    1.90    2.20
  10 -15   0    4.60    3.30
  10 -15   0    2.90    2.70
 -10 -15   0    6.10    3.20
 -10 -15   0    6.00    2.80
 -10 -15   0    6.30    3.40
 -10 -15   0    3.80    2.50
  10 -15   0    4.30    2.80
 -10  15   0    6.10    2.30
  10  15   0    4.90    4.10
  10  15   0    7.30    2.40
 -10  15   0    8.70    3.10
 -10  15   0    7.70    2.50
  11 -15   0    7.00    2.90
 -11 -15   0    4.20    2.60
  11 -15   0    4.40    2.00
  11 -15   0    5.00    3.00
  11 -15   0    2.40    3.00
 -11 -15   0    4.30    3.10
 -11 -15   0    0.40    2.30
 -11 -15   0    4.90    2.40
 -11 -15   0    4.50    3.20
 -11 -15   0    3.70    2.80
 -11  15   0    6.60    2.30
  11  15   0    4.50    2.20
 -11  15   0    8.50    2.50
 -12 -15   0    1.10    2.40
 -12 -15   0    1.00    2.90
 -12 -15   0    3.90    3.10
  12 -15   0    2.40    3.00
  12 -15   0    1.60    1.90
 -12 -15   0    0.00    2.40
 -12 -15   0    0.40    2.40
 -12 -15   0   -0.50    2.20
  12 -15   0    2.60    2.90
  12  15   0    2.20    2.50
  12  15   0    1.30    2.00
 -12  15   0    2.10    2.20
 -12  15   0    2.70    2.10
 -13 -15   0    7.60    2.70
  13 -15   0    1.70    3.10
  13 -15   0   13.10    2.50
 -13 -15   0    5.40    2.80
 -13 -15   0    2.40    4.40
  13 -15   0    3.30    3.30
 -13 -15   0    6.20    3.30
 -13 -15   0    8.90    3.40
 -13  15   0    5.10    2.40
 -13  15   0    6.10    2.30
  13  15   0    9.50    3.00
 -14 -15   0    3.20    2.70
 -14 -15   0    2.60    2.30
 -14 -15   0    2.20    2.20
 -14 -15   0    3.80    2.80
  14 -15   0    0.40    3.50
 -14 -15   0    0.00    2.30
 -14  15   0    1.90    1.90
  14  15   0   -1.30    2.40
 -14  15   0    0.30    2.10
  14  15   0    2.30    2.40
 -15 -15   0    2.60    2.20
  15 -15   0    5.90    3.40
 -15 -15   0    8.80    3.20
 -15 -15   0    3.90    3.20
 -15 -15   0    0.40    4.60
 -15 -15   0    6.00    3.30
  15 -15   0    6.10    2.10
 -15  15   0    6.20    2.40
 -15  15   0    6.60    2.80
 -15  15   0    4.90    3.30
  15  15   0    9.20    2.80
  15  15   0    6.60    2.20
  16 -15   0    1.60    2.70
 -16 -15   0    7.00    2.90
 -16 -15   0    3.70    1.80
  16 -15   0    3.60    1.60
 -16 -15   0    3.10    2.10
 -16 -15   0    6.90    2.70
 -16 -15   0    6.60    2.70
  16  15   0    6.30    2.00
  16  15   0    4.90    2.90
 -16  15   0    7.40    2.40
 -16  15   0    7.00    2.00
 -16  15   0    5.70    2.00
 -17 -15   0   -0.50    1.70
  17 -15   0    2.10    1.30
 -17 -15   0    1.60    2.20
 -17 -15   0    0.10    1.70
  17 -15   0    1.40    2.50
 -17 -15   0   -0.60    1.50
 -17 -15   0    1.60    2.20
  17  15   0    1.30    1.70
  17  15   0    0.20    2.10
 -17  15   0    1.20    1.80
 -17  15   0    0.80    1.60
 -18 -15   0   53.89    4.90
 -18 -15   0   53.39    5.00
 -18 -15   0   37.70    3.70
 -18 -15   0   56.99    5.40
 -18  15   0   40.30    4.00
  18  15   0   55.09    4.40
 -18  15   0   48.20    4.30
  18  15   0   50.49    5.30
  19 -15   0   -0.20    1.60
 -19 -15   0    1.30    1.50
 -19 -15   0    0.10    1.60
 -19 -15   0    1.10    1.60
 -19  15   0   -0.10    1.10
  19  15   0    0.90    1.70
   0 -16   0   57.19    7.40
   0 -16   0   44.50    6.20
   0 -16   0   46.90    8.00
   0 -16   0   46.70    6.30
   0  16   0   47.30   13.60
   0  16   0   40.70    4.80
   0  16   0   43.90    5.90
   1 -16   0   34.00    5.50
  -1 -16   0   37.70    5.90
   1 -16   0   28.80    6.00
  -1 -16   0   29.20    6.00
  -1 -16   0   26.00    4.90
   1 -16   0   29.60    5.00
   1 -16   0   32.70    5.00
  -1 -16   0   30.40    5.20
  -1  16   0   31.50    4.90
   1  16   0   41.00    4.20
   1  16   0   10.00   15.80
  -1  16   0   34.50    4.10
  -1  16   0   26.70    4.10
  -1  16   0    5.60   13.30
   1  16   0   34.70    4.90
  -2 -16   0  158.98   12.50
   2 -16   0  124.39   11.30
  -2 -16   0  134.99   12.00
   2 -16   0  165.78   12.70
   2 -16   0  152.78   11.90
  -2 -16   0  141.49   11.80
   2 -16   0  145.99   12.00
  -2 -16   0  138.99   12.90
  -2 -16   0  143.09   12.20
  -2  16   0  126.99   10.50
   2  16   0  132.59   10.50
   2  16   0  125.59   11.30
  -2  16   0  135.09   10.60
  -2  16   0  140.59   11.40
  -2  16   0   96.39   17.50
   3 -16   0    0.30    2.70
  -3 -16   0    1.50    2.70
  -3 -16   0    0.20    2.70
  -3 -16   0    0.60    2.70
   3 -16   0    2.10    2.80
   3 -16   0    2.10    2.90
  -3 -16   0   -0.80    2.20
  -3 -16   0   -0.50    2.20
   3 -16   0    0.00    2.80
  -3 -16   0    0.90    2.90
   3  16   0    0.50    1.70
  -3  16   0  -14.60   13.70
   3  16   0    0.80    2.40
  -3  16   0    2.50    1.80
  -3  16   0    0.30    2.40
  -3  16   0   -1.40    1.80
  -4 -16   0   47.20    6.20
   4 -16   0   42.00    6.40
   4 -16   0   42.10    6.00
  -4 -16   0   43.00    5.60
  -4 -16   0   38.80    6.20
  -4 -16   0   34.80    5.70
  -4 -16   0   42.70    5.30
  -4 -16   0   42.50    6.00
   4 -16   0   37.70    5.60
  -4  16   0   44.40    4.80
   4  16   0   37.80    4.40
   4  16   0   40.70    5.50
  -4  16   0   43.40    5.80
  -4  16   0   37.90    4.70
  -5 -16   0    7.60    3.50
  -5 -16   0    8.30    3.50
  -5 -16   0   10.30    3.10
   5 -16   0   10.60    3.80
  -5 -16   0    7.50    3.70
  -5 -16   0   12.70    3.60
   5 -16   0    7.80    3.20
  -5 -16   0   12.00    3.10
   5 -16   0   13.80    3.90
   5  16   0    8.70    2.30
   5  16   0    8.60    2.90
  -5  16   0    5.20    2.10
  -5  16   0   10.80    2.60
  -5  16   0    5.00    2.90
  -6 -16   0   91.49    8.80
  -6 -16   0  102.59   10.20
   6 -16   0  111.69   10.20
  -6 -16   0  107.79    9.90
  -6 -16   0  103.99    9.20
   6 -16   0  108.79    9.40
  -6 -16   0  105.79    9.70
  -6 -16   0  106.39    9.80
  -6  16   0  106.69    8.50
  -6  16   0  109.79    9.60
   6  16   0   95.69    8.40
   6  16   0  103.09    9.70
  -6  16   0   97.69    8.50
   7 -16   0   10.60    1.80
  -7 -16   0   11.70    3.20
  -7 -16   0   13.90    3.40
  -7 -16   0   17.40    4.10
   7 -16   0   18.30    4.10
  -7 -16   0   13.00    4.00
  -7 -16   0   18.80    4.00
  -7 -16   0   16.70    4.40
   7 -16   0   16.40    3.90
  -7  16   0   17.40    3.10
  -7  16   0   14.70    3.00
   7  16   0   13.50    4.00
   7  16   0   13.80    3.00
  -7  16   0   19.80    4.30
   8 -16   0   68.29    6.00
   8 -16   0   90.49    8.10
  -8 -16   0   81.79    8.20
  -8 -16   0   83.19    8.90
  -8 -16   0   94.09    8.00
  -8 -16   0   88.19    8.40
   8 -16   0   78.89    8.50
  -8 -16   0   77.99    7.70
  -8 -16   0   81.99    8.30
  -8  16   0   80.19    7.20
   8  16   0   84.59    7.20
  -8  16   0   93.99    7.20
  -9 -16   0   99.89    8.50
  -9 -16   0   97.39    9.00
   9 -16   0   86.29    6.90
  -9 -16   0  112.19    9.40
  -9 -16   0   95.69    8.50
  -9 -16   0  100.79    8.80
   9 -16   0   59.29   12.50
   9 -16   0   86.49    8.50
   9 -16   0   89.69    8.90
  -9 -16   0  108.59    9.90
   9  16   0   97.39    8.00
  -9  16   0   96.69    8.00
   9  16   0   92.79    8.60
  -9  16   0  104.89   11.10
  -9  16   0  107.09    7.90
 -10 -16   0    6.10    3.70
 -10 -16   0    8.20    2.90
  10 -16   0    3.70    3.70
 -10 -16   0    6.60    3.00
 -10 -16   0    8.40    2.80
 -10 -16   0   10.60    3.60
 -10 -16   0    8.30    3.60
  10 -16   0    8.80    3.20
  10  16   0   12.30    3.10
 -10  16   0    9.40    2.60
 -10  16   0    6.70    2.30
 -10  16   0   13.00    3.60
 -11 -16   0   -0.90    2.50
 -11 -16   0   -2.70    3.60
 -11 -16   0   -0.60    2.50
 -11 -16   0    1.30    3.00
 -11 -16   0   -0.80    2.00
  11 -16   0    1.10    3.00
 -11 -16   0   -1.40    2.30
  11 -16   0   -0.60    4.00
 -11  16   0    3.40    2.30
 -11  16   0   -0.40    1.80
  11  16   0    3.10    2.50
 -11  16   0    2.60    2.60
 -12 -16   0   55.79    5.60
  12 -16   0   42.10    6.50
 -12 -16   0   62.29    6.50
  12 -16   0   44.20    4.70
 -12 -16   0   66.89    6.90
  12 -16   0   43.70    5.50
 -12 -16   0   55.99    6.00
 -12 -16   0   43.80    5.00
 -12 -16   0   54.09    5.80
 -12  16   0   55.89    6.40
 -12  16   0   62.79    5.20
  12  16   0   56.39    6.20
 -12  16   0   63.09    6.10
  12  16   0   55.49    5.40
 -13 -16   0    3.00    2.20
  13 -16   0    2.20    1.50
 -13 -16   0    6.30    3.00
 -13 -16   0    4.80    3.70
 -13 -16   0    7.70    4.10
  13 -16   0    4.80    3.00
 -13 -16   0    9.60    4.10
  13  16   0    2.60    2.60
 -13  16   0    4.00    2.20
 -13  16   0    6.40    2.30
  13  16   0    6.30    2.30
 -14 -16   0    6.00    3.80
 -14 -16   0   11.50    3.10
  14 -16   0    3.40    2.60
 -14 -16   0   10.00    3.00
 -14 -16   0    3.30    2.30
 -14 -16   0    9.70    2.50
 -14  16   0    4.50    2.70
 -14  16   0    4.90    2.20
  14  16   0    9.30    2.30
 -14  16   0   11.10    2.40
  14  16   0    6.10    2.70
 -15 -16   0    3.80    2.40
 -15 -16   0    2.10    1.70
 -15 -16   0    5.20    2.30
  15 -16   0    2.60    3.40
 -15 -16   0    3.30    1.80
 -15 -16   0    3.70    2.40
  15  16   0    0.30    2.10
 -15  16   0    3.50    1.90
 -15  16   0    6.60    1.70
  15  16   0    1.80    2.00
 -15  16   0    2.10    1.90
 -16 -16   0    1.40    1.90
 -16 -16   0    0.40    1.60
 -16 -16   0    0.20    1.90
  16 -16   0   -2.00    1.70
 -16 -16   0   -1.60    1.80
  16  16   0   -1.50    1.70
 -16  16   0    0.70    1.40
 -16  16   0   -0.20    1.70
  16  16   0   -0.40    1.40
 -17 -16   0    1.70    1.60
  17 -16   0    2.70    2.20
 -17 -16   0    1.90    1.50
  17  16   0    3.50    1.40
 -17  16   0    2.00    1.20
  17  16   0    0.10    1.80
 -17  16   0    1.40    1.10
   0 -17   0    1.00    2.60
   0 -17   0    0.80    2.80
   0 -17   0    1.90    2.70
   0 -17   0    6.30    2.90
   0  17   0   -1.10    2.00
   0  17   0    0.40    2.30
   1 -17   0   15.40    3.60
  -1 -17   0   24.40    4.60
   1 -17   0   22.00    4.30
  -1 -17   0   31.60    4.80
  -1 -17   0   33.30    5.20
  -1 -17   0   16.40    4.10
   1 -17   0   22.50    4.40
   1 -17   0   21.20    4.60
  -1  17   0   17.30    3.80
  -1  17   0   22.70    3.40
   1  17   0   24.50    3.60
   1  17   0   12.20    3.50
  -2 -17   0    2.70    3.10
   2 -17   0   -0.50    2.60
  -2 -17   0    2.10    2.80
  -2 -17   0    3.10    2.80
  -2 -17   0    0.90    2.70
   2 -17   0    1.40    2.90
   2 -17   0    3.80    2.90
   2 -17   0    0.10    2.70
   2  17   0    4.50    2.20
  -2  17   0   -0.50    3.60
  -2  17   0    2.20    2.10
  -2  17   0   -2.70    2.30
   3 -17   0    9.60    3.70
   3 -17   0    0.50    2.80
  -3 -17   0    3.70    3.00
   3 -17   0    8.10    3.30
  -3 -17   0    6.30    3.00
  -3 -17   0   -1.30    2.70
  -3 -17   0    6.60    3.30
   3  17   0    8.10    2.40
  -3  17   0    3.80    2.80
  -3  17   0    4.10    2.20
   3  17   0   -2.90    3.70
  -3  17   0    4.10    2.30
   4 -17   0    7.90    3.40
   4 -17   0   14.80    3.90
  -4 -17   0    7.40    3.40
   4 -17   0   11.80    3.80
  -4 -17   0   12.70    3.80
  -4 -17   0    9.80    3.30
  -4 -17   0   10.80    3.60
  -4 -17   0    9.10    3.60
  -4  17   0   13.20    3.30
   4  17   0   17.60    3.70
  -4  17   0   12.90    2.70
   4  17   0   11.60    2.70
   5 -17   0   73.29    7.80
  -5 -17   0   71.89    6.90
  -5 -17   0   69.19    7.30
  -5 -17   0   67.09    7.20
   5 -17   0   52.39    6.60
  -5 -17   0   69.99    7.50
  -5 -17   0   64.29    7.60
  -5  17   0   62.89    6.00
  -5  17   0   73.29   10.30
   5  17   0   60.29    6.40
  -5  17   0   60.29    6.90
   5  17   0   65.39    6.90
   6 -17   0   55.99    6.80
   6 -17   0   49.60    5.90
  -6 -17   0   56.89    6.00
  -6 -17   0   50.79    6.40
  -6 -17   0   53.39    6.10
  -6 -17   0   45.40    6.20
  -6 -17   0   53.09    6.90
  -6  17   0   46.20    6.10
   6  17   0   44.10    5.80
  -6  17   0   52.39    6.00
  -6  17   0   51.59    5.10
  -7 -17   0   34.60    5.10
  -7 -17   0   22.50    5.80
   7 -17   0   25.30    4.70
  -7 -17   0   31.40    4.80
  -7 -17   0   31.00    5.40
   7 -17   0   30.10    4.30
  -7 -17   0   34.90    4.70
  -7 -17   0   32.80    5.20
  -7  17   0   27.20    3.60
  -7  17   0   33.70    4.80
   7  17   0   29.00    4.70
  -7  17   0   32.60    4.60
   8 -17   0   10.50    3.60
  -8 -17   0    7.30    2.70
  -8 -17   0   18.10    3.80
  -8 -17   0    8.80    2.90
  -8 -17   0   12.30    3.10
  -8 -17   0   12.30    3.50
   8 -17   0   15.10    5.20
  -8 -17   0    9.90    3.70
  -8  17   0   13.90    2.70
   8  17   0    3.10    2.70
  -8  17   0   14.10    3.30
   8  17   0   11.70    2.60
  -8  17   0   15.50    4.20
  -9 -17   0    6.80    2.50
  -9 -17   0    7.40    3.00
   9 -17   0    3.30    2.60
  -9 -17   0    5.50    2.50
  -9 -17   0    5.00    3.80
  -9 -17   0    1.70    2.80
   9 -17   0    6.60    3.20
  -9 -17   0    3.00    3.20
  -9  17   0    7.90    3.00
  -9  17   0    4.30    2.20
   9  17   0    6.30    2.30
   9  17   0    6.40    2.90
  -9  17   0    5.80    2.10
 -10 -17   0   22.10    3.50
 -10 -17   0   22.10    6.20
 -10 -17   0   26.60    5.30
  10 -17   0   26.80    4.20
 -10 -17   0   30.10    5.00
 -10 -17   0   19.90    3.30
 -10  17   0   37.00    5.60
  10  17   0   25.10    3.40
 -10  17   0   24.30    3.90
  10  17   0   18.30    3.70
 -10  17   0   23.80    3.30
 -11 -17   0   65.19    6.90
 -11 -17   0   53.99    6.30
 -11 -17   0   69.29    8.70
 -11 -17   0   83.39    9.40
 -11 -17   0   73.89    7.30
  11 -17   0   60.19    6.50
 -11 -17   0   67.99    7.80
 -11  17   0   63.09    7.40
  11  17   0   46.10    6.60
  11  17   0   66.19    6.00
 -11  17   0   77.39    6.80
 -11  17   0   72.69    5.90
  12 -17   0   27.30    4.90
 -12 -17   0   38.70    5.30
 -12 -17   0   52.59    4.90
 -12 -17   0   42.20    5.00
 -12 -17   0   46.30    5.20
  12  17   0   41.70    4.20
 -12  17   0   43.20    4.20
 -12  17   0   38.00    4.20
  12  17   0   36.10    4.80
 -13 -17   0    2.10    2.20
 -13 -17   0    2.10    2.10
 -13 -17   0    0.60    1.80
 -13 -17   0   -0.50    2.40
  13  17   0    0.70    1.80
 -13  17   0   -2.00    1.70
 -13  17   0    0.90    1.60
  13  17   0   -1.90    1.90
 -13  17   0   -0.70    1.60
 -14 -17   0    1.30    1.80
 -14 -17   0    0.40    1.60
 -14 -17   0    0.00    1.80
 -14 -17   0    4.70    2.30
 -14  17   0    1.10    1.50
  14  17   0    1.80    1.40
 -14  17   0   -0.60    1.30
  14  17   0    3.60    2.40
 -14  17   0   -1.10    1.50
 -15 -17   0   10.90    4.00
 -15 -17   0   14.50    2.30
 -15 -17   0   17.80    2.70
 -15  17   0   15.90    2.00
  15  17   0   14.20    1.90
   0 -18   0  104.89    8.90
   0 -18   0  110.29    9.50
   0 -18   0  101.89    9.10
   0 -18   0   84.69    8.40
   0  18   0   96.09    8.80
   0  18   0   91.19    9.20
  -1 -18   0    5.50    2.90
   1 -18   0    3.30    3.00
   1 -18   0    1.80    2.50
   1 -18   0    5.20    2.80
  -1 -18   0    1.90    2.80
  -1 -18   0    2.60    3.00
  -1 -18   0    4.10    2.80
  -1  18   0    4.70    3.00
   1  18   0    0.30    2.50
  -1  18   0    4.30    2.70
   2 -18   0    0.20    2.70
  -2 -18   0   -0.30    2.70
   2 -18   0    0.50    2.80
   2 -18   0    3.30    2.70
  -2 -18   0    0.80    2.50
  -2 -18   0    3.50    4.30
  -2 -18   0   -1.50    2.40
  -2  18   0    0.40    2.40
  -2  18   0    0.60    2.40
   2  18   0    1.00    2.60
   2  18   0   -1.00    2.10
   3 -18   0   14.70    4.90
  -3 -18   0   12.00    5.30
  -3 -18   0   24.20    4.40
  -3 -18   0   14.70    3.70
   3 -18   0   22.30    4.40
  -3 -18   0   22.30    4.10
  -3  18   0   25.10    4.20
   3  18   0   16.10    3.40
   3  18   0   19.00    3.00
  -3  18   0   20.30    3.70
  -4 -18   0   15.00    3.70
   4 -18   0   13.30    3.70
   4 -18   0    4.90    3.20
  -4 -18   0   12.50    5.60
  -4 -18   0   10.30    3.40
  -4 -18   0   10.30    3.20
  -4  18   0   12.40    3.00
  -4  18   0    7.90    2.30
   4  18   0    7.90    2.70
  -4  18   0   11.80    3.20
   4  18   0   11.40    2.60
  -5 -18   0   -3.70    2.30
  -5 -18   0    1.70    3.80
   5 -18   0    7.60    4.00
  -5 -18   0   -2.30    2.70
  -5 -18   0    1.50    2.80
   5 -18   0   -1.70    2.80
  -5  18   0    0.20    2.60
   5  18   0   -0.30    2.20
  -5  18   0    1.80    2.20
   5  18   0    2.80    2.00
  -5  18   0   -5.20    2.50
   6 -18   0  110.19    9.80
  -6 -18   0  127.29   11.30
   6 -18   0  106.69    9.10
  -6 -18   0  102.59   10.00
  -6 -18   0  125.89   10.60
  -6 -18   0   90.89   10.30
  -6  18   0  113.09    9.50
   6  18   0  101.79    9.30
  -6  18   0  129.29    8.90
   6  18   0  104.09    8.50
  -7 -18   0   22.20    4.20
   7 -18   0   28.60    3.80
  -7 -18   0   22.00    3.80
  -7 -18   0   18.90    4.30
   7 -18   0   23.50    4.40
  -7  18   0   30.70    3.80
  -7  18   0   33.70    4.50
  -7  18   0   31.50    3.90
   7  18   0   30.70    3.50
   8 -18   0   20.30    3.50
  -8 -18   0   15.70    5.50
   8 -18   0   18.80    3.40
  -8 -18   0   22.40    4.10
  -8 -18   0   17.80    3.20
  -8 -18   0   27.80    4.10
   8  18   0   19.70    3.60
  -8  18   0   15.60    2.70
  -8  18   0   27.40    4.00
   8  18   0   22.40    3.10
  -8  18   0   16.30    3.30
  -9 -18   0    0.80    2.60
  -9 -18   0    3.10    2.40
  -9 -18   0    2.00    1.90
  -9 -18   0    0.70    2.40
   9 -18   0    0.00    2.10
   9  18   0   -2.10    2.00
   9  18   0   -1.30    1.90
  -9  18   0    1.90    1.80
  -9  18   0    0.00    2.40
  -9  18   0    1.90    1.80
 -10 -18   0   14.10    3.00
 -10 -18   0   17.40    3.30
 -10 -18   0   17.10    3.30
 -10 -18   0   13.40    2.30
  10 -18   0   14.70    3.00
 -10  18   0   10.50    2.10
  10  18   0   14.30    2.90
 -10  18   0   17.50    2.40
 -10  18   0   13.60    2.70
  10  18   0   12.40    2.30
 -11 -18   0    2.70    2.20
 -11 -18   0    4.50    2.20
 -11 -18   0    9.00    2.50
 -11  18   0    3.10    1.50
  11  18   0    3.70    1.60
  11  18   0    5.00    2.20
 -12 -18   0    0.60    1.70
 -12 -18   0   -1.90    1.70
 -12 -18   0    0.70    2.30
  12  18   0   -1.10    1.60
 -12  18   0   -0.20    1.20
  12  18   0   -1.10    1.20
 -12  18   0   -0.40    1.20
 -12  18   0    1.30    1.70
 -13 -18   0    4.70    1.60
 -13 -18   0    5.90    2.20
 -13 -18   0    2.80    1.70
 -13  18   0    1.00    2.10
 -13  18   0    3.80    1.20
  13  18   0    3.40    1.80
 -13  18   0    2.00    1.30
   0 -19   0   -2.00    2.10
   0 -19   0    2.00    2.50
   0 -19   0   -0.70    2.30
   0  19   0   -0.90    1.70
   0  19   0   -2.10    2.10
  -1 -19   0   30.00    5.20
   1 -19   0   23.10    3.70
   1 -19   0   28.80    4.90
  -1 -19   0   22.90    3.90
  -1 -19   0   31.00    4.40
   1  19   0   22.90    3.10
  -1  19   0   31.00    4.90
   1  19   0   21.80    3.60
  -1  19   0   26.90    3.20
  -2 -19   0    0.50    2.00
  -2 -19   0    1.00    2.30
   2 -19   0    3.10    2.40
  -2 -19   0   -0.50    2.20
   2 -19   0    1.00    2.50
  -2 -19   0    3.80    2.60
   2  19   0    2.70    2.20
  -2  19   0   -0.20    1.70
   2  19   0   -1.20    1.60
  -2  19   0    1.10    2.20
  -3 -19   0   -1.10    2.40
  -3 -19   0    0.10    2.20
  -3 -19   0   -2.40    2.20
  -3 -19   0    0.60    2.40
   3 -19   0   -1.50    2.30
   3 -19   0   -0.50    2.10
   3  19   0    0.30    2.10
   3  19   0    1.50    1.70
  -3  19   0   -0.60    2.00
  -3  19   0    0.70    1.80
   4 -19   0    8.60    2.60
  -4 -19   0    6.80    2.70
  -4 -19   0    7.50    2.80
  -4 -19   0    4.70    3.50
  -4 -19   0    5.10    2.60
   4 -19   0    7.00    3.00
  -4  19   0    5.10    2.30
   4  19   0    5.90    2.40
   4  19   0    6.40    2.50
  -4  19   0    3.80    1.90
   5 -19   0   10.10    2.80
  -5 -19   0   13.90    3.00
  -5 -19   0   17.80    3.30
  -5 -19   0   16.50    4.10
   5 -19   0   14.50    3.40
  -5 -19   0   17.10    3.40
   5  19   0   19.60    3.00
  -5  19   0   17.70    2.50
  -5  19   0   17.30    3.00
   5  19   0   15.70    3.00
  -6 -19   0    6.40    2.60
   6 -19   0    2.90    2.50
  -6 -19   0    4.40    2.30
   6 -19   0    2.80    2.00
  -6 -19   0    3.80    3.30
  -6 -19   0    2.30    2.10
   6  19   0    3.20    1.80
  -6  19   0    2.80    2.10
   6  19   0   -2.20    1.70
  -6  19   0    3.60    1.70
   7 -19   0    7.60    2.60
  -7 -19   0   12.00    3.10
  -7 -19   0   10.10    2.70
  -7 -19   0   15.40    2.90
  -7 -19   0    8.80    2.90
  -7  19   0   13.20    2.20
   7  19   0    6.90    2.80
   7  19   0    6.20    1.90
  -7  19   0    9.70    2.40
  -8 -19   0    2.20    2.00
  -8 -19   0    0.70    2.00
  -8 -19   0   -0.70    1.50
   8 -19   0    2.60    1.80
  -8 -19   0    1.70    2.10
   8  19   0    1.10    1.40
  -8  19   0    3.30    1.90
  -8  19   0    1.10    1.40
   8  19   0    2.60    2.60
  -9 -19   0    1.10    1.90
  -9 -19   0    1.30    1.70
  -9 -19   0    4.00    2.10
   9 -19   0    0.60    1.70
   9  19   0   -0.10    2.00
  -9  19   0    2.60    2.10
 -10 -19   0    0.50    1.50
 -10 -19   0    0.50    1.50
 -10 -19   0    1.80    2.00
  10  19   0   -2.70    1.10
 -10  19   0    3.80    1.40
   0 -20   0    1.60    1.90
   0 -20   0    1.70    2.00
   0  20   0    2.40    2.00
   0  20   0    1.60    1.40
  -1 -20   0  100.09    8.00
   1 -20   0   67.09    6.90
   1 -20   0   77.59    7.40
  -1 -20   0   90.39    7.70
   1  20   0  107.69    8.60
  -1  20   0   93.29    6.70
   1  20   0   95.49    6.70
   2 -20   0    5.40    2.30
   2 -20   0    4.00    1.90
  -2 -20   0    8.90    2.50
  -2 -20   0    3.90    2.30
  -2  20   0   10.70    1.80
   2  20   0    5.80    1.60
   2  20   0    6.60    2.20
  -2  20   0    5.60    2.50
  -3 -20   0   42.00    4.70
   3 -20   0   33.90    5.10
  -3 -20   0   37.50    4.70
   3 -20   0   27.40    3.50
   3  20   0   36.80    3.30
  -3  20   0   27.90    3.20
  -3  20   0   23.80    4.00
  -4 -20   0   -1.80    2.20
   4 -20   0   -0.40    2.00
  -4 -20   0    1.40    1.80
  -4  20   0    0.20    1.30
   4  20   0    2.00    1.30
  -4  20   0   -1.40    1.80
  -5 -20   0   13.30    2.40
   5 -20   0    8.30    2.20
  -5 -20   0    9.60    2.20
  -5 -20   0   11.50    2.30
   5  20   0   13.90    2.10
  -5  20   0   14.60    1.90
  -5  20   0   11.90    2.50
  -6 -20   0    6.80    1.70
   6 -20   0    8.80    2.60
  -6 -20   0   14.70    2.80
  -6  20   0    8.60    2.20
  -6  20   0    5.80    1.80
 -28   0   1    0.70    2.30
 -28   0   1   -0.70    1.60
  27   0  -1   -0.80    1.50
 -27   0   1    1.30    1.80
 -26   0   1   -1.00    1.90
  26   0  -1   -0.40    2.70
  25   0  -1    1.00    2.00
  25   0  -1    2.00    2.10
  24   0  -1    2.40    2.80
  24   0  -1    1.10    2.00
  24   0  -1    0.50    2.10
  23   0  -1    2.40    2.30
  23   0  -1    0.10    3.10
 -23   0   1   -1.30    1.40
 -23   0   1    0.80    1.80
  23   0  -1   -2.10    2.00
  22   0  -1    9.60   13.60
  22   0  -1   -3.50    2.50
  22   0  -1    4.40   12.40
 -22   0   1   -0.50    2.20
  22   0  -1   -0.60    2.40
  21   0  -1    4.90   10.00
  21   0  -1    1.30    2.60
 -21   0   1   -3.10    1.50
 -21   0   1    1.10    1.70
  21   0  -1   -0.70    2.10
  21   0  -1    0.10    2.20
  21   0  -1   -4.90   10.80
  20   0  -1    0.20    2.10
  20   0  -1    1.40    2.40
 -20   0   1    1.60    1.80
  20   0  -1    2.50    8.70
  20   0  -1   -0.10    2.50
 -20   0   1    2.50    1.90
  20   0  -1   -6.10    9.50
 -20   0   1   19.90   11.10
  19   0  -1   -3.70    8.20
 -19   0   1   -0.20    1.70
 -19   0   1   -0.30    1.80
  19   0  -1    7.10   12.80
  19   0  -1  -13.80    9.00
  19   0  -1    0.80    2.70
 -19   0   1    5.50    8.80
  19   0  -1    0.20    2.30
 -18   0   1    2.70    7.10
 -18   0   1   -0.30    1.50
  18   0  -1  -13.80    5.70
  18   0  -1    1.80   14.40
  18   0  -1   -2.10    2.40
  18   0  -1   -3.60    2.00
  18   0  -1  -10.90    7.70
 -18   0   1    1.30    1.60
  18   0  -1    3.00    2.40
  17   0  -1    1.60    1.90
 -17   0   1    0.60    1.50
  17   0  -1    2.40    2.50
  17   0  -1    6.10    6.30
 -17   0   1  -10.20    5.40
  17   0  -1    6.00    6.50
  17   0  -1    0.00    1.70
  16   0  -1   -0.50    5.00
 -16   0   1    0.60    4.90
 -16   0   1    2.00    1.50
  16   0  -1    0.50    1.80
  16   0  -1   -1.60    1.70
  16   0  -1   -1.90    5.00
  16   0  -1   -0.90    1.90
  15   0  -1    0.30    1.80
  15   0  -1   -1.80    4.00
 -15   0   1    7.80    5.10
 -15   0   1    1.60    1.40
  15   0  -1    1.50    4.50
  15   0  -1    1.20   14.00
  14   0  -1    0.10   12.60
  14   0  -1    0.20   10.50
 -14   0   1   -0.70    9.90
  14   0  -1   -0.20    4.20
 -14   0   1    6.30    4.60
  14   0  -1    1.60    1.90
  14   0  -1   -2.50    4.50
  13   0  -1   -0.10    1.50
 -13   0   1    5.70    3.70
 -13   0   1   -4.20    7.90
  13   0  -1    2.10    4.60
  13   0  -1   -4.50    3.40
  13   0  -1    2.40    8.50
  13   0  -1   -5.60    8.90
  12   0  -1   -2.10    1.30
 -12   0   1   -5.60    5.70
  12   0  -1   -1.20    7.30
  12   0  -1    0.60    6.70
 -12   0   1    3.60    3.00
  12   0  -1   -2.20    3.30
  12   0  -1    2.80    4.20
  11   0  -1    0.20    2.80
 -11   0   1   -2.80    2.50
  11   0  -1    2.10    1.60
  11   0  -1    4.30    6.70
  11   0  -1   -0.20    5.40
 -11   0   1    5.90    5.10
  11   0  -1    2.60    3.40
  10   0  -1    3.10    2.60
  10   0  -1    2.80    3.40
  10   0  -1   -6.30    5.20
 -10   0   1    4.40    3.90
  10   0  -1   -7.50    4.00
 -10   0   1    2.70    2.70
   9   0  -1   -1.70    3.30
   9   0  -1    1.90    3.60
   9   0  -1    1.10    2.80
  -9   0   1   -2.10    2.00
  -9   0   1    0.80    3.00
   9   0  -1   -0.30    2.70
   8   0  -1   -3.30    2.20
   8   0  -1   -2.40    3.80
   8   0  -1   -2.50    2.60
  -8   0   1    1.30    1.90
  -8   0   1   -1.50    1.90
   8   0  -1   -0.40    2.90
   7   0  -1   -1.10    1.50
  -7   0   1   -1.00    2.10
   7   0  -1   -2.10    1.80
   7   0  -1    2.20    3.40
   6   0  -1   -0.90    1.90
   6   0  -1    2.40    3.00
   6   0  -1   -1.50    2.10
  -6   0   1    1.20    1.60
  -6   0   1   -0.50    2.10
  -5   0   1    2.10    1.90
   5   0  -1    1.40    2.10
  -5   0   1   -0.80    1.30
   5   0  -1   -0.90    2.50
   5   0  -1   -1.40    1.20
   5   0  -1   -0.40    2.20
  -4   0   1   -1.00    1.20
   4   0  -1    2.60    1.90
   4   0  -1    1.70    1.70
   4   0  -1   -0.90    1.20
  -4   0   1   -0.40    1.20
   4   0  -1    2.50    1.80
  -3   0   1    0.30    0.90
   3   0  -1   -0.90    1.30
   3   0  -1    0.20    0.90
   3   0  -1    1.00    1.00
   3   0  -1    0.00    1.30
  -3   0   1    1.40    1.10
   2   0  -1    0.40    0.90
   2   0  -1    0.70    0.80
  -2   0   1   -0.70    0.60
  -2   0   1   -0.80    0.50
   2   0  -1    0.60    0.70
   2   0  -1   -0.20    0.80
  -1   0   1    0.10    0.60
  -1   0   1    0.60    0.40
   1   0  -1    0.30    0.40
   1   0  -1    0.80    0.50
  -1   0   1    0.40    0.50
   1   0  -1   -0.20    0.30
   1   0  -1   -0.30    0.50
   1   0   1    1.30    0.70
   1   0   1   -0.20    0.50
   1   0   1    0.90    0.60
  -1   0  -1    0.40    0.60
   1   0   1    0.60    0.50
  -1   0  -1    0.30    0.80
   2   0   1   -0.70    0.70
   2   0   1   -0.70    0.80
   2   0   1   -0.40    1.10
  -2   0  -1    0.80    0.80
  -2   0  -1   -0.70    0.90
   3   0   1   -0.30    1.40
   3   0   1   -0.30    1.40
  -3   0  -1    1.50    1.40
   3   0   1    1.10    1.20
  -3   0  -1   -0.60    1.00
   3   0   1    0.50    1.70
  -4   0  -1    2.30    2.00
   4   0   1    1.90    2.50
   4   0   1    0.10    1.20
  -4   0  -1    0.70    1.20
   4   0   1   -1.50    2.30
   4   0   1    0.40    1.90
   5   0   1   -3.20    2.90
   5   0   1   -0.60    2.00
   5   0   1    2.90    3.00
  -5   0  -1   -1.80    1.50
   5   0   1    4.00    2.30
  -5   0  -1    2.90    2.10
   6   0   1    1.60    1.90
  -6   0  -1   -1.10    1.40
   6   0   1   -1.00    1.60
   6   0   1    3.80    3.60
   6   0   1    0.60    2.80
  -6   0  -1   -2.70    1.90
   7   0   1    1.00    2.50
   7   0   1   -3.60    2.40
   7   0   1   -2.10    2.20
  -7   0  -1    1.30    2.30
   7   0   1   -5.40    4.00
  -7   0  -1    3.30    2.80
   8   0   1   -4.50    4.90
  -8   0  -1    3.90    2.80
  -8   0  -1   -1.70    3.00
   8   0   1    0.30    3.40
   8   0   1    0.10    1.80
   8   0   1   -1.20    3.20
   9   0   1    5.80    4.30
  -9   0  -1   -2.20    2.50
   9   0   1   -0.60    5.70
   9   0   1   -2.40    2.70
  -9   0  -1    0.00    3.70
   9   0   1   -8.00    2.80
 -10   0  -1   -4.30    4.10
  10   0   1   -4.20    7.10
  10   0   1    2.60    3.70
  10   0   1   -0.90    1.30
 -10   0  -1   -1.70    2.60
  10   0   1   -0.80    3.00
  11   0   1    3.70    4.50
  11   0   1    3.70    3.10
 -11   0  -1    2.40    5.90
 -11   0  -1   -0.70    3.10
  11   0   1   -0.20    1.60
  11   0   1   -7.50    8.10
  11   0   1    0.00    6.50
  12   0   1    0.80    1.60
 -12   0  -1   -1.40    3.30
 -12   0  -1   -3.90    7.50
  12   0   1  -10.70   10.20
  12   0   1    4.10    4.30
  12   0   1   -3.00    4.20
  12   0   1   -5.40    9.00
 -13   0  -1   -3.10   10.10
  13   0   1  -11.60   12.20
  13   0   1   -9.00   12.20
  13   0   1    0.40    1.60
  13   0   1   -0.30    4.50
 -13   0  -1   -1.90    3.60
  13   0   1   -3.60    3.80
  14   0   1   29.80   16.20
  14   0   1    0.00    1.70
  14   0   1   -1.70    1.50
  14   0   1    2.40    4.50
  14   0   1  -11.00   15.90
 -14   0  -1   -6.50    4.20
 -14   0  -1  -18.10   14.10
  14   0   1    6.50    6.10
 -15   0  -1   -0.10    5.30
  15   0   1   -1.30    1.50
  15   0   1   -8.40    5.30
  15   0   1    2.80    2.10
  15   0   1   -1.70    4.50
  16   0   1   -0.90    2.50
 -16   0  -1    4.70    6.10
  16   0   1   -7.20    5.60
 -16   0  -1    0.90    1.50
  16   0   1   -2.10    6.10
  16   0   1    2.00    2.30
  17   0   1   -2.00    8.50
  17   0   1    0.80    2.10
 -17   0  -1    2.10    1.80
 -17   0  -1   -0.80    1.40
  17   0   1    5.40    6.60
  17   0   1    1.70    1.80
  17   0   1   -1.50    1.90
 -18   0  -1   -1.70    1.70
  18   0   1    2.60    2.60
  18   0   1    7.50    8.30
  18   0   1   -1.40    2.30
  18   0   1   -5.70    7.30
 -18   0  -1    0.40    2.00
  18   0   1   -2.20    2.00
 -18   0  -1   -6.60    8.80
  19   0   1  -33.70   12.40
 -19   0  -1    0.00    1.50
  19   0   1   -2.50    2.20
  19   0   1    0.50    2.30
  19   0   1  -23.30    8.10
 -19   0  -1   -3.70   15.00
 -19   0  -1    1.60    1.90
  19   0   1   -6.10    1.80
  19   0   1   20.30   11.70
 -20   0  -1    0.10    1.70
  20   0   1    0.90    2.60
 -20   0  -1    0.50    1.50
  20   0   1   -3.60   11.60
  20   0   1   -2.40    9.70
  20   0   1   -5.30    2.00
  20   0   1    2.10    2.20
  21   0   1    1.20    2.40
  21   0   1   -0.60    2.40
  21   0   1   -1.50    2.50
  21   0   1   -1.40   13.00
  21   0   1    9.20   14.10
  22   0   1    0.50    2.60
 -22   0  -1    0.80    2.10
 -22   0  -1    0.50    1.60
  22   0   1   -0.80    2.00
  22   0   1    3.00    2.70
  23   0   1    3.10    2.30
  23   0   1    2.10    2.70
 -23   0  -1    0.40    3.50
  23   0   1   -0.60    2.10
  24   0   1    3.40    2.10
  24   0   1    4.00    2.20
  24   0   1    2.30    5.10
  25   0   1    2.60    2.70
  25   0   1    2.00    1.70
 -25   0  -1    0.20    2.50
 -26   0  -1    0.90    1.90
 -27   0  -1    0.20    1.50
 -27   0  -1   -0.60    1.40
 -28  -1   1   -1.60    1.50
 -28  -1   1   -0.30    1.80
 -28   1   1    2.40    1.80
  27  -1  -1   14.80    2.60
 -27  -1   1   16.40    3.00
 -27   1   1   20.70    3.10
 -26  -1   1   -0.30    2.10
  26  -1  -1    0.70    1.90
  26   1  -1    3.00    2.20
  26   1  -1    2.60    2.00
 -25  -1   1   81.79    7.50
  25  -1  -1   74.29    7.30
  25   1  -1   91.09    8.20
  25   1  -1   70.99    7.10
  24  -1  -1  103.89    9.10
  24  -1  -1   94.99    8.10
 -24   1   1  104.39    7.80
  24   1  -1  108.19    8.40
  24   1  -1  113.79    9.90
  24   1  -1  107.19    9.20
  23  -1  -1   51.89    6.30
 -23  -1   1   62.39    5.90
  23  -1  -1   64.29    5.60
 -23   1   1   49.40    4.90
  23   1  -1   58.29    5.80
  23   1  -1   42.40    7.70
  23   1  -1   58.19    6.30
  22  -1  -1   24.30    4.90
  22  -1  -1    3.90   19.70
  22  -1  -1   23.20    4.20
  22  -1  -1   25.00    5.60
 -22  -1   1   26.00    3.40
 -22  -1   1   23.60    3.30
  22  -1  -1   47.00   16.80
  22   1  -1   25.10    4.50
  22   1  -1   22.60    4.40
 -22   1   1   26.50    3.70
  21  -1  -1    5.50    3.00
 -21  -1   1    9.40    2.10
  21  -1  -1   14.10   10.20
  21  -1  -1    8.70    2.60
 -21  -1   1    9.90    2.10
  21  -1  -1    7.60    2.90
  21  -1  -1   24.40   13.90
  21   1  -1    5.20    2.60
  21   1  -1    9.80    3.10
 -21   1   1   12.50    2.50
  21   1  -1   14.40   10.80
 -21   1   1    3.30    2.00
 -21   1   1    0.80   12.80
  21   1  -1   13.80    3.80
  21   1  -1   -8.40   11.40
 -20  -1   1   42.70    4.50
  20  -1  -1   44.50    5.20
 -20  -1   1   44.20    4.40
  20  -1  -1   51.59    5.90
  20  -1  -1   23.00   14.40
  20  -1  -1   32.10   12.50
  20  -1  -1   36.90    5.60
  20  -1  -1   32.90   12.00
 -20   1   1   40.10    4.40
  20   1  -1   39.60    5.90
  20   1  -1   38.40   14.70
 -20   1   1   43.20    4.60
  20   1  -1   58.99   13.40
  20   1  -1   40.40    5.70
  20   1  -1   38.30    5.00
 -19  -1   1 1983.90  127.09
  19  -1  -1 2003.00  127.69
  19  -1  -1 2039.00  126.99
  19  -1  -1 1873.01  127.99
  19  -1  -1 1932.31  139.69
  19  -1  -1 1882.61  136.29
 -19  -1   1 2078.69  126.79
 -19  -1   1 1902.51  132.99
 -19   1   1 2026.40  126.89
 -19   1   1 1951.70  126.89
  19   1  -1 1962.90  140.19
  19   1  -1 1949.60  128.79
  19   1  -1 2027.80  127.89
  19   1  -1 2032.60  127.09
  19   1  -1 1748.23  134.99
  18  -1  -1   41.40    5.30
  18  -1  -1   64.89   14.60
 -18  -1   1   48.80    4.60
 -18  -1   1   58.39   11.50
  18  -1  -1   60.89   12.40
  18  -1  -1   50.49    5.70
  18  -1  -1   49.20    6.30
 -18  -1   1   51.99    5.20
  18  -1  -1   10.60    9.80
  18   1  -1   27.00   12.90
  18   1  -1   51.19    6.90
 -18   1   1   59.99   11.20
  18   1  -1   46.10   14.10
  18   1  -1   48.90   11.50
 -18   1   1   45.60    4.70
  18   1  -1   51.39    5.80
  18   1  -1   49.50    7.70
 -17  -1   1   14.80    7.40
  17  -1  -1    7.40    2.40
 -17  -1   1   10.90    2.20
  17  -1  -1    7.60    2.50
 -17  -1   1    6.80    2.00
  17  -1  -1    4.50   19.70
  17  -1  -1    9.30    2.80
  17  -1  -1    7.60    7.30
  17  -1  -1   -2.00    6.80
  17   1  -1    6.90    8.60
  17   1  -1    9.80    6.80
  17   1  -1    5.60    2.40
  17   1  -1    5.80    3.30
  17   1  -1    7.50    2.70
 -17   1   1    6.10    1.60
  17   1  -1   10.00    8.10
  16  -1  -1    3.20    1.80
  16  -1  -1   14.90   14.70
  16  -1  -1    3.40    2.20
 -16  -1   1    8.80    6.00
 -16  -1   1    2.70    1.70
  16   1  -1    2.60    2.00
  16   1  -1    6.90    5.80
 -16   1   1    2.70    2.10
 -16   1   1    4.20    1.70
  16   1  -1   -7.80    5.80
 -16   1   1    1.50    4.90
  16   1  -1    6.90    2.60
 -15  -1   1   31.40    3.40
 -15  -1   1   16.00   14.80
  15  -1  -1   38.50   19.50
  15  -1  -1   37.70    9.80
  15  -1  -1   25.30   14.80
  15  -1  -1   37.60    9.10
 -15  -1   1   29.40    7.90
  15  -1  -1   38.50    5.70
  15  -1  -1   30.80    4.40
  15   1  -1   45.10   19.80
 -15   1   1   31.00    3.40
  15   1  -1   35.30    8.50
 -15   1   1   35.50   17.10
 -15   1   1   36.10    8.10
  15   1  -1   33.10   17.70
  15   1  -1   40.00   10.90
 -14  -1   1   -0.40    4.20
  14  -1  -1   -4.50    3.90
  14  -1  -1   -3.60   12.60
 -14  -1   1   -3.40   10.30
  14  -1  -1   -1.60    9.70
  14  -1  -1    0.20    4.30
  14  -1  -1    0.70    1.80
 -14   1   1    3.20    4.40
 -14   1   1   20.50   11.90
  14   1  -1    4.90   13.10
 -14   1   1    3.10    1.50
  14   1  -1   -1.50    1.60
  14   1  -1   -7.90   13.50
  14   1  -1    9.30    6.00
  14   1  -1    4.60    4.50
  13  -1  -1  103.39   16.10
 -13  -1   1  112.69   12.40
 -13  -1   1  140.09   17.30
  13  -1  -1  132.79   18.60
  13  -1  -1  133.39   17.70
  13  -1  -1  123.09    9.70
  13  -1  -1  110.99   13.30
  13   1  -1  125.79   15.20
  13   1  -1  125.99    9.70
  13   1  -1  127.09   19.40
 -13   1   1  133.09   13.10
 -13   1   1  110.09   15.80
  13   1  -1  165.88   20.20
  13   1  -1  138.59   13.60
 -12  -1   1  119.89   14.10
  12  -1  -1   98.59   11.20
 -12  -1   1  129.19   11.50
  12  -1  -1   99.39   14.40
  12  -1  -1   93.29   13.80
  12  -1  -1   97.19   14.10
  12   1  -1  102.79   11.30
 -12   1   1  117.19   11.40
  12   1  -1  101.29   14.50
  12   1  -1   91.39    8.00
  12   1  -1  111.29   16.00
 -12   1   1   96.29   13.50
  12   1  -1  117.89   15.90
 -12   1   1   97.49    8.00
  11  -1  -1  265.97   23.90
  11  -1  -1  271.77   22.40
  11  -1  -1  277.37   19.00
  11  -1  -1  273.67   23.90
 -11  -1   1  290.87   21.70
  11  -1  -1  298.57   24.30
 -11  -1   1  273.17   23.20
  11   1  -1  292.47   19.10
 -11   1   1  284.27   21.90
 -11   1   1  280.17   23.10
  11   1  -1  265.37   24.30
  11   1  -1  267.57   26.20
  11   1  -1  260.37   23.50
  11   1  -1  260.37   21.80
 -10  -1   1 1950.70  129.39
  10  -1  -1 1974.30  130.49
  10  -1  -1 1985.40  131.39
  10  -1  -1 2046.80  131.59
  10  -1  -1 1982.40  131.69
 -10  -1   1 1975.50  130.59
  10   1  -1 1925.51  130.89
 -10   1   1 1968.80  130.69
  10   1  -1 2058.49  131.49
  10   1  -1 2006.90  131.69
  10   1  -1 1902.41  131.29
 -10   1   1 1965.90  130.79
   9  -1  -1  854.21   58.99
   9  -1  -1  847.52   59.59
  -9  -1   1  885.61   59.29
   9  -1  -1  869.61   60.09
   9  -1  -1  947.31   60.19
  -9  -1   1  838.92   58.09
  -9   1   1  837.32   58.29
  -9   1   1  838.72   59.09
   9   1  -1  840.52   59.89
   9   1  -1  881.81   58.69
   9   1  -1  889.91   59.99
   9   1  -1  864.31   59.79
   8  -1  -1  154.18   12.90
   8  -1  -1  144.59   13.60
  -8  -1   1  151.88   13.00
   8  -1  -1  142.59   13.40
   8  -1  -1  167.08   13.90
  -8  -1   1  145.49   12.20
  -8   1   1  146.89   13.10
   8   1  -1  154.48   12.70
   8   1  -1  140.19   14.50
   8   1  -1  168.78   13.70
   8   1  -1  165.28   13.80
  -8   1   1  143.19   12.50
   7  -1  -1  975.00   65.39
   7  -1  -1  959.20   65.69
  -7  -1   1  963.80   65.39
   7  -1  -1 1057.59   65.99
  -7  -1   1  921.11   64.49
   7  -1  -1 1031.40   66.29
   7   1  -1  975.90   65.59
   7   1  -1  955.20   65.99
  -7   1   1 1015.70   65.49
   7   1  -1  946.41   65.69
   7   1  -1 1008.60   64.99
  -7   1   1  959.10   64.79
   6  -1  -1   -2.20    2.90
  -6  -1   1    4.20    2.40
   6  -1  -1    6.20    2.70
   6  -1  -1    2.80    2.80
  -6  -1   1    4.40    1.90
   6  -1  -1    6.70    3.00
   6   1  -1    1.50    1.70
   6   1  -1    1.90    2.80
   6   1  -1    4.70    2.40
  -6   1   1    6.30    2.50
   6   1  -1    0.10    2.20
  -6   1   1    1.90    2.30
  -5  -1   1 1421.76   93.09
   5  -1  -1 1375.36   93.69
   5  -1  -1 1459.55   93.79
   5  -1  -1 1457.25   94.09
   5  -1  -1 1453.65   93.69
  -5  -1   1 1495.15   93.69
  -5   1   1 1454.65   93.29
   5   1  -1 1419.96   94.09
   5   1  -1 1475.95   93.29
   5   1  -1 1477.85   93.69
  -5   1   1 1402.96   93.59
   5   1  -1 1356.46   93.69
   4  -1  -1    5.70    1.80
  -4  -1   1    4.90    1.70
  -4  -1   1    3.70    1.70
   4  -1  -1    4.80    1.90
   4   1  -1    7.30    2.60
   4   1  -1    6.00    1.90
  -4   1   1    3.50    1.70
   4   1  -1    2.90    1.60
   4   1  -1    1.10    2.10
  -3  -1   1  332.47   23.20
   3  -1  -1  343.07   23.30
   3  -1  -1  360.96   23.30
   3  -1  -1  342.97   23.50
   3  -1  -1  338.17   23.30
  -3  -1   1  345.27   23.20
   3   1  -1  357.26   23.60
  -3   1   1  351.96   23.30
  -3   1   1  376.76   23.20
   3   1  -1  293.47   23.50
   3   1  -1  353.86   23.30
  -2  -1   1    3.70    1.00
   2  -1  -1    4.30    1.30
   2  -1  -1    3.20    1.00
  -2  -1   1    3.40    1.00
   2   1  -1    2.80    0.80
  -2   1   1    2.30    1.00
   2   1  -1    5.10    1.10
   2   1  -1    4.50    1.40
  -1  -1   1 2116.99  134.19
   1  -1  -1 2116.99  133.59
   1   1  -1 2039.30  133.89
  -1   1   1 2092.99  133.49
   0  -1  -1    2.10    0.70
   0  -1   1    2.50    0.80
   0  -1   1    3.00    0.90
   0  -1   1    2.80    1.00
   0  -1   1    4.70    1.00
   0  -1  -1    2.70    1.00
   0  -1   1    2.50    0.40
   0  -1   1    4.00    0.70
   0   1  -1    3.80    0.90
   0   1  -1    3.00    0.90
   0   1  -1    3.10    0.90
   1  -1   1   36.70    2.90
  -1  -1  -1   34.80    3.00
   1  -1   1   34.00    3.00
  -1  -1  -1   32.60    3.40
  -1  -1  -1   33.10    2.60
  -1  -1  -1   29.50    2.60
   1  -1   1   27.20    3.10
   1   1   1   32.10    2.40
   1   1   1   31.60    2.50
  -1   1  -1   35.30    3.00
  -2  -1  -1   28.80    2.50
   2  -1   1   20.60    3.10
  -2  -1  -1   31.30    3.50
   2  -1   1   31.50    3.20
   2  -1   1   24.20    2.90
   2  -1   1   28.00    3.00
  -2  -1  -1   24.40    2.70
  -2  -1  -1   24.00    2.60
   2   1   1   23.50    2.70
  -2   1  -1   27.90    2.80
   2   1   1   28.10    2.90
  -2   1  -1   26.20    3.00
   2   1   1   28.30    2.60
   3  -1   1   56.39    5.00
   3  -1   1   54.69    5.40
   3  -1   1   51.09    4.90
  -3  -1  -1   52.09    4.60
   3  -1   1   61.29    5.50
   3   1   1   45.10    5.00
  -3   1  -1   53.19    5.00
   3   1   1   53.59    4.80
   3   1   1   52.99    5.50
  -3   1  -1   57.39    5.20
   3   1   1   62.39    4.90
   4  -1   1   48.00    5.30
  -4  -1  -1   46.80    4.60
   4  -1   1   50.89    5.50
   4  -1   1   41.20    5.60
   4  -1   1   48.30    5.00
  -4   1  -1   44.90    5.10
   4   1   1   46.80    4.60
   4   1   1   52.09    5.00
   4   1   1   43.40    5.30
  -4   1  -1   51.79    5.20
   4   1   1   44.30    5.70
  -5  -1  -1  578.34   37.10
  -5  -1  -1  527.55   36.50
   5  -1   1  554.24   37.20
   5  -1   1  578.14   37.60
   5  -1   1  542.55   37.70
   5  -1   1  532.75   37.80
   5   1   1  531.15   36.80
   5   1   1  517.45   37.50
  -5   1  -1  548.15   37.00
  -5   1  -1  575.94   37.40
   5   1   1  534.45   37.20
   6  -1   1  851.71   60.29
   6  -1   1  916.41   59.89
   6  -1   1  901.51   60.49
   6  -1   1  950.40   60.89
  -6  -1  -1  898.11   59.19
  -6  -1  -1  907.61   59.79
   6   1   1  856.91   60.29
  -6   1  -1  895.31   61.29
   6   1   1  901.41   60.09
   6   1   1  937.41   61.29
  -6   1  -1  858.81   59.49
   6   1   1  891.21   59.49
  -7  -1  -1  350.66   23.70
   7  -1   1  302.17   23.40
   7  -1   1  332.87   24.60
  -7  -1  -1  318.27   22.90
   7  -1   1  313.57   24.10
   7  -1   1  305.87   24.20
   7   1   1  295.97   24.20
   7   1   1  337.37   24.10
  -7   1  -1  345.47   23.90
   7   1   1  287.27   23.90
   7   1   1  314.17   23.10
  -7   1  -1  322.27   23.20
   8  -1   1    3.90    5.40
  -8  -1  -1   11.20    3.70
   8  -1   1    9.10    4.10
   8  -1   1   16.70    4.40
   8  -1   1   12.10    4.10
  -8  -1  -1   12.90    4.00
  -8   1  -1   15.00    4.10
   8   1   1   11.80    6.00
   8   1   1    4.60    3.10
   8   1   1   18.80    4.80
  -8   1  -1   13.90    4.50
   8   1   1   10.10    4.50
  -9  -1  -1   49.50    6.90
   9  -1   1   48.30    7.40
   9  -1   1   47.50    8.60
   9  -1   1   46.20    7.90
  -9  -1  -1   48.80    7.20
   9  -1   1   62.99   11.00
   9   1   1   52.69    8.10
   9   1   1   38.20    9.60
  -9   1  -1   55.69    8.10
  -9   1  -1   47.00    6.70
   9   1   1   39.20    7.60
   9   1   1   43.80    8.10
  10  -1   1   15.80    5.50
 -10  -1  -1   15.60    4.30
  10  -1   1   15.20    5.80
  10  -1   1   17.40    5.90
  10  -1   1   15.30    5.10
 -10  -1  -1   15.00    5.70
  10  -1   1   16.00    2.60
  10   1   1   11.10    6.00
  10   1   1   12.00    4.60
  10   1   1   14.40    2.60
  10   1   1   14.00    4.80
 -10   1  -1   15.00    4.70
 -10   1  -1   27.20    6.40
  11  -1   1 2472.95  156.18
  11  -1   1 2374.46  157.58
  11  -1   1 2454.35  157.88
  11  -1   1 2254.57  152.08
  11  -1   1 2278.47  157.28
 -11  -1  -1 2388.46  154.68
  11   1   1 2380.86  157.98
 -11   1  -1 2507.85  156.98
 -11   1  -1 2313.57  154.88
  11   1   1 2384.46  157.58
  11   1   1 2206.58  151.98
  11   1   1 2391.76  155.48
  12  -1   1  271.57   25.50
  12  -1   1  257.17   17.90
  12  -1   1  248.38   23.80
 -12  -1  -1  280.07   21.20
  12  -1   1  238.88   21.90
 -12  -1  -1  274.97   24.20
  12  -1   1  311.77   27.20
  12   1   1  238.48   23.30
  12   1   1  245.88   17.80
 -12   1  -1  258.27   21.30
  12   1   1  243.88   21.70
  12   1   1  274.67   26.10
  12   1   1  217.68   26.70
 -12   1  -1  241.58   24.30
  13  -1   1  307.37   26.70
  13  -1   1  397.66   33.80
 -13  -1  -1  292.07   25.10
  13  -1   1  337.47   22.20
  13  -1   1  281.47   30.00
  13  -1   1  331.67   28.80
 -13   1  -1  300.27   29.90
  13   1   1  339.97   32.30
  13   1   1  320.57   22.10
 -13   1  -1  317.57   25.90
  13   1   1  302.57   28.50
  13   1   1  311.27   26.40
  14  -1   1   63.79    6.20
  14  -1   1   82.09   14.90
  14  -1   1   84.79   12.80
  14  -1   1   67.29   17.10
 -14  -1  -1   60.29    9.40
 -14   1  -1   60.59    5.50
  14   1   1   75.59   14.10
  14   1   1   55.99   10.70
  14   1   1   67.99   19.40
  14   1   1   69.89    5.90
 -14   1  -1   58.19   10.20
 -15  -1  -1    4.80    6.40
  15  -1   1    1.90    1.80
  15  -1   1   -4.30    6.30
  15  -1   1    0.10    2.30
  15  -1   1    0.40    1.90
 -15  -1  -1    1.20    2.00
  15   1   1    3.20    2.20
  15   1   1    1.60    1.70
 -15   1  -1    0.80    1.40
  15   1   1    0.80    4.60
  15   1   1    0.50    5.10
 -15   1  -1    2.90    5.60
  16  -1   1  143.79   11.80
  16  -1   1  147.89   11.50
 -16  -1  -1  158.28   11.60
  16  -1   1  142.49   19.20
 -16  -1  -1  193.88   17.80
 -16  -1  -1  140.69   10.40
  16  -1   1  150.78   11.50
  16  -1   1  150.98   22.10
  16   1   1  122.49   11.40
  16   1   1  118.89   18.30
  16   1   1  141.79   11.50
  16   1   1  163.48   23.20
 -16   1  -1  145.59   16.80
 -16   1  -1  138.29   10.60
  17  -1   1    8.20    7.10
 -17  -1  -1    3.40    1.90
  17  -1   1   -1.20    1.90
 -17  -1  -1    0.00    1.50
  17  -1   1    9.00    8.40
  17  -1   1    2.30    2.40
 -17  -1  -1    3.60    2.00
 -17  -1  -1   -9.40    9.00
  17   1   1    0.90    2.20
  17   1   1   -5.70    6.30
  17   1   1    1.90    2.20
 -17   1  -1    2.70    6.80
  17   1   1    2.10    8.60
 -17   1  -1   -1.60    1.40
  17   1   1    3.00    2.30
 -18  -1  -1   88.69    8.10
  18  -1   1   66.79   16.90
  18  -1   1  110.89   10.00
  18  -1   1   90.79    9.50
 -18  -1  -1   76.99    8.30
  18  -1   1  103.09    8.20
  18  -1   1   78.69   16.30
  18   1   1   90.19   19.20
 -18   1  -1   89.69   15.20
 -18   1  -1   98.79    7.50
  18   1   1   71.39   15.00
  18   1   1  101.29    8.10
  18   1   1   94.49    8.80
 -18   1  -1   89.79    7.80
  18   1   1   90.79    8.60
  19  -1   1   -1.60   13.40
  19  -1   1   33.30    4.40
  19  -1   1    5.90    9.60
  19  -1   1   26.70    4.70
 -19  -1  -1   29.40    3.40
  19  -1   1   32.70    5.10
 -19  -1  -1   28.00    4.00
  19  -1   1   27.70   13.80
  19   1   1   24.00   14.00
  19   1   1   47.60   15.90
 -19   1  -1   24.10    3.70
  19   1   1   30.90    4.70
 -19   1  -1   36.60    3.90
  19   1   1   30.80    4.40
  19   1   1   29.90    5.00
 -19   1  -1   31.30   12.40
  20  -1   1   40.00   13.30
  20  -1   1   31.40   13.60
 -20  -1  -1   38.10    4.40
  20  -1   1   33.00    5.10
 -20  -1  -1   35.70    3.70
  20  -1   1   47.40    5.10
  20  -1   1   34.50    5.20
  20   1   1   50.19   16.80
 -20   1  -1   34.20    4.30
 -20   1  -1   40.10    4.00
  20   1   1   35.50    5.20
  20   1   1   37.50   14.00
  20   1   1   34.10    5.50
  20   1   1   34.70    4.70
  21  -1   1  567.54   48.90
  21  -1   1  508.05   38.30
  21  -1   1  640.44   53.79
  21  -1   1  644.04   38.90
  21   1   1  439.16   49.20
  21   1   1  594.74   38.40
 -21   1  -1  535.75   38.50
  21   1   1  555.64   39.50
 -21   1  -1  512.35   38.60
  21   1   1  666.63   39.30
  22  -1   1    5.10    2.30
  22  -1   1   11.20    3.10
 -22  -1  -1    5.20    2.00
  22   1   1    6.80    3.10
  22   1   1    4.90    2.40
 -22   1  -1    5.30    1.80
  22   1   1    5.30    2.50
 -22   1  -1    5.80    2.10
  23  -1   1   49.99    6.30
  23  -1   1   70.99    6.70
  23  -1   1   70.59    5.80
  23   1   1   60.59    5.90
  23   1   1   47.60    6.70
 -24  -1  -1    3.20    2.50
  24  -1   1   -0.10    1.90
  24   1   1   -1.50    1.90
  24   1   1    4.10    2.80
  24   1   1   -3.10    2.50
  25  -1   1   41.40    4.90
 -25  -1  -1   54.39    5.50
  25   1   1   45.20    4.30
 -25   1  -1   43.80    5.90
  26  -1   1   -0.20    1.70
 -26  -1  -1    4.10    2.00
 -26   1  -1    0.10    1.90
 -27  -1  -1    7.20    2.20
 -27  -1  -1    7.50    1.90
 -27   1  -1   11.90    2.40
 -28  -2   1   10.60    2.60
 -28  -2   1    6.00    1.70
 -28   2   1    7.10    2.00
  27  -2  -1    1.10    1.70
 -27  -2   1    1.90    1.90
 -27  -2   1   -1.30    1.60
 -27   2   1    2.70    1.90
 -26  -2   1    1.20    2.40
  26  -2  -1    2.40    1.80
  26   2  -1    4.60    1.90
 -25  -2   1    5.60    2.60
  25  -2  -1    9.70    4.40
  25   2  -1    6.60    3.40
  25   2  -1    8.20    2.40
 -25   2   1    6.60    1.50
 -24  -2   1    5.10    3.80
  24  -2  -1    4.10    2.40
 -24  -2   1    7.20    2.80
  24   2  -1    5.30    2.40
  24   2  -1    0.60    3.90
 -24   2   1    5.50    1.70
  24   2  -1    2.30    2.70
  23  -2  -1   57.89    6.70
 -23  -2   1   55.79    6.20
  23  -2  -1   56.39    5.60
  23   2  -1   64.99    6.30
  23   2  -1   68.89    6.80
 -23   2   1   66.49    5.50
  23   2  -1   64.79    6.90
  22  -2  -1    1.00    4.90
  22  -2  -1    5.50    2.80
  22  -2  -1    6.50    2.60
 -22  -2   1    3.50    1.90
 -22   2   1    5.30    2.30
 -22   2   1   -1.30   17.50
  22   2  -1    2.00    2.70
  22   2  -1   10.90    2.90
  22   2  -1    5.30    3.30
  21  -2  -1  300.27   20.70
 -21  -2   1  261.27   19.80
  21  -2  -1  251.67   32.30
  21  -2  -1  295.17   21.10
  21  -2  -1  277.47   33.60
  21  -2  -1  298.27   19.80
 -21   2   1  243.18   29.00
  21   2  -1  306.37   21.20
 -21   2   1  304.77   19.90
 -21   2   1  244.38   19.50
  21   2  -1  293.77   21.00
  21   2  -1  311.37   20.40
  21   2  -1  311.57   35.80
  20  -2  -1  373.66   26.80
 -20  -2   1  370.56   26.20
  20  -2  -1  311.37   37.00
 -20  -2   1  381.76   25.70
  20  -2  -1  344.17   35.30
  20  -2  -1  403.36   26.20
  20  -2  -1  401.66   27.50
  20   2  -1  442.86   41.40
 -20   2   1  423.86   26.30
  20   2  -1  399.76   26.50
  20   2  -1  390.76   27.30
 -20   2   1  364.06   34.10
  20   2  -1  350.26   35.30
 -20   2   1  375.96   26.00
  20   2  -1  369.36   27.20
  19  -2  -1   21.20   10.90
  19  -2  -1   18.90    3.90
  19  -2  -1    0.30   10.40
  19  -2  -1   15.10    9.70
  19  -2  -1   21.10    3.40
 -19  -2   1   20.10    3.20
  19  -2  -1   17.50    4.10
 -19   2   1   17.70    3.10
  19   2  -1   15.30   11.20
  19   2  -1   22.50    3.60
 -19   2   1   15.60    2.90
  19   2  -1   14.20    3.90
  19   2  -1   29.60    4.80
 -19   2   1   30.50    9.60
  19   2  -1   23.00    9.80
 -18  -2   1  257.47   17.60
  18  -2  -1  254.87   19.00
  18  -2  -1  260.37   18.20
  18  -2  -1  281.77   29.00
  18  -2  -1  260.07   26.70
  18  -2  -1  237.28   25.90
  18  -2  -1  261.37   18.60
  18  -2  -1  244.98   39.90
  18   2  -1  243.68   18.90
  18   2  -1  235.28   28.60
 -18   2   1  254.87   17.10
 -18   2   1  252.07   24.50
  18   2  -1  227.38   24.90
 -18   2   1  260.47   18.00
  18   2  -1  270.37   18.90
 -17  -2   1   11.60    2.40
  17  -2  -1    4.70   17.90
  17  -2  -1   11.60    2.90
 -17  -2   1   12.00    2.30
  17  -2  -1   19.00    9.50
  17  -2  -1   26.70    8.50
  17  -2  -1   10.50    3.20
  17  -2  -1   11.10    2.70
 -17  -2   1   26.10    8.40
  17   2  -1   13.10    9.60
  17   2  -1    2.40    6.00
 -17   2   1   16.90    7.50
 -17   2   1   12.60    2.60
 -17   2   1    8.90    2.20
 -17   2   1   13.80    2.10
  17   2  -1   16.10    4.10
  17   2  -1   14.20    3.30
  17   2  -1   11.40    2.80
  16  -2  -1  221.58   30.20
 -16  -2   1  244.98   17.40
  16  -2  -1  246.58   18.30
 -16  -2   1  257.37   22.60
  16  -2  -1  232.38   24.00
  16  -2  -1  248.38   17.30
  16  -2  -1  238.88   17.80
  16  -2  -1  252.47   26.30
 -16   2   1  287.37   23.30
  16   2  -1  245.18   26.10
 -16   2   1  244.48   16.80
  16   2  -1  254.07   17.50
  16   2  -1  259.77   18.10
 -16   2   1  242.48   17.20
 -16   2   1  260.67   17.40
  16   2  -1  237.08   23.20
  15  -2  -1  174.28   13.60
  15  -2  -1  185.08   21.20
  15  -2  -1  186.48   13.50
  15  -2  -1  162.18   27.50
 -15  -2   1  166.08   17.20
  15  -2  -1  189.78   24.40
  15   2  -1  188.98   13.70
  15   2  -1  188.78   21.00
  15   2  -1  159.48   13.30
 -15   2   1  185.78   17.80
  15   2  -1  166.98   18.10
 -15   2   1  194.78   12.60
 -15   2   1  176.58   25.70
 -15   2   1  188.88   13.00
 -14  -2   1   20.20   11.30
  14  -2  -1    1.40    4.70
  14  -2  -1   15.40    9.10
  14  -2  -1   28.20   14.40
 -14  -2   1   -1.50    4.20
  14  -2  -1   -2.00    4.60
  14  -2  -1    0.60    1.90
 -14   2   1   21.50   13.00
 -14   2   1    1.00    1.50
 -14   2   1    5.90    4.40
  14   2  -1   -2.40    4.20
  14   2  -1    1.40    4.80
  14   2  -1    7.40   13.70
  14   2  -1    1.50    1.80
  14   2  -1   -3.20   19.80
  13  -2  -1 1296.17   89.79
  13  -2  -1 1283.07   81.99
  13  -2  -1 1234.78   88.39
  13  -2  -1 1267.17   87.19
 -13  -2   1 1264.27   87.79
  13  -2  -1 1150.98   87.89
 -13  -2   1 1273.97   85.19
  13   2  -1 1295.87   86.29
 -13   2   1 1256.57   85.79
  13   2  -1 1192.88   90.09
  13   2  -1 1267.47   81.99
 -13   2   1 1288.27   81.69
  13   2  -1 1216.98   88.39
 -13   2   1 1358.46   88.79
  12  -2  -1  766.32   54.19
  12  -2  -1  813.42   55.59
  12  -2  -1  678.53   53.39
 -12  -2   1  739.83   53.19
 -12  -2   1  772.12   52.39
  12  -2  -1  789.42   48.60
  12  -2  -1  728.73   52.59
 -12   2   1  736.33   47.90
 -12   2   1  735.23   53.69
  12   2  -1  669.43   54.59
  12   2  -1  674.53   51.29
  12   2  -1  683.83   53.59
  12   2  -1  715.83   48.20
  12   2  -1  777.42   55.09
 -12   2   1  723.93   51.49
  11  -2  -1  112.79   12.40
  11  -2  -1  120.69   13.10
 -11  -2   1  112.69   11.20
  11  -2  -1  102.89   14.00
 -11  -2   1  109.59   13.10
  11  -2  -1  133.39   13.90
  11   2  -1  123.09   13.60
  11   2  -1  129.89   16.70
 -11   2   1  116.79   13.50
  11   2  -1  114.89   11.60
  11   2  -1  119.09    8.90
  11   2  -1  123.49   14.10
 -11   2   1  106.99    8.60
 -11   2   1  125.49   12.00
  10  -2  -1  959.70   64.09
  10  -2  -1  903.01   63.69
  10  -2  -1  862.31   62.49
  10  -2  -1  873.51   63.29
 -10  -2   1  905.41   61.39
 -10  -2   1  902.91   62.69
  10   2  -1  861.11   63.79
  10   2  -1  887.41   63.69
 -10   2   1  926.11   61.99
 -10   2   1  965.80   63.39
  10   2  -1  895.71   61.89
  10   2  -1 1007.40   64.09
  -9  -2   1  283.27   21.90
   9  -2  -1  295.37   23.60
  -9  -2   1  317.37   23.30
   9  -2  -1  270.57   23.30
   9   2  -1  310.47   23.90
   9   2  -1  286.47   24.20
  -9   2   1  309.77   23.40
   9   2  -1  303.07   22.40
  -9   2   1  306.37   22.60
   9   2  -1  310.17   23.60
   8  -2  -1    5.60    3.60
   8  -2  -1    8.90    4.20
  -8  -2   1    9.60    3.50
   8  -2  -1   15.80    3.90
   8  -2  -1   10.40    4.60
  -8  -2   1   11.30    3.20
   8   2  -1   14.40    4.40
   8   2  -1    8.40    3.70
  -8   2   1   15.60    3.70
  -8   2   1   11.60    4.10
   8   2  -1    3.40    4.00
   8   2  -1   14.60    3.60
  -7  -2   1  418.06   30.30
   7  -2  -1  435.66   30.60
   7  -2  -1  482.25   31.20
   7  -2  -1  434.26   31.20
  -7  -2   1  394.06   29.30
   7  -2  -1  431.46   30.80
  -7   2   1  435.36   30.50
   7   2  -1  429.96   30.50
   7   2  -1  411.36   30.90
   7   2  -1  407.86   29.60
   7   2  -1  425.16   31.00
  -7   2   1  455.35   30.10
   6  -2  -1 1067.59   70.09
   6  -2  -1  961.10   70.09
  -6  -2   1 1037.60   68.89
  -6  -2   1 1108.09   69.79
   6  -2  -1 1131.99   70.09
   6  -2  -1 1042.00   69.99
  -6   2   1 1033.20   69.29
   6   2  -1  980.00   70.09
   6   2  -1 1085.59   69.99
   6   2  -1 1064.79   69.09
  -6   2   1 1085.89   69.99
   5  -2  -1 3508.15  228.08
   5  -2  -1 3828.42  228.38
  -5  -2   1 3458.65  227.28
  -5  -2   1 3478.85  227.98
   5  -2  -1 3573.94  228.48
   5   2  -1 3695.53  228.18
  -5   2   1 3503.35  227.68
   5   2  -1 3443.26  227.28
  -5   2   1 3446.86  228.08
  -4  -2   1   27.90    3.30
   4  -2  -1   26.80    4.00
   4  -2  -1   25.70    4.40
   4  -2  -1   30.50    4.30
   4   2  -1   26.90    4.10
  -4   2   1   18.80    3.40
  -4   2   1   26.80    3.60
   4   2  -1   23.30    4.00
   4   2  -1   24.00    3.10
   4   2  -1   24.60    3.60
   3  -2  -1  963.20   62.19
   3  -2  -1  947.71   62.19
   3  -2  -1 1030.00   62.49
   3  -2  -1  990.70   62.19
   3   2  -1  912.81   62.29
  -3   2   1  961.50   61.99
   3   2  -1  893.11   61.39
  -3   2   1 1002.50   62.19
   3   2  -1  921.91   62.39
   3   2  -1  857.41   60.99
   3   2  -1 1032.80   62.29
   2  -2  -1   29.50    3.10
   2  -2  -1   35.00    3.40
  -2  -2   1   29.80    2.40
  -2  -2   1   32.00    2.50
   2  -2  -1   31.30    3.30
  -2  -2   1   30.30    3.20
  -2  -2   1   34.50    3.00
   2  -2  -1   30.80    3.00
   2   2  -1   32.00    3.50
  -2   2   1   27.10    3.20
   2   2  -1   28.30    3.70
  -2   2   1   32.70    3.10
   2   2  -1   33.70    3.30
  -1  -2   1   42.50    2.50
   1  -2  -1   40.50    3.10
   1  -2  -1   27.60    3.40
   1  -2  -1   31.60    3.10
  -1  -2   1   33.00    3.30
   1  -2  -1   36.10    2.90
  -1  -2   1   35.90    3.10
   1  -2  -1   36.60    3.00
   1  -2  -1   36.10    3.70
   1   2  -1   27.70    3.50
  -1   2   1   33.70    3.00
  -1   2   1   37.20    3.00
   1   2  -1   36.70    3.50
   1   2  -1   32.30    3.50
   0  -2  -1  153.78    9.80
   0  -2   1  149.29   10.60
   0  -2  -1  140.69   10.60
   0  -2  -1  153.78    9.90
   0  -2   1  156.28   10.60
   0  -2  -1  120.49   10.80
   0  -2  -1  150.68    9.90
   0  -2  -1  154.58    9.80
   0  -2   1  163.58   10.00
   0   2  -1  152.48   10.70
   0   2  -1  139.99   10.40
   0   2   1  124.99   10.30
  -1  -2  -1  173.28   11.30
   1  -2   1  153.58   11.90
  -1  -2  -1  172.18   11.20
   1  -2   1  193.68   12.10
   1  -2   1  157.58   11.90
   1  -2   1  160.08   12.00
  -1  -2  -1  173.68   12.20
   1   2   1  158.38   11.00
   1   2   1  178.48   11.30
   1   2   1  162.58   11.30
  -1   2  -1  166.88   12.00
  -1   2  -1  163.18   11.90
  -2  -2  -1    0.20    0.90
   2  -2   1    0.10    1.20
  -2  -2  -1    1.70    1.30
   2  -2   1    1.70    1.50
   2  -2   1    2.10    1.80
  -2  -2  -1    3.20    1.90
   2  -2   1    1.00    1.90
  -2  -2  -1    0.70    1.20
  -2   2  -1    1.80    1.20
   2   2   1    0.40    0.90
   2   2   1    1.80    1.00
  -2   2  -1    1.90    1.40
   2   2   1    0.30    1.20
  -3  -2  -1   90.69    7.20
  -3  -2  -1   83.39    6.90
   3  -2   1   87.89    7.30
   3  -2   1   86.09    7.80
   3  -2   1   86.89    7.80
   3  -2   1   90.59    7.50
  -3  -2  -1   88.89    6.50
   3   2   1   86.69    6.90
  -3   2  -1   99.99    7.60
  -3   2  -1   83.19    7.50
   3   2   1   80.99    7.30
   3   2   1   90.49    6.80
   4  -2   1   95.59    9.00
  -4  -2  -1  122.89    8.90
   4  -2   1  115.89    9.30
  -4  -2  -1  116.39    9.00
   4  -2   1  116.39    9.70
  -4  -2  -1   94.69    8.10
   4  -2   1  111.19    9.20
  -4   2  -1  103.29    8.90
   4   2   1  116.29    8.80
   4   2   1  111.39    9.20
  -4   2  -1  104.59    9.00
   4   2   1  102.19    8.40
  -5  -2  -1  352.56   25.60
   5  -2   1  349.96   27.90
  -5  -2  -1  390.76   27.30
   5  -2   1  380.36   27.40
   5  -2   1  380.76   26.70
   5  -2   1  392.36   27.10
  -5  -2  -1  413.66   26.40
  -5   2  -1  405.06   27.00
   5   2   1  366.56   25.90
   5   2   1  382.26   26.90
   5   2   1  369.36   26.40
  -5   2  -1  363.56   26.40
   6  -2   1  113.89   10.40
   6  -2   1  120.49   11.40
  -6  -2  -1  116.89    9.60
   6  -2   1  120.79   10.90
   6   2   1  110.59   10.20
  -6   2  -1  127.49   10.90
   6   2   1  123.59   10.90
   6   2   1  111.49   11.30
   6   2   1  125.99   10.00
  -6   2  -1  111.39   10.20
   7  -2   1 1299.07   86.19
  -7  -2  -1 1232.88   83.99
   7  -2   1 1373.66   86.19
   7  -2   1 1319.47   85.39
   7  -2   1 1299.47   85.99
   7   2   1 1183.08   85.59
   7   2   1 1231.08   85.69
   7   2   1 1268.37   84.49
  -7   2  -1 1315.27   85.69
   7   2   1 1325.27   85.49
  -7   2  -1 1297.07   84.89
  -8  -2  -1   -0.50    2.50
   8  -2   1   -6.70    4.20
   8  -2   1    1.60    3.00
  -8  -2  -1    5.70    3.30
   8  -2   1    3.00    2.90
   8  -2   1    2.30    4.00
   8   2   1    4.80    2.60
   8   2   1    2.00    3.50
  -8   2  -1    5.30    3.10
  -8   2  -1    2.60    2.70
   8   2   1    3.50    3.40
  -9  -2  -1  309.57   22.20
   9  -2   1  267.87   23.70
   9  -2   1  279.37   24.30
  -9  -2  -1  312.37   23.40
   9  -2   1  300.77   23.40
   9  -2   1  295.47   24.20
  -9   2  -1  286.47   24.00
   9   2   1  301.27   24.20
   9   2   1  300.67   24.00
  -9   2  -1  314.87   24.10
   9   2   1  292.07   22.50
  10  -2   1  121.59   12.70
  10  -2   1  137.09   14.10
  10  -2   1  142.29   15.50
  10  -2   1  135.79   15.20
 -10  -2  -1  123.59   11.80
 -10  -2  -1  131.39   13.50
  10  -2   1  135.99    9.80
  10   2   1  113.29   12.10
  10   2   1  126.89   14.60
 -10   2  -1  126.79   12.70
  10   2   1  141.39   10.00
 -10   2  -1  120.59   14.00
  10   2   1  140.69   17.80
  11  -2   1   10.10    4.30
 -11  -2  -1    4.60    3.60
  11  -2   1    1.20    1.70
  11  -2   1    2.00    4.70
  11  -2   1   -7.10    7.00
  11  -2   1    6.90    7.40
 -11  -2  -1   12.20    6.50
  11   2   1    8.70    2.10
  11   2   1   -3.80   12.40
 -11   2  -1    3.10    3.60
 -11   2  -1    3.00    6.80
 -11   2  -1    6.30    1.80
  11   2   1    8.80    4.90
  11   2   1    6.10    3.80
  11   2   1   -1.60    6.80
  12  -2   1  623.44   50.09
  12  -2   1  662.23   49.00
  12  -2   1  659.93   50.89
 -12  -2  -1  686.53   49.80
  12  -2   1  695.93   44.30
  12  -2   1  688.03   52.29
 -12  -2  -1  633.84   46.90
 -12   2  -1  667.73   48.00
  12   2   1  680.33   44.30
 -12   2  -1  659.53   50.69
  12   2   1  628.24   47.90
  12   2   1  694.63   50.89
  12   2   1  733.13   52.69
  13  -2   1  325.97   32.50
 -13  -2  -1  272.27   23.10
  13  -2   1  288.47   27.10
  13  -2   1  246.58   27.50
  13  -2   1  287.07   20.10
  13  -2   1  292.77   25.40
  13   2   1  278.77   26.70
 -13   2  -1  280.67   27.00
  13   2   1  295.07   24.50
 -13   2  -1  279.47   19.50
  13   2   1  313.77   31.20
 -13   2  -1  300.27   24.30
  13   2   1  304.17   20.20
  14  -2   1   22.90   18.10
  14  -2   1    6.50    6.30
  14  -2   1    4.40    2.30
  14  -2   1   13.80   12.40
 -14  -2  -1    2.70    5.10
 -14   2  -1    4.50    1.70
 -14   2  -1    9.20    1.90
  14   2   1    8.70    2.50
  14   2   1    2.20    5.00
  14   2   1   13.00    7.60
 -14   2  -1   38.20   17.50
 -14   2  -1    0.60    4.60
  15  -2   1  208.18   22.80
 -15  -2  -1  234.58   16.40
  15  -2   1  245.98   16.90
 -15  -2  -1  257.97   17.40
  15  -2   1  254.17   17.50
 -15  -2  -1  263.97   18.40
  15  -2   1  213.48   29.30
  15  -2   1  246.78   29.20
 -15  -2  -1  244.98   21.80
 -15   2  -1  245.98   22.30
  15   2   1  244.38   24.10
 -15   2  -1  212.68   16.40
  15   2   1  256.47   17.60
 -15   2  -1  239.58   16.80
  15   2   1  230.98   16.90
  16  -2   1   -0.20    1.80
  16  -2   1   -3.70   19.30
 -16  -2  -1    2.80    1.70
  16  -2   1   -1.30    7.20
  16  -2   1   -0.30    1.90
 -16  -2  -1   -0.30    1.30
  16  -2   1    0.90    2.00
 -16  -2  -1    9.00    8.20
  16  -2   1    3.90    5.60
  16   2   1    0.00    8.20
  16   2   1    0.00    5.90
  16   2   1    2.60    3.10
  16   2   1    1.30    2.10
 -16   2  -1    0.20    1.30
  17  -2   1    6.70    7.90
 -17  -2  -1    3.30    2.20
 -17  -2  -1    4.40    1.80
  17  -2   1    6.30    2.40
  17  -2   1   24.60    9.40
  17  -2   1    2.40    2.30
 -17  -2  -1    4.40    2.00
  17  -2   1    6.20    2.90
  17   2   1    2.10    7.80
  17   2   1    2.60    2.40
  17   2   1    7.80    9.60
 -17   2  -1    7.70    7.90
  17   2   1    0.10    2.30
 -17   2  -1    4.80    2.00
  18  -2   1   23.60    4.60
 -18  -2  -1   20.40    2.90
 -18  -2  -1   29.20    3.90
  18  -2   1   25.00    4.40
  18  -2   1   34.60    4.30
  18  -2   1   15.30   11.80
  18  -2   1   28.10   10.90
  18   2   1   27.70    4.10
  18   2   1   28.10    4.90
 -18   2  -1   29.10    3.70
  18   2   1   19.20    9.80
  18   2   1   28.80   13.10
 -18   2  -1   20.10    9.70
  19  -2   1    5.20    2.60
  19  -2   1   -2.80    2.20
  19  -2   1    3.80   14.30
 -19  -2  -1    1.80    2.10
  19  -2   1    0.90    2.20
  19  -2   1   -5.70    8.00
  19  -2   1  -10.30    7.40
  19   2   1    0.40    2.30
  19   2   1   18.20   13.30
  19   2   1   -0.10    2.60
 -19   2  -1    1.80    1.90
  19   2   1    0.70   10.00
 -19   2  -1    1.00    1.60
  20  -2   1   -0.80    2.00
  20  -2   1    7.00   12.30
  20  -2   1    8.60   15.40
  20  -2   1   19.20   10.90
 -20  -2  -1    0.60    1.70
  20  -2   1    0.90    2.70
 -20  -2  -1   -3.00    2.00
  20  -2   1   -3.20    2.00
  20   2   1   -5.30   11.00
 -20   2  -1    2.10    1.70
  20   2   1    3.70    3.00
 -20   2  -1    5.40   13.00
  20   2   1    0.70    2.20
  20   2   1   -4.00   12.30
 -21  -2  -1   12.10    2.60
  21  -2   1   18.00    5.10
  21  -2   1   18.40    3.80
  21  -2   1   17.00    4.30
  21  -2   1   26.40   12.80
  21  -2   1   26.60   16.20
 -21  -2  -1   14.40    3.30
 -21   2  -1   13.10    2.70
  21   2   1   -0.80   16.20
  21   2   1   10.50    3.40
 -21   2  -1   12.70    2.50
  22  -2   1   28.70    3.70
 -22  -2  -1   29.00    3.70
  22  -2   1   26.30    5.30
 -22  -2  -1   27.90    4.50
 -22  -2  -1   23.90    3.60
  22  -2   1   30.30    4.70
 -22   2  -1   32.10    3.40
 -22   2  -1   21.60    3.20
  22   2   1   27.70    4.00
  22   2   1   28.40    4.60
 -23  -2  -1    4.40    2.60
 -23  -2  -1    4.20    2.50
  23  -2   1    0.50    1.80
  23  -2   1    3.00    2.50
  23   2   1   -0.10    2.70
 -23   2  -1   -0.60    1.50
  23   2   1   -0.20    2.20
 -24  -2  -1   12.00    3.00
  24  -2   1    9.00    4.10
  24   2   1   10.10    2.60
  24   2   1    9.50    3.10
 -25  -2  -1    4.30    3.00
  25  -2   1    2.60    2.00
  25   2   1    0.00    2.30
  25   2   1    1.50    2.30
 -26  -2  -1    9.50    2.40
  26  -2   1    2.40    1.80
 -26  -2  -1   11.20    2.50
 -26   2  -1    7.30    2.30
 -27  -2  -1   12.30    2.50
 -27   2  -1   14.30    2.80
  28  -3  -1   -0.10    1.50
 -28  -3   1   -0.20    1.30
 -28  -3   1    0.40    1.30
  28   3  -1    0.20    1.40
 -28   3   1    1.80    1.50
  27  -3  -1   14.90    2.50
 -27  -3   1   22.30    3.10
 -27  -3   1   21.30    3.00
  26  -3  -1   99.99    8.30
 -26  -3   1  121.79    9.90
 -26  -3   1   96.49    8.30
  26   3  -1  109.29    7.90
  26   3  -1   84.69   10.10
 -25  -3   1    2.60    2.40
 -25  -3   1    4.00    1.90
  25  -3  -1    4.20    2.60
  25   3  -1    3.10    2.50
  25   3  -1    8.60    3.00
 -25   3   1    5.00    1.60
 -24  -3   1   31.30    6.10
 -24  -3   1   32.20    4.70
  24  -3  -1   30.80    4.40
 -24   3   1   27.20    3.30
  24   3  -1   28.60    4.50
  24   3  -1   25.20    3.80
  23  -3  -1   56.39    6.50
 -23  -3   1   60.19    6.20
 -23  -3   1   58.99    6.50
 -23   3   1   60.59    5.30
  23   3  -1   55.39    6.00
  22  -3  -1   29.50   14.80
 -22  -3   1   37.80    5.30
  22  -3  -1   26.30    3.80
  22  -3  -1   24.00   13.60
 -22  -3   1   31.00    3.80
 -22  -3   1   29.50    4.80
  22  -3  -1   31.20    5.00
  22   3  -1   37.00    5.50
  22   3  -1   32.00    4.50
 -22   3   1   39.70   16.80
  22   3  -1   38.00   17.40
 -22   3   1   44.10    4.20
  21  -3  -1    3.00   10.90
  21  -3  -1   19.70    3.90
 -21  -3   1   18.10    2.90
  21  -3  -1    7.40   10.70
  21  -3  -1   17.30    2.80
  21  -3  -1   11.10   17.20
 -21   3   1   11.80   11.70
  21   3  -1   17.00    3.30
  21   3  -1   18.00   16.10
 -21   3   1   11.40    2.30
 -21   3   1   18.10    3.00
  21   3  -1   22.00    4.60
 -20  -3   1   38.20    4.50
  20  -3  -1   27.30   13.00
  20  -3  -1   40.00   12.70
  20  -3  -1   49.50   16.00
  20  -3  -1   40.70    5.60
  20  -3  -1   35.60    4.20
  20   3  -1   33.30    4.70
  20   3  -1   35.10    5.50
 -20   3   1   34.90   11.20
 -20   3   1   42.60    4.40
 -20   3   1   37.60    4.50
  20   3  -1   52.39   17.20
  20   3  -1   45.90   14.60
  19  -3  -1  130.59   10.60
  19  -3  -1   97.09   22.80
  19  -3  -1  123.69    9.30
 -19  -3   1  116.59    9.40
  19  -3  -1  121.39   31.30
  19  -3  -1  114.59    9.90
  19  -3  -1  112.49   19.20
 -19   3   1  116.59    9.30
 -19   3   1  119.89    8.60
 -19   3   1  127.79   17.60
  19   3  -1  100.09   17.40
  19   3  -1  121.09    9.70
  19   3  -1   88.79   19.40
  18  -3  -1  206.28   24.60
  18  -3  -1  223.28   26.90
  18  -3  -1  243.38   18.00
  18  -3  -1  195.08   25.10
 -18  -3   1  238.38   16.80
  18  -3  -1  233.28   17.20
 -18  -3   1  242.48   16.20
  18   3  -1  209.88   30.20
 -18   3   1  245.18   16.80
  18   3  -1  235.28   17.00
  18   3  -1  244.78   17.70
 -18   3   1  233.48   16.40
 -18   3   1  242.28   16.00
  18   3  -1  220.98   23.80
 -18   3   1  219.28   22.90
  17  -3  -1    8.30    7.40
  17  -3  -1    1.50    7.10
  17  -3  -1   16.80   17.10
  17  -3  -1   -0.30    6.80
  17  -3  -1   -1.10    2.10
 -17  -3   1   -1.20    1.30
  17  -3  -1   -1.10    2.20
 -17  -3   1   22.80    9.00
 -17  -3   1    0.90    1.80
  17  -3  -1   -0.50    1.80
  17   3  -1   -0.50    2.00
 -17   3   1    3.20    1.90
  17   3  -1    1.90    8.90
  17   3  -1    0.40    2.10
 -17   3   1    5.20    5.70
 -17   3   1    0.40    1.50
  17   3  -1   -0.80    6.70
 -17   3   1   -1.10    1.80
  16  -3  -1  819.02   53.69
  16  -3  -1  813.62   60.79
 -16  -3   1  811.12   57.39
  16  -3  -1  844.72   53.29
  16  -3  -1  756.82   52.89
  16  -3  -1  844.62   64.79
  16  -3  -1  853.71   62.99
  16   3  -1  829.72   53.49
 -16   3   1  718.43   60.89
 -16   3   1  800.62   52.79
 -16   3   1  831.72   52.29
  16   3  -1  772.82   60.79
  16   3  -1  786.72   52.79
  16   3  -1  768.72   62.59
 -16   3   1  810.92   52.79
  15  -3  -1    1.10    4.80
 -15  -3   1   -0.50    5.40
  15  -3  -1  -24.50    9.70
  15  -3  -1    1.50    2.00
  15  -3  -1    7.20    6.40
  15  -3  -1  -13.60   20.10
 -15   3   1    1.00    1.70
  15   3  -1   -3.60    4.60
  15   3  -1    6.60    7.10
  15   3  -1    0.90    1.80
 -15   3   1   -1.70    4.70
 -15   3   1    4.50    1.70
  14  -3  -1  184.58   19.90
  14  -3  -1  210.88   14.90
  14  -3  -1  235.98   16.60
  14  -3  -1  221.08   22.00
  14  -3  -1  212.58   22.80
  14  -3  -1  190.38   27.30
 -14  -3   1  186.48   18.30
 -14   3   1  217.08   14.80
 -14   3   1  192.88   24.30
  14   3  -1  184.28   21.20
 -14   3   1  212.98   19.00
  14   3  -1  228.78   30.80
 -14   3   1  191.38   14.50
  14   3  -1  195.78   18.80
  14   3  -1  218.78   15.20
  13  -3  -1    7.10    2.10
 -13  -3   1  -12.60    8.40
  13  -3  -1    6.90   10.70
  13  -3  -1   11.60    5.60
  13  -3  -1   -5.10    6.80
  13  -3  -1   10.70    6.10
  13   3  -1   23.60   11.10
 -13   3   1    5.90    2.00
 -13   3   1    8.80    4.50
 -13   3   1   -0.40    9.80
  13   3  -1    3.00    4.20
  13   3  -1    2.80    5.10
  12  -3  -1  285.57   25.30
  12  -3  -1  253.17   24.40
 -12  -3   1  227.48   22.20
  12  -3  -1  269.17   22.00
 -12  -3   1  209.28   19.30
  12  -3  -1  253.77   17.20
  12  -3  -1  253.47   22.70
  12   3  -1  223.78   19.80
  12   3  -1  231.28   16.90
 -12   3   1  257.67   23.40
  12   3  -1  216.68   26.60
 -12   3   1  257.97   20.50
  12   3  -1  195.28   21.40
 -12   3   1  243.28   16.80
  12   3  -1  291.27   25.20
  11  -3  -1    2.80    4.00
 -11  -3   1    1.70    5.40
  11  -3  -1   -0.70    3.70
  11  -3  -1   14.50    6.20
  11  -3  -1   -2.50    4.00
 -11  -3   1   -2.80    3.10
  11   3  -1    0.50   11.00
 -11   3   1    7.20    4.10
 -11   3   1    0.10    4.80
  11   3  -1    6.10    3.30
  11   3  -1    2.10    4.10
  11   3  -1   -5.10    6.00
  10  -3  -1  110.49   13.30
 -10  -3   1  101.59   10.10
  10  -3  -1  113.49   12.70
  10  -3  -1   97.89   13.00
  10  -3  -1  115.19   11.50
 -10  -3   1  116.79   12.00
 -10   3   1  109.89   11.70
 -10   3   1  119.79   11.30
  10   3  -1  122.39   16.00
  10   3  -1  106.19   10.50
  10   3  -1  102.59   12.00
  10   3  -1  100.59   13.10
  -9  -3   1 2737.63  185.18
   9  -3  -1 2944.51  187.88
   9  -3  -1 2968.50  187.78
   9  -3  -1 2936.01  186.98
  -9  -3   1 2908.01  186.78
   9  -3  -1 2885.41  187.28
   9   3  -1 2854.11  187.58
  -9   3   1 2870.51  187.08
   9   3  -1 2917.01  187.38
   9   3  -1 2670.73  185.38
  -9   3   1 2851.21  186.08
   8  -3  -1   30.50    5.60
   8  -3  -1   35.80    6.60
   8  -3  -1   26.50    5.80
   8  -3  -1   25.90    5.70
  -8  -3   1   32.70    4.80
  -8  -3   1   27.10    5.10
   8   3  -1   22.70    5.30
  -8   3   1   21.00    4.70
   8   3  -1   29.20    4.90
  -8   3   1   33.80    6.00
   8   3  -1   26.10    5.50
  -7  -3   1  257.47   18.60
   7  -3  -1  264.97   20.30
   7  -3  -1  272.37   20.30
   7  -3  -1  256.87   19.70
   7  -3  -1  259.17   20.20
  -7   3   1  261.77   19.90
   7   3  -1  287.37   20.20
  -7   3   1  259.57   19.30
   7   3  -1  256.27   21.10
   7   3  -1  247.88   18.60
   7   3  -1  219.78   19.80
   6  -3  -1 1597.04   99.89
   6  -3  -1 1579.14   99.39
  -6  -3   1 1479.55   98.09
   6  -3  -1 1532.85   99.49
   6  -3  -1 1539.85   99.39
  -6   3   1 1472.45   98.69
   6   3  -1 1421.16   99.49
  -6   3   1 1565.54   99.39
   6   3  -1 1454.95   97.99
   6   3  -1 1519.65   99.19
   6   3  -1 1482.85   99.49
   5  -3  -1  822.12   53.79
   5  -3  -1  819.12   53.79
   5  -3  -1  807.72   53.99
  -5  -3   1  751.42   52.59
   5  -3  -1  807.12   53.69
   5   3  -1  830.72   53.69
   5   3  -1  794.82   54.89
  -5   3   1  815.82   53.29
   5   3  -1  779.32   52.49
  -5   3   1  813.52   53.69
  -4  -3   1  966.00   59.29
   4  -3  -1  902.71   59.29
   4  -3  -1  872.31   59.29
   4  -3  -1  853.41   59.19
  -4  -3   1  851.81   58.39
   4  -3  -1  961.10   59.69
  -4  -3   1  863.01   59.79
  -4   3   1  931.81   59.09
   4   3  -1  849.12   59.39
   4   3  -1  904.31   59.29
  -4   3   1  927.31   59.39
   3  -3  -1 1243.28   74.89
  -3  -3   1 1244.78   74.99
  -3  -3   1 1015.10   75.49
  -3  -3   1 1153.28   74.99
   3  -3  -1 1240.58   75.09
   3  -3  -1 1189.18   74.89
  -3  -3   1 1044.80   73.79
  -3  -3   1 1170.88   74.49
  -3   3   1 1140.69   74.69
   3   3  -1 1133.19   75.19
   3   3  -1 1010.70   73.49
   3   3  -1 1185.58   74.99
  -3   3   1 1189.58   74.89
   2  -3  -1  165.18   13.50
   2  -3  -1  184.98   12.40
  -2  -3   1  163.38   12.10
  -2  -3   1  171.98   12.10
  -2  -3   1  165.68   12.40
   2  -3  -1  195.08   12.90
   2  -3  -1  180.18   12.50
   2  -3  -1  156.58   12.80
  -2  -3   1  182.28   12.70
   2  -3  -1  173.48   12.50
  -2  -3   1  159.18   13.20
   2   3  -1  188.48   12.80
  -2   3   1  169.68   12.70
  -2   3   1  187.98   12.50
   2   3  -1  161.98   12.80
   1  -3  -1    4.70    2.50
  -1  -3   1    1.60    2.30
  -1  -3   1    6.00    1.90
   1  -3  -1    4.90    1.50
   1  -3  -1    2.60    1.60
   1  -3  -1    5.70    1.40
  -1  -3   1    7.60    1.80
  -1  -3   1    4.90    1.60
   1  -3  -1    4.00    1.40
  -1   3   1    6.30    1.70
  -1   3   1    2.60    1.20
   1   3  -1    5.10    2.20
  -1   3   1    5.90    1.60
   0  -3   1  229.68   16.10
   0  -3   1  250.67   17.40
   0  -3   1  263.97   16.40
   0  -3   1  252.37   17.30
   0  -3  -1  255.77   16.60
   0  -3  -1  240.38   17.30
   0  -3  -1  249.18   16.50
   0  -3   1  237.28   17.20
   0  -3  -1  230.68   17.40
   0  -3  -1  254.57   16.60
   0  -3  -1  268.17   16.50
   0   3   1  227.58   16.60
   0   3  -1  235.78   17.40
   1  -3   1    6.80    1.90
  -1  -3  -1    8.50    1.60
  -1  -3  -1   10.00    2.40
   1  -3   1    5.70    2.50
  -1  -3  -1    6.30    2.30
  -1  -3  -1   10.70    1.80
   1  -3   1    7.90    2.30
   1  -3   1    8.90    1.90
   1   3   1    8.10    1.40
  -1   3  -1    8.00    2.70
  -1   3  -1    8.90    2.20
   1   3   1    9.00    1.70
  -1   3  -1    7.20    2.40
   1   3   1    6.70    1.70
  -2  -3  -1 2223.38  137.49
  -2  -3  -1 2230.38  138.19
   2  -3   1 2160.48  139.09
   2  -3   1 2327.37  139.39
  -2  -3  -1 2066.69  138.49
   2  -3   1 2049.29  139.59
  -2  -3  -1 2223.88  139.99
  -2  -3  -1 2137.29  138.19
   2  -3   1 2143.89  138.59
   2   3   1 1954.70  138.29
  -2   3  -1 2126.09  138.89
   2   3   1 2079.89  138.19
  -2   3  -1 2146.99  139.09
   2   3   1 2285.07  137.79
  -3  -3  -1  568.34   34.70
  -3  -3  -1  483.85   32.80
  -3  -3  -1  501.45   33.50
   3  -3   1  519.75   34.00
   3  -3   1  485.55   34.20
  -3  -3  -1  493.35   33.30
   3  -3   1  495.55   34.30
   3  -3   1  500.95   34.50
  -3  -3  -1  498.65   33.50
  -3   3  -1  483.95   34.00
  -3   3  -1  511.15   34.30
   3   3   1  512.45   33.00
   3   3   1  469.05   33.60
   3   3   1  517.55   33.50
   4  -3   1  200.98   15.20
   4  -3   1  193.68   15.10
  -4  -3  -1  199.48   14.60
   4  -3   1  199.18   15.70
  -4  -3  -1  188.18   13.60
   4  -3   1  191.68   14.90
  -4  -3  -1  216.38   14.50
  -4   3  -1  192.88   15.10
   4   3   1  202.08   14.00
   4   3   1  184.38   14.70
  -4   3  -1  195.48   15.00
   4   3   1  206.98   14.60
  -5  -3  -1 1255.37   80.29
   5  -3   1 1287.37   81.19
  -5  -3  -1 1138.29   79.09
   5  -3   1 1256.07   81.09
  -5  -3  -1 1271.17   80.09
   5  -3   1 1294.07   80.79
   5  -3   1 1192.38   81.19
   5   3   1 1181.28   80.59
  -5   3  -1 1170.38   80.79
   5   3   1 1216.98   80.29
  -5   3  -1 1177.08   80.39
   5   3   1 1241.08   79.59
  -6  -3  -1   22.30    5.40
   6  -3   1   23.10    4.90
   6  -3   1   17.60    4.30
  -6  -3  -1   18.50    3.90
   6  -3   1   24.30    5.00
  -6  -3  -1   21.80    3.40
   6  -3   1   16.90    4.70
   6   3   1   27.60    4.20
   6   3   1   17.40    4.60
   6   3   1   24.40    4.40
  -6   3  -1   26.70    4.70
  -6   3  -1   22.70    4.20
   7  -3   1 2003.90  131.89
  -7  -3  -1 1872.21  129.49
   7  -3   1 2029.30  131.39
   7  -3   1 2136.09  132.49
  -7  -3  -1 1942.91  131.09
  -7  -3  -1 2071.49  130.89
   7  -3   1 2006.50  131.99
   7   3   1 2029.90  130.19
   7   3   1 1899.71  131.49
  -7   3  -1 1948.80  131.59
   7   3   1 2159.18  131.49
  -7   3  -1 1968.30  130.89
  -8  -3  -1   21.50    4.30
  -8  -3  -1   30.70    5.40
   8  -3   1   22.40    6.10
   8  -3   1   30.40    5.80
   8  -3   1   26.00    6.50
   8  -3   1   23.10    6.10
   8   3   1   27.10    6.00
   8   3   1   23.00    4.60
   8   3   1   30.70    6.30
  -8   3  -1   19.30    5.30
  -8   3  -1   19.60    5.80
  -9  -3  -1 1651.43  119.69
   9  -3   1 1850.21  121.99
   9  -3   1 1846.42  122.79
   9  -3   1 1894.91  123.19
   9  -3   1 1824.22  122.99
   9   3   1 1827.82  120.69
  -9   3  -1 1923.61  122.69
   9   3   1 1969.60  122.69
  -9   3  -1 1832.92  121.29
   9   3   1 1803.52  122.59
  10  -3   1    3.60    5.80
  10  -3   1    2.50    4.20
 -10  -3  -1    2.80    3.20
  10  -3   1   -3.80    5.90
  10  -3   1    2.20    3.00
  10  -3   1    3.10    1.70
  10   3   1  -13.40   13.20
 -10   3  -1   -4.90    2.80
  10   3   1    2.20    1.50
  10   3   1    3.80    5.60
  10   3   1   -3.00    4.00
  10   3   1    5.60    3.50
 -10   3  -1   -2.50    5.70
  11  -3   1  169.78   12.90
 -11  -3  -1  182.98   15.20
  11  -3   1  182.18   17.80
  11  -3   1  200.08   20.50
  11  -3   1  168.88   18.70
  11  -3   1  182.88   16.70
  11   3   1  161.98   17.40
 -11   3  -1  174.18   12.70
  11   3   1  191.48   19.70
 -11   3  -1  168.08   15.80
 -11   3  -1  153.88   18.70
  11   3   1  173.28   12.50
  11   3   1  156.28   15.20
  12  -3   1  975.40   73.99
  12  -3   1 1150.88   78.09
  12  -3   1 1146.79   76.59
 -12  -3  -1  978.70   71.49
  12  -3   1 1121.89   76.49
  12   3   1 1024.60   75.59
 -12   3  -1 1052.49   68.89
  12   3   1 1053.59   69.19
  12   3   1 1049.40   72.99
  12   3   1 1116.39   78.19
 -12   3  -1 1124.29   73.49
 -12   3  -1 1024.20   75.89
  13  -3   1  553.84   37.20
  13  -3   1  575.14   43.50
  13  -3   1  551.74   45.70
 -13  -3  -1  568.64   40.80
  13  -3   1  603.64   45.60
  13  -3   1  585.54   37.70
  13  -3   1  650.43   49.90
 -13   3  -1  502.25   46.40
 -13   3  -1  559.64   42.00
  13   3   1  609.34   45.70
 -13   3  -1  558.44   37.30
  13   3   1  597.74   48.60
  13   3   1  539.25   41.90
 -13   3  -1  531.85   37.20
  13   3   1  565.14   37.70
  14  -3   1  225.98   16.80
  14  -3   1  239.38   24.40
 -14  -3  -1  186.48   19.70
  14  -3   1  195.38   31.30
  14  -3   1  230.58   22.40
 -14  -3  -1  234.28   16.20
  14  -3   1  229.98   26.40
 -14  -3  -1  211.18   15.90
  14  -3   1  236.98   16.40
 -14   3  -1  228.58   16.00
 -14   3  -1  233.08   16.00
  14   3   1  251.57   24.90
  14   3   1  199.38   20.40
  14   3   1  254.27   16.80
 -14   3  -1  188.28   26.00
  14   3   1  239.38   16.60
 -14   3  -1  223.28   20.80
  15  -3   1  208.38   28.20
  15  -3   1  214.68   15.70
  15  -3   1  238.68   24.50
  15  -3   1  219.78   16.20
 -15  -3  -1  217.28   15.40
  15  -3   1  226.98   15.30
 -15  -3  -1  207.08   15.20
  15  -3   1  214.58   22.20
 -15   3  -1  193.68   19.90
  15   3   1  206.18   15.30
 -15   3  -1  215.78   15.20
 -15   3  -1  210.88   14.50
 -15   3  -1  218.98   15.10
  15   3   1  267.87   35.20
  15   3   1  201.78   15.70
 -16  -3  -1  113.99    8.70
  16  -3   1  102.49    9.00
  16  -3   1   85.89   17.50
  16  -3   1  101.09    8.40
  16  -3   1   51.99   22.30
  16  -3   1  134.79   18.20
  16  -3   1  112.59   10.10
 -16   3  -1  105.09    7.70
  16   3   1  100.29   16.00
  16   3   1  103.89    8.60
 -16   3  -1  107.99    8.40
  16   3   1  101.29    9.10
  16   3   1   98.59   18.50
 -16   3  -1  113.29   15.50
 -17  -3  -1   42.20    6.00
  17  -3   1   46.70   13.80
 -17  -3  -1   57.29    5.80
  17  -3   1   82.59   15.10
  17  -3   1   60.49    6.70
  17  -3   1   54.99    6.20
  17   3   1   41.20   14.40
  17   3   1   44.90   11.30
 -17   3  -1   51.69   11.20
  17   3   1   60.39    6.50
 -17   3  -1   60.89    4.80
  18  -3   1   80.59    7.10
  18  -3   1   62.39   16.10
 -18  -3  -1   77.99    7.10
  18  -3   1   72.89    7.90
  18  -3   1   82.09    7.70
  18  -3   1   71.89   15.60
  18   3   1   83.39    7.40
 -18   3  -1   78.89    6.90
 -18   3  -1   58.79   13.20
  18   3   1   65.59   13.90
  18   3   1   79.39   19.20
  19  -3   1   -5.30   11.40
  19  -3   1    6.10    9.20
  19  -3   1    4.30    2.80
  19  -3   1    8.60    2.70
 -19  -3  -1    5.60    2.70
 -19  -3  -1    6.30    2.30
  19  -3   1    3.60    2.90
  19  -3   1    9.60   11.70
 -19   3  -1    3.50    2.10
  19   3   1   -5.20   11.50
 -19   3  -1   22.50   10.50
  19   3   1   14.90   11.50
  19   3   1    4.80    2.70
  19   3   1    1.40    2.60
  20  -3   1  155.38   10.90
  20  -3   1   68.99   19.50
  20  -3   1  133.19   22.00
  20  -3   1  141.09   11.40
  20  -3   1  105.19   22.20
  20  -3   1  131.39   11.80
 -20  -3  -1  146.49   11.10
 -20  -3  -1  143.39   11.60
 -20   3  -1  159.98   10.80
  20   3   1  152.68   21.20
  20   3   1  153.38   11.40
 -20   3  -1  125.49   10.60
 -20   3  -1  120.49   19.90
  20   3   1  145.59   12.00
  20   3   1  121.79   26.00
 -21  -3  -1   20.60    5.40
 -21  -3  -1   23.80    3.90
  21  -3   1   27.70   13.10
  21  -3   1   24.40    3.30
  21  -3   1   -5.80   20.80
  21  -3   1   20.80    4.10
 -21  -3  -1   21.00    3.30
 -21   3  -1   22.60    3.20
  21   3   1  -11.80   15.70
 -21   3  -1   21.10    3.30
  21   3   1   23.50    4.40
  21   3   1   18.80    4.20
  21   3   1   38.70   18.40
 -22  -3  -1   54.19    5.40
  22  -3   1   49.60    6.10
 -22  -3  -1   60.29    5.90
 -22  -3  -1   43.80    6.10
  22  -3   1   47.80    4.90
  22   3   1   57.99    6.60
  22   3   1   57.79    5.90
 -22   3  -1   48.30    5.00
 -22   3  -1   59.69    5.00
  23  -3   1  120.69   10.10
 -23  -3  -1  131.39   10.30
 -23   3  -1  112.79    8.70
  23   3   1  126.79   10.40
  23   3   1  113.69    9.40
  24  -3   1    9.30    3.30
 -24  -3  -1   10.40    2.90
  24   3   1    8.60    3.00
  24   3   1   11.90    2.80
 -24   3  -1    5.80    1.50
 -25  -3  -1    1.40    3.20
  25  -3   1    1.50    2.00
 -25  -3  -1    6.80    4.20
  25   3   1    5.00    2.20
  25   3   1    6.50    2.50
  26  -3   1    8.00    2.00
 -26  -3  -1    5.90    2.20
 -26  -3  -1   11.60    2.50
 -26   3  -1    4.90    2.00
  26   3   1    4.80    1.90
 -27  -3  -1   12.00    2.60
 -27  -3  -1    7.20    1.90
 -27   3  -1   11.80    2.20
 -27  -4   1   10.00    2.30
 -27  -4   1    7.80    2.20
  27  -4  -1   10.50    2.20
  27   4  -1    4.80    1.80
 -26  -4   1   12.60    2.90
  26  -4  -1    9.40    2.50
 -26  -4   1   18.40    3.00
 -26   4   1   11.10    1.70
  26   4  -1    6.10    2.70
  26   4  -1   13.00    2.20
 -25  -4   1   -1.70    1.70
 -25  -4   1    3.80    4.10
 -25  -4   1    3.60    2.70
 -25   4   1    2.30    1.60
  25   4  -1    4.10    3.10
  25   4  -1    4.00    2.50
 -24  -4   1    8.00    2.90
  24  -4  -1   12.70    3.20
 -24  -4   1    4.60    2.60
 -24  -4   1    5.90    3.10
 -24   4   1    8.40    2.00
  24   4  -1    7.60    2.90
  24   4  -1    6.00    2.30
 -23  -4   1  121.99   10.10
  23  -4  -1  120.89   10.10
 -23  -4   1  114.69    9.80
 -23   4   1  124.99    9.00
  23   4  -1   98.69   10.70
  23   4  -1  116.19    9.50
 -22  -4   1   22.50    4.10
  22  -4  -1   20.30   13.60
 -22  -4   1   12.20    2.60
  22  -4  -1    9.70   13.70
  22  -4  -1   19.80    4.00
 -22  -4   1   21.90    3.80
  22   4  -1   15.60    3.70
  22   4  -1   19.40    3.60
 -22   4   1   22.10    3.10
  21  -4  -1    0.50   10.10
 -21  -4   1   23.80    4.70
  21  -4  -1   50.59   18.10
  21  -4  -1   15.50    3.90
  21  -4  -1   15.30   13.20
 -21  -4   1   21.10    4.10
  21   4  -1   17.70    3.60
 -21   4   1   15.20   10.80
  21   4  -1   20.20    4.30
  21   4  -1    8.70   16.90
 -21   4   1   17.60    3.10
  20  -4  -1   30.30   37.50
  20  -4  -1   59.79   17.40
  20  -4  -1   71.39   18.10
  20  -4  -1   56.99    5.60
 -20  -4   1   56.99    5.80
 -20  -4   1   65.49    7.10
  20  -4  -1   57.59   15.30
  20  -4  -1   71.79    7.30
  20   4  -1   72.69    6.60
  20   4  -1   59.39    7.10
  20   4  -1   51.89   17.70
 -20   4   1   67.59    6.10
 -20   4   1   41.60   12.40
 -20   4   1   69.49    5.20
  19  -4  -1  173.88   12.70
  19  -4  -1  158.98   25.10
 -19  -4   1  183.28   13.30
  19  -4  -1  140.29   32.40
  19  -4  -1  157.18   26.90
  19  -4  -1  181.08   14.40
  19  -4  -1  169.98   24.70
  19   4  -1  189.88   14.50
  19   4  -1  180.18   13.50
 -19   4   1  176.88   12.90
  19   4  -1  146.59   22.20
 -19   4   1  177.68   13.20
 -19   4   1  187.28   12.50
  18  -4  -1  235.68   26.40
  18  -4  -1  196.98   24.50
  18  -4  -1  214.88   16.40
  18  -4  -1  228.28   33.30
 -18  -4   1  203.78   15.40
  18  -4  -1  208.08   23.90
  18   4  -1  214.38   16.20
 -18   4   1  210.48   15.20
 -18   4   1  206.18   15.30
  18   4  -1  211.68   25.60
  18   4  -1  234.28   30.40
 -18   4   1  226.08   14.80
 -18   4   1  175.38   21.20
  18   4  -1  225.08   15.60
  17  -4  -1  258.37   17.60
  17  -4  -1  294.57   28.50
  17  -4  -1  250.77   18.80
  17  -4  -1  218.88   25.50
 -17  -4   1  231.38   17.40
  17  -4  -1  252.17   27.50
  17  -4  -1  291.07   34.60
  17  -4  -1  231.98   18.00
 -17   4   1  274.97   24.50
 -17   4   1  258.27   17.90
  17   4  -1  254.07   25.70
  17   4  -1  274.87   29.30
 -17   4   1  261.07   17.90
 -17   4   1  265.37   17.30
  17   4  -1  259.37   18.10
  17   4  -1  257.97   18.70
  16  -4  -1  119.59    9.10
  16  -4  -1  121.29    9.60
  16  -4  -1  115.49   21.50
 -16  -4   1  120.99    9.50
  16  -4  -1  116.79   18.40
  16  -4  -1  113.69   18.70
  16  -4  -1  127.59   10.20
  16   4  -1  123.19    9.50
  16   4  -1  121.09   10.10
 -16   4   1  129.69   10.00
 -16   4   1   90.49   14.30
 -16   4   1  114.99    9.40
  15  -4  -1   61.09    6.30
  15  -4  -1   62.39   14.00
 -15  -4   1   61.09    5.70
  15  -4  -1   69.09   15.40
  15  -4  -1   64.39    6.60
 -15   4   1   54.29    5.50
  15   4  -1   51.39   10.50
 -15   4   1   57.89   10.30
 -15   4   1   62.49    5.20
  15   4  -1   60.89    6.20
  15   4  -1   62.19    5.60
  15   4  -1   87.99   15.90
 -15   4   1   72.09    6.00
  14  -4  -1   86.29   14.30
  14  -4  -1  111.39   22.00
  14  -4  -1  104.89    8.40
  14  -4  -1  102.39    7.90
  14  -4  -1   81.69    7.70
  14  -4  -1  123.59   19.10
  14  -4  -1   91.39   15.10
 -14  -4   1   96.39    7.60
 -14   4   1   89.89   12.90
 -14   4   1   91.29   19.40
 -14   4   1   99.49    7.90
  14   4  -1   96.19   13.10
  14   4  -1   96.29   15.50
  14   4  -1   91.89    8.80
  13  -4  -1   13.20    5.80
  13  -4  -1   35.20    9.10
  13  -4  -1   30.20    9.60
 -13  -4   1   24.40    6.10
  13  -4  -1   33.20   13.50
 -13  -4   1    7.80   10.70
  13   4  -1   27.00    3.80
  13   4  -1   31.40    8.80
  13   4  -1   18.60   13.90
 -13   4   1   22.60    6.20
  13   4  -1   34.40    7.10
 -13   4   1   22.40    3.40
 -13   4   1   38.00   12.20
  12  -4  -1   14.40    6.40
 -12  -4   1   17.70    8.40
  12  -4  -1   18.50    6.70
 -12  -4   1   19.40    5.20
  12  -4  -1   18.30    8.40
  12  -4  -1   27.40   10.90
  12   4  -1   22.40   10.40
  12   4  -1   21.60    5.50
  12   4  -1   26.20    3.50
  12   4  -1   17.00    6.80
 -12   4   1   22.30    5.90
 -12   4   1   18.50    7.30
 -11  -4   1   38.30    6.20
  11  -4  -1   45.60   10.20
  11  -4  -1   26.70    7.60
  11  -4  -1   27.10    7.10
  11  -4  -1   29.90    8.00
 -11   4   1   30.70    3.70
  11   4  -1   34.00    9.70
  11   4  -1   44.90    8.70
 -11   4   1   21.90    9.30
 -11   4   1   29.70    6.60
  11   4  -1   35.90    7.10
  10  -4  -1  462.15   34.20
 -10  -4   1  405.86   31.70
  10  -4  -1  487.95   35.10
  10  -4  -1  469.35   34.60
  10  -4  -1  454.05   34.90
  10   4  -1  489.75   35.30
  10   4  -1  428.06   32.10
  10   4  -1  465.35   35.00
 -10   4   1  480.25   33.40
  10   4  -1  428.26   36.90
 -10   4   1  428.46   34.50
   9  -4  -1 1204.28   83.19
   9  -4  -1 1222.88   82.89
   9  -4  -1 1261.57   83.39
  -9  -4   1 1137.79   80.39
   9  -4  -1 1222.68   82.69
  -9   4   1 1291.67   81.99
  -9   4   1 1306.67   83.29
   9   4  -1 1267.17   83.19
   9   4  -1 1195.58   80.69
   9   4  -1 1130.09   82.79
  -8  -4   1  166.88   18.80
  -8  -4   1  196.28   14.50
  -8  -4   1  173.88   15.50
   8  -4  -1  197.88   16.90
   8  -4  -1  190.58   16.80
   8  -4  -1  188.98   16.40
  -8   4   1  192.88   16.50
  -8   4   1  185.38   15.50
   8   4  -1  168.68   16.20
   8   4  -1  212.68   16.80
   8   4  -1  187.58   14.50
   7  -4  -1    6.40    3.70
   7  -4  -1    1.30    3.10
  -7  -4   1    2.50    3.00
   7  -4  -1    0.80    3.00
  -7  -4   1    6.70    3.30
   7  -4  -1    6.50    3.50
   7   4  -1    5.30    2.20
   7   4  -1   -1.30    2.90
   7   4  -1    4.50    3.30
  -7   4   1    3.10    3.60
  -7   4   1    3.30    2.70
  -6  -4   1    0.30    4.00
  -6  -4   1    5.40    2.60
   6  -4  -1    4.60    3.00
   6  -4  -1    2.70    2.30
  -6  -4   1    3.40    2.10
   6  -4  -1    5.10    3.20
   6  -4  -1    3.50    3.00
   6   4  -1    6.30    2.90
  -6   4   1    4.70    3.10
   6   4  -1    8.90    3.60
  -6   4   1    5.80    2.90
   6   4  -1    5.00    1.80
  -5  -4   1  915.61   58.69
   5  -4  -1  892.81   58.89
   5  -4  -1  913.31   58.89
  -5  -4   1  836.02   58.69
  -5  -4   1  864.71   57.89
   5  -4  -1  940.31   59.09
   5  -4  -1  891.41   59.19
  -5  -4   1  824.92   57.49
   5   4  -1  940.31   59.09
  -5   4   1  881.71   58.49
  -5   4   1  959.90   59.19
   5   4  -1  832.52   58.99
   5   4  -1  783.92   56.99
  -4  -4   1   63.69    6.30
   4  -4  -1   69.79    6.90
  -4  -4   1   66.29    5.10
   4  -4  -1   69.99    6.70
   4  -4  -1   51.69    6.30
  -4  -4   1   54.19    6.70
  -4  -4   1   57.19    5.90
   4  -4  -1   66.49    7.00
   4   4  -1   74.19    6.70
  -4   4   1   59.59    6.20
   4   4  -1   67.59    6.90
  -4   4   1   75.59    6.80
   3  -4  -1 1184.88   87.89
   3  -4  -1 1478.35   87.49
   3  -4  -1 1401.76   87.29
  -3  -4   1 1329.97   86.59
  -3  -4   1 1220.08   86.39
   3  -4  -1 1417.86   87.39
  -3  -4   1 1292.57   87.39
  -3  -4   1 1356.76   86.89
  -3  -4   1 1381.96   87.39
   3  -4  -1 1313.77   87.19
   3   4  -1 1264.17   87.59
   3   4  -1 1397.46   87.59
  -3   4   1 1317.47   87.09
  -3   4   1 1409.36   87.49
  -2  -4   1   22.50    3.50
   2  -4  -1   24.80    4.60
  -2  -4   1   26.90    3.30
   2  -4  -1   24.00    3.70
   2  -4  -1   24.50    3.30
  -2  -4   1   27.20    3.70
   2  -4  -1   26.60    3.60
   2  -4  -1   33.60    3.50
   2  -4  -1   23.30    4.10
  -2  -4   1   22.40    4.20
  -2  -4   1   29.10    3.90
   2   4  -1   24.50    4.10
   2   4  -1   24.50    3.70
  -2   4   1   29.10    3.80
  -2   4   1   21.50    3.40
  -1  -4   1    9.50    3.10
  -1  -4   1    7.90    2.20
   1  -4  -1    9.40    2.60
  -1  -4   1    5.10    2.20
  -1  -4   1    8.00    2.60
  -1  -4   1    0.90    1.90
   1  -4  -1    9.60    2.10
  -1  -4   1    5.70    2.50
   1  -4  -1    3.20    1.60
   1  -4  -1    7.30    1.70
   1  -4  -1    3.60    2.80
  -1   4   1    3.70    1.90
   1   4  -1    5.80    2.60
  -1   4   1    7.70    2.10
   1   4  -1   10.30    2.60
   0  -4  -1 1549.14   98.19
   0  -4   1 1516.15   99.19
   0  -4  -1 1548.55   98.79
   0  -4  -1 1504.55   99.39
   0  -4   1 1576.74   97.99
   0  -4  -1 1605.44   98.39
   0  -4   1 1513.95   98.99
   0  -4   1 1376.76   99.69
   0  -4  -1 1524.55   98.19
   0  -4   1 1537.45   97.79
   0  -4   1 1531.75   98.99
   0  -4  -1 1444.76   98.99
   0  -4   1 1688.43   99.09
   0   4   1 1467.35   98.39
   0   4  -1 1538.75   98.99
   0   4   1 1424.66   98.49
   0   4  -1 1569.14   99.39
   1  -4   1   67.89    6.00
  -1  -4  -1   77.29    5.90
  -1  -4  -1   69.59    6.00
  -1  -4  -1   74.79    5.90
  -1  -4  -1   72.59    6.80
   1  -4   1   62.29    6.40
  -1  -4  -1   73.19    5.90
   1  -4   1   70.69    6.90
   1  -4   1   71.69    6.70
   1  -4   1   79.59    6.80
  -1  -4  -1   76.19    7.40
  -1   4  -1   74.79    6.80
  -1   4  -1   69.69    6.90
   1   4   1   66.09    6.10
  -1   4  -1   71.49    6.80
   2  -4   1  684.03   46.70
   2  -4   1  754.42   46.90
   2  -4   1  694.73   46.80
  -2  -4  -1  680.73   46.30
  -2  -4  -1  796.62   47.10
   2  -4   1  726.93   47.00
  -2  -4  -1  684.03   45.70
  -2   4  -1  666.93   46.60
   2   4   1  626.04   46.40
   2   4   1  730.63   45.10
  -2   4  -1  721.83   47.00
   2   4   1  623.04   46.00
   3  -4   1 2099.29  129.49
   3  -4   1 2070.99  128.79
   3  -4   1 1961.40  129.09
  -3  -4  -1 1946.21  128.09
  -3  -4  -1 1968.90  128.59
  -3  -4  -1 1902.81  128.19
  -3  -4  -1 2016.10  126.99
   3  -4   1 1983.60  129.19
  -3  -4  -1 1977.60  126.89
  -3   4  -1 1984.60  128.99
   3   4   1 1821.12  128.39
  -3   4  -1 2065.09  129.39
   3   4   1 2050.09  128.39
  -4  -4  -1 1739.63  122.99
   4  -4   1 2001.00  124.49
  -4  -4  -1 2040.60  123.39
   4  -4   1 1902.21  123.99
  -4  -4  -1 1885.31  123.29
  -4  -4  -1 1950.50  123.09
   4  -4   1 1908.51  124.59
   4  -4   1 1932.61  124.49
  -4   4  -1 1933.11  124.59
   4   4   1 1879.11  122.59
   4   4   1 2062.39  123.69
   4   4   1 1689.63  123.59
  -4   4  -1 1871.01  123.99
   5  -4   1 2355.66  151.28
  -5  -4  -1 2413.56  150.48
   5  -4   1 2411.76  151.68
   5  -4   1 2459.05  151.88
  -5  -4  -1 2107.79  149.19
   5  -4   1 2355.16  151.98
  -5  -4  -1 2393.26  149.49
  -5   4  -1 2323.07  151.68
   5   4   1 2341.37  150.78
   5   4   1 2136.59  150.98
  -5   4  -1 2326.27  151.18
  -6  -4  -1 2352.66  147.89
   6  -4   1 2323.37  149.09
   6  -4   1 2206.88  148.99
   6  -4   1 2361.26  148.69
  -6  -4  -1 2071.49  146.39
   6  -4   1 2210.68  149.19
  -6  -4  -1 2263.37  148.69
  -6   4  -1 2300.27  148.39
   6   4   1 2090.19  148.39
  -6   4  -1 2402.46  149.29
   6   4   1 2490.05  148.49
   6   4   1 2291.97  147.09
  -7  -4  -1  463.15   34.10
   7  -4   1  462.55   34.90
   7  -4   1  517.95   35.60
   7  -4   1  465.95   34.70
   7  -4   1  472.05   34.30
  -7  -4  -1  488.75   33.60
   7   4   1  501.75   34.40
  -7   4  -1  487.75   34.10
  -7   4  -1  474.85   34.80
   7   4   1  446.06   34.30
   7   4   1  457.85   32.70
  -8  -4  -1   30.60    5.70
   8  -4   1   31.30    7.20
  -8  -4  -1   20.80    7.70
   8  -4   1   29.30    6.30
   8  -4   1   24.50    6.30
   8  -4   1   34.70    7.30
  -8  -4  -1   40.60    5.00
  -8   4  -1   29.60    6.40
   8   4   1   30.90    6.80
   8   4   1   38.20    5.70
  -8   4  -1   38.80    6.30
   8   4   1   37.30    6.70
   9  -4   1  845.22   58.99
   9  -4   1  860.11   58.59
  -9  -4  -1  712.03   55.79
  -9  -4  -1  811.62   57.49
  -9  -4  -1  814.42   56.79
   9  -4   1  859.21   57.79
   9  -4   1  855.21   58.79
  -9   4  -1  831.62   56.99
   9   4   1  834.92   58.19
   9   4   1  798.62   55.79
   9   4   1  879.91   58.29
  -9   4  -1  797.32   53.69
  -9   4  -1  850.71   58.49
  10  -4   1  153.28   15.20
  10  -4   1  162.48   16.80
 -10  -4  -1  147.99   15.10
  10  -4   1  150.48   16.20
 -10  -4  -1  129.89   12.90
 -10  -4  -1  177.08   18.30
  10  -4   1  142.09   12.80
  10  -4   1  153.68   17.80
 -10   4  -1  154.28   17.40
  10   4   1  152.38   11.10
  10   4   1  145.19   15.70
 -10   4  -1  156.68   14.70
 -10   4  -1  161.38   11.30
  10   4   1  185.48   17.50
  11  -4   1   32.50    9.40
  11  -4   1   26.00   10.70
 -11  -4  -1   22.40    8.40
  11  -4   1   38.20    9.00
 -11  -4  -1   29.00    5.80
  11  -4   1   22.90    6.90
  11  -4   1   31.80    4.00
 -11   4  -1   25.80    9.80
  11   4   1   36.70    8.70
  11   4   1   34.80    3.70
  11   4   1   34.80    6.40
 -11   4  -1   19.40    6.20
  11   4   1   -0.90    9.40
  12  -4   1 1186.08   79.79
  12  -4   1 1266.67   89.19
  12  -4   1 1309.67   86.09
  12  -4   1 1344.77   87.79
  12  -4   1 1276.17   87.29
 -12  -4  -1 1145.79   81.99
  12   4   1 1238.78   86.99
  12   4   1 1280.07   88.09
  12   4   1 1169.88   83.39
 -12   4  -1 1137.09   86.99
 -12   4  -1 1259.57   84.49
  13  -4   1   19.80   16.40
  13  -4   1   -4.40    4.10
  13  -4   1    5.50    1.90
  13  -4   1   -7.00    9.10
  13  -4   1    2.40    5.10
 -13  -4  -1   -0.20   14.80
  13  -4   1    1.80    2.20
 -13  -4  -1  -11.00    5.40
 -13  -4  -1    4.00    1.40
 -13   4  -1    1.90   14.60
 -13   4  -1   -1.90    3.20
 -13   4  -1    3.60    1.60
  13   4   1    1.60    1.80
 -13   4  -1    2.00    1.80
  13   4   1   -4.30    5.70
  13   4   1    4.90    4.50
  14  -4   1   10.10   18.20
 -14  -4  -1   10.40    2.10
  14  -4   1   11.20    2.40
  14  -4   1   11.90    2.60
  14  -4   1   19.70   12.80
 -14  -4  -1   10.70    2.40
  14  -4   1   14.50    3.30
  14   4   1   12.10    2.80
  14   4   1    7.30    5.80
 -14   4  -1    8.60    2.30
 -14   4  -1    8.40    6.20
 -14   4  -1  -20.30   20.90
 -14   4  -1    9.10    2.40
 -14   4  -1   12.90    2.10
  14   4   1    7.00    8.00
  15  -4   1    6.80    7.30
  15  -4   1    9.20    2.70
  15  -4   1   14.60    3.30
 -15  -4  -1   12.00    2.70
 -15  -4  -1   11.50    2.60
  15  -4   1   -9.80   13.20
  15  -4   1    9.30    8.10
  15  -4   1   18.00    2.90
 -15  -4  -1   12.10    2.60
  15   4   1   12.10    2.70
  15   4   1   15.20    3.30
  15   4   1    6.80    9.30
 -15   4  -1   13.10    2.60
 -15   4  -1    8.90    5.50
  16  -4   1  142.79   10.80
  16  -4   1  139.59   21.30
 -16  -4  -1  130.39    9.80
  16  -4   1  126.49   10.00
  16  -4   1  140.09   19.80
 -16  -4  -1  131.19   10.40
 -16  -4  -1  124.79   10.40
  16  -4   1  135.99   11.20
 -16   4  -1  133.89   10.20
  16   4   1  129.49   10.40
 -16   4  -1  129.19   10.00
  16   4   1  133.59   10.90
 -16   4  -1  130.59   17.50
 -16   4  -1  141.39    9.60
  16   4   1  129.99   21.70
  16   4   1  122.79   17.10
  17  -4   1    5.50    3.30
 -17  -4  -1    2.30    1.70
  17  -4   1    2.90    8.90
  17  -4   1    9.20    3.60
  17  -4   1   -3.20    8.20
  17  -4   1   16.60   24.30
  17  -4   1    3.70    2.70
 -17  -4  -1    5.70    2.50
 -17   4  -1    5.30    2.30
  17   4   1   10.20    9.40
 -17   4  -1   -7.60    6.00
  17   4   1    8.40    3.10
 -17   4  -1    4.90    2.20
  17   4   1    5.80    2.40
  17   4   1    6.40   11.20
 -18  -4  -1  108.79    9.30
  18  -4   1  154.28   25.00
 -18  -4  -1  137.09   10.80
  18  -4   1  130.19   24.10
  18  -4   1  126.29   10.30
  18  -4   1  102.89   21.30
 -18  -4  -1  128.59   10.20
  18  -4   1  127.69   10.90
 -18  -4  -1  123.39   10.70
  18  -4   1  134.09    9.70
  18  -4   1   99.09   30.90
  18   4   1  105.19   22.50
 -18   4  -1  126.49    9.80
 -18   4  -1  133.09   24.10
 -18   4  -1  113.89    8.90
  18   4   1  131.89   10.20
  18   4   1  124.19   10.80
  18   4   1  105.79   18.30
  19  -4   1   38.60    4.70
  19  -4   1   38.60    5.90
  19  -4   1   16.90   12.70
  19  -4   1   54.39   13.00
 -19  -4  -1   47.60    5.40
 -19  -4  -1   48.80    6.00
  19  -4   1   44.00   14.80
 -19  -4  -1   41.70    5.70
 -19   4  -1   45.20    5.00
  19   4   1   36.00   15.80
  19   4   1   43.70   15.40
  19   4   1   52.49    5.70
  19   4   1   46.60    6.30
 -19   4  -1   44.30   12.10
 -20  -4  -1   13.90    3.50
  20  -4   1    5.80    3.10
  20  -4   1    8.30    2.60
  20  -4   1    5.00   11.10
  20  -4   1   -2.50   11.30
 -20  -4  -1   10.80    2.70
  20  -4   1    7.80   14.80
 -20  -4  -1   12.00    3.20
  20   4   1    4.30   15.70
  20   4   1   11.90    3.00
 -20   4  -1    9.60   12.20
  20   4   1    4.80    3.20
 -20   4  -1    8.20    2.40
  20   4   1   17.00   18.00
  21  -4   1  307.87   21.80
 -21  -4  -1  294.57   21.60
  21  -4   1  263.17   31.80
 -21  -4  -1  280.07   20.60
  21  -4   1  261.77   19.90
 -21  -4  -1  309.57   21.30
  21  -4   1  218.48   32.40
 -21   4  -1  331.87   20.50
  21   4   1  315.57   21.90
  21   4   1  311.17   21.00
 -22  -4  -1   66.29    7.00
 -22  -4  -1   96.19    7.80
 -22  -4  -1   85.99    8.10
  22  -4   1   88.29    8.10
  22   4   1   87.69    7.50
 -22   4  -1   89.89    6.90
 -22   4  -1   72.89    6.70
  23  -4   1   16.70    3.50
 -23  -4  -1   16.50    3.50
 -23  -4  -1   22.30    3.90
 -23  -4  -1   16.10    3.50
  23   4   1   18.50    3.40
  23   4   1   16.20    3.70
 -23   4  -1   15.00    2.40
  24  -4   1   -0.30    3.20
 -24  -4  -1    3.70    2.60
 -24  -4  -1   -0.50    2.00
  24   4   1    2.80    2.40
  24   4   1   -0.60    1.90
 -24   4  -1   -1.70    1.10
 -25  -4  -1   -1.80    1.90
  25  -4   1    3.60    1.90
 -25  -4  -1    0.70    2.10
  25   4   1   -0.50    1.60
  25   4   1    3.50    2.30
  26  -4   1    2.00    1.50
 -26  -4  -1   -0.60    1.70
 -26  -4  -1    2.50    1.90
  26   4   1    1.00    1.80
  27  -5  -1    0.60    2.30
 -27  -5   1    3.80    2.30
  27  -5  -1    1.20    1.50
 -27  -5   1    1.00    1.50
  27   5  -1    3.70    1.40
  27   5  -1    1.70    1.90
 -26  -5   1   48.70    4.80
  26  -5  -1   48.00    4.80
 -26  -5   1   45.20    5.10
  26   5  -1   50.89    4.40
 -26   5   1   39.90    3.80
  26   5  -1   65.09    7.00
 -25  -5   1    0.30    1.90
 -25  -5   1    2.10    2.80
  25  -5  -1    2.40    2.40
 -25  -5   1    2.00    3.50
 -25   5   1   -1.20    1.30
  25   5  -1    1.30    3.90
  25   5  -1   -0.50    2.00
 -24  -5   1    1.60    2.40
 -24  -5   1    1.50    4.30
  24  -5  -1    1.50    2.20
 -24  -5   1    1.90    2.40
 -24  -5   1    0.70    1.60
  24   5  -1    0.00    2.60
 -24   5   1    4.30    1.70
  24   5  -1    1.50    2.20
  23  -5  -1   10.00    3.00
 -23  -5   1    9.50    3.10
 -23  -5   1    7.00    3.00
 -23  -5   1   13.30    3.30
 -23   5   1    9.70    2.30
  23   5  -1   15.20    3.10
 -22  -5   1   68.99    6.90
 -22  -5   1   64.39    6.80
  22  -5  -1   62.39    6.90
 -22  -5   1   56.19    5.50
 -22   5   1   59.19    5.80
  22   5  -1   60.89    6.30
  22   5  -1   69.49    7.30
 -21  -5   1   37.80    5.80
 -21  -5   1   23.60    3.50
  21  -5  -1   21.80   18.40
  21  -5  -1   26.10   13.60
 -21   5   1   19.70   13.60
  21   5  -1   32.70    5.00
  21   5  -1   18.50   20.30
 -21   5   1   24.20    2.90
  20  -5  -1    3.20    9.90
  20  -5  -1    8.00   12.80
  20  -5  -1    2.50    2.20
 -20  -5   1   -1.60    1.60
 -20  -5   1    1.90    2.70
 -20  -5   1   -1.60    2.20
  20  -5  -1   -8.70   29.00
  20  -5  -1  -10.40   10.20
 -20   5   1    1.70    1.90
  20   5  -1    1.40    2.20
  20   5  -1   -2.60   14.40
 -20   5   1   -4.20    1.40
 -20   5   1   -2.70    8.20
  20   5  -1    4.60    2.90
  19  -5  -1   13.60   11.50
 -19  -5   1   10.80    2.60
  19  -5  -1    9.70    3.40
 -19  -5   1   15.10    3.60
  19  -5  -1    1.70   10.70
  19  -5  -1    9.60    9.90
 -19  -5   1   10.90    2.10
  19  -5  -1   36.20   26.00
  19   5  -1   14.60    3.30
 -19   5   1   16.00    3.00
 -19   5   1   23.30    9.80
  19   5  -1   15.70    3.90
  19   5  -1    7.70   13.20
 -19   5   1   13.20    2.40
 -19   5   1   13.30    2.80
  18  -5  -1  150.78   27.60
  18  -5  -1  203.78   24.10
 -18  -5   1  159.88   18.70
  18  -5  -1  177.08   25.90
  18  -5  -1  192.28   14.90
  18  -5  -1  167.78   24.60
  18  -5  -1  197.68   14.30
 -18  -5   1  192.58   14.00
 -18  -5   1  204.48   14.90
  18   5  -1  191.38   27.70
  18   5  -1  108.59   20.20
 -18   5   1  190.68   13.90
 -18   5   1  189.28   13.90
 -18   5   1  153.68   21.10
 -18   5   1  205.48   13.30
  18   5  -1  192.08   14.10
  17  -5  -1   48.40    5.50
 -17  -5   1   62.99    7.00
  17  -5  -1   36.50   11.50
  17  -5  -1   47.80   12.90
 -17  -5   1   52.39    5.40
  17  -5  -1   55.89   13.30
 -17  -5   1   53.09    4.90
  17  -5  -1   31.90   18.70
 -17   5   1   50.09   11.10
  17   5  -1   44.50   12.50
  17   5  -1   62.39    6.50
 -17   5   1   66.59    5.80
  17   5  -1   59.39   16.60
 -17   5   1   44.70    5.70
  16  -5  -1  132.69   10.20
  16  -5  -1  122.39   19.40
  16  -5  -1  180.98   24.30
 -16  -5   1  139.69   10.40
 -16  -5   1  137.59   10.80
 -16  -5   1  142.99   11.60
  16  -5  -1  157.68   22.10
  16  -5  -1  150.18   11.70
  16  -5  -1  124.49   20.50
 -16   5   1  149.69   11.00
 -16   5   1  128.59   17.40
 -16   5   1  139.99   10.70
 -16   5   1  153.68   10.30
  16   5  -1  143.39   10.90
  16   5  -1  115.59   21.00
  16   5  -1  135.09   11.40
  15  -5  -1    9.90   11.50
  15  -5  -1   11.50    8.00
  15  -5  -1   -0.20    5.60
 -15  -5   1    6.50    2.10
  15  -5  -1    8.80    6.90
  15  -5  -1   11.00    2.90
  15   5  -1   13.60    2.50
 -15   5   1   16.30    6.60
  15   5  -1    8.00    2.70
 -15   5   1    8.30    2.20
 -15   5   1   10.70    2.10
  15   5  -1    5.50    6.20
 -15   5   1    8.10    2.50
 -14  -5   1  190.18   14.30
  14  -5  -1  201.28   21.50
 -14  -5   1  189.08   14.10
 -14  -5   1  214.98   14.20
  14  -5  -1  189.78   20.20
  14  -5  -1  167.88   22.90
  14  -5  -1  202.28   14.80
  14   5  -1  187.38   14.40
  14   5  -1  180.98   13.90
  14   5  -1  206.58   18.70
 -14   5   1  196.78   13.60
 -14   5   1  190.08   14.00
 -14   5   1  207.58   19.10
 -14   5   1  204.58   14.30
  14   5  -1  231.58   23.00
  13  -5  -1   -6.80   14.00
 -13  -5   1   -1.50    1.50
  13  -5  -1   -3.50    3.80
  13  -5  -1   -1.50    1.50
  13  -5  -1   -1.50    4.70
  13  -5  -1   -4.70    7.10
 -13  -5   1   -2.00    5.40
 -13  -5   1   -4.50   12.80
  13   5  -1    1.90    5.30
 -13   5   1    2.00    1.40
 -13   5   1   -7.20   13.00
  13   5  -1   18.20   15.70
 -13   5   1   -2.30    1.40
  13   5  -1   -2.30    1.40
  13   5  -1    4.70    4.50
 -13   5   1    3.70    4.40
  12  -5  -1   51.69   10.80
  12  -5  -1   55.19   11.20
  12  -5  -1   46.10    9.80
 -12  -5   1   44.50    7.50
 -12   5   1   42.70   14.80
 -12   5   1   36.80    7.70
 -12   5   1   50.39    4.90
  12   5  -1   40.30   13.40
  12   5  -1   39.80    9.70
  12   5  -1   46.50    7.80
  11  -5  -1   48.40   11.80
 -11  -5   1   37.00    6.60
  11  -5  -1   40.30    9.30
  11  -5  -1   37.30    8.00
  11  -5  -1   55.29   10.30
 -11  -5   1   44.20   10.20
  11   5  -1   42.40    4.30
 -11   5   1   63.19    9.00
  11   5  -1   31.60    8.20
 -11   5   1   44.40   11.10
 -11   5   1   40.10    4.40
  11   5  -1   40.30    7.00
  11   5  -1   43.40   10.60
  10  -5  -1  677.33   48.30
 -10  -5   1  629.84   49.00
  10  -5  -1  693.33   47.80
  10  -5  -1  638.74   48.60
 -10  -5   1  604.64   44.70
 -10  -5   1  660.73   47.20
  10  -5  -1  736.63   48.50
 -10   5   1  661.83   48.50
  10   5  -1  670.13   48.30
  10   5  -1  644.84   43.20
 -10   5   1  672.93   46.50
 -10   5   1  658.23   43.20
  10   5  -1  612.24   44.80
  10   5  -1  663.03   48.40
   9  -5  -1  140.09   13.90
  -9  -5   1  127.39   14.40
   9  -5  -1  170.18   15.00
   9  -5  -1  149.79   15.60
  -9  -5   1  125.99   12.30
  -9  -5   1  156.08   17.30
   9  -5  -1  147.19   14.60
  -9   5   1  155.88   13.50
   9   5  -1  164.08   16.10
  -9   5   1  137.09   10.50
  -9   5   1  157.58   15.60
   9   5  -1  125.79   11.60
   9   5  -1  147.39   14.40
  -8  -5   1  392.16   28.70
   8  -5  -1  385.06   29.70
  -8  -5   1  353.46   27.00
  -8  -5   1  386.46   27.30
  -8  -5   1  384.16   29.40
   8  -5  -1  419.56   29.50
   8  -5  -1  372.76   28.90
   8  -5  -1  403.76   29.80
   8   5  -1  417.06   29.70
  -8   5   1  386.46   29.60
   8   5  -1  353.66   26.50
  -8   5   1  414.76   28.60
   8   5  -1  357.06   29.10
   7  -5  -1    9.00    4.00
  -7  -5   1   12.40    3.40
  -7  -5   1   10.00    3.60
   7  -5  -1   14.90    4.50
   7  -5  -1   11.90    4.60
  -7  -5   1   17.60    6.00
  -7  -5   1   11.60    3.20
   7   5  -1   12.40    4.30
   7   5  -1    8.20    4.30
  -7   5   1   14.50    4.70
  -7   5   1   14.90    4.20
   7   5  -1   12.10    2.70
  -6  -5   1  602.84   41.60
   6  -5  -1  583.04   43.10
   6  -5  -1  672.83   43.90
   6  -5  -1  628.74   43.30
  -6  -5   1  581.14   43.00
  -6  -5   1  656.63   43.10
  -6  -5   1  626.84   42.00
   6   5  -1  698.13   43.90
   6   5  -1  577.44   40.90
  -6   5   1  666.73   43.00
   6   5  -1  601.04   43.60
   5  -5  -1   -3.00    2.00
   5  -5  -1    0.40    2.60
  -5  -5   1    4.60    2.10
  -5  -5   1    0.10    3.40
   5  -5  -1    5.00    3.10
  -5  -5   1    3.20    2.30
   5  -5  -1    0.60    2.40
   5   5  -1    4.50    3.00
  -5   5   1    4.00    2.90
   5   5  -1    5.20    3.10
  -5   5   1   -1.50    2.00
   4  -5  -1   83.19    8.20
   4  -5  -1   98.79    8.40
  -4  -5   1   85.49    8.10
   4  -5  -1   89.29    8.30
  -4  -5   1   90.89    7.60
  -4  -5   1   81.79    7.20
  -4  -5   1   85.69    8.90
   4  -5  -1   72.39    8.30
   4  -5  -1   96.89    8.70
  -4  -5   1   85.39    7.00
   4   5  -1  110.69    9.10
  -4   5   1   87.29    8.50
   4   5  -1   79.59    9.10
  -4   5   1   87.29    8.10
   3  -5  -1  451.65   30.20
  -3  -5   1  448.06   30.30
   3  -5  -1  439.66   31.90
  -3  -5   1  427.86   30.40
  -3  -5   1  489.35   29.80
  -3  -5   1  402.66   29.40
   3  -5  -1  479.05   30.20
   3  -5  -1  435.66   30.00
   3  -5  -1  410.16   29.90
   3  -5  -1  374.76   30.30
  -3   5   1  418.66   30.00
   3   5  -1  472.45   30.80
   3   5  -1  425.76   30.70
  -3   5   1  451.85   30.50
   2  -5  -1  799.62   52.39
  -2  -5   1  854.61   52.29
  -2  -5   1  733.33   52.99
  -2  -5   1  808.42   52.89
  -2  -5   1  840.82   52.79
  -2  -5   1  834.72   52.99
  -2  -5   1  777.12   52.99
   2  -5  -1  786.52   52.29
   2  -5  -1  757.42   53.99
   2  -5  -1  697.83   53.19
   2  -5  -1  848.22   52.19
   2   5  -1  791.62   52.69
  -2   5   1  779.52   52.39
   2   5  -1  730.03   52.99
  -2   5   1  833.32   52.79
  -1  -5   1 2107.99  137.89
  -1  -5   1 2107.79  137.79
  -1  -5   1 2294.27  138.19
   1  -5  -1 2272.97  137.69
  -1  -5   1 2338.47  137.59
   1  -5  -1 2091.39  137.49
   1  -5  -1 2210.28  137.39
   1  -5  -1 2195.98  137.19
   1  -5  -1 2035.20  138.79
   1  -5  -1 1913.61  137.69
  -1  -5   1 1993.90  137.99
  -1  -5   1 2098.29  138.19
   1   5  -1 2122.29  138.29
  -1   5   1 2046.10  137.29
  -1   5   1 2115.59  137.79
   1   5  -1 2136.59  137.79
   0  -5  -1   89.69    7.20
   0  -5   1   88.59    7.70
   0  -5   1   98.19    6.60
   0  -5  -1   90.49    7.10
   0  -5  -1   90.39    7.60
   0  -5  -1   95.99    7.40
   0  -5  -1   69.59    8.10
   0  -5   1   86.69    7.80
   0  -5   1   87.89    7.80
   0  -5   1   83.69    8.00
   0  -5   1   70.99    7.40
   0  -5   1   88.59    8.70
   0   5  -1   84.99    7.90
   0   5   1   76.89    7.10
   0   5   1   78.19    7.50
  -1  -5  -1  145.59   11.10
  -1  -5  -1  167.08   11.40
   1  -5   1  135.89   10.80
   1  -5   1  148.09   11.30
   1  -5   1  160.78   12.70
  -1  -5  -1  151.48   11.50
  -1  -5  -1  151.88   12.40
   1  -5   1  157.68   12.40
  -1  -5  -1  164.88   12.20
   1  -5   1  154.98   12.30
  -1  -5  -1  173.38   11.50
   1  -5   1  170.28   12.40
  -1   5  -1  149.88   12.60
   1   5   1  139.89   11.70
  -1   5  -1  141.89   12.10
   2  -5   1 3890.51  237.78
   2  -5   1 3759.02  237.48
   2  -5   1 3684.03  236.78
  -2  -5  -1 3634.04  236.38
  -2  -5  -1 3446.36  237.08
   2  -5   1 3188.78  236.28
   2  -5   1 3756.72  237.78
  -2  -5  -1 4295.77  237.88
  -2  -5  -1 3852.01  237.28
   2   5   1 3413.86  236.88
  -2   5  -1 3781.92  237.98
  -2   5  -1 3555.84  237.38
   2   5   1 3742.63  235.28
   3  -5   1   15.00    3.70
  -3  -5  -1    5.40    2.60
   3  -5   1   12.90    3.50
  -3  -5  -1   10.10    2.80
   3  -5   1    9.40    3.00
  -3  -5  -1    8.30    3.10
   3  -5   1   14.50    3.70
  -3   5  -1   11.70    3.50
   3   5   1    9.70    2.60
   3   5   1    7.30    1.40
  -3   5  -1   11.00    3.70
   4  -5   1 2134.89  138.69
  -4  -5  -1 2066.19  137.39
  -4  -5  -1 2054.29  137.29
   4  -5   1 2117.89  138.89
   4  -5   1 2071.59  138.79
   4  -5   1 2213.28  138.29
   4   5   1 2330.77  137.69
   4   5   1 2247.18  137.89
  -4   5  -1 2143.79  139.09
   4   5   1 1897.11  137.89
  -4   5  -1 2107.39  138.39
   5  -5   1   19.20    5.00
  -5  -5  -1   23.40    3.50
  -5  -5  -1   20.40    3.60
   5  -5   1   20.60    5.10
  -5  -5  -1   20.00    3.70
   5  -5   1   22.40    4.70
   5  -5   1   16.10    4.50
  -5  -5  -1   12.60    2.20
  -5  -5  -1   17.40    4.40
  -5   5  -1   21.90    5.00
   5   5   1   21.60    4.80
   5   5   1   11.80    4.00
   5   5   1   18.30    3.00
  -5   5  -1   22.20    4.80
   6  -5   1 1165.18   77.79
  -6  -5  -1 1122.49   74.49
  -6  -5  -1 1157.88   74.49
   6  -5   1 1163.28   76.29
   6  -5   1 1090.19   75.19
  -6  -5  -1 1111.49   72.59
   6  -5   1 1088.49   75.69
   6   5   1 1052.29   75.19
  -6   5  -1 1224.48   75.49
   6   5   1 1066.69   73.19
   6   5   1 1166.38   75.09
  -6   5  -1 1073.79   77.69
  -7  -5  -1   45.30    5.00
  -7  -5  -1   42.90    6.70
  -7  -5  -1   52.39    8.00
   7  -5   1   42.90    7.80
   7  -5   1   43.10    7.60
   7  -5   1   51.79    7.90
   7  -5   1   39.80    8.00
  -7   5  -1   57.29    7.70
   7   5   1   44.40    7.60
  -7   5  -1   45.00    7.70
   7   5   1   47.50    5.90
   7   5   1   56.59    8.50
   8  -5   1  263.87   22.90
   8  -5   1  269.17   22.50
  -8  -5  -1  290.17   21.40
  -8  -5  -1  277.47   19.10
  -8  -5  -1  277.47   22.20
  -8  -5  -1  231.68   18.70
   8  -5   1  265.67   22.60
   8  -5   1  265.17   21.70
   8   5   1  254.77   21.80
  -8   5  -1  279.97   21.50
  -8   5  -1  287.17   23.20
   8   5   1  288.17   22.10
  -8   5  -1  250.77   18.20
   8   5   1  248.88   19.50
   9  -5   1  229.98   22.20
  -9  -5  -1  280.97   20.30
   9  -5   1  233.08   21.20
  -9  -5  -1  261.27   20.30
   9  -5   1  242.38   21.20
   9  -5   1  257.87   20.60
  -9  -5  -1  201.08   21.00
   9   5   1  212.98   18.00
  -9   5  -1  247.08   19.90
   9   5   1  210.28   20.50
  -9   5  -1  219.08   16.20
   9   5   1  218.28   20.50
  -9   5  -1  228.28   20.90
  10  -5   1  842.62   58.99
  10  -5   1  829.42   60.09
  10  -5   1  831.82   59.79
 -10  -5  -1  833.52   58.89
 -10  -5  -1  892.21   58.49
  10  -5   1  793.22   60.79
  10   5   1  877.11   60.09
  10   5   1  793.92   56.49
 -10   5  -1  812.02   60.29
 -10   5  -1  812.62   54.29
  10   5   1  781.62   59.39
 -10   5  -1  857.91   58.19
  11  -5   1  779.52   51.59
  11  -5   1  783.92   60.09
  11  -5   1  803.32   57.19
  11  -5   1  795.22   58.39
  11  -5   1  798.12   58.29
  11   5   1  831.62   58.49
  11   5   1  802.12   59.49
  11   5   1  762.22   54.59
 -11   5  -1  818.12   59.39
  11   5   1  774.42   51.69
 -11   5  -1  810.12   56.19
 -11   5  -1  753.12   53.69
  12  -5   1  869.91   55.59
  12  -5   1  856.71   62.09
  12  -5   1  843.72   65.39
  12  -5   1  807.82   61.49
 -12  -5  -1  836.92   54.29
 -12  -5  -1  814.82   54.89
  12  -5   1  824.32   60.39
  12  -5   1  901.11   54.79
 -12   5  -1  802.42   53.79
 -12   5  -1  692.63   73.79
  12   5   1  842.02   54.59
 -12   5  -1  819.32   54.19
  12   5   1  768.62   57.59
  12   5   1  832.02   63.69
 -12   5  -1  861.51   59.39
  12   5   1  802.42   61.69
 -13  -5  -1    4.80    2.60
 -13  -5  -1    2.60    1.90
  13  -5   1    2.30    1.80
  13  -5   1   17.10    7.30
 -13  -5  -1    5.40    1.80
  13  -5   1    0.50    1.90
  13  -5   1    9.70    9.40
  13  -5   1    4.10    5.80
 -13  -5  -1    2.10    1.70
 -13   5  -1    6.90    2.10
  13   5   1    4.50    5.10
  13   5   1    4.90    7.70
 -13   5  -1    6.30    1.80
  14  -5   1   53.19    5.50
  14  -5   1   80.79   14.60
  14  -5   1   51.59    5.00
 -14  -5  -1   52.09    5.10
 -14  -5  -1   58.09    5.40
  14  -5   1   53.19    5.90
 -14  -5  -1   45.90    5.50
 -14  -5  -1   56.89    5.90
  14  -5   1   56.69   15.50
  14  -5   1   65.29   12.60
 -14   5  -1   50.49    5.00
  14   5   1   49.60    5.60
  14   5   1   47.30    6.60
 -14   5  -1   54.19   10.20
 -14   5  -1   57.49    4.80
 -14   5  -1   51.09    5.40
  14   5   1   46.90   10.40
  14   5   1   42.10   12.40
 -15  -5  -1   25.50    4.30
  15  -5   1   23.60    3.30
  15  -5   1   23.80    9.90
 -15  -5  -1   26.20    3.30
  15  -5   1   40.50   10.30
  15  -5   1   24.40    4.50
  15  -5   1   26.30    4.50
 -15  -5  -1   24.60    3.60
  15  -5   1   -8.40   14.60
 -15  -5  -1   23.60    4.00
 -15   5  -1   27.80    3.80
 -15   5  -1   18.60    7.70
 -15   5  -1   25.10    3.50
 -15   5  -1   20.80    2.90
  15   5   1   16.70   14.90
  15   5   1   24.40    4.00
  15   5   1   27.80    4.20
  16  -5   1   36.80    5.50
  16  -5   1   20.70   11.20
 -16  -5  -1   41.50    5.30
 -16  -5  -1   40.30    5.00
  16  -5   1   43.50    5.90
 -16  -5  -1   38.60    4.90
  16  -5   1   31.70   11.40
  16  -5   1   39.70    4.40
  16  -5   1    9.50   17.60
 -16  -5  -1   35.10    4.00
 -16   5  -1   37.90    9.80
  16   5   1   43.00    5.60
  16   5   1   30.70   10.80
  16   5   1   40.50    4.90
 -16   5  -1   43.20    4.70
  16   5   1   45.10   13.40
  17  -5   1   12.20   10.60
 -17  -5  -1   21.00    4.20
  17  -5   1   25.00    3.40
 -17  -5  -1   20.50    4.20
  17  -5   1  -13.20   23.20
 -17  -5  -1   26.40    4.10
  17  -5   1   27.90   10.40
 -17  -5  -1   31.40    4.80
  17  -5   1   25.10    4.60
  17   5   1   37.70   15.30
  17   5   1   24.10    3.90
 -17   5  -1   25.50    3.10
 -17   5  -1   16.00    8.50
 -17   5  -1   24.30    3.70
  17   5   1   24.80    5.10
  17   5   1   49.20   12.60
 -17   5  -1   18.90    3.30
  18  -5   1   97.39   19.20
 -18  -5  -1   87.69    8.10
 -18  -5  -1   88.89    7.40
  18  -5   1   90.39    7.50
  18  -5   1   87.29    8.90
  18  -5   1   94.79   31.90
  18  -5   1   82.19   18.30
 -18  -5  -1   89.69    8.80
 -18  -5  -1  105.69    9.00
  18  -5   1   77.69   16.90
  18   5   1   88.49   25.20
 -18   5  -1   93.39    7.10
 -18   5  -1   99.89    7.90
 -18   5  -1   63.69   14.00
  18   5   1  100.49    9.00
  18   5   1   89.49    8.20
  19  -5   1    7.30    3.00
  19  -5   1   23.40   12.10
  19  -5   1    2.30    9.30
 -19  -5  -1   12.50    3.60
 -19  -5  -1   13.30    3.50
 -19  -5  -1    9.60    2.80
 -19  -5  -1    6.50    1.90
  19  -5   1    5.50    2.20
  19  -5   1    3.40   12.20
  19   5   1   10.40    3.10
 -19   5  -1   13.00    2.90
  19   5   1   21.60   16.90
 -19   5  -1    8.20   10.30
 -19   5  -1    9.60    2.00
  19   5   1   13.80    3.80
 -20  -5  -1    3.40    3.30
 -20  -5  -1   12.40    5.60
 -20  -5  -1    2.10    3.60
  20  -5   1   -4.00   10.50
  20  -5   1   23.70   13.40
 -20   5  -1    2.30    2.30
  20   5   1    7.90   22.30
  20   5   1    5.90    3.30
  20   5   1    0.80    2.70
 -21  -5  -1  162.18   12.90
 -21  -5  -1  157.18   12.20
 -21  -5  -1  161.38   12.20
  21  -5   1  157.48   13.20
 -21  -5  -1  163.78   13.30
 -21  -5  -1  173.98   13.30
 -21   5  -1  164.28   12.10
  21   5   1  168.38   13.50
  21   5   1  170.58   12.60
  22  -5   1   -0.10    2.30
 -22  -5  -1   -1.50    2.30
 -22  -5  -1   -1.10    1.90
 -22  -5  -1    3.30    1.90
 -22  -5  -1   -0.20    2.40
  22   5   1    3.10    2.80
 -22   5  -1   -0.30    2.60
 -22   5  -1    2.10    1.70
  22   5   1   -0.90    2.00
 -23  -5  -1    2.20    2.50
 -23  -5  -1    1.10    2.30
 -23  -5  -1    1.10    3.50
 -23  -5  -1   -1.50    1.50
  23  -5   1   -0.50    1.70
  23   5   1   -0.90    2.20
  23   5   1   -0.10    2.30
 -23   5  -1    0.60    1.50
 -24  -5  -1   15.10    5.30
 -24  -5  -1    7.20    2.60
  24  -5   1    7.60    2.60
  24   5   1    1.00    2.30
 -24   5  -1    2.80    1.40
  24   5   1    2.50    2.50
 -25  -5  -1    2.70    2.20
 -25  -5  -1    4.70    2.30
  25  -5   1    4.30    2.00
  25   5   1    2.70    1.80
  25   5   1    0.10    1.90
 -25   5  -1    0.50    1.30
  26  -5   1    9.30    2.00
 -26  -5  -1   14.20    3.00
 -26  -5  -1   13.40    2.40
  26   5   1    7.80    1.70
  27  -6  -1   -0.10    1.20
 -27  -6   1   -1.00    1.10
 -27  -6   1   -0.20    1.40
  27  -6  -1    1.20    1.80
  27   6  -1    0.30    1.40
  26  -6  -1    3.40    1.70
 -26  -6   1    1.20    1.70
 -26  -6   1    1.50    2.00
  26   6  -1   -1.70    2.80
  26   6  -1    0.60    1.50
 -26   6   1    1.60    1.00
  26   6  -1    4.50    2.00
 -25  -6   1    5.00    2.20
 -25  -6   1    2.80    2.40
  25  -6  -1    1.80    2.10
 -25  -6   1    6.90    2.10
  25   6  -1    3.50    2.50
  25   6  -1    5.00    2.50
 -25   6   1    6.10    1.50
 -24  -6   1   11.40    2.30
 -24  -6   1   25.60    4.00
  24  -6  -1   11.20    3.10
 -24  -6   1   13.30    3.40
 -24  -6   1   18.70    4.40
 -24   6   1   20.80    3.80
  24   6  -1   20.60    3.20
  24   6  -1   22.70    4.00
 -23  -6   1   11.10    3.40
 -23  -6   1   11.80    3.20
 -23  -6   1   14.10    3.50
 -23  -6   1   12.90    3.80
  23  -6  -1   14.40    3.60
 -23   6   1   19.00    2.80
  23   6  -1   16.70    3.70
  23   6  -1   17.80    3.30
  22  -6  -1    7.70    2.80
 -22  -6   1    6.70    2.90
 -22  -6   1    6.50    2.80
 -22  -6   1    2.40    2.70
 -22  -6   1    4.30    2.00
 -22   6   1    4.80    2.10
  22   6  -1    4.50    2.50
  22   6  -1   10.40    3.30
  21  -6  -1   30.30   14.80
  21  -6  -1   40.30   14.60
 -21  -6   1   40.10    5.90
  21  -6  -1   53.49    6.20
 -21  -6   1   45.20    4.80
 -21  -6   1   52.59    6.00
 -21  -6   1   53.79    6.30
  21  -6  -1  -21.90   64.19
 -21   6   1   46.20    4.10
 -21   6   1   46.20    5.10
  21   6  -1   39.80    5.90
 -21   6   1   58.09   14.70
  21   6  -1   47.00    5.40
 -20  -6   1   14.60    3.60
  20  -6  -1   13.20   12.80
  20  -6  -1   20.50   14.60
 -20  -6   1   12.70    3.60
  20  -6  -1    7.20    3.10
  20  -6  -1  -10.60   28.10
  20  -6  -1   27.40   11.90
 -20  -6   1   13.60    3.60
 -20  -6   1   11.50    2.70
 -20   6   1    9.60    2.20
  20   6  -1    4.20   17.70
 -20   6   1    9.00    2.40
 -20   6   1   14.80    3.00
 -20   6   1   12.60   10.10
  20   6  -1   13.50    3.10
  20   6  -1   20.80    4.20
 -19  -6   1    2.80    1.70
  19  -6  -1    5.60   22.30
 -19  -6   1    4.90    2.80
 -19  -6   1    4.50    2.30
 -19  -6   1   11.60    3.40
  19  -6  -1   17.20   11.00
  19  -6  -1    6.20    2.80
  19  -6  -1   -3.80   10.50
  19  -6  -1    7.90   10.10
 -19   6   1   10.10    2.20
 -19   6   1    5.80    2.30
  19   6  -1    9.00    3.20
  19   6  -1  -12.60   15.30
 -19   6   1    5.90    2.40
 -19   6   1   10.10    8.80
  19   6  -1    7.10    2.80
 -18  -6   1   47.80    6.00
  18  -6  -1   54.09   21.50
  18  -6  -1   40.20   12.70
  18  -6  -1   44.50   12.50
  18  -6  -1   44.70    6.10
 -18  -6   1   37.30    4.30
 -18  -6   1   41.30    5.10
 -18  -6   1   43.10    5.90
  18  -6  -1   33.20   13.00
 -18   6   1   41.00    4.80
  18   6  -1   47.50    5.50
 -18   6   1   38.60    6.50
  18   6  -1   48.50   16.90
  18   6  -1   38.80    5.80
 -18   6   1   37.00   11.60
  17  -6  -1    1.80    9.30
  17  -6  -1    6.30    2.90
 -17  -6   1   -4.90    8.40
  17  -6  -1   18.90   10.30
  17  -6  -1   13.40   15.70
 -17  -6   1    8.50    2.30
 -17  -6   1    8.70    3.20
  17  -6  -1   -0.30    8.40
 -17   6   1    8.20    2.60
  17   6  -1    3.20   12.10
 -17   6   1   15.20    7.90
  17   6  -1   11.60    3.40
  17   6  -1   10.60    2.90
 -17   6   1   10.20    2.80
 -16  -6   1   56.39    5.30
 -16  -6   1   56.39    5.60
  16  -6  -1   70.59   15.50
  16  -6  -1   51.29    6.30
  16  -6  -1   54.29   15.40
  16  -6  -1   63.59   13.60
 -16  -6   1   58.49    6.40
  16  -6  -1   49.80   12.90
 -16   6   1   53.29   11.10
 -16   6   1   61.59    6.00
 -16   6   1   53.09    5.00
  16   6  -1   57.99    5.70
  16   6  -1   59.79    6.30
 -16   6   1   50.99    5.40
  16   6  -1   55.49   15.30
 -15  -6   1    0.60    5.20
  15  -6  -1   -3.60    1.80
 -15  -6   1    3.70    2.00
  15  -6  -1    0.80   10.10
  15  -6  -1    3.80    7.60
  15  -6  -1    0.90    5.80
  15  -6  -1   -0.90    7.40
 -15  -6   1    7.90    1.90
  15   6  -1    3.10    1.90
 -15   6   1    3.60    1.80
  15   6  -1  -15.50    7.20
 -15   6   1    9.00    6.30
 -15   6   1    1.60    2.00
  15   6  -1    1.20    2.00
 -15   6   1    3.40    1.80
  15   6  -1  -10.80    7.80
  14  -6  -1  339.47   29.80
 -14  -6   1  311.17   22.60
  14  -6  -1  314.67   31.00
 -14  -6   1  336.87   25.30
  14  -6  -1  319.17   23.10
 -14  -6   1  320.47   23.10
  14  -6  -1  331.47   32.30
  14  -6  -1  387.76   31.60
 -14  -6   1  331.27   22.50
 -14   6   1  318.07   22.40
  14   6  -1  298.07   26.10
 -14   6   1  330.07   22.00
  14   6  -1  331.97   31.60
  14   6  -1  330.67   23.00
 -14   6   1  335.77   27.90
  14   6  -1  349.57   23.40
 -13  -6   1   43.60    4.40
  13  -6  -1   32.60    4.70
 -13  -6   1   32.00    4.10
 -13  -6   1   34.90    3.70
  13  -6  -1   25.30    9.60
  13  -6  -1   30.60    9.10
 -13  -6   1   37.00    6.80
 -13   6   1   31.90    7.70
 -13   6   1   34.20    3.60
  13   6  -1   26.30    6.80
  13   6  -1   48.10   11.20
  12  -6  -1  386.26   26.60
  12  -6  -1  376.76   32.00
  12  -6  -1  409.16   32.80
 -12  -6   1  404.96   28.60
  12  -6  -1  422.26   33.20
 -12  -6   1  395.46   26.10
  12   6  -1  414.36   26.50
 -12   6   1  372.66   26.10
  12   6  -1  332.67   28.60
 -12   6   1  405.26   26.60
 -12   6   1  382.86   25.80
  12   6  -1  380.96   33.20
  12   6  -1  271.07   49.30
 -12   6   1  380.86   30.70
  11  -6  -1   41.00    8.60
  11  -6  -1   25.00   11.30
 -11  -6   1   25.70    5.30
  11  -6  -1   34.80    8.30
  11  -6  -1   25.90    8.40
  11   6  -1   34.20    5.70
 -11   6   1   26.00   11.80
  11   6  -1   17.80    7.20
  11   6  -1   30.10    3.60
 -11   6   1   23.60    6.60
 -11   6   1   31.70    4.10
 -10  -6   1   46.60   12.80
  10  -6  -1   33.20    7.70
 -10  -6   1   19.30    5.50
  10  -6  -1   37.80    8.00
 -10  -6   1   37.90    5.90
  10  -6  -1   27.80    9.80
  10  -6  -1   29.50    7.50
 -10   6   1   19.60   10.60
  10   6  -1   20.50    8.40
  10   6  -1   27.90    5.10
 -10   6   1   29.60    3.90
 -10   6   1   39.10    7.30
   9  -6  -1   27.90    6.90
  -9  -6   1   12.60    5.30
   9  -6  -1   25.20    6.50
   9  -6  -1   22.10    7.70
   9  -6  -1   27.80    7.20
  -9  -6   1   17.00    4.20
  -9  -6   1    7.90    9.90
   9   6  -1   13.40    3.70
   9   6  -1   20.40    3.10
   9   6  -1   27.40    6.70
   9   6  -1   19.40    8.50
  -9   6   1   20.60    8.00
  -9   6   1   24.20    5.70
  -9   6   1   26.30    3.40
   8  -6  -1 1230.48   83.09
   8  -6  -1 1248.98   83.89
  -8  -6   1 1185.68   82.79
  -8  -6   1 1251.37   80.59
   8  -6  -1 1272.57   83.69
   8  -6  -1 1258.77   83.29
  -8   6   1 1233.18   83.89
   8   6  -1 1309.97   85.59
   8   6  -1 1138.49   83.29
  -8   6   1 1252.07   82.39
  -8   6   1 1145.09   79.29
  -7  -6   1   50.49    5.90
  -7  -6   1   51.59    7.60
   7  -6  -1   47.60    8.30
   7  -6  -1   50.59    8.00
   7  -6  -1   45.00    8.10
  -7  -6   1   50.49    8.90
   7  -6  -1   50.89    8.70
   7   6  -1   53.59    8.50
   7   6  -1   49.99    8.20
  -7   6   1   44.60    7.20
   6  -6  -1  991.30   73.69
   6  -6  -1 1119.69   74.69
  -6  -6   1 1117.39   71.69
  -6  -6   1 1068.79   73.39
   6  -6  -1 1088.29   73.49
   6  -6  -1 1207.08   74.09
   6  -6  -1 1072.09   73.79
  -6  -6   1 1040.80   71.29
   6   6  -1 1005.00   73.69
  -6   6   1 1087.89   74.09
  -6   6   1 1152.88   73.29
   6   6  -1 1195.08   75.49
   5  -6  -1   57.49    7.60
   5  -6  -1   52.39    7.10
   5  -6  -1   48.70    7.00
   5  -6  -1   46.90    7.40
  -5  -6   1   46.80    7.60
   5  -6  -1   49.90    8.70
  -5  -6   1   54.99    5.50
   5  -6  -1   45.70    6.70
  -5  -6   1   49.40    5.30
  -5  -6   1   52.89    8.10
  -5  -6   1   50.19    4.90
   5   6  -1   54.89    7.70
  -5   6   1   47.50    7.60
   5   6  -1   48.00    7.30
   4  -6  -1    3.40    3.00
  -4  -6   1   -1.60    4.00
   4  -6  -1   12.10    3.50
   4  -6  -1    8.10    3.20
  -4  -6   1    5.80    2.40
  -4  -6   1    9.00    2.50
   4  -6  -1   13.90    3.60
   4  -6  -1    5.30    3.10
   4  -6  -1    5.50    3.60
  -4  -6   1    4.00    3.00
  -4   6   1    5.40    2.60
   4   6  -1   -0.80    3.00
  -4   6   1    8.20    4.00
   4   6  -1   14.20    4.10
  -3  -6   1   50.69    5.80
  -3  -6   1   57.09    6.40
   3  -6  -1   64.39    6.20
   3  -6  -1   50.39    6.00
  -3  -6   1   59.99    5.70
   3  -6  -1   47.40    6.80
   3  -6  -1   57.49    6.30
   3  -6  -1   48.60    8.20
  -3  -6   1   51.49    7.40
   3  -6  -1   64.09    6.60
  -3   6   1   52.39    6.60
  -3   6   1   50.19    6.90
   3   6  -1   52.89    7.40
   2  -6  -1 1539.25  104.29
   2  -6  -1 1593.34  102.29
  -2  -6   1 1654.43  103.09
   2  -6  -1 1485.45  102.59
  -2  -6   1 1443.46  102.59
  -2  -6   1 1777.62  102.19
   2  -6  -1 1503.85  102.69
   2  -6  -1 1730.93  101.79
  -2  -6   1 1573.04  102.59
   2   6  -1 1516.65  103.29
   2   6  -1 1541.95  102.69
  -2   6   1 1482.15  102.29
   1  -6  -1    3.50    2.10
   1  -6  -1    2.50    3.10
   1  -6  -1    1.00    2.00
   1  -6  -1    0.20    1.20
   1  -6  -1    2.90    2.60
  -1  -6   1    2.40    2.20
  -1  -6   1    3.70    2.20
  -1  -6   1    1.10    2.20
   1  -6  -1   -0.40    2.00
   1  -6  -1    0.30    2.00
  -1  -6   1    2.40    2.50
  -1  -6   1    3.10    2.30
  -1  -6   1    0.50    3.60
  -1   6   1   -0.60    1.70
   1   6  -1   -0.80    2.40
  -1   6   1   -1.00    2.20
   1   6  -1    3.80    2.30
   0  -6   1 1125.29   73.29
   0  -6   1 1035.90   73.39
   0  -6   1 1054.59   73.29
   0  -6   1 1178.48   71.09
   0  -6  -1 1067.19   73.49
   0  -6  -1 1120.69   72.59
   0  -6   1 1077.29   72.79
   0  -6  -1 1092.99   71.89
   0  -6  -1 1196.68   72.89
   0  -6  -1 1117.29   71.79
   0  -6   1 1235.38   72.59
   0  -6   1 1106.99   72.59
   0  -6  -1 1064.59   72.09
   0   6  -1 1055.69   73.19
   0   6   1  997.90   71.99
   0   6  -1 1097.99   72.79
   0   6   1 1052.59   72.59
   1  -6   1  261.27   19.70
  -1  -6  -1  306.77   20.30
   1  -6   1  264.37   19.30
  -1  -6  -1  319.07   21.20
  -1  -6  -1  275.07   20.80
  -1  -6  -1  310.27   20.40
   1  -6   1  291.87   21.10
  -1  -6  -1  298.37   20.00
   1  -6   1  298.37   21.70
   1  -6   1  276.67   22.30
  -1  -6  -1  261.47   21.20
   1  -6   1  307.07   21.40
   1  -6   1  275.67   22.10
   1  -6   1  306.17   21.10
  -1   6  -1  282.17   21.10
  -1   6  -1  302.77   21.90
   1   6   1  265.27   20.20
   1   6   1  269.87   20.80
   2  -6   1  138.49   11.30
  -2  -6  -1  134.89   11.00
  -2  -6  -1  130.19   10.10
  -2  -6  -1  123.79   10.90
   2  -6   1  111.59   10.80
  -2  -6  -1  136.99   10.00
   2  -6   1  122.89   10.20
   2  -6   1  118.39   10.90
  -2  -6  -1  133.59   10.20
  -2  -6  -1  128.99   10.20
   2   6   1  108.09   10.50
  -2   6  -1  120.69   11.00
   3  -6   1  140.09   12.80
  -3  -6  -1  164.08   13.40
   3  -6   1  190.98   14.60
  -3  -6  -1  184.58   13.20
   3  -6   1  183.38   13.70
  -3  -6  -1  185.98   13.30
   3  -6   1  184.58   14.60
   3  -6   1  185.28   14.50
  -3   6  -1  154.88   13.90
  -3   6  -1  155.28   14.50
   3   6   1  165.58   13.90
   4  -6   1 1014.40   75.69
   4  -6   1 1185.18   77.29
   4  -6   1 1264.47   77.49
  -4  -6  -1 1153.98   75.59
  -4  -6  -1 1159.08   75.49
  -4  -6  -1 1200.18   75.59
   4  -6   1 1111.99   76.19
   4  -6   1 1152.68   76.99
   4   6   1 1093.99   76.39
  -4   6  -1 1157.58   77.59
  -4   6  -1 1149.39   76.69
   4   6   1 1166.38   75.99
   5  -6   1   23.40    4.90
  -5  -6  -1   19.00    4.70
  -5  -6  -1   21.60    3.90
   5  -6   1   21.00    4.90
   5  -6   1   12.70    4.90
  -5  -6  -1   15.60    3.90
   5  -6   1   26.60    5.70
  -5   6  -1   22.30    4.90
   5   6   1   22.60    4.90
  -5   6  -1   21.40    5.90
   6  -6   1 2908.01  186.68
  -6  -6  -1 2878.91  184.68
   6  -6   1 2846.22  187.48
  -6  -6  -1 3059.99  184.88
   6  -6   1 2835.62  185.78
   6  -6   1 3045.90  187.08
   6   6   1 2525.95  182.78
  -6   6  -1 2972.00  187.18
   6   6   1 2919.81  185.48
  -6   6  -1 2808.92  185.68
   6   6   1 2624.04  185.68
  -7  -6  -1   41.90    7.40
   7  -6   1   47.60    7.80
   7  -6   1   49.40    8.70
   7  -6   1   35.10    7.40
   7  -6   1   41.40    7.80
  -7  -6  -1   45.90    6.70
   7   6   1   27.10    6.70
   7   6   1   30.90    7.20
  -7   6  -1   39.40    6.00
  -7   6  -1   40.40    7.00
   7   6   1   31.70    4.50
  -8  -6  -1  467.25   32.00
   8  -6   1  478.95   33.90
  -8  -6  -1  439.76   32.20
   8  -6   1  408.86   32.40
   8  -6   1  471.85   34.10
   8  -6   1  417.46   33.50
   8   6   1  379.66   32.60
  -8   6  -1  432.56   34.20
   8   6   1  436.86   33.50
  -8   6  -1  416.76   28.80
   8   6   1  397.86   29.80
  -8   6  -1  457.55   32.60
   9  -6   1   17.60    6.00
   9  -6   1   19.60    7.00
   9  -6   1    5.60    9.00
  -9  -6  -1   17.10    2.90
  -9  -6  -1   15.40    6.60
  -9  -6  -1   22.70    8.00
   9  -6   1   30.90    7.60
   9   6   1   20.30    8.80
   9   6   1   16.00    4.50
  -9   6  -1   25.10    3.40
  -9   6  -1   17.80    9.60
   9   6   1    6.80    5.90
  -9   6  -1   33.00    7.00
   9   6   1   23.30    3.20
  10  -6   1   35.60    8.70
 -10  -6  -1   25.00    3.80
  10  -6   1   25.50    7.50
 -10  -6  -1   30.70   10.50
 -10  -6  -1   20.60    8.70
  10  -6   1   41.40    8.30
  10   6   1    5.70   10.20
  10   6   1   26.20    5.30
  10   6   1   23.40    3.20
 -10   6  -1   27.50    3.80
 -10   6  -1   22.10    6.20
  11  -6   1  490.85   34.30
  11  -6   1  480.45   40.30
  11  -6   1  561.14   46.00
  11  -6   1  492.25   39.40
 -11  -6  -1  507.65   33.80
  11  -6   1  571.24   41.50
 -11   6  -1  500.25   43.40
  11   6   1  505.35   40.80
  11   6   1  505.85   43.30
 -11   6  -1  543.55   34.20
 -11   6  -1  554.14   39.00
 -11   6  -1  470.55   33.70
 -11   6  -1  490.55   33.30
 -12  -6  -1  228.98   17.10
  12  -6   1  231.78   23.90
 -12  -6  -1  214.58   16.10
 -12  -6  -1  206.28   15.70
  12  -6   1  231.08   23.10
  12  -6   1  221.98   23.20
  12   6   1  201.58   19.00
 -12   6  -1  254.57   16.00
  12   6   1  223.08   16.20
  12   6   1  215.08   23.20
 -12   6  -1  236.98   16.70
 -13  -6  -1   26.70    3.30
  13  -6   1   17.50   11.10
  13  -6   1   25.30    4.20
 -13  -6  -1   22.00    3.80
 -13  -6  -1   26.80    3.60
 -13  -6  -1   27.80    4.20
 -13  -6  -1   30.10    4.40
  13  -6   1   19.00    8.40
 -13  -6  -1   25.70    3.70
  13  -6   1   15.40    2.80
  13   6   1   29.40    4.00
  13   6   1   14.00    7.00
  13   6   1   26.60    4.60
  13   6   1   23.80   10.20
 -13   6  -1   30.30    3.30
 -13   6  -1   20.30    8.20
 -13   6  -1   23.80    3.40
  14  -6   1  111.99   17.70
 -14  -6  -1  120.89    9.20
 -14  -6  -1  106.29    8.60
  14  -6   1  121.99   18.70
 -14  -6  -1   99.29    9.90
 -14   6  -1  116.79    8.40
  14   6   1  105.59    8.80
  14   6   1  108.79   19.60
 -14   6  -1  115.29    9.10
  14   6   1  112.69    9.30
  14   6   1  102.29   14.40
 -14   6  -1  113.49    9.10
 -14   6  -1   98.89   14.70
 -15  -6  -1  175.58   12.50
 -15  -6  -1  147.99   11.10
  15  -6   1  151.98   12.30
  15  -6   1  131.69   10.60
 -15  -6  -1  153.08   12.20
 -15  -6  -1  130.79   11.40
  15  -6   1  148.19   23.80
  15  -6   1  139.19   21.60
 -15  -6  -1  150.28   11.70
  15  -6   1  149.88   21.10
 -15  -6  -1  160.98   11.50
 -15   6  -1  146.99   11.30
 -15   6  -1  166.68   11.60
  15   6   1  150.48   12.00
 -15   6  -1  132.09   17.90
 -15   6  -1  153.58   10.80
  15   6   1  146.89   11.30
  15   6   1  143.09   22.50
  15   6   1  137.69   19.50
 -16  -6  -1  404.06   26.70
 -16  -6  -1  413.46   27.60
  16  -6   1  354.86   37.00
  16  -6   1  428.36   42.20
 -16  -6  -1  451.25   27.80
 -16  -6  -1  364.86   26.70
  16  -6   1  396.56   27.50
  16  -6   1  360.66   36.20
  16  -6   1  334.37   34.70
  16   6   1  355.96   38.90
 -16   6  -1  380.56   33.40
 -16   6  -1  382.96   26.40
 -16   6  -1  403.86   26.60
  16   6   1  390.56   27.20
  16   6   1  330.37   26.90
 -17  -6  -1   12.00    4.00
  17  -6   1   19.40    4.40
 -17  -6  -1   23.50    4.60
 -17  -6  -1   17.70    3.00
 -17  -6  -1   17.80    3.50
 -17  -6  -1   22.40    4.40
  17  -6   1   17.60   21.30
  17  -6   1    9.30   10.60
  17  -6   1   29.90   11.60
 -17   6  -1   22.00    3.50
  17   6   1   15.80   16.10
  17   6   1   21.80    4.40
  17   6   1   21.60    3.80
 -17   6  -1   13.60    3.30
  18  -6   1  173.78   13.20
 -18  -6  -1  163.68   13.10
  18  -6   1  125.09   22.50
  18  -6   1  168.88   33.60
 -18  -6  -1  169.28   13.10
  18  -6   1  144.19   23.70
 -18  -6  -1  139.59   12.10
  18  -6   1  145.29   23.10
 -18  -6  -1  144.09   11.50
 -18   6  -1  170.08   11.30
  18   6   1  156.78   12.90
 -18   6  -1  133.29   19.50
  18   6   1  160.38   12.20
 -18   6  -1  158.88   11.70
  18   6   1  122.29   27.30
 -18   6  -1  162.38   12.00
  19  -6   1  113.29   35.30
 -19  -6  -1  102.99    9.60
 -19  -6  -1  104.59    9.60
  19  -6   1   70.69   17.50
  19  -6   1  103.49    9.70
 -19  -6  -1  110.39    9.80
  19  -6   1   76.99   18.70
  19  -6   1  108.09   21.60
 -19  -6  -1  108.09    8.80
 -19  -6  -1   97.49    8.10
 -19   6  -1  105.99    7.70
  19   6   1   34.40   22.10
 -19   6  -1   95.99   16.80
  19   6   1  110.89    9.80
  19   6   1  110.09    9.00
 -19   6  -1  112.59    8.70
  20  -6   1   67.29    7.30
 -20  -6  -1   73.09    7.40
 -20  -6  -1   66.69    6.40
  20  -6   1   28.10   18.10
  20  -6   1   83.29   17.50
 -20  -6  -1   71.59    6.60
 -20  -6  -1   58.89    5.50
 -20  -6  -1   65.99    7.20
 -20  -6  -1   67.49    7.20
  20  -6   1   54.49   15.90
 -20   6  -1   71.39    6.30
  20   6   1   72.19    6.80
  20   6   1   71.69    7.60
 -20   6  -1   62.99   14.90
 -20   6  -1   60.69    5.10
 -21  -6  -1  145.49   12.30
 -21  -6  -1  166.78   12.40
  21  -6   1  147.89   12.40
 -21  -6  -1  157.38   12.40
 -21  -6  -1  148.29   11.40
 -21  -6  -1  147.29   11.50
  21   6   1  132.29   12.40
 -21   6  -1  168.28   11.40
  21   6   1  143.09   11.70
 -22  -6  -1   28.10    4.60
 -22  -6  -1   41.20    5.80
 -22  -6  -1   22.90    3.60
 -22  -6  -1   19.90    3.80
 -22  -6  -1   25.80    4.40
  22  -6   1   27.60    4.40
  22   6   1   27.00    5.40
  22   6   1   30.70    4.20
 -22   6  -1   30.90    4.30
 -22   6  -1   31.70    3.60
 -23  -6  -1    1.80    1.50
  23  -6   1    4.50    2.50
 -23  -6  -1    1.40    2.50
 -23  -6  -1    4.70    2.80
 -23  -6  -1    4.20    2.30
  23   6   1    5.30    2.40
  23   6   1    1.90    2.50
 -23   6  -1    3.20    1.90
 -24  -6  -1    4.50    2.30
  24  -6   1    4.40    2.30
 -24  -6  -1    2.00    1.90
 -24  -6  -1    1.70    3.00
  24   6   1   11.60    4.10
 -24   6  -1    2.00    1.30
  24   6   1    1.40    3.40
 -25  -6  -1   16.30    2.90
 -25  -6  -1    8.90    2.40
  25  -6   1    9.10    2.40
  25   6   1   11.20    2.20
  25   6   1   11.60    2.50
 -25   6  -1    9.20    1.40
  26  -6   1    7.10    1.70
 -26  -6  -1    8.80    2.10
 -26  -6  -1    4.00    2.50
  26   6   1    9.10    1.80
  26   6   1    7.30    1.50
 -26  -7   1    3.00    1.90
 -26  -7   1    1.60    1.60
  26  -7  -1    3.10    1.80
 -26   7   1    2.40    1.00
  26   7  -1    6.10    2.00
  26   7  -1    5.20    1.70
 -25  -7   1    2.00    2.00
 -25  -7   1    4.20    2.80
  25  -7  -1    5.80    2.20
 -25  -7   1    5.80    2.40
 -25   7   1    4.20    1.40
  25   7  -1    3.20    2.20
  25   7  -1    7.70    1.90
  25   7  -1    6.70    2.20
 -24  -7   1   37.20    4.30
 -24  -7   1   48.10    5.40
  24  -7  -1   43.40    5.00
 -24  -7   1   44.30    5.00
 -24  -7   1   48.00    6.90
 -24   7   1   38.30    4.40
  24   7  -1   45.00    5.30
  24   7  -1   36.60    5.00
 -23  -7   1    2.80    2.50
 -23  -7   1    3.40    2.50
 -23  -7   1    3.60    2.50
 -23  -7   1    5.90    2.80
  23  -7  -1    2.30    2.40
 -23   7   1    2.20    1.90
  23   7  -1    3.20    2.20
  23   7  -1    3.20    2.70
  22  -7  -1   12.10    3.30
 -22  -7   1   30.80    4.50
 -22  -7   1   24.20    4.30
 -22  -7   1   12.30    2.80
 -22  -7   1   18.20    3.50
 -22  -7   1   20.70    4.10
  22   7  -1   17.40    3.20
 -22   7   1   13.50    2.80
  22   7  -1   20.10    5.50
  21  -7  -1   -0.60    2.30
 -21  -7   1    2.20    2.60
 -21  -7   1    1.00    2.50
 -21  -7   1   -0.70    1.70
 -21  -7   1   -2.60    2.20
 -21   7   1   -0.90    1.70
 -21   7   1    0.50    1.60
  21   7  -1   -2.10    2.10
  21   7  -1    0.00    2.60
 -20  -7   1   18.80    4.60
  20  -7  -1   22.80   15.30
 -20  -7   1   16.10    3.70
 -20  -7   1   10.90    2.20
  20  -7  -1    9.20    3.60
 -20  -7   1   10.00    3.60
 -20  -7   1    9.10    2.50
  20  -7  -1   35.20   17.80
 -20   7   1   14.00    2.80
 -20   7   1   12.80    2.60
  20   7  -1   16.30    3.80
  20   7  -1   11.30    3.30
  20   7  -1    9.00   23.60
 -19  -7   1   -1.30    1.70
  19  -7  -1    7.80   10.40
 -19  -7   1    2.30    1.50
 -19  -7   1    1.70    2.70
  19  -7  -1   -8.80   10.90
 -19  -7   1    7.70    3.30
  19  -7  -1   13.60   12.90
 -19  -7   1    4.00    2.80
  19  -7  -1    0.00    2.10
  19  -7  -1    6.50   22.50
 -19   7   1    1.60    2.10
 -19   7   1    2.00    1.80
  19   7  -1    1.40    2.70
 -19   7   1   -2.50    7.80
  19   7  -1    1.50    2.20
  19   7  -1   31.80   18.80
 -19   7   1    0.40    2.10
  18  -7  -1   21.50   11.20
 -18  -7   1    3.80    1.80
  18  -7  -1    2.90    2.80
  18  -7  -1   -4.90   10.20
 -18  -7   1    4.60    2.60
  18  -7  -1    9.70    9.70
 -18  -7   1    1.00    2.70
 -18  -7   1    3.00    2.20
  18  -7  -1   36.40   18.70
 -18  -7   1    4.40    2.90
 -18   7   1    4.10    7.60
  18   7  -1    3.50    2.30
 -18   7   1    4.60    2.30
  18   7  -1    3.80   16.40
  18   7  -1    3.80    2.80
 -18   7   1    3.20    2.40
 -17  -7   1   97.79    9.00
 -17  -7   1   88.19    7.50
 -17  -7   1   95.09    8.10
  17  -7  -1   91.69    8.70
 -17  -7   1   89.19    8.70
  17  -7  -1   65.79   19.70
  17  -7  -1   71.29   16.50
 -17  -7   1   85.39    8.80
  17   7  -1   89.99    8.00
  17   7  -1   90.49   20.30
 -17   7   1   91.99    7.80
 -17   7   1   95.59    7.30
  17   7  -1   88.29    9.40
  16  -7  -1  469.75   32.80
  16  -7  -1  419.66   42.10
  16  -7  -1  474.15   43.20
  16  -7  -1  436.56   41.10
 -16  -7   1  514.45   33.20
  16  -7  -1  486.95   41.20
 -16  -7   1  455.65   32.90
 -16  -7   1  492.05   33.10
 -16  -7   1  467.45   33.70
 -16   7   1  490.95   39.00
  16   7  -1  463.85   32.70
 -16   7   1  478.55   32.30
 -16   7   1  487.25   31.50
 -16   7   1  454.95   32.00
  16   7  -1  503.25   45.50
 -15  -7   1    6.80    2.50
 -15  -7   1   13.50    2.50
  15  -7  -1    5.70   10.70
  15  -7  -1    2.40    7.10
  15  -7  -1    6.40    2.70
 -15  -7   1   17.30    3.70
 -15  -7   1   13.80    3.50
  15  -7  -1    2.80    8.00
  15  -7  -1    6.40    8.10
 -15  -7   1   10.90    3.20
 -15   7   1   12.60    6.70
  15   7  -1   11.30    2.60
 -15   7   1   14.60    2.60
  15   7  -1   15.80    3.40
 -15   7   1   12.10    2.70
  15   7  -1   27.00   12.40
 -15   7   1   13.80    3.30
  14  -7  -1    9.50    6.70
 -14  -7   1   10.80    2.30
  14  -7  -1    8.80    2.90
  14  -7  -1   20.90    9.60
 -14  -7   1   11.20    2.60
 -14  -7   1   -3.40    7.50
 -14  -7   1   11.70    3.20
  14  -7  -1   16.90    8.10
  14   7  -1    2.10    9.80
 -14   7   1   14.30    6.00
 -14   7   1    8.50    2.70
  14   7  -1   11.10    3.00
  14   7  -1    9.90    2.40
 -14   7   1    9.00    2.20
 -13  -7   1   36.80    4.10
 -13  -7   1   30.00    5.50
 -13  -7   1   30.00    4.60
  13  -7  -1   52.69   11.90
 -13  -7   1   29.60    4.50
  13  -7  -1   24.10    9.30
 -13  -7   1   29.80    3.70
 -13  -7   1   38.50    4.70
  13  -7  -1   33.00    4.60
 -13   7   1   34.00    4.60
 -13   7   1   38.80    4.00
 -13   7   1   34.70    3.90
  13   7  -1   28.80    4.40
  13   7  -1   33.20    4.60
 -13   7   1   38.60    8.30
  13   7  -1   17.80    9.40
 -12  -7   1   54.59    5.30
  12  -7  -1   56.69   12.10
  12  -7  -1   53.99    5.70
  12  -7  -1   54.49   10.90
  12  -7  -1   54.89   12.40
 -12  -7   1   42.50    6.40
  12  -7  -1   56.49   12.10
 -12  -7   1   54.69    6.10
 -12  -7   1   62.79    5.20
  12   7  -1   49.50    5.20
 -12   7   1   67.59   10.80
  12   7  -1   49.99   12.00
 -12   7   1   46.90    5.40
 -12   7   1   52.09    5.40
 -11  -7   1    3.00   10.70
  11  -7  -1    7.20    5.10
  11  -7  -1    3.50    5.00
 -11  -7   1    2.70    3.40
  11  -7  -1   -0.40    5.80
 -11  -7   1    4.40    2.30
 -11  -7   1   -2.70   16.40
 -11  -7   1    3.10    1.70
  11  -7  -1    2.30    1.60
  11  -7  -1    1.60    5.30
 -11  -7   1    2.50    2.00
 -11   7   1    4.80    3.90
  11   7  -1    1.00    1.70
 -11   7   1    2.50    1.80
  11   7  -1    2.90    5.90
 -11   7   1    5.40    2.30
  11   7  -1   18.20   14.60
  10  -7  -1  688.13   52.39
  10  -7  -1  788.12   53.49
 -10  -7   1  731.43   53.79
  10  -7  -1  738.63   53.19
 -10  -7   1  773.32   53.29
  10  -7  -1  712.43   55.19
  10   7  -1  698.33   54.89
  10   7  -1  691.53   47.60
 -10   7   1  728.63   47.90
 -10   7   1  743.13   51.79
  10   7  -1  707.63   53.69
  -9  -7   1   15.50    9.80
  -9  -7   1   23.10    4.20
  -9  -7   1   22.50    8.10
   9  -7  -1   18.50    6.30
   9  -7  -1   23.40    9.40
   9  -7  -1   16.80    7.00
   9  -7  -1   12.30    5.80
   9  -7  -1   11.80    5.50
  -9   7   1   18.20    5.30
  -9   7   1   10.50    8.90
  -9   7   1   22.90    3.30
   9   7  -1   19.10    8.70
   9   7  -1   14.10    6.10
   8  -7  -1  760.02   51.49
   8  -7  -1  782.62   51.59
   8  -7  -1  730.43   53.69
   8  -7  -1  621.84   50.99
  -8  -7   1  727.33   50.79
   8  -7  -1  682.73   50.79
   8  -7  -1  789.62   55.49
  -8  -7   1  746.83   47.60
  -8  -7   1  612.74   51.99
   8   7  -1  772.22   52.49
  -8   7   1  749.92   50.49
   8   7  -1  664.23   51.39
  -8   7   1  706.03   47.10
   7  -7  -1    1.20    5.40
   7  -7  -1    6.30    4.00
   7  -7  -1    7.40    4.10
  -7  -7   1    2.90    5.00
   7  -7  -1    5.30    3.90
   7  -7  -1   -3.50    3.60
   7  -7  -1    4.30    3.80
  -7  -7   1    9.30    2.80
  -7   7   1    8.70    4.20
  -7   7   1    6.00    2.10
   7   7  -1    2.90    5.80
   7   7  -1    0.30    4.40
  -7   7   1    6.60    6.10
   6  -7  -1   37.10    6.50
   6  -7  -1   32.70    8.10
   6  -7  -1   32.80    6.60
   6  -7  -1   36.50    6.90
  -6  -7   1   27.80    6.40
  -6  -7   1   40.00    4.50
   6  -7  -1   44.80    7.20
   6  -7  -1   38.40    6.80
   6   7  -1   33.00    7.40
  -6   7   1   35.50    6.30
   6   7  -1   32.70    6.80
  -6   7   1   26.80    7.20
   5  -7  -1   -3.10    3.20
  -5  -7   1    0.00    3.50
  -5  -7   1   -0.20    3.60
   5  -7  -1   -2.30    4.10
  -5  -7   1   -0.60    2.00
   5  -7  -1    2.10    3.10
   5  -7  -1    4.10    3.10
   5  -7  -1    6.30    4.90
  -5  -7   1   -0.20    5.30
   5  -7  -1    2.90    3.10
  -5  -7   1   -1.40    2.10
  -5   7   1    4.60    5.10
   5   7  -1   -3.70    3.60
   5   7  -1   -2.30    4.20
  -5   7   1   -1.60    2.40
   4  -7  -1   52.49    6.70
  -4  -7   1   52.59    5.70
  -4  -7   1   42.30    4.80
  -4  -7   1   40.70    7.60
   4  -7  -1   44.20    6.80
   4  -7  -1   47.00    6.90
   4  -7  -1   45.40    6.70
  -4  -7   1   44.30    6.40
   4  -7  -1   44.30    8.60
  -4  -7   1   50.49    6.90
   4   7  -1   47.20    7.70
  -4   7   1   45.10    6.60
  -4   7   1   52.19    8.00
  -3  -7   1    1.90    3.20
   3  -7  -1    0.50    2.70
  -3  -7   1    1.20    1.90
  -3  -7   1    2.30    2.70
  -3  -7   1    5.30    4.80
   3  -7  -1   -1.70    2.10
   3  -7  -1    2.90    3.00
  -3  -7   1   -4.30    2.20
  -3  -7   1    5.70    3.40
   3  -7  -1   -1.10    2.30
   3  -7  -1    1.80    5.20
   3  -7  -1    0.00    3.50
   3  -7  -1    1.00    3.30
   3   7  -1    2.90    2.90
   3   7  -1    0.70    3.30
   2  -7  -1   87.09   10.00
   2  -7  -1   70.19    6.90
  -2  -7   1   75.59    8.90
   2  -7  -1   86.29    9.50
  -2  -7   1   82.69    8.20
  -2  -7   1   91.89    9.00
  -2  -7   1   80.19    8.50
   2  -7  -1   76.19    8.10
  -2  -7   1   85.99    7.40
   2  -7  -1   72.59    7.70
   2  -7  -1   86.79    6.80
  -2  -7   1   90.49   10.10
   2  -7  -1   91.89    8.50
   2   7  -1   76.79    8.30
  -2   7   1   77.49    8.00
   2   7  -1   98.99    9.50
   1  -7  -1    4.20    2.80
  -1  -7   1    2.10    2.60
   1  -7  -1    2.90    3.30
   1  -7  -1    6.70    3.90
  -1  -7   1    2.70    3.10
  -1  -7   1    0.40    5.00
   1  -7  -1    5.70    2.60
  -1  -7   1    0.70    2.20
   1  -7  -1    2.80    2.60
   1  -7  -1    3.50    2.90
  -1  -7   1    7.70    3.20
   1   7  -1    2.70    2.50
   1   7  -1    3.00    3.10
  -1   7   1    2.50    2.50
   0  -7  -1  376.86   24.00
   0  -7  -1  308.27   25.30
   0  -7  -1  352.56   24.30
   0  -7  -1  377.16   24.50
   0  -7   1  332.27   23.90
   0  -7   1  332.17   25.20
   0  -7   1  332.37   24.70
   0  -7  -1  346.37   24.30
   0  -7   1  351.26   25.40
   0  -7   1  313.57   25.30
   0   7  -1  315.07   25.10
   0   7  -1  324.97   24.60
   0   7   1  293.77   24.40
   0   7   1  335.77   24.10
  -1  -7  -1   -3.00    2.30
   1  -7   1    8.90    3.80
   1  -7   1   -0.40    2.40
   1  -7   1    2.30    5.60
   1  -7   1    1.80    1.30
  -1  -7  -1    0.70    2.20
  -1  -7  -1    0.20    2.50
  -1  -7  -1    2.50    3.20
   1  -7   1   -0.10    2.60
  -1  -7  -1    1.40    2.50
   1  -7   1    0.30    3.00
  -1  -7  -1   -0.20    2.40
   1  -7   1    0.70    3.30
   1   7   1   -0.70    2.00
   1   7   1    4.70    3.10
  -2  -7  -1  176.68   13.10
   2  -7   1  146.79   13.60
  -2  -7  -1  147.19   11.90
  -2  -7  -1  161.88   11.70
  -2  -7  -1  148.69   12.00
   2  -7   1  143.29   14.00
  -2  -7  -1  162.48   12.20
   2  -7   1  156.38   12.90
   2  -7   1  137.69   14.20
   2  -7   1  152.48   13.20
  -2  -7  -1  148.49   12.90
   2  -7   1  128.39   15.80
   2  -7   1  132.09   11.70
   2   7   1  139.89   12.00
  -2   7  -1  154.48   13.10
   2   7   1  126.49   12.60
   3  -7   1   10.70    3.80
  -3  -7  -1    8.80    3.30
   3  -7   1   13.40    3.00
   3  -7   1    8.50    4.20
   3  -7   1   10.00    3.60
  -3  -7  -1    5.80    3.20
  -3  -7  -1   14.70    3.70
  -3  -7  -1    7.70    2.60
  -3  -7  -1    4.70    2.90
   3  -7   1    9.40    3.30
   3   7   1    8.40    4.10
  -3   7  -1    5.50    3.50
   4  -7   1    5.40    3.00
   4  -7   1    1.80    3.20
   4  -7   1    1.00    4.20
   4  -7   1   -1.20    2.90
  -4  -7  -1    0.70    2.30
  -4  -7  -1    0.30    2.70
  -4  -7  -1    1.20    3.30
  -4  -7  -1   -0.60    3.10
  -4  -7  -1    3.70    2.50
  -4   7  -1   -4.20    4.50
  -4   7  -1    3.40    3.10
   4   7   1   -0.20    3.40
   5  -7   1   18.10    5.30
  -5  -7  -1   11.60    4.40
   5  -7   1    9.90    3.80
   5  -7   1   13.00    4.60
   5  -7   1    7.30    3.80
  -5  -7  -1   13.90    3.60
   5  -7   1   23.30    6.10
  -5  -7  -1    6.40    3.80
  -5   7  -1   19.60    4.90
   5   7   1   11.10    4.60
   5   7   1    7.30    4.40
  -5   7  -1    9.10    6.00
  -5   7  -1   10.30    2.20
   6  -7   1 1498.55  101.09
   6  -7   1 1507.45  101.69
  -6  -7  -1 1551.94   99.19
   6  -7   1 1609.14  101.69
   6  -7   1 1552.84  100.49
   6  -7   1 1304.27   99.59
  -6  -7  -1 1594.74   99.29
  -6   7  -1 1565.44  100.69
  -6   7  -1 1393.46   97.69
  -6   7  -1 1511.35  102.19
   6   7   1 1435.56  100.69
   6   7   1 1589.34  100.29
   7  -7   1    9.90    5.40
  -7  -7  -1   19.30    6.00
   7  -7   1   30.70    8.40
  -7  -7  -1   16.00    5.50
   7  -7   1   16.30    5.40
   7  -7   1   15.40    5.80
   7   7   1   21.60    7.40
  -7   7  -1    9.00    8.10
  -7   7  -1   15.40    5.30
   7   7   1   21.30    6.30
  -7   7  -1   15.70    2.80
   8  -7   1   15.00   10.00
  -8  -7  -1   20.70    7.30
   8  -7   1   16.30    6.10
   8  -7   1   11.60    6.10
   8  -7   1   25.20    6.60
  -8  -7  -1    4.40    6.40
  -8   7  -1   18.00    5.70
  -8   7  -1   18.50   11.10
   8   7   1   27.60    8.70
   8   7   1   30.00    7.50
   8   7   1   14.50    3.30
  -8   7  -1   24.70    3.50
   9  -7   1   73.19   11.90
   9  -7   1   72.29   11.00
  -9  -7  -1   74.99   11.40
  -9  -7  -1   77.59   11.70
   9  -7   1   65.29   13.80
   9  -7   1   78.89   12.30
  -9   7  -1   76.39    6.70
   9   7   1   62.19   11.70
  -9   7  -1   72.69   10.80
  -9   7  -1   68.49   14.60
   9   7   1   79.09   13.60
 -10  -7  -1  138.79   10.60
  10  -7   1  149.69   16.90
 -10  -7  -1  124.49   10.20
 -10  -7  -1  135.29    9.70
 -10  -7  -1  130.39   16.20
 -10  -7  -1  136.19   16.10
  10  -7   1  123.19   10.20
 -10  -7  -1  119.29    9.60
  10  -7   1  145.39   15.30
  10  -7   1  105.09   16.30
 -10   7  -1  140.99   14.40
 -10   7  -1  126.49   10.10
  10   7   1  134.59    9.80
 -10   7  -1  119.89    9.50
  10   7   1  123.49   17.30
  10   7   1  109.69   19.40
 -11  -7  -1   52.99    4.90
  11  -7   1   46.10   10.00
 -11  -7  -1  -10.30   15.40
  11  -7   1   53.99    5.80
 -11  -7  -1   -5.20   11.00
  11  -7   1   45.10   11.10
  11   7   1   26.80    9.90
 -11   7  -1   37.00    8.50
  11   7   1   31.50    6.90
 -11   7  -1   48.10    5.10
  11   7   1   43.60    4.70
 -12  -7  -1    2.90    2.00
  12  -7   1   -8.30    7.80
 -12  -7  -1    4.70    2.50
 -12  -7  -1   -1.30    1.30
  12  -7   1    3.50    2.00
 -12  -7  -1    0.30    2.00
 -12  -7  -1    2.80    1.80
 -12  -7  -1    2.40    1.70
 -12  -7  -1   -0.30    1.40
  12  -7   1    4.50    6.00
 -12  -7  -1    2.90    2.20
  12   7   1    3.50    2.00
 -12   7  -1    4.40    2.00
 -12   7  -1   -2.60    4.40
 -12   7  -1    9.10    2.10
  12   7   1   -3.00    7.70
 -12   7  -1    1.10    2.00
 -13  -7  -1   39.40    4.30
  13  -7   1   23.20   12.70
 -13  -7  -1   34.10    4.70
 -13  -7  -1   51.09    5.20
 -13  -7  -1   44.10    6.20
  13  -7   1   43.30   10.90
 -13  -7  -1   34.40    4.60
  13  -7   1   53.59   12.00
 -13   7  -1   33.00    8.20
 -13   7  -1   36.60    4.30
  13   7   1   30.60   12.90
  13   7   1   40.10    4.70
 -14  -7  -1   37.40    4.10
 -14  -7  -1   34.50    4.60
  14  -7   1   39.80   11.60
 -14  -7  -1   36.10    4.50
  14  -7   1   38.00    5.50
  14  -7   1   25.30   11.40
 -14  -7  -1   38.60    5.30
  14  -7   1   -1.50   13.40
 -14  -7  -1   31.00    5.00
 -14  -7  -1   41.60    5.50
 -14  -7  -1   38.30    4.70
 -14   7  -1   30.60    3.80
 -14   7  -1   34.20    8.90
  14   7   1   27.90    4.50
  14   7   1   10.40   16.10
 -14   7  -1   35.20    4.30
  15  -7   1  135.69   20.20
 -15  -7  -1  118.89   10.70
  15  -7   1  122.19   10.70
 -15  -7  -1  114.69   10.70
  15  -7   1  127.89   22.40
 -15  -7  -1  142.19   11.10
 -15  -7  -1  113.59    9.90
  15  -7   1  103.39   18.20
  15  -7   1  138.99   24.50
 -15  -7  -1  122.09    9.90
 -15  -7  -1  136.89   10.20
  15   7   1  126.69   10.50
 -15   7  -1  131.39   10.20
 -15   7  -1  122.29   17.40
 -15   7  -1  114.39    9.80
  15   7   1   89.09   21.00
 -15   7  -1  132.39    9.40
  15   7   1  118.29    9.80
 -16  -7  -1  451.05   30.80
  16  -7   1  461.85   46.70
 -16  -7  -1  455.75   30.10
  16  -7   1  436.86   40.00
  16  -7   1  415.96   41.60
 -16  -7  -1  442.46   30.70
  16  -7   1  425.26   30.60
  16  -7   1  381.16   40.10
 -16  -7  -1  424.66   29.50
 -16  -7  -1  486.45   31.00
  16   7   1  421.06   29.70
 -16   7  -1  458.45   30.20
 -16   7  -1  446.16   29.10
  16   7   1  366.46   44.10
 -16   7  -1  402.66   36.40
 -16   7  -1  419.26   29.70
  17  -7   1   -7.20    8.60
  17  -7   1    1.10   10.20
 -17  -7  -1    3.50    2.50
  17  -7   1   -2.80    2.20
  17  -7   1    1.20   10.80
 -17  -7  -1    1.60    2.60
  17  -7   1  -33.50   21.90
 -17  -7  -1   -0.80    2.20
 -17  -7  -1    0.80    2.40
 -17  -7  -1    0.00    2.00
 -17  -7  -1   -1.20    1.50
 -17   7  -1    3.20    2.20
 -17   7  -1   -9.80    7.60
  17   7   1    2.50    2.20
  17   7   1  -11.90   19.50
  17   7   1   -0.80    2.30
 -17   7  -1    1.20    2.20
 -18  -7  -1   -2.40    1.60
 -18  -7  -1    2.30    2.60
  18  -7   1    5.30   24.70
  18  -7   1  -13.00    9.70
  18  -7   1   -2.50   11.90
 -18  -7  -1    0.80    2.70
  18  -7   1  -10.20    9.40
 -18  -7  -1    0.80    2.20
 -18  -7  -1    3.20    3.00
  18  -7   1   -0.30    2.40
 -18   7  -1    3.30    2.20
  18   7   1   -0.90    1.90
  18   7   1    4.60    2.90
 -18   7  -1  -19.10    7.70
 -18   7  -1   -1.20    1.60
  18   7   1  -63.59   20.20
 -18   7  -1    1.70    2.20
 -19  -7  -1    1.40    1.60
 -19  -7  -1    4.20    5.10
 -19  -7  -1    0.10    3.00
 -19  -7  -1    1.30    2.30
  19   7   1    2.50    3.00
  19   7   1    0.70    2.60
 -19   7  -1    3.20    2.50
 -19   7  -1    0.80    2.10
 -20  -7  -1   61.99    6.80
 -20  -7  -1   60.99    5.60
 -20  -7  -1   69.89    7.00
  20  -7   1   51.19    6.60
 -20  -7  -1   43.50    5.60
 -20  -7  -1   55.69    5.00
 -20  -7  -1   63.89    6.80
  20   7   1   65.99    6.10
 -20   7  -1   57.39    5.70
 -20   7  -1   45.10    4.50
  20   7   1   53.79    6.90
 -21  -7  -1    1.80    2.40
 -21  -7  -1    1.50    2.50
 -21  -7  -1   -0.30    1.80
 -21  -7  -1   -1.00    1.90
  21  -7   1    0.00    2.10
 -21  -7  -1    0.20    2.30
  21   7   1    0.70    2.50
  21   7   1    3.60    2.30
 -21   7  -1    0.40    1.60
 -22  -7  -1   -1.90    1.60
 -22  -7  -1    2.00    2.50
 -22  -7  -1   -3.00    3.30
 -22  -7  -1    3.90    2.60
 -22  -7  -1    0.10    1.90
  22  -7   1   -1.40    2.00
  22   7   1    1.40    2.10
 -22   7  -1    1.90    1.70
  22   7   1    0.70    2.50
 -23  -7  -1    0.50    1.90
 -23  -7  -1   -0.70    1.50
 -23  -7  -1    0.50    2.20
 -23  -7  -1    0.20    2.50
  23  -7   1    3.20    2.30
  23   7   1    6.20    2.90
 -23   7  -1    1.50    2.40
  23   7   1   -0.10    3.50
  24  -7   1    3.50    2.10
 -24  -7  -1    2.20    1.90
 -24  -7  -1    4.60    2.30
 -24  -7  -1    8.80    2.40
 -24   7  -1    6.10    1.40
  24   7   1    4.30    2.60
  24   7   1    5.80    2.10
  25  -7   1    6.40    2.10
 -25  -7  -1    6.40    2.10
 -25  -7  -1   14.60    3.10
  25   7   1    6.70    1.80
  25   7   1    4.00    2.00
 -25   7  -1    3.20    1.00
  26  -8  -1   54.49    6.30
 -26  -8   1   64.49    5.50
  26  -8  -1   79.79    5.80
 -26  -8   1   61.89    5.50
 -26   8   1   66.19    4.90
  26   8  -1   83.09    5.50
  26   8  -1   85.29    5.80
 -25  -8   1    0.70    2.30
 -25  -8   1    0.40    1.50
  25  -8  -1    0.90    1.70
 -25  -8   1   -0.40    1.80
 -25   8   1    0.50    1.10
  25   8  -1    0.00    1.60
  25   8  -1   -0.10    1.90
  25   8  -1   -0.10    1.60
 -24  -8   1    2.70    2.10
 -24  -8   1    3.80    1.50
 -24  -8   1    1.80    2.30
  24  -8  -1    3.20    2.10
 -24  -8   1    0.80    2.10
  24   8  -1    1.50    1.90
  24   8  -1    4.30    2.10
 -24   8   1    5.40    1.70
 -23  -8   1    5.90    2.80
  23  -8  -1    7.40    3.70
 -23  -8   1    8.70    2.20
  23  -8  -1    9.80    2.80
 -23  -8   1   10.20    2.90
 -23  -8   1   10.90    3.10
  23   8  -1   11.10    3.10
  23   8  -1    9.70    2.60
 -23   8   1    7.90    2.10
 -22  -8   1   11.40    3.30
 -22  -8   1   17.80    3.90
 -22  -8   1   12.70    3.50
 -22  -8   1    5.90    1.90
  22  -8  -1   11.00    3.00
 -22  -8   1    9.90    3.10
  22   8  -1    7.40    2.60
 -22   8   1   13.70    2.70
  22   8  -1   12.80    3.40
 -21  -8   1   10.20    3.40
 -21  -8   1   13.10    3.60
  21  -8  -1   12.60    3.50
 -21  -8   1   12.80    2.90
 -21  -8   1   17.20    4.00
 -21  -8   1    8.10    2.40
 -21   8   1    7.70    2.00
  21   8  -1    8.10    2.60
 -21   8   1   11.10    2.60
  21   8  -1    9.50    4.70
 -20  -8   1    3.80    1.90
  20  -8  -1    1.80    2.70
 -20  -8   1    5.60    3.20
 -20  -8   1    2.90    2.40
 -20  -8   1    3.00    2.70
 -20  -8   1    2.90    1.60
 -20  -8   1    2.20    2.60
  20   8  -1    0.00    2.10
 -20   8   1    3.60    4.00
 -20   8   1    1.30    1.70
 -20   8   1    2.60    2.10
  20   8  -1    5.10    3.10
 -19  -8   1   16.80    3.20
  19  -8  -1    9.60   24.30
 -19  -8   1   12.50    3.10
  19  -8  -1   10.20    4.00
  19  -8  -1    9.10   13.40
  19  -8  -1   -0.60   13.70
 -19  -8   1   14.80    5.60
 -19   8   1   18.30    3.40
  19   8  -1   11.20    3.50
 -19   8   1   10.80    9.60
 -19   8   1   17.00    4.10
  19   8  -1   11.70    3.50
  18  -8  -1   -8.00   22.30
  18  -8  -1   17.80   12.00
  18  -8  -1   37.10    5.50
  18  -8  -1   21.20   12.70
 -18  -8   1   40.90    5.10
 -18  -8   1   40.90    4.30
 -18  -8   1   33.50    5.60
  18  -8  -1   14.70   20.30
 -18  -8   1   45.20    6.00
  18  -8  -1   42.70   14.10
 -18  -8   1   39.70    5.70
  18   8  -1   34.30    5.50
 -18   8   1   41.10   11.00
 -18   8   1   44.50    5.20
  18   8  -1   37.00   23.10
 -18   8   1   40.10    4.80
  18   8  -1   33.00    4.60
 -17  -8   1   16.20    2.90
  17  -8  -1   15.60   26.80
 -17  -8   1   21.80    4.40
 -17  -8   1   16.30    4.00
  17  -8  -1    1.70   17.10
  17  -8  -1    2.50   10.90
 -17  -8   1   19.40    4.30
  17  -8  -1   17.70    3.80
 -17  -8   1   20.10    3.60
  17  -8  -1   -0.70    9.90
  17  -8  -1    0.50   10.20
 -17   8   1   19.60    3.60
  17   8  -1   15.90    3.90
 -17   8   1   13.50    9.00
 -17   8   1   17.90    2.80
  17   8  -1   20.20    3.40
 -17   8   1   18.90    3.30
  17   8  -1   18.00   22.60
  16  -8  -1   45.80   14.20
  16  -8  -1   34.40   16.80
 -16  -8   1   36.40    5.80
 -16  -8   1   37.80    4.90
  16  -8  -1   40.30   12.70
 -16  -8   1   40.90    5.90
  16  -8  -1   29.70   11.80
  16  -8  -1   27.90   16.30
  16  -8  -1   33.40    5.40
 -16  -8   1   46.60    6.20
 -16  -8   1   47.80    4.60
 -16   8   1   47.30   12.30
 -16   8   1   39.80    4.50
 -16   8   1   41.60    4.90
  16   8  -1   26.90   17.80
  16   8  -1   42.30    4.80
  15  -8  -1    1.20    7.60
  15  -8  -1    8.20    8.50
  15  -8  -1    1.90   10.80
  15  -8  -1   12.10    8.30
  15  -8  -1  -13.10   11.70
 -15  -8   1    6.60    3.10
 -15  -8   1    3.40    3.90
 -15  -8   1    2.40    3.00
  15  -8  -1    8.20    2.90
 -15  -8   1    5.90    3.20
  15   8  -1    7.40    2.80
 -15   8   1    0.90    6.10
 -15   8   1    7.40    2.30
  15   8  -1    6.20    2.30
  15   8  -1   17.10   13.50
 -15   8   1    2.90    2.20
 -14  -8   1  177.28   13.40
 -14  -8   1  174.58   13.40
  14  -8  -1  167.58   13.10
 -14  -8   1  135.99   12.40
  14  -8  -1  182.98   23.20
  14  -8  -1  183.18   20.70
 -14  -8   1  163.58   12.30
 -14  -8   1  164.48   12.60
  14  -8  -1  207.48   23.40
 -14  -8   1  172.88   13.50
  14  -8  -1  184.78   20.80
 -14   8   1  145.89   17.70
  14   8  -1  164.48   12.90
  14   8  -1  132.39   25.20
 -14   8   1  173.58   12.50
 -14   8   1  169.38   12.00
  13  -8  -1   12.70    3.20
 -13  -8   1   16.60    3.70
  13  -8  -1    9.70    9.20
  13  -8  -1   20.10    8.70
  13  -8  -1    2.00    6.30
 -13  -8   1   14.30    3.40
  13  -8  -1   22.60   10.60
  13  -8  -1   32.90    9.30
 -13  -8   1    9.90    4.40
 -13  -8   1   15.80    3.00
  13   8  -1   23.90   11.50
 -13   8   1   15.70    3.00
 -13   8   1   14.60    3.30
 -13   8   1   27.90    7.60
  13   8  -1   11.10    3.00
  13   8  -1   14.70    2.80
 -12  -8   1  294.27   20.40
  12  -8  -1  314.17   26.50
  12  -8  -1  299.87   27.10
 -12  -8   1  273.87   19.30
 -12  -8   1  307.17   20.60
  12  -8  -1  240.18   27.40
  12  -8  -1  285.57   20.00
 -12  -8   1  273.47   20.20
 -12  -8   1  284.57   19.50
 -12  -8   1  273.27   19.60
  12  -8  -1  223.48   26.50
  12  -8  -1  260.87   25.70
  12   8  -1  259.57   19.20
  12   8  -1  264.87   28.00
  12   8  -1  285.07   19.80
 -12   8   1  300.87   20.00
 -12   8   1  278.67   19.10
 -12   8   1  259.37   19.30
 -12   8   1  313.47   25.30
  11  -8  -1   23.20    9.00
 -11  -8   1    6.10   13.90
 -11  -8   1   22.70    3.20
  11  -8  -1   19.40    8.30
  11  -8  -1   28.80    8.30
 -11  -8   1   32.20    4.70
  11  -8  -1   23.00    8.40
 -11  -8   1   29.30    3.70
  11  -8  -1   22.80    4.30
  11  -8  -1   30.70    9.60
 -11  -8   1   27.10    3.50
 -11  -8   1   25.90    4.20
  11  -8  -1   25.80    3.90
  11   8  -1   10.60    8.80
 -11   8   1   21.80    4.40
 -11   8   1   26.60    4.00
  11   8  -1   24.50    3.70
 -11   8   1   16.20    6.40
 -10  -8   1   50.39    4.70
  10  -8  -1   38.20   10.10
  10  -8  -1   53.89   10.70
  10  -8  -1   60.89   10.60
 -10  -8   1    3.30   12.10
 -10  -8   1    0.60   11.20
 -10  -8   1   49.20    5.00
 -10  -8   1   44.50    5.40
  10  -8  -1   58.49   11.50
 -10  -8   1   64.39    4.90
  10  -8  -1   60.19   10.50
  10   8  -1   52.69    5.00
 -10   8   1   48.30    5.20
  10   8  -1   39.00   16.30
  10   8  -1   53.89   11.40
 -10   8   1   46.50    9.20
   9  -8  -1   73.89   11.70
  -9  -8   1   83.09    7.60
   9  -8  -1   81.79   12.00
   9  -8  -1   77.19   12.30
  -9  -8   1   84.69   13.60
   9  -8  -1  102.39   13.40
[truncated: 6,718,681 more chars]
