# Supplementary material for: Reactions of Frustrated Lewis Pairs with Chloro‐Diazirines: Cleavage of N=N Double Bonds
Source: Angew Chem Int Ed Engl. 2022 Aug 3;61(37):e202209241. doi: 10.1002/anie.202209241 (PMC9543150; doi:10.1002/anie.202209241)
Supplement: Supplementary file 2 — Supporting Information [file ANIE-61-0-s005.cif]

data_11
_audit_creation_date               2022-06-20
_audit_creation_method
;
Olex2 1.2
(compiled 2018.05.29 svn.r3508 for OlexSys, GUI svn.r5506)
;
_shelx_SHELXL_version_number       '2018/3'
_audit_contact_author_address      ?
_audit_contact_author_email        ?
_audit_contact_author_name         ''
_audit_contact_author_phone        ?
_publ_contact_author_id_orcid      ?
_publ_section_references
;
Dolomanov, O.V., Bourhis, L.J., Gildea, R.J, Howard, J.A.K. & Puschmann, H.
 (2009), J. Appl. Cryst. 42, 339-341.

Sheldrick, G.M. (2015). Acta Cryst. C71, 3-8.
;
_chemical_name_common              ?
_chemical_name_systematic          ?
_chemical_formula_moiety           'C40 H26 B Br Cl F10 N2 P, 0.5(Cl), C2 H4.5'
_chemical_formula_sum              'C42 H30.50 B Br Cl1.50 F10 N2 P'
_chemical_formula_weight           928.05
_chemical_melting_point            ?
loop_
  _atom_type_symbol
  _atom_type_description
  _atom_type_scat_dispersion_real
  _atom_type_scat_dispersion_imag
  _atom_type_scat_source
 'C' 'C' 0.0181 0.0091 'International Tables Vol C Tables 4.2.6.8 and 6.1.1.4'
 'H' 'H' 0.0000 0.0000 'International Tables Vol C Tables 4.2.6.8 and 6.1.1.4'
 'B' 'B' 0.0090 0.0039 'International Tables Vol C Tables 4.2.6.8 and 6.1.1.4'
 'Br' 'Br' -0.6763 1.2805
 'International Tables Vol C Tables 4.2.6.8 and 6.1.1.4'
 'Cl' 'Cl' 0.3639 0.7018 'International Tables Vol C Tables 4.2.6.8 and 6.1.1.4'
 'F' 'F' 0.0727 0.0534 'International Tables Vol C Tables 4.2.6.8 and 6.1.1.4'
 'N' 'N' 0.0311 0.0180 'International Tables Vol C Tables 4.2.6.8 and 6.1.1.4'
 'P' 'P' 0.2955 0.4335 'International Tables Vol C Tables 4.2.6.8 and 6.1.1.4'

_shelx_space_group_comment
;
The symmetry employed for this shelxl refinement is uniquely defined
by the following loop, which should always be used as a source of
symmetry information in preference to the above space-group names.
They are only intended as comments.
;
_space_group_crystal_system        'triclinic'
_space_group_IT_number             2
_space_group_name_H-M_alt          'P -1'
_space_group_name_Hall             '-P 1'
loop_
  _space_group_symop_operation_xyz
 'x, y, z'
 '-x, -y, -z'

_cell_length_a                     11.3197(7)
_cell_length_b                     12.5157(8)
_cell_length_c                     16.4495(10)
_cell_angle_alpha                  87.726(3)
_cell_angle_beta                   75.764(3)
_cell_angle_gamma                  64.507(2)
_cell_volume                       2033.1(2)
_cell_formula_units_Z              2
_cell_measurement_reflns_used      9063
_cell_measurement_temperature      150(2)
_cell_measurement_theta_max        68.20
_cell_measurement_theta_min        2.78
_shelx_estimated_absorpt_T_max     ?
_shelx_estimated_absorpt_T_min     ?
_exptl_absorpt_coefficient_mu      3.365
_exptl_absorpt_correction_T_max    0.7531
_exptl_absorpt_correction_T_min    0.6568
_exptl_absorpt_correction_type     'none'
_exptl_absorpt_process_details
;
SADABS-2016/2 (Bruker,2016/2) was used for absorption correction.
wR2(int) was 0.0816 before and 0.0621 after correction.
The Ratio of minimum to maximum transmission is 0.8721.
The \l/2 correction factor is Not present.
;
_exptl_absorpt_special_details     ?
_exptl_crystal_colour              ?
_exptl_crystal_density_diffrn      1.516
_exptl_crystal_density_meas        ?
_exptl_crystal_density_method      ?
_exptl_crystal_description         block
_exptl_crystal_F_000               934
_exptl_crystal_size_max            ?
_exptl_crystal_size_mid            ?
_exptl_crystal_size_min            ?
_exptl_transmission_factor_max     ?
_exptl_transmission_factor_min     ?
_diffrn_reflns_av_R_equivalents    0.0445
_diffrn_reflns_av_unetI/netI       0.0215
_diffrn_reflns_Laue_measured_fraction_full  0.999
_diffrn_reflns_Laue_measured_fraction_max  0.995
_diffrn_reflns_limit_h_max         13
_diffrn_reflns_limit_h_min         -13
_diffrn_reflns_limit_k_max         15
_diffrn_reflns_limit_k_min         -15
_diffrn_reflns_limit_l_max         19
_diffrn_reflns_limit_l_min         -19
_diffrn_reflns_number              70294
_diffrn_reflns_point_group_measured_fraction_full  0.999
_diffrn_reflns_point_group_measured_fraction_max  0.995
_diffrn_reflns_theta_full          67.679
_diffrn_reflns_theta_max           68.328
_diffrn_reflns_theta_min           2.779
_diffrn_ambient_temperature        150.0
_diffrn_detector_area_resol_mean   ?
_diffrn_measured_fraction_theta_full  0.999
_diffrn_measured_fraction_theta_max  0.995
_diffrn_measurement_device_type    'Bruker APEX-II CCD'
_diffrn_measurement_method         '\f and \w scans'
_diffrn_radiation_type             CuK\a
_diffrn_radiation_wavelength       1.54178
_diffrn_source                     ?
_diffrn_standards_number           0
_reflns_Friedel_coverage           0.000
_reflns_Friedel_fraction_full      .
_reflns_Friedel_fraction_max       .
_reflns_number_gt                  6715
_reflns_number_total               7429
_reflns_special_details
;
 Reflections were merged by SHELXL according to the crystal
 class for the calculation of statistics and refinement.
 
 _reflns_Friedel_fraction is defined as the number of unique
 Friedel pairs measured divided by the number that would be
 possible theoretically, ignoring centric projections and
 systematic absences.
;
_reflns_threshold_expression       'I > 2\s(I)'
_computing_cell_refinement         'SAINT V8.40B (?, 2016)'
_computing_data_collection         ?
_computing_data_reduction          'SAINT V8.40B (?, 2016)'
_computing_molecular_graphics      'Olex2 (Dolomanov et al., 2009)'
_computing_publication_material    'Olex2 (Dolomanov et al., 2009)'
_computing_structure_refinement    'ShelXL (Sheldrick, 2015)'
_computing_structure_solution      'XT (Sheldrick, 2015)'
_refine_diff_density_max           1.578
_refine_diff_density_min           -1.718
_refine_diff_density_rms           0.063
_refine_ls_extinction_coef         .
_refine_ls_extinction_method       none
_refine_ls_goodness_of_fit_ref     1.061
_refine_ls_hydrogen_treatment      mixed
_refine_ls_matrix_type             full
_refine_ls_number_parameters       553
_refine_ls_number_reflns           7429
_refine_ls_number_restraints       0
_refine_ls_R_factor_all            0.0441
_refine_ls_R_factor_gt             0.0402
_refine_ls_restrained_S_all        1.061
_refine_ls_shift/su_max            0.001
_refine_ls_shift/su_mean           0.000
_refine_ls_structure_factor_coef   Fsqd
_refine_ls_weighting_details      
 'w=1/[\s^2^(Fo^2^)+(0.0520P)^2^+2.2636P] where P=(Fo^2^+2Fc^2^)/3'
_refine_ls_weighting_scheme        calc
_refine_ls_wR_factor_gt            0.1061
_refine_ls_wR_factor_ref           0.1096
_refine_special_details            ?
_olex2_refinement_description
;
1. Fixed Uiso
 At 1.2 times of:
  All C(H) groups, All C(H,H) groups
 At 1.5 times of:
  All C(H,H,H) groups
2. Others
 Fixed Sof: Cl26(0.25) C41(0.75) H41A(0.75) H41B(0.75) C2(0.75) H2A(0.75)
 H2B(0.75) C42(0.5) H42A(0.5) H42B(0.5) H42C(0.5) Cl45(0.25)
3.a Secondary CH2 refined with riding coordinates:
 C41(H41A,H41B), C2(H2A,H2B)
3.b Aromatic/amide H refined with riding coordinates:
 C19(H19), C18(H18), C32(H32), C25(H25), C15(H15), C39(H39), C36(H36),
 C38(H38), C31(H31), C29(H29), C16(H16), C37(H37), C24(H24), C22(H22), C30(H30),
  C23(H23)
3.c Idealised Me refined as rotating group:
 C40(H40A,H40B,H40C), C33(H33A,H33B,H33C), C46(H46A,H46B,H46C), C42(H42A,H42B,
 H42C)
;
_atom_sites_solution_hydrogens     mixed
_atom_sites_solution_primary       ?
_atom_sites_solution_secondary     ?
loop_
  _atom_site_label
  _atom_site_type_symbol
  _atom_site_fract_x
  _atom_site_fract_y
  _atom_site_fract_z
  _atom_site_U_iso_or_equiv
  _atom_site_adp_type
  _atom_site_occupancy
  _atom_site_site_symmetry_order
  _atom_site_calc_flag
  _atom_site_refinement_flags_posn
  _atom_site_refinement_flags_adp
  _atom_site_refinement_flags_occupancy
  _atom_site_disorder_assembly
  _atom_site_disorder_group
 Br1 Br 0.78335(4) 0.87227(4) 1.05814(2) 0.06408(14) Uani 1 1 d . . . . .
 Cl1 Cl 0.73876(5) 0.21461(4) 0.87962(3) 0.02726(13) Uani 1 1 d . . . . .
 P1 P 0.52819(6) 0.73015(5) 0.75367(3) 0.02208(13) Uani 1 1 d . . . . .
 F5 F 0.60673(14) 0.21206(12) 0.71852(8) 0.0309(3) Uani 1 1 d . . . . .
 F1 F 0.39883(14) 0.52434(12) 0.93414(8) 0.0321(3) Uani 1 1 d . . . . .
 F10 F 0.94998(13) 0.29301(13) 0.79929(9) 0.0319(3) Uani 1 1 d . . . . .
 F6 F 0.61690(13) 0.40139(12) 0.64486(8) 0.0287(3) Uani 1 1 d . . . . .
 F7 F 0.80227(16) 0.38752(17) 0.50595(9) 0.0454(4) Uani 1 1 d . . . . .
 F9 F 1.13220(14) 0.27546(16) 0.65895(10) 0.0454(4) Uani 1 1 d . . . . .
 F4 F 0.36487(17) 0.22952(16) 0.71758(11) 0.0486(4) Uani 1 1 d . . . . .
 F8 F 1.06209(16) 0.32283(18) 0.50961(10) 0.0530(5) Uani 1 1 d . . . . .
 F2 F 0.16066(15) 0.54767(16) 0.92622(12) 0.0538(5) Uani 1 1 d . . . . .
 N1 N 0.66887(19) 0.45399(16) 0.87477(12) 0.0218(4) Uani 1 1 d . . . . .
 F3 F 0.13606(17) 0.4009(2) 0.81977(14) 0.0649(5) Uani 1 1 d . . . . .
 N2 N 0.56842(18) 0.60562(16) 0.79738(11) 0.0221(4) Uani 1 1 d . . . . .
 C13 C 0.6303(2) 0.56669(19) 0.85852(13) 0.0209(4) Uani 1 1 d . . . . .
 C7 C 0.7734(2) 0.34115(18) 0.73022(14) 0.0221(4) Uani 1 1 d . . . . .
 C14 C 0.6634(2) 0.64002(19) 0.91054(13) 0.0215(4) Uani 1 1 d . . . . .
 C8 C 0.7437(2) 0.36651(19) 0.65279(14) 0.0239(4) Uani 1 1 d . . . . .
 C1 C 0.5170(2) 0.37180(19) 0.82214(13) 0.0227(4) Uani 1 1 d . . . . .
 C6 C 0.4983(2) 0.2976(2) 0.77107(14) 0.0260(5) Uani 1 1 d . . . . .
 C43 C 0.3981(2) 0.4514(2) 0.87566(14) 0.0270(5) Uani 1 1 d . . . . .
 C34 C 0.5344(2) 0.7017(2) 0.64520(14) 0.0256(5) Uani 1 1 d . . . . .
 C35 C 0.4486(2) 0.6583(2) 0.62445(15) 0.0267(5) Uani 1 1 d . . . . .
 C12 C 0.9078(2) 0.3117(2) 0.72780(14) 0.0256(5) Uani 1 1 d . . . . .
 C19 C 0.5653(2) 0.7462(2) 0.95442(14) 0.0261(5) Uani 1 1 d . . . . .
 H19 H 0.473494 0.771885 0.953694 0.031 Uiso 1 1 calc R . . . .
 C27 C 0.3522(2) 0.82890(19) 0.80118(15) 0.0266(5) Uani 1 1 d . . . . .
 C18 C 0.5996(3) 0.8150(2) 0.99909(15) 0.0309(5) Uani 1 1 d . . . . .
 H18 H 0.532034 0.887209 1.029316 0.037 Uiso 1 1 calc R . . . .
 C20 C 0.6366(3) 0.8018(2) 0.75660(14) 0.0278(5) Uani 1 1 d . . . . .
 C32 C 0.2880(2) 0.7933(2) 0.87308(15) 0.0289(5) Uani 1 1 d . . . . .
 H32 H 0.339844 0.724720 0.897862 0.035 Uiso 1 1 calc R . . . .
 C40 C 0.3495(2) 0.6271(2) 0.68838(16) 0.0308(5) Uani 1 1 d . . . . .
 H40A H 0.391643 0.585924 0.732920 0.046 Uiso 1 1 calc GR . . . .
 H40B H 0.323925 0.575265 0.660791 0.046 Uiso 1 1 calc GR . . . .
 H40C H 0.268622 0.699897 0.712888 0.046 Uiso 1 1 calc GR . . . .
 C25 C 0.5771(3) 0.9177(2) 0.79382(15) 0.0335(5) Uani 1 1 d . . . . .
 H25 H 0.481571 0.958140 0.814140 0.040 Uiso 1 1 calc R . . A .
 C11 C 1.0048(2) 0.3039(2) 0.65583(16) 0.0319(5) Uani 1 1 d . . . . .
 C9 C 0.8381(3) 0.3606(2) 0.57887(15) 0.0315(5) Uani 1 1 d . . . . .
 C15 C 0.7966(2) 0.6020(2) 0.91473(16) 0.0321(5) Uani 1 1 d . . . . .
 H15 H 0.863919 0.527773 0.887284 0.039 Uiso 1 1 calc R . . . .
 C21 C 0.7780(3) 0.7408(2) 0.72803(16) 0.0326(5) Uani 1 1 d . . . . .
 C28 C 0.2763(3) 0.9307(2) 0.76317(17) 0.0353(6) Uani 1 1 d . . . . .
 C39 C 0.6186(3) 0.7329(2) 0.58149(16) 0.0323(5) Uani 1 1 d . . . . .
 H39 H 0.675844 0.762659 0.595754 0.039 Uiso 1 1 calc R . . . .
 C36 C 0.4536(3) 0.6462(2) 0.53966(16) 0.0337(5) Uani 1 1 d . . . . .
 H36 H 0.397560 0.615797 0.524414 0.040 Uiso 1 1 calc R . . . .
 C10 C 0.9700(3) 0.3283(2) 0.58035(16) 0.0353(6) Uani 1 1 d . . . . .
 C5 C 0.3738(3) 0.3049(2) 0.76897(17) 0.0350(6) Uani 1 1 d . . . . .
 C17 C 0.7338(3) 0.7772(2) 0.99914(16) 0.0348(6) Uani 1 1 d . . . . .
 C38 C 0.6199(3) 0.7209(3) 0.49762(16) 0.0403(6) Uani 1 1 d . . . . .
 H38 H 0.677073 0.742888 0.454864 0.048 Uiso 1 1 calc R . . . .
 C3 C 0.2714(2) 0.4636(2) 0.87449(17) 0.0372(6) Uani 1 1 d . . . . .
 C31 C 0.1507(3) 0.8551(2) 0.90936(18) 0.0377(6) Uani 1 1 d . . . . .
 H31 H 0.108877 0.829701 0.958604 0.045 Uiso 1 1 calc R . . . .
 C29 C 0.1377(3) 0.9905(2) 0.8020(2) 0.0445(7) Uani 1 1 d . . . . .
 H29 H 0.084180 1.059232 0.778149 0.053 Uiso 1 1 calc R . . . .
 C16 C 0.8325(3) 0.6710(3) 0.95839(18) 0.0415(6) Uani 1 1 d . . . . .
 H16 H 0.923924 0.645327 0.960108 0.050 Uiso 1 1 calc R . . . .
 C37 C 0.5375(3) 0.6770(3) 0.47698(16) 0.0408(6) Uani 1 1 d . . . . .
 H37 H 0.538273 0.667798 0.419760 0.049 Uiso 1 1 calc R . . . .
 C4 C 0.2590(3) 0.3901(3) 0.82102(19) 0.0415(6) Uani 1 1 d . . . . .
 C24 C 0.6562(3) 0.9742(2) 0.80133(17) 0.0417(7) Uani 1 1 d . . . B 1
 H24 H 0.615094 1.052903 0.826549 0.050 Uiso 1 1 calc R . . B 1
 C22 C 0.8542(3) 0.8012(3) 0.7360(2) 0.0450(7) Uani 1 1 d . . . . .
 H22 H 0.949908 0.762144 0.715837 0.054 Uiso 1 1 calc R . . . .
 C30 C 0.0755(3) 0.9542(2) 0.87308(19) 0.0433(7) Uani 1 1 d . . . . .
 H30 H -0.018946 0.997322 0.897029 0.052 Uiso 1 1 calc R . . . .
 B1 B 0.6675(2) 0.3555(2) 0.82184(15) 0.0218(5) Uani 1 1 d . . . . .
 C33 C 0.3349(3) 0.9758(2) 0.68479(19) 0.0473(7) Uani 1 1 d . . . . .
 H33A H 0.426561 0.963406 0.684529 0.071 Uiso 1 1 calc GR . . . .
 H33B H 0.277965 1.060766 0.683611 0.071 Uiso 1 1 calc GR . . . .
 H33C H 0.338199 0.932719 0.635198 0.071 Uiso 1 1 calc GR . . . .
 C23 C 0.7949(4) 0.9154(3) 0.7720(2) 0.0486(8) Uani 1 1 d . . . . .
 H23 H 0.849598 0.953820 0.776699 0.058 Uiso 1 1 calc R . . B .
 C46 C 0.8528(3) 0.6140(2) 0.69130(18) 0.0364(6) Uani 1 1 d . . . . .
 H46A H 0.892983 0.562640 0.733117 0.055 Uiso 1 1 calc GR . . . .
 H46B H 0.924414 0.607404 0.641315 0.055 Uiso 1 1 calc GR . . . .
 H46C H 0.789584 0.589377 0.675559 0.055 Uiso 1 1 calc GR . . . .
 Cl26 Cl 0.8794(4) 1.0883(5) 0.4313(3) 0.0965(15) Uani 0.25 1 d . . P C 2
 C41 C 0.7989(5) 1.0625(5) 0.5335(4) 0.0678(13) Uani 0.75 1 d . . P D 1
 H41A H 0.781192 1.116211 0.582119 0.081 Uiso 0.75 1 calc R . P D 1
 H41B H 0.777453 1.111671 0.485776 0.081 Uiso 0.75 1 calc R . P D 1
 C2 C 1.0500(5) 1.0253(4) 0.4905(4) 0.0683(13) Uani 0.75 1 d . . P E 1
 H2A H 1.033529 1.076411 0.540292 0.082 Uiso 0.75 1 calc R . P E 1
 H2B H 1.031746 1.077187 0.443691 0.082 Uiso 0.75 1 calc R . P E 1
 C42 C 0.7072(8) 1.0018(9) 0.5555(6) 0.0423(19) Uiso 0.5 1 d . . P D 1
 H42A H 0.719555 0.952828 0.506307 0.063 Uiso 0.5 1 calc GR . P D 1
 H42B H 0.612936 1.061680 0.572745 0.063 Uiso 0.5 1 calc GR . P D 1
 H42C H 0.729359 0.951423 0.601783 0.063 Uiso 0.5 1 calc GR . P D 1
 Cl45 Cl 0.7298(11) 0.9756(7) 0.5366(4) 0.125(3) Uani 0.25 1 d . . P F 2
 H1 H 0.701(3) 0.435(2) 0.9154(18) 0.025(7) Uiso 1 1 d . . . . .

loop_
  _atom_site_aniso_label
  _atom_site_aniso_U_11
  _atom_site_aniso_U_22
  _atom_site_aniso_U_33
  _atom_site_aniso_U_23
  _atom_site_aniso_U_13
  _atom_site_aniso_U_12
 Br1 0.0599(2) 0.0761(3) 0.0688(2) -0.03523(19) -0.00461(17) -0.0438(2)
 Cl1 0.0294(3) 0.0208(2) 0.0322(3) 0.0075(2) -0.0118(2) -0.0098(2)
 P1 0.0251(3) 0.0196(3) 0.0246(3) 0.0038(2) -0.0105(2) -0.0104(2)
 F5 0.0349(7) 0.0267(7) 0.0320(7) -0.0035(5) -0.0065(6) -0.0148(6)
 F1 0.0326(7) 0.0294(7) 0.0279(7) -0.0032(5) 0.0013(6) -0.0119(6)
 F10 0.0268(7) 0.0410(8) 0.0323(7) 0.0082(6) -0.0152(6) -0.0150(6)
 F6 0.0238(6) 0.0371(7) 0.0281(7) 0.0062(6) -0.0115(5) -0.0136(6)
 F7 0.0412(8) 0.0763(12) 0.0239(7) 0.0098(7) -0.0115(6) -0.0290(8)
 F9 0.0213(7) 0.0674(11) 0.0461(9) 0.0090(8) -0.0092(6) -0.0182(7)
 F4 0.0527(10) 0.0626(11) 0.0521(10) 0.0012(8) -0.0217(8) -0.0401(9)
 F8 0.0342(8) 0.0883(13) 0.0322(8) 0.0061(8) 0.0017(7) -0.0281(9)
 F2 0.0234(8) 0.0541(10) 0.0628(11) -0.0027(8) 0.0051(7) -0.0056(7)
 N1 0.0250(9) 0.0212(9) 0.0207(9) 0.0035(7) -0.0106(8) -0.0090(7)
 F3 0.0294(9) 0.0901(15) 0.0843(14) 0.0042(11) -0.0177(9) -0.0323(9)
 N2 0.0222(9) 0.0206(9) 0.0251(9) 0.0028(7) -0.0091(7) -0.0093(7)
 C13 0.0181(10) 0.0214(10) 0.0210(10) -0.0005(8) -0.0034(8) -0.0070(8)
 C7 0.0228(11) 0.0177(10) 0.0262(11) 0.0011(8) -0.0072(9) -0.0085(8)
 C14 0.0240(11) 0.0214(10) 0.0207(10) 0.0025(8) -0.0067(8) -0.0108(9)
 C8 0.0223(11) 0.0239(11) 0.0267(11) 0.0017(9) -0.0085(9) -0.0098(9)
 C1 0.0242(11) 0.0214(10) 0.0232(10) 0.0061(8) -0.0077(9) -0.0101(9)
 C6 0.0277(11) 0.0257(11) 0.0270(11) 0.0047(9) -0.0074(9) -0.0136(9)
 C43 0.0291(12) 0.0248(11) 0.0264(11) 0.0045(9) -0.0061(9) -0.0117(9)
 C34 0.0279(11) 0.0242(11) 0.0255(11) 0.0039(9) -0.0101(9) -0.0104(9)
 C35 0.0275(11) 0.0248(11) 0.0290(12) 0.0043(9) -0.0122(9) -0.0101(9)
 C12 0.0246(11) 0.0249(11) 0.0272(11) 0.0023(9) -0.0091(9) -0.0094(9)
 C19 0.0254(11) 0.0262(11) 0.0249(11) 0.0006(9) -0.0078(9) -0.0086(9)
 C27 0.0289(12) 0.0191(10) 0.0319(12) -0.0020(9) -0.0146(10) -0.0065(9)
 C18 0.0361(13) 0.0257(12) 0.0270(12) -0.0046(9) -0.0061(10) -0.0104(10)
 C20 0.0391(13) 0.0285(11) 0.0268(11) 0.0098(9) -0.0162(10) -0.0212(10)
 C32 0.0259(11) 0.0250(11) 0.0361(13) -0.0014(9) -0.0127(10) -0.0084(9)
 C40 0.0317(12) 0.0346(13) 0.0339(13) 0.0048(10) -0.0131(10) -0.0192(11)
 C25 0.0506(15) 0.0299(12) 0.0291(12) 0.0085(10) -0.0164(11) -0.0229(12)
 C11 0.0194(11) 0.0361(13) 0.0378(13) 0.0026(10) -0.0076(10) -0.0096(10)
 C9 0.0325(13) 0.0406(14) 0.0234(11) 0.0025(10) -0.0089(10) -0.0168(11)
 C15 0.0226(11) 0.0347(13) 0.0341(13) -0.0107(10) -0.0049(10) -0.0080(10)
 C21 0.0386(13) 0.0340(13) 0.0356(13) 0.0125(10) -0.0172(11) -0.0220(11)
 C28 0.0426(14) 0.0222(11) 0.0423(14) -0.0007(10) -0.0249(12) -0.0075(10)
 C39 0.0342(13) 0.0395(14) 0.0303(12) 0.0068(10) -0.0113(10) -0.0210(11)
 C36 0.0365(13) 0.0393(14) 0.0319(13) 0.0032(10) -0.0152(11) -0.0189(11)
 C10 0.0286(12) 0.0467(15) 0.0279(12) 0.0012(11) -0.0002(10) -0.0175(11)
 C5 0.0383(14) 0.0432(14) 0.0365(13) 0.0076(11) -0.0166(11) -0.0262(12)
 C17 0.0405(14) 0.0411(14) 0.0313(13) -0.0083(11) -0.0050(11) -0.0266(12)
 C38 0.0425(15) 0.0569(17) 0.0273(13) 0.0099(12) -0.0081(11) -0.0278(13)
 C3 0.0232(12) 0.0394(14) 0.0408(14) 0.0067(11) -0.0028(10) -0.0091(11)
 C31 0.0278(12) 0.0396(14) 0.0430(15) -0.0087(11) -0.0086(11) -0.0112(11)
 C29 0.0439(16) 0.0245(12) 0.0602(18) -0.0061(12) -0.0335(14) 0.0012(11)
 C16 0.0256(12) 0.0569(17) 0.0432(15) -0.0153(13) -0.0060(11) -0.0190(12)
 C37 0.0468(16) 0.0549(17) 0.0248(12) 0.0046(11) -0.0143(11) -0.0231(13)
 C4 0.0258(13) 0.0569(17) 0.0500(16) 0.0123(13) -0.0143(12) -0.0234(12)
 C24 0.070(2) 0.0355(14) 0.0377(14) 0.0105(11) -0.0226(14) -0.0354(14)
 C22 0.0463(16) 0.0503(17) 0.0572(18) 0.0175(14) -0.0245(14) -0.0331(14)
 C30 0.0283(13) 0.0376(14) 0.0539(17) -0.0148(13) -0.0177(12) 0.0002(11)
 B1 0.0233(12) 0.0186(11) 0.0240(12) 0.0033(9) -0.0084(10) -0.0085(9)
 C33 0.0639(19) 0.0285(13) 0.0502(17) 0.0131(12) -0.0306(15) -0.0131(13)
 C23 0.071(2) 0.0539(18) 0.0535(17) 0.0185(14) -0.0319(16) -0.0491(17)
 C46 0.0296(13) 0.0383(14) 0.0437(15) 0.0096(11) -0.0118(11) -0.0163(11)
 Cl26 0.057(2) 0.133(4) 0.085(3) 0.020(3) -0.027(2) -0.025(3)
 C41 0.057(3) 0.061(3) 0.083(4) 0.000(3) -0.004(3) -0.031(2)
 C2 0.075(3) 0.051(3) 0.075(3) 0.010(2) -0.012(3) -0.029(2)
 Cl45 0.276(10) 0.105(5) 0.068(4) 0.043(3) -0.072(5) -0.136(6)

_geom_special_details
;
 All esds (except the esd in the dihedral angle between two l.s. planes)
 are estimated using the full covariance matrix.  The cell esds are taken
 into account individually in the estimation of esds in distances, angles
 and torsion angles; correlations between esds in cell parameters are only
 used when they are defined by crystal symmetry.  An approximate (isotropic)
 treatment of cell esds is used for estimating esds involving l.s. planes.
;
loop_
  _geom_bond_atom_site_label_1
  _geom_bond_atom_site_label_2
  _geom_bond_distance
  _geom_bond_site_symmetry_2
  _geom_bond_publ_flag
 Br1 C17 1.899(2) . ?
 Cl1 B1 1.919(2) . ?
 P1 N2 1.6170(18) . ?
 P1 C34 1.812(2) . ?
 P1 C27 1.816(2) . ?
 P1 C20 1.814(2) . ?
 F5 C6 1.349(3) . ?
 F1 C43 1.356(3) . ?
 F10 C12 1.351(3) . ?
 F6 C8 1.347(2) . ?
 F7 C9 1.344(3) . ?
 F9 C11 1.343(3) . ?
 F4 C5 1.342(3) . ?
 F8 C10 1.340(3) . ?
 F2 C3 1.346(3) . ?
 N1 C13 1.322(3) . ?
 N1 B1 1.545(3) . ?
 N1 H1 0.82(3) . ?
 F3 C4 1.345(3) . ?
 N2 C13 1.324(3) . ?
 C13 C14 1.494(3) . ?
 C7 C8 1.387(3) . ?
 C7 C12 1.393(3) . ?
 C7 B1 1.640(3) . ?
 C14 C19 1.390(3) . ?
 C14 C15 1.391(3) . ?
 C8 C9 1.388(3) . ?
 C1 C6 1.390(3) . ?
 C1 C43 1.382(3) . ?
 C1 B1 1.625(3) . ?
 C6 C5 1.382(3) . ?
 C43 C3 1.381(4) . ?
 C34 C35 1.410(3) . ?
 C34 C39 1.398(3) . ?
 C35 C40 1.511(3) . ?
 C35 C36 1.394(3) . ?
 C12 C11 1.377(3) . ?
 C19 H19 0.9500 . ?
 C19 C18 1.382(3) . ?
 C27 C32 1.393(4) . ?
 C27 C28 1.418(3) . ?
 C18 H18 0.9500 . ?
 C18 C17 1.383(4) . ?
 C20 C25 1.400(4) . ?
 C20 C21 1.404(4) . ?
 C32 H32 0.9500 . ?
 C32 C31 1.384(3) . ?
 C40 H40A 0.9800 . ?
 C40 H40B 0.9800 . ?
 C40 H40C 0.9800 . ?
 C25 H25 0.9500 . ?
 C25 C24 1.386(4) . ?
 C11 C10 1.377(4) . ?
 C9 C10 1.375(4) . ?
 C15 H15 0.9500 . ?
 C15 C16 1.386(4) . ?
 C21 C22 1.400(4) . ?
 C21 C46 1.506(4) . ?
 C28 C29 1.401(4) . ?
 C28 C33 1.505(4) . ?
 C39 H39 0.9500 . ?
 C39 C38 1.389(4) . ?
 C36 H36 0.9500 . ?
 C36 C37 1.384(4) . ?
 C5 C4 1.375(4) . ?
 C17 C16 1.374(4) . ?
 C38 H38 0.9500 . ?
 C38 C37 1.379(4) . ?
 C3 C4 1.369(4) . ?
 C31 H31 0.9500 . ?
 C31 C30 1.379(4) . ?
 C29 H29 0.9500 . ?
 C29 C30 1.378(5) . ?
 C16 H16 0.9500 . ?
 C37 H37 0.9500 . ?
 C24 H24 0.9500 . ?
 C24 C23 1.379(5) . ?
 C22 H22 0.9500 . ?
 C22 C23 1.374(5) . ?
 C30 H30 0.9500 . ?
 C33 H33A 0.9800 . ?
 C33 H33B 0.9800 . ?
 C33 H33C 0.9800 . ?
 C23 H23 0.9500 . ?
 C46 H46A 0.9800 . ?
 C46 H46B 0.9800 . ?
 C46 H46C 0.9800 . ?
 C41 H41A 0.9900 . ?
 C41 H41B 0.9900 . ?
 C41 C2 1.540(7) 2_776 ?
 C41 C42 1.502(11) . ?
 C2 C2 1.486(10) 2_776 ?
 C2 H2A 0.9900 . ?
 C2 H2B 0.9900 . ?
 C42 H42A 0.9800 . ?
 C42 H42B 0.9800 . ?
 C42 H42C 0.9800 . ?

loop_
  _geom_angle_atom_site_label_1
  _geom_angle_atom_site_label_2
  _geom_angle_atom_site_label_3
  _geom_angle
  _geom_angle_site_symmetry_1
  _geom_angle_site_symmetry_3
  _geom_angle_publ_flag
 N2 P1 C34 107.90(10) . . ?
 N2 P1 C27 109.30(10) . . ?
 N2 P1 C20 114.29(10) . . ?
 C34 P1 C27 104.85(10) . . ?
 C34 P1 C20 109.19(11) . . ?
 C20 P1 C27 110.84(11) . . ?
 C13 N1 B1 126.59(19) . . ?
 C13 N1 H1 115.4(19) . . ?
 B1 N1 H1 117.9(19) . . ?
 C13 N2 P1 130.72(16) . . ?
 N1 C13 N2 118.6(2) . . ?
 N1 C13 C14 116.39(19) . . ?
 N2 C13 C14 124.99(19) . . ?
 C8 C7 C12 113.6(2) . . ?
 C8 C7 B1 127.64(19) . . ?
 C12 C7 B1 118.47(19) . . ?
 C19 C14 C13 122.03(19) . . ?
 C19 C14 C15 118.7(2) . . ?
 C15 C14 C13 119.30(19) . . ?
 F6 C8 C7 121.09(19) . . ?
 F6 C8 C9 114.87(19) . . ?
 C7 C8 C9 124.0(2) . . ?
 C6 C1 B1 121.3(2) . . ?
 C43 C1 C6 113.5(2) . . ?
 C43 C1 B1 125.0(2) . . ?
 F5 C6 C1 119.6(2) . . ?
 F5 C6 C5 115.9(2) . . ?
 C5 C6 C1 124.5(2) . . ?
 F1 C43 C1 121.3(2) . . ?
 F1 C43 C3 114.9(2) . . ?
 C3 C43 C1 123.8(2) . . ?
 C35 C34 P1 121.36(18) . . ?
 C39 C34 P1 118.67(18) . . ?
 C39 C34 C35 119.8(2) . . ?
 C34 C35 C40 124.1(2) . . ?
 C36 C35 C34 117.8(2) . . ?
 C36 C35 C40 118.1(2) . . ?
 F10 C12 C7 120.5(2) . . ?
 F10 C12 C11 115.1(2) . . ?
 C11 C12 C7 124.3(2) . . ?
 C14 C19 H19 119.6 . . ?
 C18 C19 C14 120.9(2) . . ?
 C18 C19 H19 119.6 . . ?
 C32 C27 P1 116.81(17) . . ?
 C32 C27 C28 119.9(2) . . ?
 C28 C27 P1 122.9(2) . . ?
 C19 C18 H18 120.5 . . ?
 C19 C18 C17 119.0(2) . . ?
 C17 C18 H18 120.5 . . ?
 C25 C20 P1 118.5(2) . . ?
 C25 C20 C21 119.9(2) . . ?
 C21 C20 P1 121.47(18) . . ?
 C27 C32 H32 119.2 . . ?
 C31 C32 C27 121.7(2) . . ?
 C31 C32 H32 119.2 . . ?
 C35 C40 H40A 109.5 . . ?
 C35 C40 H40B 109.5 . . ?
 C35 C40 H40C 109.5 . . ?
 H40A C40 H40B 109.5 . . ?
 H40A C40 H40C 109.5 . . ?
 H40B C40 H40C 109.5 . . ?
 C20 C25 H25 119.6 . . ?
 C24 C25 C20 120.7(3) . . ?
 C24 C25 H25 119.6 . . ?
 F9 C11 C12 120.6(2) . . ?
 F9 C11 C10 119.8(2) . . ?
 C12 C11 C10 119.7(2) . . ?
 F7 C9 C8 121.0(2) . . ?
 F7 C9 C10 119.4(2) . . ?
 C10 C9 C8 119.6(2) . . ?
 C14 C15 H15 119.5 . . ?
 C16 C15 C14 120.9(2) . . ?
 C16 C15 H15 119.5 . . ?
 C20 C21 C46 124.3(2) . . ?
 C22 C21 C20 117.7(2) . . ?
 C22 C21 C46 118.0(2) . . ?
 C27 C28 C33 124.3(2) . . ?
 C29 C28 C27 116.4(3) . . ?
 C29 C28 C33 119.2(2) . . ?
 C34 C39 H39 119.5 . . ?
 C38 C39 C34 121.0(2) . . ?
 C38 C39 H39 119.5 . . ?
 C35 C36 H36 119.0 . . ?
 C37 C36 C35 122.1(2) . . ?
 C37 C36 H36 119.0 . . ?
 F8 C10 C11 120.8(2) . . ?
 F8 C10 C9 120.3(2) . . ?
 C9 C10 C11 118.9(2) . . ?
 F4 C5 C6 120.6(2) . . ?
 F4 C5 C4 120.5(2) . . ?
 C4 C5 C6 118.9(2) . . ?
 C18 C17 Br1 119.61(19) . . ?
 C16 C17 Br1 118.9(2) . . ?
 C16 C17 C18 121.5(2) . . ?
 C39 C38 H38 120.3 . . ?
 C37 C38 C39 119.4(2) . . ?
 C37 C38 H38 120.3 . . ?
 F2 C3 C43 119.6(3) . . ?
 F2 C3 C4 120.5(2) . . ?
 C4 C3 C43 119.9(2) . . ?
 C32 C31 H31 120.4 . . ?
 C30 C31 C32 119.1(3) . . ?
 C30 C31 H31 120.4 . . ?
 C28 C29 H29 118.5 . . ?
 C30 C29 C28 123.1(2) . . ?
 C30 C29 H29 118.5 . . ?
 C15 C16 H16 120.5 . . ?
 C17 C16 C15 119.0(2) . . ?
 C17 C16 H16 120.5 . . ?
 C36 C37 H37 120.0 . . ?
 C38 C37 C36 120.0(2) . . ?
 C38 C37 H37 120.0 . . ?
 F3 C4 C5 120.5(3) . . ?
 F3 C4 C3 120.3(3) . . ?
 C3 C4 C5 119.2(2) . . ?
 C25 C24 H24 120.2 . . ?
 C23 C24 C25 119.6(3) . . ?
 C23 C24 H24 120.2 . . ?
 C21 C22 H22 119.0 . . ?
 C23 C22 C21 122.0(3) . . ?
 C23 C22 H22 119.0 . . ?
 C31 C30 H30 120.1 . . ?
 C29 C30 C31 119.8(3) . . ?
 C29 C30 H30 120.1 . . ?
 N1 B1 Cl1 104.76(15) . . ?
 N1 B1 C7 106.24(17) . . ?
 N1 B1 C1 114.24(18) . . ?
 C7 B1 Cl1 109.33(15) . . ?
 C1 B1 Cl1 104.04(14) . . ?
 C1 B1 C7 117.47(18) . . ?
 C28 C33 H33A 109.5 . . ?
 C28 C33 H33B 109.5 . . ?
 C28 C33 H33C 109.5 . . ?
 H33A C33 H33B 109.5 . . ?
 H33A C33 H33C 109.5 . . ?
 H33B C33 H33C 109.5 . . ?
 C24 C23 H23 120.0 . . ?
 C22 C23 C24 120.0(3) . . ?
 C22 C23 H23 120.0 . . ?
 C21 C46 H46A 109.5 . . ?
 C21 C46 H46B 109.5 . . ?
 C21 C46 H46C 109.5 . . ?
 H46A C46 H46B 109.5 . . ?
 H46A C46 H46C 109.5 . . ?
 H46B C46 H46C 109.5 . . ?
 H41A C41 H41B 107.8 . . ?
 C2 C41 H41A 109.0 2_776 . ?
 C2 C41 H41B 109.0 2_776 . ?
 C42 C41 H41A 109.0 . . ?
 C42 C41 H41B 109.0 . . ?
 C42 C41 C2 113.0(5) . 2_776 ?
 C41 C2 H2A 107.9 2_776 . ?
 C41 C2 H2B 107.9 2_776 . ?
 C2 C2 C41 117.6(5) 2_776 2_776 ?
 C2 C2 H2A 107.9 2_776 . ?
 C2 C2 H2B 107.9 2_776 . ?
 H2A C2 H2B 107.2 . . ?
 C41 C42 H42A 109.5 . . ?
 C41 C42 H42B 109.5 . . ?
 C41 C42 H42C 109.5 . . ?
 H42A C42 H42B 109.5 . . ?
 H42A C42 H42C 109.5 . . ?
 H42B C42 H42C 109.5 . . ?

loop_
  _geom_torsion_atom_site_label_1
  _geom_torsion_atom_site_label_2
  _geom_torsion_atom_site_label_3
  _geom_torsion_atom_site_label_4
  _geom_torsion
  _geom_torsion_site_symmetry_1
  _geom_torsion_site_symmetry_2
  _geom_torsion_site_symmetry_3
  _geom_torsion_site_symmetry_4
  _geom_torsion_publ_flag
 Br1 C17 C16 C15 -179.5(2) . . . . ?
 P1 N2 C13 N1 -170.30(17) . . . . ?
 P1 N2 C13 C14 8.3(3) . . . . ?
 P1 C34 C35 C40 -2.5(3) . . . . ?
 P1 C34 C35 C36 175.88(18) . . . . ?
 P1 C34 C39 C38 -175.3(2) . . . . ?
 P1 C27 C32 C31 -173.17(19) . . . . ?
 P1 C27 C28 C29 172.66(18) . . . . ?
 P1 C27 C28 C33 -6.5(3) . . . . ?
 P1 C20 C25 C24 176.80(19) . . . . ?
 P1 C20 C21 C22 -177.26(19) . . . . ?
 P1 C20 C21 C46 1.3(3) . . . . ?
 F5 C6 C5 F4 0.6(3) . . . . ?
 F5 C6 C5 C4 180.0(2) . . . . ?
 F1 C43 C3 F2 3.3(3) . . . . ?
 F1 C43 C3 C4 -176.5(2) . . . . ?
 F10 C12 C11 F9 2.3(3) . . . . ?
 F10 C12 C11 C10 -176.2(2) . . . . ?
 F6 C8 C9 F7 -0.5(3) . . . . ?
 F6 C8 C9 C10 178.7(2) . . . . ?
 F7 C9 C10 F8 -0.4(4) . . . . ?
 F7 C9 C10 C11 178.3(2) . . . . ?
 F9 C11 C10 F8 0.6(4) . . . . ?
 F9 C11 C10 C9 -178.1(2) . . . . ?
 F4 C5 C4 F3 -1.5(4) . . . . ?
 F4 C5 C4 C3 178.2(2) . . . . ?
 F2 C3 C4 F3 -0.2(4) . . . . ?
 F2 C3 C4 C5 -179.9(2) . . . . ?
 N1 C13 C14 C19 -126.6(2) . . . . ?
 N1 C13 C14 C15 54.2(3) . . . . ?
 N2 P1 C34 C35 62.2(2) . . . . ?
 N2 P1 C34 C39 -123.05(19) . . . . ?
 N2 P1 C27 C32 9.9(2) . . . . ?
 N2 P1 C27 C28 -162.78(19) . . . . ?
 N2 P1 C20 C25 -123.25(18) . . . . ?
 N2 P1 C20 C21 52.2(2) . . . . ?
 N2 C13 C14 C19 54.8(3) . . . . ?
 N2 C13 C14 C15 -124.4(2) . . . . ?
 C13 N1 B1 Cl1 179.02(18) . . . . ?
 C13 N1 B1 C7 63.3(3) . . . . ?
 C13 N1 B1 C1 -67.8(3) . . . . ?
 C13 C14 C19 C18 -177.1(2) . . . . ?
 C13 C14 C15 C16 176.3(2) . . . . ?
 C7 C8 C9 F7 -179.3(2) . . . . ?
 C7 C8 C9 C10 -0.2(4) . . . . ?
 C7 C12 C11 F9 179.7(2) . . . . ?
 C7 C12 C11 C10 1.2(4) . . . . ?
 C14 C19 C18 C17 0.5(4) . . . . ?
 C14 C15 C16 C17 1.2(4) . . . . ?
 C8 C7 C12 F10 175.20(19) . . . . ?
 C8 C7 C12 C11 -2.1(3) . . . . ?
 C8 C7 B1 Cl1 133.5(2) . . . . ?
 C8 C7 B1 N1 -114.0(2) . . . . ?
 C8 C7 B1 C1 15.3(3) . . . . ?
 C8 C9 C10 F8 -179.6(2) . . . . ?
 C8 C9 C10 C11 -0.9(4) . . . . ?
 C1 C6 C5 F4 179.9(2) . . . . ?
 C1 C6 C5 C4 -0.7(4) . . . . ?
 C1 C43 C3 F2 -176.7(2) . . . . ?
 C1 C43 C3 C4 3.5(4) . . . . ?
 C6 C1 C43 F1 175.02(19) . . . . ?
 C6 C1 C43 C3 -5.0(3) . . . . ?
 C6 C1 B1 Cl1 -72.9(2) . . . . ?
 C6 C1 B1 N1 173.50(19) . . . . ?
 C6 C1 B1 C7 48.1(3) . . . . ?
 C6 C5 C4 F3 179.1(2) . . . . ?
 C6 C5 C4 C3 -1.2(4) . . . . ?
 C43 C1 C6 F5 -177.04(19) . . . . ?
 C43 C1 C6 C5 3.6(3) . . . . ?
 C43 C1 B1 Cl1 101.9(2) . . . . ?
 C43 C1 B1 N1 -11.8(3) . . . . ?
 C43 C1 B1 C7 -137.2(2) . . . . ?
 C43 C3 C4 F3 179.6(2) . . . . ?
 C43 C3 C4 C5 -0.1(4) . . . . ?
 C34 P1 N2 C13 149.0(2) . . . . ?
 C34 P1 C27 C32 125.37(18) . . . . ?
 C34 P1 C27 C28 -47.3(2) . . . . ?
 C34 P1 C20 C25 115.81(19) . . . . ?
 C34 P1 C20 C21 -68.8(2) . . . . ?
 C34 C35 C36 C37 -1.0(4) . . . . ?
 C34 C39 C38 C37 -0.4(4) . . . . ?
 C35 C34 C39 C38 -0.4(4) . . . . ?
 C35 C36 C37 C38 0.2(4) . . . . ?
 C12 C7 C8 F6 -177.26(19) . . . . ?
 C12 C7 C8 C9 1.6(3) . . . . ?
 C12 C7 B1 Cl1 -53.6(2) . . . . ?
 C12 C7 B1 N1 59.0(2) . . . . ?
 C12 C7 B1 C1 -171.75(19) . . . . ?
 C12 C11 C10 F8 179.1(2) . . . . ?
 C12 C11 C10 C9 0.4(4) . . . . ?
 C19 C14 C15 C16 -3.0(4) . . . . ?
 C19 C18 C17 Br1 178.62(18) . . . . ?
 C19 C18 C17 C16 -2.4(4) . . . . ?
 C27 P1 N2 C13 -97.6(2) . . . . ?
 C27 P1 C34 C35 -54.3(2) . . . . ?
 C27 P1 C34 C39 120.5(2) . . . . ?
 C27 P1 C20 C25 0.8(2) . . . . ?
 C27 P1 C20 C21 176.20(18) . . . . ?
 C27 C32 C31 C30 0.4(4) . . . . ?
 C27 C28 C29 C30 -0.3(4) . . . . ?
 C18 C17 C16 C15 1.5(4) . . . . ?
 C20 P1 N2 C13 27.3(2) . . . . ?
 C20 P1 C34 C35 -173.09(18) . . . . ?
 C20 P1 C34 C39 1.7(2) . . . . ?
 C20 P1 C27 C32 -116.94(18) . . . . ?
 C20 P1 C27 C28 70.4(2) . . . . ?
 C20 C25 C24 C23 -0.1(4) . . . . ?
 C20 C21 C22 C23 1.4(4) . . . . ?
 C32 C27 C28 C29 0.2(3) . . . . ?
 C32 C27 C28 C33 -179.0(2) . . . . ?
 C32 C31 C30 C29 -0.4(4) . . . . ?
 C40 C35 C36 C37 177.5(2) . . . . ?
 C25 C20 C21 C22 -1.9(3) . . . . ?
 C25 C20 C21 C46 176.7(2) . . . . ?
 C25 C24 C23 C22 -0.4(4) . . . . ?
 C15 C14 C19 C18 2.1(3) . . . . ?
 C21 C20 C25 C24 1.3(3) . . . . ?
 C21 C22 C23 C24 -0.3(4) . . . . ?
 C28 C27 C32 C31 -0.3(4) . . . . ?
 C28 C29 C30 C31 0.4(4) . . . . ?
 C39 C34 C35 C40 -177.2(2) . . . . ?
 C39 C34 C35 C36 1.1(3) . . . . ?
 C39 C38 C37 C36 0.6(4) . . . . ?
 B1 N1 C13 N2 9.0(3) . . . . ?
 B1 N1 C13 C14 -169.71(19) . . . . ?
 B1 C7 C8 F6 -4.1(3) . . . . ?
 B1 C7 C8 C9 174.8(2) . . . . ?
 B1 C7 C12 F10 1.3(3) . . . . ?
 B1 C7 C12 C11 -176.0(2) . . . . ?
 B1 C1 C6 F5 -1.7(3) . . . . ?
 B1 C1 C6 C5 178.9(2) . . . . ?
 B1 C1 C43 F1 -0.1(3) . . . . ?
 B1 C1 C43 C3 179.9(2) . . . . ?
 C33 C28 C29 C30 179.0(3) . . . . ?
 C46 C21 C22 C23 -177.2(3) . . . . ?

_shelx_res_file
;
TITL 11_a.res in P-1
    11.res
    created by SHELXL-2018/3 at 13:24:45 on 20-Jun-2022
REM Old TITL 11_a.res in P-1
REM SHELXT solution in P-1: R1 0.184, Rweak 0.015, Alpha 0.046
REM <I/s> 0.000 for 0 systematic absences, Orientation as input
REM Formula found by SHELXT: Cl45 N2 F10 P Cl Br
CELL 1.54178 11.3197 12.5157 16.4495 87.726 75.764 64.507
ZERR 2 0.0007 0.0008 0.001 0.003 0.003 0.002
LATT 1
SFAC C H B Br Cl F N P
UNIT 84 61 2 2 3 20 4 2

L.S. 4
PLAN  19
TEMP -123.15
CONF
BOND
list 4
MORE -1
BOND $H
fmap 2
acta
OMIT 2 1 4
OMIT 2 0 4
OMIT 2 -1 2
OMIT -2 3 2
OMIT 2 -1 4
OMIT 0 -1 1
OMIT 0 -1 2
OMIT 0 1 2
OMIT 2 0 2
REM <olex2.extras>
REM <HklSrc "%.\\11.hkl">
REM </olex2.extras>

WGHT    0.052000    2.263600
FVAR       0.43325
BR1   4    0.783345    0.872265    1.058144    11.00000    0.05985    0.07613 =
         0.06880   -0.03523   -0.00461   -0.04381
CL1   5    0.738765    0.214607    0.879621    11.00000    0.02944    0.02076 =
         0.03217    0.00752   -0.01182   -0.00976
P1    8    0.528195    0.730148    0.753668    11.00000    0.02512    0.01956 =
         0.02455    0.00376   -0.01046   -0.01039
F5    6    0.606725    0.212056    0.718515    11.00000    0.03492    0.02667 =
         0.03202   -0.00353   -0.00654   -0.01482
F1    6    0.398835    0.524341    0.934138    11.00000    0.03264    0.02942 =
         0.02789   -0.00320    0.00134   -0.01193
F10   6    0.949975    0.293011    0.799289    11.00000    0.02677    0.04102 =
         0.03225    0.00824   -0.01522   -0.01497
F6    6    0.616902    0.401386    0.644855    11.00000    0.02378    0.03712 =
         0.02813    0.00621   -0.01148   -0.01364
F7    6    0.802272    0.387518    0.505951    11.00000    0.04124    0.07631 =
         0.02391    0.00984   -0.01152   -0.02900
F9    6    1.132196    0.275463    0.658954    11.00000    0.02134    0.06736 =
         0.04615    0.00900   -0.00922   -0.01815
F4    6    0.364874    0.229520    0.717582    11.00000    0.05270    0.06265 =
         0.05206    0.00117   -0.02168   -0.04005
F8    6    1.062091    0.322835    0.509609    11.00000    0.03422    0.08828 =
         0.03223    0.00610    0.00166   -0.02813
F2    6    0.160663    0.547665    0.926218    11.00000    0.02345    0.05410 =
         0.06283   -0.00274    0.00509   -0.00555
N1    7    0.668872    0.453991    0.874768    11.00000    0.02504    0.02122 =
         0.02070    0.00351   -0.01062   -0.00896
F3    6    0.136059    0.400884    0.819765    11.00000    0.02936    0.09009 =
         0.08426    0.00418   -0.01773   -0.03234
N2    7    0.568421    0.605615    0.797375    11.00000    0.02217    0.02061 =
         0.02511    0.00284   -0.00906   -0.00931
C13   1    0.630253    0.566689    0.858517    11.00000    0.01805    0.02141 =
         0.02097   -0.00050   -0.00342   -0.00704
C7    1    0.773365    0.341154    0.730220    11.00000    0.02281    0.01766 =
         0.02624    0.00106   -0.00715   -0.00854
C14   1    0.663415    0.640015    0.910544    11.00000    0.02404    0.02142 =
         0.02066    0.00251   -0.00671   -0.01083
C8    1    0.743665    0.366512    0.652794    11.00000    0.02231    0.02388 =
         0.02666    0.00167   -0.00848   -0.00980
C1    1    0.516984    0.371798    0.822144    11.00000    0.02418    0.02140 =
         0.02317    0.00613   -0.00770   -0.01010
C6    1    0.498332    0.297556    0.771069    11.00000    0.02766    0.02572 =
         0.02695    0.00472   -0.00738   -0.01359
C43   1    0.398121    0.451408    0.875661    11.00000    0.02908    0.02483 =
         0.02639    0.00450   -0.00614   -0.01167
C34   1    0.534441    0.701732    0.645196    11.00000    0.02791    0.02425 =
         0.02551    0.00386   -0.01014   -0.01045
C35   1    0.448649    0.658290    0.624451    11.00000    0.02751    0.02477 =
         0.02903    0.00428   -0.01215   -0.01011
C12   1    0.907760    0.311650    0.727800    11.00000    0.02460    0.02490 =
         0.02722    0.00230   -0.00912   -0.00936
C19   1    0.565333    0.746233    0.954425    11.00000    0.02538    0.02617 =
         0.02491    0.00057   -0.00781   -0.00859
AFIX  43
H19   2    0.473494    0.771885    0.953694    11.00000   -1.20000
AFIX   0
C27   1    0.352185    0.828899    0.801180    11.00000    0.02892    0.01910 =
         0.03192   -0.00198   -0.01462   -0.00652
C18   1    0.599624    0.815011    0.999093    11.00000    0.03615    0.02567 =
         0.02703   -0.00456   -0.00611   -0.01042
AFIX  43
H18   2    0.532034    0.887209    1.029316    11.00000   -1.20000
AFIX   0
C20   1    0.636585    0.801799    0.756596    11.00000    0.03908    0.02854 =
         0.02677    0.00978   -0.01617   -0.02124
C32   1    0.288042    0.793251    0.873085    11.00000    0.02592    0.02497 =
         0.03610   -0.00138   -0.01267   -0.00840
AFIX  43
H32   2    0.339844    0.724720    0.897862    11.00000   -1.20000
AFIX   0
C40   1    0.349505    0.627106    0.688375    11.00000    0.03171    0.03456 =
         0.03385    0.00478   -0.01306   -0.01915
AFIX 137
H40A  2    0.391643    0.585924    0.732920    11.00000   -1.50000
H40B  2    0.323925    0.575265    0.660791    11.00000   -1.50000
H40C  2    0.268622    0.699897    0.712888    11.00000   -1.50000
AFIX   0
C25   1    0.577142    0.917722    0.793815    11.00000    0.05062    0.02990 =
         0.02905    0.00855   -0.01640   -0.02285
AFIX  43
H25   2    0.481571    0.958140    0.814140    11.00000   -1.20000
AFIX   0
C11   1    1.004769    0.303915    0.655828    11.00000    0.01944    0.03609 =
         0.03776    0.00263   -0.00760   -0.00959
C9    1    0.838050    0.360635    0.578875    11.00000    0.03253    0.04056 =
         0.02342    0.00250   -0.00885   -0.01684
C15   1    0.796627    0.602027    0.914729    11.00000    0.02258    0.03469 =
         0.03414   -0.01070   -0.00494   -0.00795
AFIX  43
H15   2    0.863919    0.527773    0.887284    11.00000   -1.20000
AFIX   0
C21   1    0.777988    0.740785    0.728031    11.00000    0.03858    0.03401 =
         0.03560    0.01253   -0.01716   -0.02196
C28   1    0.276332    0.930688    0.763168    11.00000    0.04263    0.02220 =
         0.04235   -0.00066   -0.02489   -0.00749
C39   1    0.618647    0.732885    0.581486    11.00000    0.03419    0.03949 =
         0.03030    0.00679   -0.01131   -0.02104
AFIX  43
H39   2    0.675844    0.762659    0.595754    11.00000   -1.20000
AFIX   0
C36   1    0.453569    0.646162    0.539662    11.00000    0.03652    0.03926 =
         0.03187    0.00317   -0.01521   -0.01891
AFIX  43
H36   2    0.397560    0.615797    0.524414    11.00000   -1.20000
AFIX   0
C10   1    0.969987    0.328254    0.580352    11.00000    0.02858    0.04672 =
         0.02787    0.00119   -0.00023   -0.01754
C5    1    0.373803    0.304903    0.768969    11.00000    0.03833    0.04318 =
         0.03655    0.00759   -0.01658   -0.02620
C17   1    0.733760    0.777187    0.999144    11.00000    0.04051    0.04109 =
         0.03129   -0.00834   -0.00503   -0.02662
C38   1    0.619915    0.720944    0.497618    11.00000    0.04254    0.05687 =
         0.02729    0.00987   -0.00813   -0.02777
AFIX  43
H38   2    0.677073    0.742888    0.454864    11.00000   -1.20000
AFIX   0
C3    1    0.271353    0.463592    0.874489    11.00000    0.02322    0.03937 =
         0.04079    0.00667   -0.00282   -0.00907
C31   1    0.150724    0.855143    0.909365    11.00000    0.02781    0.03957 =
         0.04297   -0.00870   -0.00862   -0.01124
AFIX  43
H31   2    0.108877    0.829701    0.958604    11.00000   -1.20000
AFIX   0
C29   1    0.137726    0.990484    0.801976    11.00000    0.04392    0.02452 =
         0.06022   -0.00612   -0.03346    0.00117
AFIX  43
H29   2    0.084180    1.059232    0.778149    11.00000   -1.20000
AFIX   0
C16   1    0.832495    0.671030    0.958389    11.00000    0.02563    0.05690 =
         0.04319   -0.01529   -0.00598   -0.01903
AFIX  43
H16   2    0.923924    0.645327    0.960108    11.00000   -1.20000
AFIX   0
C37   1    0.537471    0.676956    0.476976    11.00000    0.04677    0.05492 =
         0.02479    0.00459   -0.01430   -0.02313
AFIX  43
H37   2    0.538273    0.667798    0.419760    11.00000   -1.20000
AFIX   0
C4    1    0.259042    0.390101    0.821017    11.00000    0.02579    0.05685 =
         0.04996    0.01233   -0.01434   -0.02339
PART 1
C24   1    0.656243    0.974163    0.801330    11.00000    0.07002    0.03554 =
         0.03766    0.01050   -0.02258   -0.03539
AFIX  43
H24   2    0.615094    1.052903    0.826549    11.00000   -1.20000
AFIX   0
PART 0
C22   1    0.854223    0.801237    0.735975    11.00000    0.04627    0.05027 =
         0.05723    0.01746   -0.02449   -0.03306
AFIX  43
H22   2    0.949908    0.762144    0.715837    11.00000   -1.20000
AFIX   0
C30   1    0.075501    0.954210    0.873077    11.00000    0.02833    0.03764 =
         0.05392   -0.01481   -0.01768    0.00025
AFIX  43
H30   2   -0.018946    0.997322    0.897029    11.00000   -1.20000
AFIX   0
B1    3    0.667472    0.355471    0.821839    11.00000    0.02330    0.01861 =
         0.02402    0.00327   -0.00843   -0.00851
C33   1    0.334869    0.975831    0.684792    11.00000    0.06388    0.02850 =
         0.05025    0.01312   -0.03061   -0.01305
AFIX 137
H33A  2    0.426561    0.963406    0.684529    11.00000   -1.50000
H33B  2    0.277965    1.060766    0.683611    11.00000   -1.50000
H33C  2    0.338199    0.932719    0.635198    11.00000   -1.50000
AFIX   0
C23   1    0.794949    0.915393    0.772004    11.00000    0.07053    0.05390 =
         0.05350    0.01855   -0.03188   -0.04910
AFIX  43
H23   2    0.849598    0.953820    0.776699    11.00000   -1.20000
AFIX   0
C46   1    0.852774    0.613976    0.691297    11.00000    0.02965    0.03833 =
         0.04372    0.00957   -0.01179   -0.01628
AFIX 137
H46A  2    0.892983    0.562640    0.733117    11.00000   -1.50000
H46B  2    0.924414    0.607404    0.641315    11.00000   -1.50000
H46C  2    0.789584    0.589377    0.675559    11.00000   -1.50000
AFIX   0

PART 2
CL26  5    0.879440    1.088261    0.431280    10.25000    0.05745    0.13334 =
         0.08458    0.02031   -0.02659   -0.02504
PART 0
PART 1
C41   1    0.798897    1.062501    0.533478    10.75000    0.05708    0.06120 =
         0.08332   -0.00010   -0.00429   -0.03071
AFIX  23
H41A  2    0.781192    1.116211    0.582119    10.75000   -1.20000
H41B  2    0.777453    1.111671    0.485776    10.75000   -1.20000
AFIX   0
C2    1    1.050046    1.025250    0.490460    10.75000    0.07542    0.05139 =
         0.07461    0.00974   -0.01163   -0.02866
AFIX  23
H2A   2    1.033529    1.076411    0.540292    10.75000   -1.20000
H2B   2    1.031746    1.077187    0.443691    10.75000   -1.20000
AFIX   0
C42   1    0.707221    1.001837    0.555491    10.50000    0.04227
AFIX 137
H42A  2    0.719555    0.952828    0.506307    10.50000   -1.50000
H42B  2    0.612936    1.061680    0.572745    10.50000   -1.50000
H42C  2    0.729359    0.951423    0.601783    10.50000   -1.50000
AFIX   0
PART 0
PART 2
CL45  5    0.729803    0.975613    0.536613    10.25000    0.27606    0.10464 =
         0.06805    0.04284   -0.07248   -0.13641

PART 0
H1    2    0.700624    0.435028    0.915449    11.00000    0.02496
HKLF 4


REM  11_a.res in P-1
REM wR2 = 0.1096, GooF = S = 1.061, Restrained GooF = 1.061 for all data
REM R1 = 0.0402 for 6715 Fo > 4sig(Fo) and 0.0441 for all 7429 data
REM 553 parameters refined using 0 restraints

END

WGHT      0.0520      2.2636

REM Highest difference peak  1.578,  deepest hole -1.718,  1-sigma level  0.063
Q1    1   0.7526  0.9259  1.0192  11.00000  0.05    1.58
Q2    1   0.8046  0.9288  0.5138  11.00000  0.05    0.64
Q3    1   0.6732  0.9868  0.5398  11.00000  0.05    0.63
Q4    1   0.8320  1.0124  0.4855  11.00000  0.05    0.59
Q5    1   0.7617  0.9994  0.5528  11.00000  0.05    0.50
Q6    1   0.9077  1.0081  0.4361  11.00000  0.05    0.46
Q7    1   0.8419  1.0402  0.5635  11.00000  0.05    0.44
Q8    1   0.7894  0.8721  1.0791  11.00000  0.05    0.40
Q9    1   0.8189  0.8392  1.0504  11.00000  0.05    0.37
Q10   1   0.7850  1.1123  0.5267  11.00000  0.05    0.35
Q11   1   0.4336  0.7843  0.7707  11.00000  0.05    0.30
Q12   1   0.5899  0.3664  0.8242  11.00000  0.05    0.27
Q13   1   0.7201  0.3525  0.7718  11.00000  0.05    0.26
Q14   1   0.8897  1.1159  0.4517  11.00000  0.05    0.25
Q15   1   0.5860  0.7802  0.7555  11.00000  0.05    0.25
Q16   1   0.5235  0.7207  0.6902  11.00000  0.05    0.25
Q17   1   0.8158  0.8045  1.1301  11.00000  0.05    0.23
Q18   1   0.5490  0.6667  0.7977  11.00000  0.05    0.23
Q19   1   0.8587  0.8342  1.1152  11.00000  0.05    0.22
;
_shelx_res_checksum                17498
_shelx_hkl_file
;
   1   0   0 1869.91   73.09
  -2   0   0 1766.62   69.59
  -2   0   0 1732.13   69.79
  -2   0   0 1886.51   70.59
   2   0   0 1733.93   70.09
   2   0   0 1764.12   70.29
   2   0   0 1834.42   70.49
   2   0   0 1795.92   68.89
   2   0   0 1754.12   70.29
  -3   0   0  245.38   11.40
  -3   0   0  235.78   10.70
  -3   0   0  218.68   10.80
  -3   0   0  232.08   11.70
  -3   0   0  237.48   10.40
   3   0   0  225.88   11.90
   3   0   0  220.38   11.40
   3   0   0  220.98   11.50
   3   0   0  231.88   11.80
   3   0   0  233.58   11.10
   3   0   0  234.08   11.60
  -4   0   0  152.48    9.00
  -4   0   0  155.08    7.90
  -4   0   0  176.48   10.20
  -4   0   0  147.59    8.50
  -4   0   0  161.08    8.50
  -4   0   0  156.28    7.20
   4   0   0  156.58    9.90
   4   0   0  151.18    9.40
   4   0   0  153.68    8.50
   4   0   0  145.39    8.60
  -5   0   0  534.35   25.40
  -5   0   0  528.15   23.50
  -5   0   0  508.45   24.70
  -5   0   0  534.25   27.10
  -5   0   0  570.54   24.50
   5   0   0  542.15   24.90
   5   0   0  564.94   26.90
   5   0   0  562.34   26.10
   5   0   0  571.04   24.30
   5   0   0  540.15   26.40
  -6   0   0   13.90    3.70
  -6   0   0   12.80    2.10
  -6   0   0    8.00    2.90
  -6   0   0   10.60    2.90
   6   0   0    7.40    3.70
   6   0   0    2.50    2.40
  -7   0   0  112.89    6.60
  -7   0   0   95.19    8.90
  -7   0   0  101.09    8.70
  -7   0   0  102.99    9.10
  -7   0   0   92.89    7.80
  -7   0   0   88.79    7.00
   7   0   0   90.69    5.60
   7   0   0   98.39    9.70
   7   0   0  100.19    6.30
   7   0   0   95.99    5.60
  -8   0   0  153.38    8.20
  -8   0   0  158.48   12.80
  -8   0   0  157.28   11.40
  -8   0   0  167.58    9.20
  -8   0   0  145.69   12.00
  -8   0   0  179.08   14.00
   8   0   0  150.18    8.00
   8   0   0  151.68    8.50
   8   0   0  164.48    9.10
   8   0   0  143.39   13.10
   8   0   0  151.48   14.30
  -9   0   0   23.00    2.70
  -9   0   0   26.20    6.40
  -9   0   0   24.40    2.80
  -9   0   0   19.20    2.80
  -9   0   0   19.30    5.10
  -9   0   0   14.90    4.20
   9   0   0   22.00    2.70
   9   0   0   21.00    8.70
   9   0   0   25.60    3.20
   9   0   0   27.10    3.50
   9   0   0   11.50    6.40
   9   0   0   22.90    2.70
   9   0   0   27.30    3.20
 -10   0   0   73.99    7.80
 -10   0   0   87.29    6.30
 -10   0   0   81.39    5.30
 -10   0   0   77.59    5.10
  10   0   0   77.89    5.00
  10   0   0   74.49    5.40
  10   0   0   75.89    4.50
  10   0   0   81.29    5.90
  10   0   0   81.59    5.40
 -11   0   0    0.30    1.10
 -11   0   0    0.20    1.50
 -11   0   0    1.20    1.60
 -11   0   0    1.10    1.00
  11   0   0   -0.40    1.10
  11   0   0    0.40    0.90
  11   0   0    0.60    1.20
  11  -1   0   19.60    2.20
  11  -1   0   21.70    2.00
  11  -1   0   22.30    2.60
 -11   1   0   17.90    4.10
 -11   1   0   20.60    2.30
 -11   1   0   21.80    2.70
 -11   1   0   19.20    3.00
  10  -1   0   24.50    2.60
  10  -1   0   19.10    2.90
  10  -1   0   22.90    2.80
  10  -1   0   16.80    2.70
 -10   1   0   24.40    3.70
 -10   1   0   20.40    3.40
 -10   1   0   21.00    2.60
 -10   1   0   24.40    2.60
 -10   1   0   13.20    7.30
   9  -1   0   66.69    9.70
   9  -1   0   85.79    8.10
  -9   1   0   67.29    9.90
  -9   1   0   71.59    9.30
  -9   1   0   91.69    5.70
  -9   1   0   87.09   14.80
  -9   1   0   90.49    6.10
  -9   1   0   94.89    7.10
   8  -1   0  184.88   10.30
   8  -1   0  195.18   10.40
   8  -1   0  189.08    9.60
   8  -1   0  186.18    9.20
   8  -1   0  191.88   16.00
   8  -1   0  174.78    9.80
  -8   1   0  193.38   10.00
  -8   1   0  191.18    9.60
  -8   1   0  176.48    9.10
  -8   1   0  181.28   15.30
  -8   1   0  186.48   12.70
  -8   1   0  173.68   15.20
  -8   1   0  189.18   10.50
  -8   1   0  205.98   16.60
   7  -1   0    1.70    1.50
   7  -1   0    2.60    1.30
   7  -1   0    3.30    1.50
   7  -1   0    1.80    3.00
   7  -1   0    3.60    1.20
   7  -1   0    3.80    4.60
  -7   1   0   -1.00    3.60
  -7   1   0    0.90    2.20
  -7   1   0    2.10    1.10
  -7   1   0    1.40    2.70
  -7   1   0    2.40    1.20
  -7   1   0    2.60    1.60
  -7   1   0    4.10    2.60
   6  -1   0   29.10    5.90
   6  -1   0   23.40    5.30
   6  -1   0   23.80    2.30
   6  -1   0   21.60    2.70
   6  -1   0   25.20    2.90
   6  -1   0   23.30    2.70
  -6   1   0   23.20    2.60
  -6   1   0   30.60    7.80
  -6   1   0   20.50    4.30
  -6   1   0   24.20    5.00
  -6   1   0   32.80    4.90
   5  -1   0   34.60    6.30
   5  -1   0   50.09    6.20
   5  -1   0   48.30    5.70
   5  -1   0   48.00    4.00
  -5   1   0   46.40    5.10
  -5   1   0   46.20    4.50
  -5   1   0   45.60    3.20
  -5   1   0   47.80    7.90
  -5   1   0   44.60    3.50
  -5   1   0   40.40    4.80
   4  -1   0  119.59    8.60
   4  -1   0  131.09    8.80
   4  -1   0  118.49    7.80
   4  -1   0  126.79    8.80
  -4   1   0  112.89    6.10
  -4   1   0  128.09    7.90
  -4   1   0  113.29    9.70
  -4   1   0  129.09    7.30
  -4   1   0  119.39    7.60
   3  -1   0  342.07   16.30
   3  -1   0  332.37   15.80
   3  -1   0  366.66   17.00
   3  -1   0  329.87   16.50
  -3   1   0  355.56   15.90
  -3   1   0  359.06   16.50
  -3   1   0  336.87   15.50
  -3   1   0  330.67   14.30
  -3   1   0  335.47   15.20
   2  -1   0  731.33   30.00
   2  -1   0  671.03   29.70
   2  -1   0  757.72   30.50
   2  -1   0  693.13   30.20
  -2   1   0  756.42   30.20
  -2   1   0  728.83   29.40
  -2   1   0  726.03   28.40
  -2   1   0  704.73   29.50
  -2   1   0  736.43   29.20
   1  -1   0 2089.29   80.29
   1  -1   0 1803.62   79.89
   1  -1   0 1995.50   79.89
  -1   1   0 2204.18   78.89
  -1   1   0 2137.49   79.99
   0  -1   0  690.73   27.10
   0  -1   0  678.83   27.10
   0  -1   0  731.23   27.60
   0  -1   0  689.53   26.90
   0  -1   0  654.03   27.30
   0  -1   0  681.83   26.60
   0  -1   0  633.14   26.50
   0  -1   0  681.03   27.10
   0   1   0  650.03   27.10
   0   1   0  677.13   26.90
   0   1   0  739.03   27.60
   0   1   0  693.23   26.90
   0   1   0  685.13   27.10
   0   1   0  687.23   26.60
  -1  -1   0    0.00    0.50
  -1  -1   0    0.70    0.50
  -1  -1   0    0.70    0.60
  -1  -1   0    0.40    0.50
  -1  -1   0    0.10    0.70
   1   1   0    0.40    0.60
   1   1   0    0.10    0.80
   1   1   0   -0.40    0.40
   1   1   0    1.10    0.40
   1   1   0    0.50    0.50
   1   1   0    1.30    0.70
   1   1   0    0.60    0.60
  -2  -1   0  598.94   25.10
  -2  -1   0  601.54   25.40
  -2  -1   0  646.54   26.00
  -2  -1   0  599.74   25.20
   2   1   0  643.54   25.30
   2   1   0  618.94   25.00
   2   1   0  627.14   26.20
   2   1   0  611.54   25.40
   2   1   0  646.34   25.90
   2   1   0  627.64   25.50
   2   1   0  606.84   25.20
   2   1   0  631.14   25.40
  -3  -1   0  214.58   11.20
  -3  -1   0  205.28    9.30
  -3  -1   0  215.78   10.60
  -3  -1   0  222.88   10.40
  -3  -1   0  223.28   10.20
   3   1   0  221.38   10.10
   3   1   0  215.58   10.70
   3   1   0  223.28   10.70
   3   1   0  215.78   11.40
   3   1   0  216.38    9.90
   3   1   0  221.78   11.10
   3   1   0  218.98   10.50
  -4  -1   0 2521.65  101.39
  -4  -1   0 2515.15  102.99
  -4  -1   0 2551.34  101.89
  -4  -1   0 2506.55  100.89
   4   1   0 2617.04  101.79
   4   1   0 2539.95  101.09
   4   1   0 2544.85  100.09
   4   1   0 2690.63  102.09
   4   1   0 2564.54  102.29
   4   1   0 2530.45  103.19
   4   1   0 2631.54  102.89
  -5  -1   0   -1.80    1.10
  -5  -1   0    2.20    1.40
  -5  -1   0    0.80    0.90
  -5  -1   0   -1.20    1.40
  -5  -1   0    2.30    3.50
  -5  -1   0    1.40    1.40
   5   1   0   -1.10    1.50
   5   1   0   -0.20    1.60
   5   1   0    1.10    2.50
   5   1   0    1.10    1.40
   5   1   0   -0.10    0.70
   5   1   0    1.20    2.90
  -6  -1   0  144.89    9.70
  -6  -1   0  144.69    8.80
  -6  -1   0  152.28    9.40
  -6  -1   0  146.19    7.10
  -6  -1   0  152.38   10.30
   6   1   0  146.89   11.80
   6   1   0  131.39    9.00
   6   1   0  139.29   12.30
   6   1   0  154.28   10.40
   6   1   0  157.78    9.50
  -7  -1   0  119.79    8.80
  -7  -1   0  120.19    6.40
  -7  -1   0  124.59   10.00
  -7  -1   0  114.29    6.20
  -7  -1   0  114.69    6.80
  -7  -1   0  120.69    9.40
  -7  -1   0  115.89    8.40
  -7  -1   0  115.59    6.30
   7   1   0  118.59    7.00
   7   1   0  116.49    6.50
   7   1   0  145.59   10.80
  -8  -1   0  122.69    9.60
  -8  -1   0  103.59   10.30
  -8  -1   0  118.19    6.40
  -8  -1   0  122.59    6.60
  -8  -1   0  117.69   10.10
  -8  -1   0  135.49   11.70
  -8  -1   0  102.79    9.10
  -8  -1   0  132.89    7.70
   8   1   0  121.19    6.70
   8   1   0  117.59    6.90
   8   1   0  121.89   12.90
   8   1   0  121.09    6.80
   8   1   0  114.89    7.40
   8   1   0  112.39   10.90
  -9  -1   0   13.20    2.40
  -9  -1   0   17.70    4.80
  -9  -1   0   12.30    2.80
  -9  -1   0   16.40    6.20
  -9  -1   0   18.50    4.70
  -9  -1   0   12.60    2.10
  -9  -1   0   11.60    4.10
   9   1   0   10.70    2.20
   9   1   0   10.90    2.00
   9   1   0   12.30    2.20
   9   1   0   16.10    2.70
   9   1   0    7.40    5.50
   9   1   0   15.00    7.90
 -10  -1   0    4.80    3.30
 -10  -1   0    3.50    1.40
 -10  -1   0    4.00    1.60
 -10  -1   0    6.60    5.40
 -10  -1   0    3.20    2.10
 -10  -1   0    2.90    1.40
 -10  -1   0    3.50    4.80
  10   1   0    2.50    1.40
  10   1   0    1.00    1.30
  10   1   0    2.50    1.20
  10   1   0    1.40    1.50
  10   1   0    1.70    1.20
 -11  -1   0   81.99    6.30
 -11  -1   0   74.09    4.80
 -11  -1   0   73.29    4.60
 -11  -1   0   79.49    5.00
  11   1   0   74.09    5.30
  11   1   0   70.09    5.40
  11   1   0   62.69    4.50
 -12  -1   0   15.10    2.00
 -12  -1   0   14.50    1.80
  12   1   0   16.10    2.20
  11  -2   0    2.00    1.10
  11  -2   0    2.00    1.10
 -11   2   0    1.20    1.00
 -11   2   0    0.80    0.80
  10  -2   0  103.99    6.00
  10  -2   0  101.99    6.20
  10  -2   0   80.59    5.10
 -10   2   0   81.19    6.20
 -10   2   0  100.69    6.80
 -10   2   0  103.49    5.70
 -10   2   0  103.69    5.90
   9  -2   0    9.90    2.20
   9  -2   0    7.50    1.20
   9  -2   0    8.60    2.30
   9  -2   0    7.40    2.10
   9  -2   0    8.90    1.90
  -9   2   0   11.20    2.00
  -9   2   0   10.60    2.00
  -9   2   0    5.80    2.30
  -9   2   0    3.20    4.20
  -9   2   0    9.60    2.10
   8  -2   0  233.78   19.00
   8  -2   0  266.57   12.00
   8  -2   0  243.08   12.40
   8  -2   0  287.07   17.50
   8  -2   0  277.87   13.10
   8  -2   0  267.27   13.50
   8  -2   0  256.87   13.50
  -8   2   0  243.88   17.70
  -8   2   0  274.97   12.70
  -8   2   0  258.07   13.60
  -8   2   0  258.97   18.00
  -8   2   0  261.97   12.60
   7  -2   0   32.10    6.00
   7  -2   0   47.10    4.30
   7  -2   0   42.90    8.00
   7  -2   0   47.90    4.10
   7  -2   0   49.10    8.40
   7  -2   0   46.20    3.80
  -7   2   0   47.90    3.50
  -7   2   0   53.69    9.20
  -7   2   0   41.70    7.10
  -7   2   0   45.30    3.70
  -7   2   0   53.99    4.60
  -7   2   0   47.30    5.70
  -7   2   0   48.40    3.80
  -7   2   0   42.80    7.00
   6  -2   0  585.94   25.00
   6  -2   0  574.74   25.60
   6  -2   0  592.34   25.30
   6  -2   0  593.84   24.40
   6  -2   0  586.94   31.00
   6  -2   0  554.64   24.60
   6  -2   0  575.24   24.90
  -6   2   0  578.64   29.30
  -6   2   0  572.34   24.80
  -6   2   0  616.04   27.60
  -6   2   0  594.24   29.20
  -6   2   0  580.54   24.30
   5  -2   0  124.79   10.30
   5  -2   0  120.99    9.90
  -5   2   0  113.19    8.70
  -5   2   0  116.09    8.70
  -5   2   0  124.59   12.30
  -5   2   0  117.69    6.50
  -5   2   0  123.59    8.10
  -5   2   0  120.59    9.00
   4  -2   0  914.91   39.60
   4  -2   0  916.11   39.50
   4  -2   0  882.11   36.30
   4  -2   0  879.81   39.90
  -4   2   0  917.31   42.60
  -4   2   0  910.01   38.20
  -4   2   0  850.61   35.60
  -4   2   0  907.81   39.60
  -4   2   0  910.71   37.30
  -4   2   0  867.41   38.40
  -4   2   0  819.82   38.00
   3  -2   0  174.18   10.60
   3  -2   0  191.38   11.10
   3  -2   0  194.48   10.70
   3  -2   0  182.28    8.90
  -3   2   0  192.08    9.70
  -3   2   0  173.78    9.70
  -3   2   0  183.58    9.70
  -3   2   0  184.98   12.30
  -3   2   0  172.78    9.80
  -3   2   0  171.28    8.00
  -3   2   0  178.58   10.60
   2  -2   0  670.93   27.30
   2  -2   0  671.53   28.80
   2  -2   0  662.83   29.00
   2  -2   0  669.43   28.40
  -2   2   0  664.23   27.60
  -2   2   0  674.33   30.20
  -2   2   0  659.23   27.20
  -2   2   0  673.43   26.20
  -2   2   0  639.14   28.30
  -2   2   0  668.83   28.00
   1  -2   0 1266.57   50.89
   1  -2   0 1230.28   49.90
   1  -2   0 1311.27   50.49
   1  -2   0 1270.97   49.80
   1  -2   0 1226.58   50.79
   1  -2   0 1237.38   49.60
  -1   2   0 1314.97   51.89
  -1   2   0 1257.27   49.70
  -1   2   0 1248.58   49.99
  -1   2   0 1271.27   50.09
  -1   2   0 1301.77   50.49
  -1   2   0 1247.28   49.60
  -1   2   0 1191.48   49.30
   0  -2   0 2147.09   82.99
   0  -2   0 1981.80   82.29
   0  -2   0 2049.20   81.99
   0   2   0 2080.49   82.89
   0   2   0 2209.18   82.49
   0   2   0 2052.69   81.69
   0   2   0 2109.29   81.99
  -1  -2   0   19.20    1.90
  -1  -2   0   21.80    2.30
  -1  -2   0   17.20    2.00
  -1  -2   0   21.80    2.70
  -1  -2   0   19.70    1.70
  -1  -2   0   19.90    1.70
  -1  -2   0   18.70    2.10
   1   2   0   18.00    2.10
   1   2   0   17.50    1.90
   1   2   0   19.30    1.70
   1   2   0   17.80    2.60
   1   2   0   20.70    2.30
   1   2   0   16.70    1.60
   1   2   0   18.90    2.00
   1   2   0   21.40    2.60
  -2  -2   0  584.84   24.60
  -2  -2   0  593.44   24.70
  -2  -2   0  633.64   25.30
  -2  -2   0  588.54   26.10
  -2  -2   0  599.54   24.80
   2   2   0  631.94   24.90
   2   2   0  596.64   24.20
   2   2   0  589.04   24.50
   2   2   0  616.64   25.00
   2   2   0  580.84   26.00
   2   2   0  609.04   24.60
   2   2   0  610.54   25.40
  -3  -2   0  637.74   27.70
  -3  -2   0  620.14   27.00
  -3  -2   0  659.53   27.40
  -3  -2   0  672.23   27.80
  -3  -2   0  654.63   28.90
  -3  -2   0  701.23   27.70
   3   2   0  683.93   27.10
   3   2   0  684.13   27.60
   3   2   0  675.03   27.90
   3   2   0  653.73   27.90
   3   2   0  672.03   27.60
   3   2   0  645.94   29.00
   3   2   0  653.03   28.60
   3   2   0  685.93   28.10
  -4  -2   0    2.80    1.40
  -4  -2   0    7.20    2.70
  -4  -2   0    5.10    1.80
  -4  -2   0    7.70    1.40
  -4  -2   0    6.00    1.40
  -4  -2   0    5.80    1.90
   4   2   0    6.20    2.10
   4   2   0    6.20    1.50
   4   2   0    4.50    2.40
   4   2   0    7.20    2.10
   4   2   0    6.10    1.90
   4   2   0    8.30    2.00
   4   2   0    9.00    2.60
  -5  -2   0   60.39    5.40
  -5  -2   0   66.39    5.10
  -5  -2   0   60.89    4.80
  -5  -2   0   65.79    5.30
  -5  -2   0   62.49    3.90
  -5  -2   0   62.99    7.20
   5   2   0   68.39    5.70
   5   2   0   59.69    4.70
   5   2   0   55.69    6.80
   5   2   0   58.29    5.30
   5   2   0   66.09    7.70
  -6  -2   0  728.83   32.20
  -6  -2   0  713.93   30.70
  -6  -2   0  634.14   28.00
  -6  -2   0  726.03   31.60
   6   2   0  704.83   34.00
   6   2   0  673.83   30.40
   6   2   0  658.23   28.90
   6   2   0  695.53   31.80
   6   2   0  667.73   33.40
   6   2   0  750.32   31.60
  -7  -2   0    1.80    2.00
  -7  -2   0    0.70    1.60
  -7  -2   0    4.70    2.50
  -7  -2   0   -0.40    1.00
   7   2   0    2.80    2.00
   7   2   0   -5.60    4.00
   7   2   0    0.40    0.90
   7   2   0    2.20    2.40
   7   2   0   -1.00    2.00
  -8  -2   0    8.40    1.70
  -8  -2   0   11.90    4.00
  -8  -2   0   19.60    6.90
  -8  -2   0   10.80    3.60
  -8  -2   0   11.70    2.50
  -8  -2   0    8.40    3.00
   8   2   0   15.20    6.80
   8   2   0   10.00    3.60
   8   2   0   10.10    2.00
   8   2   0   11.00    2.00
  -9  -2   0  108.39   10.70
  -9  -2   0   94.19    5.70
  -9  -2   0  100.39    6.80
  -9  -2   0   88.89    5.50
  -9  -2   0  107.19    9.10
   9   2   0   98.09    5.80
   9   2   0   88.59    6.10
   9   2   0   92.69    5.90
   9   2   0   95.79   11.20
   9   2   0   90.39    5.80
   9   2   0   83.99   12.50
 -10  -2   0    0.40    1.30
 -10  -2   0    1.80    1.50
 -10  -2   0    1.60    4.00
 -10  -2   0    0.70    4.10
 -10  -2   0   -2.70    2.40
  10   2   0    1.20    1.50
  10   2   0   -0.10    8.50
  10   2   0    2.30    1.60
  10   2   0    0.80    2.00
  10   2   0    1.20    1.30
 -11  -2   0   70.29    8.20
 -11  -2   0   78.99    5.00
 -11  -2   0   75.39    5.90
  11   2   0   75.69    4.50
  11   2   0   75.29    4.70
  11   2   0   76.49    4.90
  11   2   0   79.69    5.60
 -12  -2   0   25.80    2.40
 -12  -2   0   19.30    2.80
 -12  -2   0   31.80    2.80
 -12  -2   0   24.70    4.70
  12   2   0   21.90    2.00
  12   2   0   31.80    3.60
  12   2   0   25.20    2.30
  10  -3   0    2.40    1.10
  10  -3   0    1.00    1.10
  10  -3   0    0.30    1.00
 -10   3   0    1.00    1.10
 -10   3   0    0.30    0.80
 -10   3   0    0.30    1.20
   9  -3   0    1.90    1.20
   9  -3   0    2.80    1.60
   9  -3   0    0.60    1.20
  -9   3   0    0.80    1.60
  -9   3   0    2.20    2.00
  -9   3   0    0.10    1.20
  -9   3   0    1.60    1.30
   8  -3   0   -0.90    0.90
   8  -3   0   -0.40    1.20
   8  -3   0    0.30    1.30
   8  -3   0   11.20    7.80
   8  -3   0    1.00    1.90
  -8   3   0    0.10    1.60
  -8   3   0    0.10    1.30
  -8   3   0    2.00    4.90
  -8   3   0    7.70    4.50
  -8   3   0    0.10    1.10
   7  -3   0  137.79    8.70
   7  -3   0  143.99    8.00
   7  -3   0  137.89    8.50
   7  -3   0  129.09    7.10
   7  -3   0  139.59    7.70
   7  -3   0  140.59    8.20
   7  -3   0  155.58   14.20
  -7   3   0  153.88    9.00
  -7   3   0  153.58   12.80
  -7   3   0  142.79   12.50
  -7   3   0  144.29    7.90
  -7   3   0  150.48    8.10
  -7   3   0  141.69   10.70
  -7   3   0  147.19    7.50
   6  -3   0  252.27   17.00
   6  -3   0  281.07   13.40
   6  -3   0  249.38   11.70
   6  -3   0  262.57   12.90
   6  -3   0  247.38   12.20
   6  -3   0  265.07   12.60
   6  -3   0  263.27   18.60
   6  -3   0  230.38   12.80
  -6   3   0  262.57   12.30
  -6   3   0  249.48   17.00
  -6   3   0  274.87   17.00
  -6   3   0  253.87   16.30
  -6   3   0  261.27   12.90
  -6   3   0  234.08   14.40
  -6   3   0  269.47   12.10
   5  -3   0    0.90    1.00
   5  -3   0    0.40    1.00
   5  -3   0   -1.20    0.80
   5  -3   0    0.00    1.10
   5  -3   0    0.00    2.10
  -5   3   0   -0.10    0.90
  -5   3   0    2.60    2.40
  -5   3   0    0.80    5.30
  -5   3   0   -0.60    2.30
  -5   3   0    0.60    1.10
  -5   3   0    0.60    1.70
  -5   3   0   -2.60    2.70
   4  -3   0   99.49    8.80
   4  -3   0  103.49    8.70
   4  -3   0   87.79    4.90
  -4   3   0   93.09    7.50
  -4   3   0   98.59    7.20
  -4   3   0   94.69    6.50
  -4   3   0   90.59   10.50
  -4   3   0   97.09    5.40
  -4   3   0   85.89    7.40
   3  -3   0  897.71   37.70
   3  -3   0  840.32   37.10
   3  -3   0  853.51   34.40
   3  -3   0  877.81   38.20
  -3   3   0  819.22   36.20
  -3   3   0  824.12   34.90
  -3   3   0  829.52   33.80
  -3   3   0  860.21   37.40
  -3   3   0  804.92   35.50
  -3   3   0  837.32   40.20
  -3   3   0  818.42   36.30
   2  -3   0 2764.32  106.89
   2  -3   0 2711.23  104.89
   2  -3   0 2612.94  104.59
   2  -3   0 2703.43  105.19
   2  -3   0 2748.12  107.29
  -2   3   0 2715.73  106.19
  -2   3   0 2435.06  103.99
  -2   3   0 2643.44  109.19
  -2   3   0 2743.93  106.69
  -2   3   0 2730.33  104.79
  -2   3   0 2653.23  105.19
  -2   3   0 2616.24  105.99
  -2   3   0 2742.13  104.39
   1  -3   0   21.70    2.00
   1  -3   0   20.70    3.40
   1  -3   0   24.90    3.70
   1  -3   0   19.70    2.50
   1  -3   0   23.70    2.60
   1  -3   0   17.10    2.90
   1  -3   0   25.50    2.50
  -1   3   0   20.60    2.00
  -1   3   0   26.20    2.80
  -1   3   0   24.40    2.60
  -1   3   0   19.70    2.70
  -1   3   0   23.30    4.20
  -1   3   0   21.70    1.90
  -1   3   0   19.40    2.90
   0  -3   0 2140.49   83.79
   0  -3   0 2113.39   85.49
   0  -3   0 2124.19   86.09
   0  -3   0 2265.57   85.49
   0  -3   0 2161.58   85.69
   0  -3   0 2165.18   86.99
   0  -3   0 2157.58   84.59
   0  -3   0 2108.99   84.69
   0   3   0 2266.77   87.29
   0   3   0 2094.39   85.49
   0   3   0 2216.38   85.69
   0   3   0 2225.18   85.49
   0   3   0 2158.18   85.79
   0   3   0 2034.70   84.69
  -1  -3   0  179.98    9.20
  -1  -3   0  166.98    8.40
  -1  -3   0  164.98    7.90
  -1  -3   0  162.78    8.20
  -1  -3   0  174.38    8.90
  -1  -3   0  164.08    9.80
  -1  -3   0  170.78    8.40
   1   3   0  171.28    8.70
   1   3   0  167.18    8.10
   1   3   0  185.28   10.10
   1   3   0  184.48   10.00
   1   3   0  172.68    8.30
   1   3   0  169.08    9.20
   1   3   0  183.28    9.40
   1   3   0  164.08    8.60
   1   3   0  180.18    9.20
  -2  -3   0  567.54   24.90
  -2  -3   0  551.44   23.80
  -2  -3   0  557.64   24.20
  -2  -3   0  583.44   23.30
  -2  -3   0  613.44   24.90
  -2  -3   0  576.74   23.60
   2   3   0  543.35   24.70
   2   3   0  595.44   25.00
   2   3   0  581.04   25.40
   2   3   0  549.05   22.50
   2   3   0  550.44   25.40
   2   3   0  559.54   23.90
   2   3   0  572.84   23.70
   2   3   0  534.15   23.30
   2   3   0  549.35   24.00
  -3  -3   0  829.32   34.30
  -3  -3   0  821.02   36.90
  -3  -3   0  807.62   34.50
  -3  -3   0  798.82   34.00
  -3  -3   0  861.81   34.50
  -3  -3   0  838.52   34.70
  -3  -3   0  839.02   36.10
   3   3   0  813.92   34.70
   3   3   0  844.12   35.60
   3   3   0  826.22   36.30
   3   3   0  824.02   33.60
   3   3   0  843.72   34.20
   3   3   0  863.91   35.90
   3   3   0  869.21   34.60
   3   3   0  813.32   34.00
  -4  -3   0   15.10    2.40
  -4  -3   0   16.50    2.80
  -4  -3   0   14.90    1.80
  -4  -3   0   16.60    2.70
  -4  -3   0   18.00    4.00
  -4  -3   0   19.00    4.60
  -4  -3   0   19.70    3.10
   4   3   0   17.70    3.40
   4   3   0   16.80    2.10
   4   3   0   18.00    3.60
   4   3   0   21.70    4.40
   4   3   0   14.90    2.60
   4   3   0   17.00    2.70
   4   3   0   24.40    3.50
   4   3   0   14.80    3.00
  -5  -3   0 2270.87   94.89
  -5  -3   0 2307.07   92.29
  -5  -3   0 2259.57   89.89
  -5  -3   0 2260.07   91.39
  -5  -3   0 2349.17   91.99
  -5  -3   0 2254.97   92.39
   5   3   0 2254.17   94.19
   5   3   0 2351.86   92.19
   5   3   0 2323.77   93.99
   5   3   0 2376.46   91.89
   5   3   0 2252.67   94.69
   5   3   0 2280.87   92.49
  -6  -3   0   50.69    4.90
  -6  -3   0   41.90    4.30
  -6  -3   0   42.80    5.00
  -6  -3   0   43.80    3.00
  -6  -3   0   41.10    8.20
  -6  -3   0   45.40    3.50
  -6  -3   0   43.60    4.90
   6   3   0   45.60    7.50
   6   3   0   48.30    7.50
   6   3   0   43.10    5.80
   6   3   0   26.60    5.50
   6   3   0   38.30    4.70
   6   3   0   40.40    4.00
  -7  -3   0   73.99    7.30
  -7  -3   0   75.29    6.40
  -7  -3   0   64.99    5.20
  -7  -3   0   67.09    4.20
  -7  -3   0   75.29    7.10
  -7  -3   0   64.59    6.20
   7   3   0   78.99    7.10
   7   3   0   79.59    9.60
   7   3   0   78.69    7.20
   7   3   0   68.09    5.90
   7   3   0   52.89    4.60
  -8  -3   0  206.98    9.90
  -8  -3   0  211.58    9.90
  -8  -3   0  202.18   10.60
  -8  -3   0  203.18   12.90
  -8  -3   0  218.18   14.80
   8   3   0  218.58   17.50
   8   3   0  194.98   10.70
   8   3   0  191.78   13.60
   8   3   0  179.68   11.50
   8   3   0  197.78   12.30
   8   3   0  200.58    9.90
  -9  -3   0  104.29    9.80
  -9  -3   0  108.89   10.90
  -9  -3   0  120.69    6.70
  -9  -3   0  126.09    7.80
  -9  -3   0  133.39   10.30
  -9  -3   0  113.89    6.50
  -9  -3   0  126.49   11.20
   9   3   0  106.09    7.20
   9   3   0  109.79   11.80
   9   3   0  129.49    7.90
   9   3   0  117.99   14.60
   9   3   0  114.49    6.90
   9   3   0  119.19    6.70
 -10  -3   0  351.56   17.00
 -10  -3   0  343.77   19.80
 -10  -3   0  329.57   15.30
 -10  -3   0  358.56   15.60
 -10  -3   0  341.57   15.00
 -10  -3   0  321.77   20.50
 -10  -3   0  309.17   21.90
 -10  -3   0  334.57   21.80
  10   3   0  320.07   15.10
  10   3   0  302.47   15.20
  10   3   0  341.77   15.30
  10   3   0  350.16   15.60
  10   3   0  319.77   24.60
 -11  -3   0   46.00    7.10
 -11  -3   0   40.00    5.00
 -11  -3   0   39.60    3.40
 -11  -3   0   47.40    4.50
  11   3   0   41.30    3.40
  11   3   0   43.50    4.10
  11   3   0   39.10    3.30
  11   3   0   43.90    3.50
 -12  -3   0   20.20    3.30
 -12  -3   0   16.00    2.50
 -12  -3   0   14.40    2.10
 -12  -3   0   13.90    2.70
  12   3   0   14.20    3.30
  12   3   0   15.50    1.60
  12   3   0   14.50    1.80
   9  -4   0   11.90    1.70
   9  -4   0    9.10    1.90
  -9   4   0   10.60    1.70
  -9   4   0    8.20    2.30
  -9   4   0   10.20    2.60
  -9   4   0   10.40    1.80
   8  -4   0   37.80    3.80
   8  -4   0   36.80    3.40
   8  -4   0   38.00    4.00
   8  -4   0   34.50    3.20
  -8   4   0   33.30    3.30
  -8   4   0   34.60    3.90
  -8   4   0   32.10    3.20
  -8   4   0   35.50    4.30
   7  -4   0   77.29    5.90
   7  -4   0   82.49    5.80
   7  -4   0   96.09   13.20
   7  -4   0   77.99    6.20
   7  -4   0   80.69    5.40
   7  -4   0   73.19    4.40
   7  -4   0   80.39    5.40
  -7   4   0   83.99    9.70
  -7   4   0   79.79    5.10
  -7   4   0   81.89    5.30
  -7   4   0   86.59    5.60
   6  -4   0   32.60    3.80
   6  -4   0   31.10    3.20
   6  -4   0   34.40    4.00
   6  -4   0   31.10    3.30
   6  -4   0   34.00    3.60
   6  -4   0   29.50    4.00
   6  -4   0   35.50    6.80
   6  -4   0   37.70    7.70
   6  -4   0   31.00    2.80
  -6   4   0   39.80    7.20
  -6   4   0   36.40    4.10
  -6   4   0   33.00    3.30
  -6   4   0   25.90    6.60
  -6   4   0   36.90    5.90
  -6   4   0   33.50    3.60
   5  -4   0  218.88   10.70
   5  -4   0  218.28   10.20
   5  -4   0  211.78   10.90
   5  -4   0  220.18   16.40
   5  -4   0  236.98   15.30
   5  -4   0  239.18   12.70
   5  -4   0  229.48   11.20
  -5   4   0  191.58   20.10
  -5   4   0  224.08   15.30
  -5   4   0  208.68   13.90
  -5   4   0  225.68   11.30
  -5   4   0  207.38   14.50
  -5   4   0  204.38   10.30
  -5   4   0  210.48   12.40
   4  -4   0  125.29    7.30
   4  -4   0  117.19    6.70
   4  -4   0  123.79    7.20
   4  -4   0  127.49   11.10
   4  -4   0  131.79   10.30
   4  -4   0  127.29    6.70
  -4   4   0  118.69    9.60
  -4   4   0  120.39    6.90
  -4   4   0  125.79   13.70
  -4   4   0  128.59    8.90
  -4   4   0  136.29    9.90
  -4   4   0  119.79    7.90
  -4   4   0  109.39    7.40
   3  -4   0  423.26   21.50
   3  -4   0  406.76   20.30
   3  -4   0  384.26   20.50
  -3   4   0  360.36   16.70
  -3   4   0  384.76   19.40
  -3   4   0  371.06   18.00
  -3   4   0  400.66   19.50
  -3   4   0  377.76   17.40
  -3   4   0  370.46   20.70
  -3   4   0  384.76   16.60
  -3   4   0  317.87   24.20
   2  -4   0   47.10    3.70
   2  -4   0   46.20    5.40
   2  -4   0   48.90    6.10
   2  -4   0   47.20    5.40
   2  -4   0   48.40    3.70
  -2   4   0   49.90    7.60
  -2   4   0   43.10    3.10
  -2   4   0   42.60    3.80
  -2   4   0   48.60    4.80
  -2   4   0   46.60    5.90
  -2   4   0   50.99    4.80
  -2   4   0   50.29    4.00
   1  -4   0   52.69    4.40
   1  -4   0   51.19    5.20
   1  -4   0   47.40    4.90
   1  -4   0   52.79    3.90
   1  -4   0   52.29    5.70
   1  -4   0   43.90    3.90
  -1   4   0   56.29    5.30
  -1   4   0   47.60    3.20
  -1   4   0   40.40    4.20
  -1   4   0   43.00    3.20
  -1   4   0   44.70    4.10
  -1   4   0   49.50    6.10
  -1   4   0   48.30    4.50
  -1   4   0   47.40    3.10
   0  -4   0   46.90    3.70
   0  -4   0   41.20    4.10
   0  -4   0   41.80    3.40
   0  -4   0   47.50    6.20
   0  -4   0   41.20    2.60
   0  -4   0   46.90    4.20
   0   4   0   44.40    4.00
   0   4   0   41.20    3.60
   0   4   0   44.90    4.50
   0   4   0   42.20    3.80
   0   4   0   42.70    6.00
   0   4   0   43.70    3.70
   0   4   0   39.30    3.20
   0   4   0   42.40    4.30
  -1  -4   0  729.43   29.90
  -1  -4   0  728.13   30.80
  -1  -4   0  685.53   32.30
  -1  -4   0  733.93   29.20
  -1  -4   0  722.93   30.20
  -1  -4   0  719.83   29.90
   1   4   0  699.63   31.20
   1   4   0  738.53   31.50
   1   4   0  675.33   28.80
   1   4   0  696.63   29.70
   1   4   0  718.53   29.70
   1   4   0  698.23   30.40
   1   4   0  690.43   32.30
   1   4   0  750.12   30.50
   1   4   0  715.23   31.10
   1   4   0  735.03   32.40
  -2  -4   0 1860.41   74.19
  -2  -4   0 1846.92   76.19
  -2  -4   0 1809.52   73.39
  -2  -4   0 1864.51   73.09
  -2  -4   0 1870.11   73.29
  -2  -4   0 1926.31   73.09
   2   4   0 1728.63   71.99
   2   4   0 1963.60   75.99
   2   4   0 1907.61   75.19
   2   4   0 1833.32   72.89
   2   4   0 1801.62   73.29
   2   4   0 1831.32   72.89
   2   4   0 1882.51   74.89
   2   4   0 1666.33   76.49
   2   4   0 1932.41   73.89
   2   4   0 1770.52   71.49
   2   4   0 1802.22   73.69
  -3  -4   0 1248.68   54.09
  -3  -4   0 1297.87   52.89
  -3  -4   0 1291.17   52.19
  -3  -4   0 1277.87   51.59
  -3  -4   0 1332.37   52.49
  -3  -4   0 1300.07   52.09
  -3  -4   0 1224.78   57.19
  -3  -4   0 1238.68   50.59
   3   4   0 1263.27   54.69
   3   4   0 1336.07   51.79
   3   4   0 1292.67   50.59
   3   4   0 1315.07   52.49
   3   4   0 1265.07   52.59
   3   4   0 1271.87   53.99
   3   4   0 1267.57   51.99
   3   4   0 1301.87   54.09
  -4  -4   0   20.30    3.10
  -4  -4   0   17.60    3.10
  -4  -4   0   21.10    3.40
  -4  -4   0   16.80    1.90
  -4  -4   0   19.90    4.50
  -4  -4   0   17.30    3.00
  -4  -4   0   18.40    2.90
   4   4   0   20.20    4.90
   4   4   0   19.80    3.40
   4   4   0   16.00    2.40
   4   4   0   18.90    3.60
   4   4   0   20.70    3.00
   4   4   0   21.10    3.10
   4   4   0   14.70    4.00
   4   4   0   18.80    2.30
  -5  -4   0  478.85   22.60
  -5  -4   0  508.45   22.70
  -5  -4   0  458.25   19.90
  -5  -4   0  481.75   22.70
  -5  -4   0  517.75   20.60
  -5  -4   0  493.35   25.70
  -5  -4   0  473.75   21.60
   5   4   0  436.76   24.70
   5   4   0  483.45   22.90
   5   4   0  492.45   23.00
   5   4   0  485.65   22.20
   5   4   0  490.95   24.90
   5   4   0  520.05   21.50
   5   4   0  455.55   20.40
  -6  -4   0    0.50    1.20
  -6  -4   0    1.90    1.90
  -6  -4   0    1.90    1.80
  -6  -4   0    0.50    0.80
  -6  -4   0    1.80    1.70
  -6  -4   0    1.50    1.00
  -6  -4   0   -0.90    6.90
   6   4   0    1.10    1.70
   6   4   0   -0.90    5.20
   6   4   0   -2.10    3.60
   6   4   0    0.30    1.60
   6   4   0    1.20    1.40
  -7  -4   0  105.09    5.60
  -7  -4   0  110.99    8.00
  -7  -4   0   99.29    8.60
  -7  -4   0   98.19    5.90
  -7  -4   0  112.59    8.50
  -7  -4   0  104.09    8.70
  -7  -4   0   97.19    5.70
   7   4   0  104.79    6.70
   7   4   0  116.89   12.00
   7   4   0  110.59    9.10
   7   4   0  110.19    8.70
   7   4   0  108.69    7.50
  -8  -4   0   94.09    9.30
  -8  -4   0  100.79    8.30
  -8  -4   0   99.49    5.70
  -8  -4   0   95.99    6.30
  -8  -4   0   91.69    9.10
  -8  -4   0   92.49    5.60
  -8  -4   0   87.49    8.30
   8   4   0   84.59    8.70
   8   4   0  106.29   15.90
   8   4   0  102.49    8.00
   8   4   0  103.29    5.90
   8   4   0   94.19    8.70
   8   4   0   96.79    9.20
   8   4   0   92.49    7.60
  -9  -4   0  393.46   16.90
  -9  -4   0  406.56   23.00
  -9  -4   0  429.26   24.80
  -9  -4   0  384.36   17.30
  -9  -4   0  410.46   18.50
  -9  -4   0  396.36   23.40
  -9  -4   0  382.56   17.20
  -9  -4   0  360.26   21.20
   9   4   0  380.76   17.60
   9   4   0  344.57   16.80
   9   4   0  405.86   27.20
   9   4   0  386.26   17.20
   9   4   0  374.96   20.90
 -10  -4   0   38.10    3.30
 -10  -4   0   29.40    7.00
 -10  -4   0   32.10    6.30
 -10  -4   0   24.00    6.80
 -10  -4   0   32.20    3.20
 -10  -4   0   32.10    6.70
  10   4   0   25.70   10.90
  10   4   0   33.90    3.50
  10   4   0   35.40    3.20
 -11  -4   0   16.70    4.40
 -11  -4   0   19.20    3.30
 -11  -4   0   26.70    3.00
 -11  -4   0   25.10    2.90
 -11  -4   0   23.30    2.70
  11   4   0   21.70    2.70
  11   4   0   25.90    2.70
 -12  -4   0   18.60    2.30
 -12  -4   0   14.10    2.60
 -12  -4   0   17.20    3.10
  12   4   0   12.30    2.40
  12   4   0   10.20    1.60
  12   4   0   13.40    2.30
 -13  -4   0   13.40    1.80
   9  -5   0   12.40    2.00
   9  -5   0   12.00    1.90
  -9   5   0   11.10    1.60
  -9   5   0    6.80    1.60
   8  -5   0   -1.00    1.40
   8  -5   0    1.70    1.30
   8  -5   0    0.10    1.20
   8  -5   0   -1.10    1.90
  -8   5   0   -0.20    1.70
  -8   5   0   -1.30    3.10
  -8   5   0    2.00    1.40
  -8   5   0    0.90    1.30
  -8   5   0   -1.60    1.00
   7  -5   0   66.39    5.10
   7  -5   0   67.39    5.40
   7  -5   0   59.69   10.40
   7  -5   0   70.59    4.80
   7  -5   0   67.99    4.80
  -7   5   0   66.39    6.00
  -7   5   0   63.59    4.70
  -7   5   0   69.49    4.60
  -7   5   0   69.19    5.10
  -7   5   0   34.40    8.10
   6  -5   0   51.89    4.30
   6  -5   0   49.00    4.60
   6  -5   0   48.80    3.40
   6  -5   0   56.19    4.90
   6  -5   0   49.40    4.20
   6  -5   0   52.09    5.10
   6  -5   0   53.19    9.70
   6  -5   0   49.99    4.40
  -6   5   0   52.49    4.30
  -6   5   0   47.70    4.10
  -6   5   0   56.89    5.30
  -6   5   0   48.90    8.10
  -6   5   0   50.69    3.90
   5  -5   0    4.10    2.40
   5  -5   0    2.70    1.50
   5  -5   0    2.00    1.40
   5  -5   0    0.90    1.60
   5  -5   0    0.40    2.80
   5  -5   0    0.40    1.00
   5  -5   0    1.20    1.80
   5  -5   0    2.40    1.70
  -5   5   0    2.40    1.20
  -5   5   0    2.30    1.20
  -5   5   0    2.90    1.80
  -5   5   0    1.60    1.30
  -5   5   0    5.90    3.40
   4  -5   0  262.27   16.80
   4  -5   0  293.77   13.70
   4  -5   0  258.27   11.90
   4  -5   0  280.77   18.60
   4  -5   0  261.47   12.40
   4  -5   0  269.67   13.00
   4  -5   0  287.17   12.80
   4  -5   0  274.07   12.60
  -4   5   0  283.17   17.30
  -4   5   0  243.58   16.20
  -4   5   0  243.18   12.50
  -4   5   0  254.57   16.10
  -4   5   0  238.88   13.30
  -4   5   0  247.98   12.40
  -4   5   0  219.18   14.20
  -4   5   0  274.07   23.30
  -4   5   0  258.57   12.10
   3  -5   0  531.15   23.60
   3  -5   0  569.04   23.80
   3  -5   0  561.04   23.60
   3  -5   0  602.54   29.80
   3  -5   0  565.84   27.50
   3  -5   0  598.74   25.00
   3  -5   0  605.14   28.70
  -3   5   0  570.84   24.10
  -3   5   0  508.35   24.10
  -3   5   0  544.45   27.50
  -3   5   0  500.25   24.80
  -3   5   0  558.44   33.20
  -3   5   0  567.64   27.50
   2  -5   0 1114.69   48.10
   2  -5   0 1191.88   51.79
   2  -5   0 1218.08   51.99
   2  -5   0 1259.87   52.79
  -2   5   0 1205.68   50.79
  -2   5   0 1174.68   47.60
  -2   5   0 1107.59   47.80
  -2   5   0 1129.49   48.50
  -2   5   0 1224.68   50.69
  -2   5   0 1226.18   53.39
   1  -5   0  134.99    9.80
   1  -5   0  139.99    8.50
   1  -5   0  150.38   10.50
   1  -5   0  150.98    8.50
   1  -5   0  140.09   10.30
   1  -5   0  149.79    9.20
  -1   5   0  144.39   10.30
  -1   5   0  146.49    9.70
  -1   5   0  144.89    9.00
  -1   5   0  130.49    7.20
  -1   5   0  151.88   12.20
  -1   5   0  142.99    9.20
   0  -5   0   75.69    7.00
   0  -5   0   75.19    6.10
   0  -5   0   80.49    4.00
   0  -5   0   78.79    5.20
   0  -5   0   75.69    5.30
   0   5   0   75.89    7.10
   0   5   0   79.19    6.10
   0   5   0   77.39    6.20
   0   5   0   73.49    5.50
   0   5   0   75.79    6.70
   0   5   0   72.59    4.50
   0   5   0   77.89    8.00
   0   5   0   60.69    6.70
   0   5   0   72.19    5.50
  -1  -5   0  214.28   11.00
  -1  -5   0  225.58   13.20
  -1  -5   0  210.68   10.20
  -1  -5   0  221.08   11.10
  -1  -5   0  208.28   11.50
   1   5   0  208.88   11.00
   1   5   0  228.98   13.10
   1   5   0  207.48    9.90
   1   5   0  220.38   11.80
   1   5   0  226.18   12.00
   1   5   0  220.58   11.10
   1   5   0  199.88   14.40
   1   5   0  219.98   13.90
   1   5   0  205.58   12.60
  -2  -5   0  182.38    9.80
  -2  -5   0  176.08   10.50
  -2  -5   0  196.78    9.60
  -2  -5   0  192.48    9.90
  -2  -5   0  167.88    8.20
   2   5   0  183.68   11.50
   2   5   0  179.88    9.50
   2   5   0  173.58    8.60
   2   5   0  186.08   10.40
   2   5   0  188.58   11.80
   2   5   0  194.28   12.50
   2   5   0  177.78    9.50
  -3  -5   0   12.40    3.00
  -3  -5   0   11.70    2.10
  -3  -5   0   11.10    2.50
  -3  -5   0   12.60    2.80
  -3  -5   0   11.80    2.50
  -3  -5   0   12.80    1.80
   3   5   0   16.10    4.00
   3   5   0   10.20    2.40
   3   5   0   13.10    2.00
   3   5   0   10.40    2.70
   3   5   0   16.80    3.90
   3   5   0   16.90    5.10
   3   5   0    9.00    3.60
   3   5   0   12.30    2.80
   3   5   0   11.50    2.40
  -4  -5   0  431.66   20.40
  -4  -5   0  478.75   21.00
  -4  -5   0  404.16   20.80
  -4  -5   0  455.95   20.30
  -4  -5   0  447.36   21.00
  -4  -5   0  445.36   21.50
  -4  -5   0  446.06   23.60
   4   5   0  452.05   23.20
   4   5   0  467.15   21.60
   4   5   0  453.05   20.50
   4   5   0  438.26   20.10
   4   5   0  428.76   23.70
   4   5   0  467.85   21.20
   4   5   0  432.36   18.70
  -5  -5   0   19.80    2.30
  -5  -5   0   18.80    6.20
  -5  -5   0   21.70    3.90
  -5  -5   0   16.70    3.10
  -5  -5   0   18.00    2.40
  -5  -5   0   18.90    3.30
  -5  -5   0   18.70    3.60
   5   5   0   26.10    6.10
   5   5   0   18.90    3.70
   5   5   0   18.30    3.30
   5   5   0   20.20    2.70
   5   5   0   20.40    2.20
   5   5   0   17.40    5.60
   5   5   0   18.80    3.90
   5   5   0   19.40    3.30
  -6  -5   0  146.69   16.70
  -6  -5   0  176.18    8.70
  -6  -5   0  158.68   10.60
  -6  -5   0  168.58    9.90
  -6  -5   0  161.68   10.70
  -6  -5   0  172.08   11.10
  -6  -5   0  163.08    9.80
   6   5   0  157.38   10.90
   6   5   0  179.48   14.20
   6   5   0  171.08   11.30
   6   5   0  174.98   15.40
   6   5   0  160.18    9.40
   6   5   0  176.08   10.70
  -7  -5   0  158.08   11.70
  -7  -5   0  168.08   10.60
  -7  -5   0  178.28    9.30
  -7  -5   0  185.78   11.10
  -7  -5   0  171.78   12.00
  -7  -5   0  184.48   11.90
   7   5   0  187.78   11.90
   7   5   0  190.98   16.40
   7   5   0  175.38   10.40
   7   5   0  174.28    8.60
   7   5   0  171.48   10.40
   7   5   0  187.38   12.80
  -8  -5   0  157.88   12.20
  -8  -5   0  162.08    8.40
  -8  -5   0  180.58    9.40
  -8  -5   0  157.28   11.50
  -8  -5   0  171.98   12.00
  -8  -5   0  162.68   11.20
  -8  -5   0  155.58   12.40
  -8  -5   0  158.88    9.50
   8   5   0  193.38   13.30
   8   5   0  165.08    9.20
   8   5   0  166.18    8.20
   8   5   0  174.48   12.50
  -9  -5   0  601.84   31.40
  -9  -5   0  541.65   29.50
  -9  -5   0  577.24   24.90
  -9  -5   0  623.84   25.10
  -9  -5   0  584.24   24.50
  -9  -5   0  584.44   26.00
  -9  -5   0  587.54   30.90
   9   5   0  589.34   25.50
   9   5   0  586.54   30.60
   9   5   0  551.14   29.50
 -10  -5   0    6.20    1.70
 -10  -5   0    6.50    4.20
 -10  -5   0    4.20    4.80
 -10  -5   0    3.90    3.10
 -10  -5   0    4.90    1.60
 -10  -5   0   -5.00    3.40
  10   5   0    6.60    1.70
  10   5   0    1.90    6.30
  10   5   0    3.00    1.60
  10   5   0   -0.60   10.60
 -11  -5   0    7.10    1.60
 -11  -5   0    8.10    1.90
 -11  -5   0    4.30    3.20
 -11  -5   0    8.60    2.00
 -11  -5   0   10.30    2.70
  11   5   0    7.60    1.80
  11   5   0    8.80    2.10
 -12  -5   0    1.30    2.00
 -12  -5   0    3.50    1.30
  12   5   0    4.00    1.30
  12   5   0    8.60    1.90
  12   5   0    4.40    1.30
 -13  -5   0   31.30    2.50
 -13  -5   0   35.60    2.30
  13   5   0   34.90    2.90
   8  -6   0    3.50    1.20
   8  -6   0    5.90    2.00
   8  -6   0    5.00    1.40
   8  -6   0    4.00    1.30
  -8   6   0    7.30    2.60
  -8   6   0    3.20    2.50
  -8   6   0    5.40    1.20
  -8   6   0    4.90    1.40
   7  -6   0    6.90    1.60
   7  -6   0    7.90    2.10
   7  -6   0    7.10    1.90
   7  -6   0    4.30    1.80
   7  -6   0    7.40    1.90
  -7   6   0    8.60    2.10
  -7   6   0    7.90    2.40
  -7   6   0    5.60    3.40
  -7   6   0    9.10    2.10
  -7   6   0    8.70    1.80
   6  -6   0   17.00    8.90
   6  -6   0   26.50    3.20
   6  -6   0   24.10    3.10
   6  -6   0   21.90    3.90
   6  -6   0   16.20    3.00
   6  -6   0   23.80    3.10
  -6   6   0   21.30    4.00
  -6   6   0    9.60    6.20
  -6   6   0   22.20    3.20
  -6   6   0   24.20    2.80
  -6   6   0   18.40    2.70
  -6   6   0   14.50    7.90
  -6   6   0   25.00    7.40
   5  -6   0  249.28   19.00
   5  -6   0  231.08   11.70
   5  -6   0  231.18   11.50
   5  -6   0  228.58   12.50
   5  -6   0  227.48   11.50
   5  -6   0  231.88   12.10
   5  -6   0  224.28   10.30
  -5   6   0  221.38   10.90
  -5   6   0  208.78   11.30
  -5   6   0  226.78   11.50
  -5   6   0  232.68   12.70
  -5   6   0  228.88   17.80
  -5   6   0  223.08   16.60
   4  -6   0   74.69    5.60
   4  -6   0   66.99    5.80
   4  -6   0   65.69   10.70
   4  -6   0   62.29    4.10
  -4   6   0   66.79    5.60
  -4   6   0   62.19    9.70
  -4   6   0   59.19    4.40
  -4   6   0   59.69    5.20
  -4   6   0   68.49    9.20
  -4   6   0   68.49    4.90
   3  -6   0  297.07   14.20
   3  -6   0  269.47   13.10
   3  -6   0  284.97   13.20
   3  -6   0  261.27   13.40
   3  -6   0  265.57   13.00
   3  -6   0  281.37   12.60
   3  -6   0  283.37   18.90
  -3   6   0  278.87   13.30
  -3   6   0  279.87   23.90
  -3   6   0  266.07   17.00
  -3   6   0  265.47   14.20
  -3   6   0  287.07   18.40
  -3   6   0  270.87   12.90
  -3   6   0  298.77   18.20
   2  -6   0  157.38    7.90
   2  -6   0  167.88   12.70
   2  -6   0  159.88    9.10
   2  -6   0  150.18    9.90
  -2   6   0  155.58    8.70
  -2   6   0  179.48   11.60
  -2   6   0  156.18    8.00
  -2   6   0  181.38   11.30
  -2   6   0  157.08   12.00
  -2   6   0  143.39   15.20
  -2   6   0  175.18   11.80
  -2   6   0  136.29   17.00
   1  -6   0  180.38   12.70
   1  -6   0  193.68   10.00
   1  -6   0  193.48   11.10
  -1   6   0  191.28   12.70
  -1   6   0  192.28   15.30
  -1   6   0  195.28   11.80
  -1   6   0  206.78   16.30
  -1   6   0  190.08   12.20
  -1   6   0  193.08    9.70
  -1   6   0  178.38    9.00
  -1   6   0  195.98   11.60
   0  -6   0   39.90    5.70
   0  -6   0   40.00    4.00
   0  -6   0   38.30    3.90
   0  -6   0   40.40    4.70
   0  -6   0   41.30    5.20
   0   6   0   34.10    7.50
   0   6   0   36.90    5.50
   0   6   0   44.60    7.60
   0   6   0   35.80    4.00
   0   6   0   37.50    3.30
   0   6   0   37.70    4.30
   0   6   0   37.90    7.20
   0   6   0   46.30    5.00
  -1  -6   0 1515.55   60.09
  -1  -6   0 1491.45   61.29
  -1  -6   0 1459.55   61.79
  -1  -6   0 1452.85   58.69
  -1  -6   0 1434.96   59.89
   1   6   0 1421.26   59.99
   1   6   0 1509.25   63.79
   1   6   0 1418.36   60.09
   1   6   0 1500.15   65.09
   1   6   0 1526.65   61.79
   1   6   0 1338.97   57.89
   1   6   0 1442.46   62.49
   1   6   0 1432.16   61.29
   1   6   0 1667.73   70.19
  -2  -6   0    8.60    2.50
  -2  -6   0    9.20    2.10
  -2  -6   0    7.60    2.40
  -2  -6   0   11.00    2.60
  -2  -6   0    6.30    2.70
   2   6   0    7.70    2.80
   2   6   0    5.80    1.20
   2   6   0    9.90    2.30
   2   6   0    5.00    2.20
   2   6   0    6.60    1.40
   2   6   0    5.70    2.10
   2   6   0    4.30    3.00
   2   6   0    6.10    4.00
   2   6   0   10.00    2.00
   2   6   0    8.80    4.60
  -3  -6   0   58.29    4.90
  -3  -6   0   62.59    5.10
  -3  -6   0   58.59    5.30
  -3  -6   0   56.59    5.80
  -3  -6   0   55.19    5.00
  -3  -6   0   55.79    4.00
   3   6   0   46.00    7.40
   3   6   0   62.49    4.10
   3   6   0   61.89    5.00
   3   6   0   58.09    5.20
   3   6   0   61.89    9.80
   3   6   0   59.49    8.00
   3   6   0   57.89    7.10
   3   6   0   55.29    5.50
   3   6   0   66.09    5.80
  -4  -6   0  473.85   22.50
  -4  -6   0  506.55   22.60
  -4  -6   0  483.45   22.80
  -4  -6   0  500.95   23.90
  -4  -6   0  483.15   21.50
  -4  -6   0  476.55   20.20
   4   6   0  489.55   22.50
   4   6   0  470.45   25.70
   4   6   0  448.26   25.50
   4   6   0  474.05   20.40
   4   6   0  458.55   21.80
   4   6   0  471.95   22.90
   4   6   0  471.05   26.60
   4   6   0  493.25   23.50
  -5  -6   0  307.97   14.30
  -5  -6   0  305.37   13.70
  -5  -6   0  319.17   16.40
  -5  -6   0  341.17   17.30
  -5  -6   0  317.17   15.30
  -5  -6   0  344.57   17.10
  -5  -6   0  330.17   16.30
   5   6   0  311.67   14.20
   5   6   0  318.97   16.10
   5   6   0  316.27   13.70
   5   6   0  306.07   20.60
   5   6   0  318.77   17.50
   5   6   0  327.07   20.60
   5   6   0  336.17   17.30
   5   6   0  328.87   15.60
   5   6   0  320.17   16.50
  -6  -6   0  261.97   14.30
  -6  -6   0  243.18   14.40
  -6  -6   0  259.27   13.80
  -6  -6   0  252.77   14.80
  -6  -6   0  232.78   11.70
  -6  -6   0  244.58   11.10
  -6  -6   0  254.77   22.50
   6   6   0  250.87   19.70
   6   6   0  261.27   15.30
   6   6   0  232.58   18.40
   6   6   0  258.07   14.20
   6   6   0  235.58   11.40
   6   6   0  256.47   14.90
   6   6   0  229.58   10.70
   6   6   0  249.08   12.90
  -7  -6   0   91.09    5.40
  -7  -6   0   90.89    5.30
  -7  -6   0  100.69    8.70
  -7  -6   0   93.49    5.20
  -7  -6   0   92.69    7.30
  -7  -6   0  106.79    9.50
  -7  -6   0   92.99    8.30
   7   6   0   91.59    9.60
   7   6   0   91.99    7.00
   7   6   0   95.89   14.00
   7   6   0  109.19    8.70
   7   6   0   91.19    6.40
   7   6   0   86.39    5.80
  -8  -6   0  648.14   31.80
  -8  -6   0  633.54   32.10
  -8  -6   0  631.74   32.10
  -8  -6   0  608.84   27.50
  -8  -6   0  631.94   26.80
  -8  -6   0  672.13   30.50
  -8  -6   0  656.73   26.90
  -8  -6   0  615.64   26.40
  -8  -6   0  640.34   27.80
   8   6   0  646.94   31.60
   8   6   0  670.33   32.90
   8   6   0  647.04   39.90
   8   6   0  639.54   27.60
  -9  -6   0   26.40    5.80
  -9  -6   0   26.50    6.00
  -9  -6   0   25.30    4.00
  -9  -6   0   28.20    6.60
  -9  -6   0   30.40    2.90
  -9  -6   0   30.70    4.20
  -9  -6   0   23.20    3.30
  -9  -6   0   31.00    3.00
  -9  -6   0   25.80    5.20
   9   6   0   25.20    2.60
   9   6   0   27.90    3.40
   9   6   0   27.50    6.50
   9   6   0   33.90   12.30
   9   6   0   28.80    6.40
 -10  -6   0  114.89   11.20
 -10  -6   0  104.99   11.30
 -10  -6   0   99.39    9.30
 -10  -6   0  105.59    6.20
 -10  -6   0  100.09    5.80
 -10  -6   0   93.69    9.90
  10   6   0   94.29   11.10
  10   6   0  101.19   17.40
  10   6   0   92.99    6.00
  10   6   0   91.69    6.40
 -11  -6   0  152.08    9.10
 -11  -6   0  146.69    7.90
 -11  -6   0  152.88    8.00
 -11  -6   0  142.09   11.30
 -11  -6   0  147.59    7.60
  11   6   0  148.29    8.30
  11   6   0  153.98    7.90
 -12  -6   0    7.70    1.80
 -12  -6   0    7.10    1.70
 -12  -6   0    9.30    2.70
  12   6   0    5.10    1.40
  12   6   0    3.00    1.80
 -13  -6   0    0.50    0.80
 -13  -6   0    0.90    0.80
  13   6   0    0.60    0.70
  13   6   0    1.00    0.90
   7  -7   0   69.19    4.70
   7  -7   0   61.09    4.20
   7  -7   0   83.49    5.30
   7  -7   0   66.49    4.40
  -7   7   0   65.29    5.30
  -7   7   0   63.89    4.50
  -7   7   0   69.89    4.50
  -7   7   0   58.59    4.50
   6  -7   0   98.49    6.70
   6  -7   0  104.09    6.50
   6  -7   0  100.19    6.60
   6  -7   0  108.49    6.40
   6  -7   0  102.29    6.40
  -6   7   0  100.79    6.20
  -6   7   0  112.79    7.70
  -6   7   0   98.89    9.90
  -6   7   0  137.99   10.30
  -6   7   0  103.89    6.10
   5  -7   0    2.80    1.00
   5  -7   0    2.20    5.60
   5  -7   0    2.20    2.60
  -5   7   0    0.10    5.30
  -5   7   0    3.10    1.80
  -5   7   0    9.80    7.50
  -5   7   0    8.30    4.10
  -5   7   0    1.80    2.20
  -5   7   0    1.80    1.60
  -5   7   0    3.60    1.40
   4  -7   0    5.60    2.00
   4  -7   0    4.20    1.60
   4  -7   0    2.90    1.70
   4  -7   0    3.50    1.70
   4  -7   0    4.40    1.50
   4  -7   0    5.20    2.10
   4  -7   0   10.00    5.30
  -4   7   0    4.90    3.40
  -4   7   0    6.10    2.00
  -4   7   0    5.40    4.40
  -4   7   0    7.40    2.60
  -4   7   0    5.20    1.70
  -4   7   0    2.30    1.40
  -4   7   0    6.10    4.40
   3  -7   0  100.99    6.30
   3  -7   0  102.99   11.20
   3  -7   0   94.59    5.90
  -3   7   0   92.39    9.70
  -3   7   0   93.99    6.20
  -3   7   0   96.29    6.30
  -3   7   0  108.19   11.00
  -3   7   0   98.59    7.20
  -3   7   0  100.69    9.80
  -3   7   0   98.39   11.60
  -3   7   0   90.79    5.70
   2  -7   0   59.39    4.10
   2  -7   0   58.29    4.20
   2  -7   0   66.29    5.00
   2  -7   0   66.09    8.40
   2  -7   0   55.79    4.60
   2  -7   0   58.09    4.30
  -2   7   0   64.19    6.90
  -2   7   0   66.89    5.30
  -2   7   0   62.29    4.20
  -2   7   0   48.00    5.20
  -2   7   0   74.29    8.70
  -2   7   0   59.49   12.20
  -2   7   0   54.39    4.30
  -2   7   0   66.29    9.30
  -2   7   0   63.99    7.40
   1  -7   0   84.59    5.40
   1  -7   0   73.39    5.30
   1  -7   0   82.09    5.20
   1  -7   0   74.79    7.10
   1  -7   0   81.89    5.50
  -1   7   0   80.79    8.40
  -1   7   0   98.79    8.70
  -1   7   0   91.99   13.80
  -1   7   0   89.49    6.00
  -1   7   0   85.79    7.80
  -1   7   0   80.09    7.40
   0  -7   0    1.50    1.60
   0  -7   0    1.30    1.30
   0  -7   0    4.30    3.00
   0  -7   0    0.10    1.60
   0  -7   0   -0.20    2.00
   0   7   0    5.30    8.20
   0   7   0    2.30    2.50
   0   7   0   -3.50    3.90
   0   7   0    2.90    2.40
   0   7   0    1.90    1.50
   0   7   0    3.30    2.20
   0   7   0    2.40    2.00
   0   7   0    1.00    1.20
  -1  -7   0  872.81   36.10
  -1  -7   0  859.21   38.60
  -1  -7   0  846.92   36.40
  -1  -7   0  774.72   34.10
  -1  -7   0  826.02   37.80
   1   7   0  821.12   36.50
   1   7   0  871.11   38.40
   1   7   0  836.02   38.10
   1   7   0  824.82   34.60
   1   7   0  840.12   42.50
   1   7   0  815.72   36.50
   1   7   0  803.32   34.40
  -2  -7   0  376.46   20.30
  -2  -7   0  372.26   18.40
  -2  -7   0  388.86   17.50
  -2  -7   0  388.66   18.50
  -2  -7   0  365.86   18.80
   2   7   0  360.76   16.00
   2   7   0  370.26   18.20
   2   7   0  366.46   22.90
   2   7   0  367.46   16.70
   2   7   0  341.17   22.20
   2   7   0  364.46   19.60
   2   7   0  367.66   19.60
   2   7   0  343.37   25.60
  -3  -7   0  189.88   11.30
  -3  -7   0  175.18   12.40
  -3  -7   0  189.28   10.80
  -3  -7   0  197.08   12.30
   3   7   0  203.48   12.30
   3   7   0  186.38   11.60
   3   7   0  182.68    9.50
   3   7   0  201.48   15.90
   3   7   0  188.58   11.60
   3   7   0  188.58   15.20
   3   7   0  171.88   11.80
   3   7   0  186.18   14.70
   3   7   0  186.48    9.00
   3   7   0  182.58   17.60
  -4  -7   0  234.58   13.20
  -4  -7   0  250.17   13.50
  -4  -7   0  242.58   13.60
  -4  -7   0  241.28   14.80
  -4  -7   0  222.28   11.60
   4   7   0  229.98   17.90
   4   7   0  238.78   11.10
   4   7   0  229.58   13.70
   4   7   0  238.68   14.30
   4   7   0  214.08   12.50
   4   7   0  220.48   17.40
   4   7   0  217.38   18.70
   4   7   0  230.18   13.30
   4   7   0  228.48   11.20
  -5  -7   0  125.99    6.30
  -5  -7   0  133.79    8.50
  -5  -7   0  123.99    9.10
  -5  -7   0  125.59    7.00
  -5  -7   0  126.19    7.60
  -5  -7   0  115.19    8.70
  -5  -7   0  125.49    9.30
   5   7   0  126.39    8.60
   5   7   0   88.29   14.00
   5   7   0  144.79   15.80
   5   7   0  136.39    9.80
   5   7   0  125.59   10.00
   5   7   0  122.29   14.30
   5   7   0  123.09    6.40
   5   7   0  130.09    7.10
   5   7   0  145.39    9.40
  -6  -7   0  139.99    9.60
  -6  -7   0  129.69    6.70
  -6  -7   0  127.79    8.30
  -6  -7   0  127.99    9.30
  -6  -7   0  125.19    7.60
  -6  -7   0  131.29    7.40
   6   7   0  143.39    9.80
   6   7   0  135.99    7.30
   6   7   0  126.59    6.60
   6   7   0  137.59    9.40
   6   7   0  139.49   15.50
   6   7   0  126.19   17.80
   6   7   0  154.78   17.90
   6   7   0  135.09    7.90
   6   7   0  124.79    7.50
   6   7   0  143.59    9.50
  -7  -7   0  136.39    9.30
  -7  -7   0  135.59    7.90
  -7  -7   0  142.49    7.10
  -7  -7   0  133.49    7.20
  -7  -7   0  148.79    7.50
  -7  -7   0  121.69   10.90
  -7  -7   0  129.29   10.80
  -7  -7   0  148.69   11.00
   7   7   0  149.29   10.70
   7   7   0  129.99   11.00
   7   7   0  155.18   11.90
   7   7   0  157.98   17.40
   7   7   0  134.39    6.60
   7   7   0  151.18    9.30
   7   7   0  145.69    8.20
   7   7   0  144.59    7.50
  -8  -7   0  102.19    8.60
  -8  -7   0  111.89   10.00
  -8  -7   0  106.39   10.10
  -8  -7   0  110.79    6.30
  -8  -7   0  115.49   10.30
  -8  -7   0  106.89    7.10
  -8  -7   0  124.69    9.10
  -8  -7   0  107.49    6.00
  -8  -7   0  118.59    6.50
   8   7   0  130.79   19.00
   8   7   0  115.89    7.20
   8   7   0  109.39    9.80
   8   7   0  115.99    6.40
   8   7   0  100.59   10.30
  -9  -7   0   76.29    4.80
  -9  -7   0   71.59    9.50
  -9  -7   0   84.69    8.00
  -9  -7   0   69.89    5.20
  -9  -7   0   80.19    5.10
  -9  -7   0   76.39    5.60
  -9  -7   0   76.39    5.90
  -9  -7   0   75.89   13.90
   9   7   0   67.39    4.80
   9   7   0   45.90   14.10
   9   7   0   81.69    9.00
   9   7   0   69.69    5.50
 -10  -7   0  350.66   21.30
 -10  -7   0  345.37   14.80
 -10  -7   0  357.96   15.50
 -10  -7   0  334.17   15.90
 -10  -7   0  284.87   16.90
 -10  -7   0  326.17   21.40
 -10  -7   0  342.67   19.30
 -10  -7   0  316.77   21.10
  10   7   0  322.87   20.80
  10   7   0  294.77   21.20
  10   7   0  355.46   16.20
 -11  -7   0   69.29    5.70
 -11  -7   0   54.99    7.10
 -11  -7   0   69.39    4.70
 -11  -7   0   63.49    4.20
  11   7   0   70.09    5.00
  11   7   0   62.29    4.40
 -12  -7   0  175.48    8.20
 -12  -7   0  153.48    7.90
  12   7   0  179.48    8.60
  12   7   0  141.69    8.50
 -13  -7   0   16.70    1.80
  13   7   0   13.10    1.80
  13   7   0   15.80    1.70
   7  -8   0   -0.80    1.20
   7  -8   0   -0.40    0.70
   7  -8   0    1.30    0.90
  -7   8   0   -0.50    0.80
  -7   8   0    0.80    1.60
   6  -8   0    9.50    1.80
   6  -8   0   11.80    2.20
   6  -8   0   13.70    2.60
   6  -8   0   21.40    3.80
  -6   8   0   14.80    3.00
  -6   8   0   15.70    2.30
  -6   8   0   13.20    2.00
   5  -8   0   88.39    5.70
   5  -8   0   88.49    5.70
   5  -8   0   84.49    5.90
   5  -8   0   83.19    6.20
   5  -8   0   78.59    5.60
  -5   8   0   78.69    6.00
  -5   8   0   82.69    5.40
  -5   8   0   73.79    8.50
  -5   8   0   82.99    5.50
  -5   8   0   86.09    6.70
   4  -8   0   11.80   12.60
   4  -8   0   18.60    4.50
   4  -8   0   18.50    4.10
   4  -8   0   14.10    1.90
  -4   8   0   12.70    2.30
  -4   8   0   13.50    3.10
  -4   8   0   12.70    2.50
  -4   8   0    9.40    6.30
  -4   8   0    9.80    7.80
  -4   8   0   16.80    5.50
   3  -8   0  134.39    8.30
   3  -8   0  142.19    8.10
   3  -8   0  140.09    9.20
   3  -8   0  136.89    8.10
   3  -8   0  134.19   13.80
   3  -8   0  138.99    7.70
   3  -8   0  143.39    7.90
   3  -8   0  135.09    7.10
  -3   8   0  133.19    8.10
  -3   8   0  139.29   11.60
  -3   8   0  131.99    7.90
  -3   8   0  135.79    7.60
  -3   8   0  128.49   13.40
  -3   8   0  105.79   11.70
  -3   8   0  137.99    9.10
   2  -8   0  141.09    7.90
   2  -8   0  130.09    7.50
   2  -8   0  130.99    7.90
   2  -8   0  134.99    7.30
   2  -8   0  121.79   12.70
   2  -8   0  140.09    8.30
   2  -8   0  138.69    7.70
  -2   8   0  128.89    8.60
  -2   8   0  144.29    9.00
  -2   8   0  136.79    8.00
  -2   8   0  125.49   13.50
  -2   8   0  131.29   11.50
  -2   8   0  140.19   13.20
   1  -8   0   95.09    6.10
   1  -8   0   88.39    5.80
   1  -8   0   88.99    5.50
   1  -8   0   92.49    5.60
   1  -8   0   94.39    5.80
   1  -8   0   98.09   10.30
  -1   8   0   89.79    5.90
  -1   8   0   83.89    6.00
  -1   8   0   81.19    8.60
  -1   8   0   95.09    9.90
  -1   8   0  100.89    8.80
  -1   8   0   86.89    6.60
  -1   8   0   86.99   12.40
   0  -8   0   24.90    3.70
   0  -8   0   29.10    3.20
   0  -8   0   30.20    3.00
   0  -8   0   30.10    5.60
   0  -8   0   29.00    6.10
   0  -8   0   27.90    3.30
   0  -8   0   31.10    3.00
   0   8   0   32.70    4.00
   0   8   0   34.40    6.30
   0   8   0   33.90    6.40
   0   8   0   33.60    6.70
   0   8   0   24.70    5.20
   0   8   0   29.70    5.20
   0   8   0   29.00    2.80
   0   8   0   31.50    3.20
  -1  -8   0  429.06   20.40
  -1  -8   0  382.46   17.50
  -1  -8   0  401.96   22.00
  -1  -8   0  399.16   19.30
  -1  -8   0  403.26   21.80
  -1  -8   0  387.76   17.80
   1   8   0  426.96   27.70
   1   8   0  385.86   17.70
   1   8   0  415.46   18.60
   1   8   0  365.46   19.40
   1   8   0  403.96   22.40
   1   8   0  398.56   20.60
   1   8   0  371.76   20.30
   1   8   0  402.76   17.60
   1   8   0  423.76   22.60
  -2  -8   0   75.59    6.60
  -2  -8   0   74.79    5.90
  -2  -8   0   87.49    7.70
  -2  -8   0   80.99    6.00
  -2  -8   0   78.29    6.90
   2   8   0   73.09    4.60
   2   8   0   76.29    5.50
   2   8   0   78.69    8.00
   2   8   0   82.49   12.20
   2   8   0   83.39    7.00
   2   8   0   85.09    7.10
   2   8   0   74.09    5.00
  -3  -8   0  211.88   12.80
  -3  -8   0  215.68   13.10
  -3  -8   0  212.78   12.30
  -3  -8   0  249.58   13.50
   3   8   0  224.18   17.90
   3   8   0  230.58   13.80
   3   8   0  203.08   10.40
   3   8   0  210.78   14.20
   3   8   0  231.58   14.40
   3   8   0  206.68   12.60
   3   8   0  208.18   10.00
   3   8   0  222.88   11.10
   3   8   0  184.38   21.40
  -4  -8   0  495.25   21.30
  -4  -8   0  566.04   25.60
  -4  -8   0  502.65   24.50
  -4  -8   0  522.35   25.10
   4   8   0  465.35   26.70
   4   8   0  529.85   24.60
   4   8   0  523.95   30.60
   4   8   0  502.95   26.30
   4   8   0  526.75   25.40
   4   8   0  496.05   33.60
   4   8   0  427.66   23.40
   4   8   0  523.45   22.40
   4   8   0  556.24   34.30
  -5  -8   0   11.70    3.60
  -5  -8   0   18.30    4.00
  -5  -8   0   10.80    3.40
  -5  -8   0   13.50    2.50
  -5  -8   0    6.80    2.60
  -5  -8   0   12.80    2.10
  -5  -8   0   11.50    2.70
   5   8   0   13.70    2.10
   5   8   0    7.10   12.20
   5   8   0   18.80    4.20
   5   8   0   14.20    2.70
   5   8   0   11.40    3.20
   5   8   0   14.80    4.20
   5   8   0   13.60    4.30
   5   8   0   15.80    2.10
   5   8   0   16.20    2.60
   5   8   0   12.80    2.10
  -6  -8   0  217.08    9.90
  -6  -8   0  243.88   14.20
  -6  -8   0  225.28   14.40
  -6  -8   0  217.18   10.50
  -6  -8   0  217.68   11.90
  -6  -8   0  209.98   13.00
  -6  -8   0  209.28   10.10
  -6  -8   0  218.58   11.10
  -6  -8   0  219.78   14.60
   6   8   0  232.08   13.70
   6   8   0  214.08   21.50
   6   8   0  228.08   10.10
   6   8   0  223.48   11.10
   6   8   0  218.18   13.90
   6   8   0  225.98   12.80
   6   8   0  226.18   10.40
   6   8   0  212.18   11.30
   6   8   0  239.88   15.00
   6   8   0  226.08   10.80
   6   8   0  222.78   15.40
  -7  -8   0   37.30    6.70
  -7  -8   0   35.30    4.60
  -7  -8   0   43.10    4.30
  -7  -8   0   32.50    3.00
  -7  -8   0   35.70    2.90
  -7  -8   0   37.70    4.00
  -7  -8   0   32.60    5.90
  -7  -8   0   36.20    3.20
  -7  -8   0   34.70    8.80
   7   8   0   40.10    3.80
   7   8   0   37.20    6.90
   7   8   0   46.90   14.70
   7   8   0   33.60    2.90
   7   8   0   40.30    3.40
   7   8   0   42.70    5.10
   7   8   0   40.50    6.50
   7   8   0   38.30    6.90
   7   8   0   39.20    4.30
  -8  -8   0    0.50    3.00
  -8  -8   0    1.90    2.70
  -8  -8   0    0.10    0.90
  -8  -8   0    1.70    1.80
  -8  -8   0   -0.40    1.00
  -8  -8   0    0.80    1.10
  -8  -8   0    3.40    2.30
  -8  -8   0   -1.10    3.20
   8   8   0    1.20    1.40
   8   8   0    0.30    1.00
   8   8   0    2.10    3.50
   8   8   0    1.60    3.30
   8   8   0   -0.40    3.20
   8   8   0    0.90    1.50
   8   8   0  -10.90   12.20
  -9  -8   0   33.50    3.30
  -9  -8   0   26.10    3.30
  -9  -8   0   30.70    4.20
  -9  -8   0   33.50    3.10
  -9  -8   0   34.40    6.80
  -9  -8   0   32.10    5.70
  -9  -8   0   23.50    6.20
  -9  -8   0   33.70    6.70
   9   8   0   26.80    3.50
   9   8   0   37.90    7.70
   9   8   0   22.00    6.10
   9   8   0   53.09   18.00
   9   8   0   27.90    3.00
 -10  -8   0    3.70    1.40
 -10  -8   0    1.80    1.60
 -10  -8   0    9.40    6.10
 -10  -8   0   -1.40    4.10
 -10  -8   0    8.10    5.60
 -10  -8   0    2.60    2.30
  10   8   0    0.90    8.00
  10   8   0    2.40    1.60
  10   8   0    2.90    6.10
  10   8   0    2.10    1.50
  10   8   0   -2.80   18.50
 -11  -8   0   91.09    8.00
 -11  -8   0  119.69    7.00
 -11  -8   0  108.99    5.80
 -11  -8   0  117.79    6.50
  11   8   0  116.19    7.00
  11   8   0  107.19    6.30
 -12  -8   0   -0.20    1.20
 -12  -8   0    3.30    1.30
  12   8   0    1.30    0.90
  12   8   0    2.20    1.30
  13   8   0    5.60    1.20
  13   8   0    6.50    1.10
   6  -9   0    6.20    1.20
   6  -9   0    3.90    1.10
   6  -9   0    8.30    1.50
   6  -9   0    5.40    1.40
  -6   9   0    6.30    1.20
  -6   9   0    9.00    1.50
   5  -9   0   40.70    3.40
   5  -9   0   57.39    5.90
   5  -9   0   57.19    5.00
   5  -9   0   46.00    3.80
  -5   9   0   44.60    3.90
  -5   9   0   47.00    3.50
  -5   9   0   49.00    4.70
   4  -9   0   24.80    3.10
   4  -9   0   27.70    3.10
   4  -9   0   30.70    3.30
   4  -9   0   28.90    3.70
  -4   9   0   25.00    2.80
  -4   9   0   11.70    4.30
  -4   9   0   26.40    3.10
  -4   9   0   24.00    4.10
  -4   9   0   24.80    4.70
   3  -9   0    2.20    1.50
   3  -9   0   -0.40    1.20
   3  -9   0    1.70    1.70
   3  -9   0    2.70    1.00
   3  -9   0   11.30    7.60
   3  -9   0    3.00    2.10
   3  -9   0   -0.20    1.60
   3  -9   0    0.80    1.30
  -3   9   0    1.60    4.00
  -3   9   0    2.20    1.70
  -3   9   0   -0.20    1.90
  -3   9   0    1.70    1.70
  -3   9   0    4.10    6.50
  -3   9   0    2.00    1.20
  -3   9   0  -11.90    6.40
   2  -9   0  101.19    6.40
   2  -9   0  113.39    6.60
   2  -9   0  112.49    8.00
   2  -9   0  109.59    6.10
   2  -9   0  106.69    7.10
   2  -9   0  106.79    6.60
   2  -9   0  113.99    7.00
   2  -9   0  109.99    7.10
   2  -9   0  113.79   13.20
  -2   9   0   97.39   12.00
  -2   9   0  101.19    9.80
  -2   9   0  103.59    6.50
  -2   9   0  107.69    8.50
  -2   9   0   77.79   10.50
  -2   9   0  106.39    6.80
  -2   9   0  106.99    7.10
   1  -9   0   38.90    3.40
   1  -9   0   40.30    3.90
   1  -9   0   43.90    8.00
   1  -9   0   42.40    4.80
   1  -9   0   38.20    3.60
   1  -9   0   43.80    4.10
   1  -9   0   47.10    3.70
  -1   9   0   35.90    4.20
  -1   9   0   35.70    3.60
  -1   9   0   46.60    8.00
  -1   9   0   43.70    8.70
  -1   9   0   35.40    6.60
  -1   9   0   39.10    3.80
  -1   9   0   41.20    4.90
   0  -9   0   10.50    3.20
   0  -9   0   14.30    2.60
   0  -9   0   10.00    4.10
   0  -9   0   16.90    3.50
   0   9   0   13.00    2.40
   0   9   0    9.10    3.70
   0   9   0   10.40    2.40
   0   9   0   11.30    2.90
   0   9   0    7.30    4.00
   0   9   0   12.40    4.50
   0   9   0   12.80    2.50
   0   9   0   11.60    5.20
  -1  -9   0    1.40    1.20
  -1  -9   0    3.30    3.60
  -1  -9   0    1.10    3.20
  -1  -9   0    2.00    1.20
  -1  -9   0    6.20    5.20
   1   9   0    0.90    3.90
   1   9   0    0.80    3.20
   1   9   0    1.90    1.30
   1   9   0    0.10    1.10
   1   9   0    0.60    1.30
   1   9   0    2.30    2.80
   1   9   0    2.30    1.80
  -2  -9   0  336.77   16.80
  -2  -9   0  395.36   20.00
  -2  -9   0  395.56   23.80
  -2  -9   0  367.16   19.30
  -2  -9   0  349.57   16.10
  -2  -9   0  338.27   17.00
  -2  -9   0  337.97   15.60
   2   9   0  350.26   20.50
   2   9   0  338.07   15.90
   2   9   0  333.57   26.60
   2   9   0  350.46   16.10
   2   9   0  351.36   19.10
   2   9   0  345.37   20.80
   2   9   0  341.97   19.10
   2   9   0  337.57   17.30
   2   9   0  346.47   16.90
  -3  -9   0  417.06   19.70
  -3  -9   0  468.85   22.50
  -3  -9   0  494.65   23.60
  -3  -9   0  441.46   21.20
  -3  -9   0  493.55   21.20
  -3  -9   0  469.95   23.90
  -3  -9   0  452.25   23.70
   3   9   0  484.55   21.40
   3   9   0  472.45   23.60
   3   9   0  478.65   20.60
   3   9   0  445.06   40.10
   3   9   0  469.85   24.80
   3   9   0  454.75   25.20
   3   9   0  443.26   27.80
   3   9   0  460.75   19.90
   3   9   0  475.85   20.40
  -4  -9   0   -0.10    2.00
  -4  -9   0    0.90    1.00
  -4  -9   0    0.80    2.20
   4   9   0   -1.20    1.60
   4   9   0    1.40    1.10
   4   9   0   -3.60    2.00
   4   9   0    0.80    1.10
   4   9   0    2.90    2.70
   4   9   0    3.20    1.60
   4   9   0   -0.50    1.20
   4   9   0    2.60    2.90
   4   9   0    4.00    6.50
  -5  -9   0   82.89    8.10
  -5  -9   0   84.19    7.90
  -5  -9   0   89.39    5.60
  -5  -9   0   80.59    5.50
  -5  -9   0   85.89    8.00
   5   9   0   82.79    5.00
   5   9   0   80.89    5.20
   5   9   0   85.79    8.20
   5   9   0   89.39    9.40
   5   9   0   83.79    5.40
   5   9   0   80.59    5.80
   5   9   0   77.19    5.80
   5   9   0   83.39    8.60
   5   9   0   96.39    7.90
  -6  -9   0  226.58   14.60
  -6  -9   0  233.38   14.60
  -6  -9   0  215.68   10.30
  -6  -9   0  218.18   14.60
  -6  -9   0  215.38   11.10
  -6  -9   0  195.48    9.40
   6   9   0  218.18   10.00
   6   9   0  222.18   10.40
   6   9   0  237.48   16.40
   6   9   0  217.48   13.10
   6   9   0  200.28   13.40
   6   9   0  215.18   11.20
   6   9   0  214.28   10.70
   6   9   0  219.38   15.20
   6   9   0  207.78   14.10
   6   9   0  229.88   28.80
  -7  -9   0   31.90    3.00
  -7  -9   0   31.70    2.90
  -7  -9   0   27.30    6.10
  -7  -9   0   31.70    3.80
  -7  -9   0   30.40    5.90
   7   9   0   29.00    5.70
   7   9   0   23.30   18.60
   7   9   0   34.40    6.70
   7   9   0   30.20    6.70
   7   9   0   29.90    3.00
   7   9   0   36.70    5.50
   7   9   0   32.10    4.00
   7   9   0   32.60    3.20
  -8  -9   0   36.80    7.40
  -8  -9   0   38.40    7.30
  -8  -9   0   33.40    3.10
  -8  -9   0   32.50    2.90
  -8  -9   0   17.30    5.90
  -8  -9   0   28.90    3.40
   8   9   0   37.00    7.40
   8   9   0   32.30    7.50
   8   9   0   -5.80   18.50
   8   9   0   30.90    2.50
   8   9   0   28.10    3.60
   8   9   0   33.10    3.20
  -9  -9   0   23.70    3.10
  -9  -9   0   23.90    2.50
  -9  -9   0   25.80    6.40
  -9  -9   0   20.80    4.50
  -9  -9   0   25.40    6.90
  -9  -9   0   17.90    5.80
  -9  -9   0   24.90    2.80
   9   9   0   18.40    6.70
   9   9   0   22.50    6.50
   9   9   0   30.60   20.00
   9   9   0   24.20    3.70
   9   9   0   25.50    2.80
 -10  -9   0   18.20    2.30
 -10  -9   0   17.90    2.90
 -10  -9   0   12.60    5.00
 -10  -9   0    8.20    3.70
 -10  -9   0   25.70    4.00
 -10  -9   0   16.10    2.40
 -10  -9   0    8.80    5.10
  10   9   0   18.90   21.60
  10   9   0   15.00    6.90
  10   9   0   14.40    2.80
  10   9   0   19.60    2.30
 -11  -9   0   25.90    2.70
 -11  -9   0   30.70    3.20
 -11  -9   0   23.10    2.30
 -11  -9   0   19.30    3.40
  11   9   0   24.00    3.20
 -12  -9   0    6.50    1.70
 -12  -9   0    6.30    1.40
  12   9   0    7.80    1.40
  12   9   0    7.70    2.30
   5 -10   0   15.10    1.80
   5 -10   0    9.40    1.50
   5 -10   0   10.20    1.70
   4 -10   0    6.30    2.10
   4 -10   0    6.00    1.30
   4 -10   0    6.90    2.00
   4 -10   0    6.90    1.40
  -4  10   0    4.40    1.10
  -4  10   0    5.70    1.70
  -4  10   0    4.80    2.00
   3 -10   0    0.80    1.40
   3 -10   0    1.50    1.40
   3 -10   0   -0.10    1.30
   3 -10   0    0.90    1.90
   3 -10   0    0.30    1.50
  -3  10   0    0.30    1.40
  -3  10   0   -0.10    1.70
  -3  10   0    0.40    1.10
  -3  10   0    3.10    2.30
  -3  10   0    3.50    3.80
   2 -10   0    3.40    1.10
   2 -10   0    4.40    1.60
   2 -10   0    0.70    1.30
   2 -10   0    2.00    1.60
   2 -10   0    4.80    1.70
   2 -10   0    2.50    1.30
   2 -10   0    2.20    1.80
  -2  10   0    6.30    2.20
  -2  10   0    5.50    3.50
  -2  10   0    8.30    5.90
  -2  10   0    2.70    2.20
  -2  10   0    3.90    1.50
  -2  10   0    2.60    1.70
   1 -10   0    6.30    2.00
   1 -10   0    3.30    1.80
   1 -10   0    5.50    1.50
   1 -10   0    4.20    1.80
   1 -10   0    1.80    5.50
   1 -10   0    3.50    2.10
   1 -10   0    4.20    2.30
   1 -10   0    5.70    1.80
  -1  10   0    7.10    2.20
  -1  10   0    3.60    2.70
  -1  10   0   -1.50    7.80
  -1  10   0    6.00    1.90
  -1  10   0    3.70    1.80
  -1  10   0    2.50    5.00
  -1  10   0    5.70    3.50
   0 -10   0   10.10    5.80
   0 -10   0   22.10    3.90
   0 -10   0   15.40    2.70
   0 -10   0   17.20    2.90
   0 -10   0   16.80    2.80
   0 -10   0   14.20    2.30
   0  10   0   16.20    4.80
   0  10   0   11.20    5.30
   0  10   0   18.00    2.90
   0  10   0   17.80    3.70
   0  10   0   17.30    5.60
   0  10   0   16.60    2.70
   0  10   0    8.50    7.40
   0  10   0   17.60    3.00
  -1 -10   0    4.60    4.30
  -1 -10   0    0.50    5.40
  -1 -10   0    0.50    1.30
  -1 -10   0   -1.50    1.00
  -1 -10   0   -0.30    1.50
  -1 -10   0    1.70    1.60
  -1 -10   0   -1.20    1.00
   1  10   0   -0.60    1.30
   1  10   0    0.20    2.50
   1  10   0    0.00    1.00
   1  10   0    2.30    2.00
   1  10   0    1.80    1.40
   1  10   0    7.50    5.10
   1  10   0    6.10    4.60
  -2 -10   0   -1.00    3.30
  -2 -10   0    0.50    1.30
  -2 -10   0   -2.10    3.70
  -2 -10   0    2.40    4.20
  -2 -10   0    0.10    1.00
   2  10   0   -0.60    4.20
   2  10   0    0.30    1.20
   2  10   0   -0.10    1.30
   2  10   0   -2.40    3.00
   2  10   0    0.70    1.80
   2  10   0    0.40    1.40
   2  10   0   -0.10    3.80
   2  10   0   -3.00    2.70
  -3 -10   0   66.69    4.60
  -3 -10   0   66.69    5.90
  -3 -10   0   73.89    5.20
  -3 -10   0   78.39    9.60
  -3 -10   0   67.39    7.30
   3  10   0   62.89    9.60
   3  10   0   72.19    4.90
   3  10   0   86.29    9.20
   3  10   0   74.49    5.20
   3  10   0   77.09    7.60
   3  10   0   84.19    8.90
   3  10   0   77.19    5.30
   3  10   0   70.89    5.90
  -4 -10   0    8.90    2.10
  -4 -10   0    7.00    2.00
  -4 -10   0   -0.30    3.80
  -4 -10   0    5.20    1.30
  -4 -10   0    5.90    3.10
   4  10   0    5.30    3.90
   4  10   0    6.80    1.80
   4  10   0   12.10    4.20
   4  10   0   13.20    4.50
   4  10   0    4.30    1.90
   4  10   0    7.30    3.70
   4  10   0    5.30    1.80
   4  10   0    7.70    1.90
  -5 -10   0   40.50    3.80
  -5 -10   0   47.40    6.90
  -5 -10   0   47.70    7.10
   5  10   0   43.60    3.80
   5  10   0   40.00    3.40
   5  10   0   41.20    4.30
   5  10   0   41.40    8.00
   5  10   0   40.40    3.60
   5  10   0   42.30    6.60
   5  10   0   35.30    6.90
   5  10   0   32.40    3.90
   5  10   0   45.30    7.30
  -6 -10   0  601.94   30.10
  -6 -10   0  571.04   29.80
  -6 -10   0  559.34   24.30
  -6 -10   0  581.14   25.40
   6  10   0  550.64   25.60
   6  10   0  614.54   30.20
   6  10   0  580.84   31.90
   6  10   0  562.14   30.60
   6  10   0  584.74   24.50
   6  10   0  584.84   25.60
   6  10   0  580.74   24.10
   6  10   0  539.95   33.60
   6  10   0  587.34   25.00
  -7 -10   0    1.30    3.40
  -7 -10   0    0.40    3.40
  -7 -10   0    0.40    1.30
  -7 -10   0    2.80    1.20
   7  10   0    0.80    2.20
   7  10   0    2.20    1.40
   7  10   0    0.40    2.20
   7  10   0    2.40    2.90
   7  10   0    6.10    5.00
   7  10   0    1.00    1.20
   7  10   0    3.40    1.40
   7  10   0    2.30    3.70
  -8 -10   0  260.87   18.40
  -8 -10   0  300.27   14.40
  -8 -10   0  313.17   13.60
  -8 -10   0  274.97   12.20
  -8 -10   0  278.97   18.80
   8  10   0  294.67   12.40
   8  10   0  260.57   18.40
   8  10   0  298.47   20.80
   8  10   0  304.27   13.80
   8  10   0  257.17   19.20
   8  10   0  312.87   14.90
  -9 -10   0    3.90    5.60
  -9 -10   0   15.80    2.00
   9  10   0   11.20    7.50
   9  10   0   21.40    6.80
   9  10   0   17.40    3.30
 -10 -10   0    1.60    1.20
 -10 -10   0    1.20    1.30
  10  10   0    0.40    1.10
  10  10   0    2.50    1.60
 -11 -10   0    5.50    2.60
 -11 -10   0    3.70    1.30
  11  10   0    2.70    1.50
  11  10   0    3.50    1.30
 -12 -10   0    8.50    1.60
 -12 -10   0   13.90    1.80
  12  10   0    9.80    1.40
  12  10   0   13.80    2.20
   3 -11   0    4.40    1.80
   3 -11   0    5.50    1.80
   3 -11   0    3.30    2.10
  -3  11   0    4.60    1.30
  -3  11   0    3.10    1.90
  -3  11   0    7.40    1.90
  -3  11   0    6.20    1.70
   2 -11   0   59.19    5.10
   2 -11   0   36.10    4.70
   2 -11   0   49.40    4.60
   2 -11   0   62.19    4.40
  -2  11   0   59.89    4.70
  -2  11   0   56.19    4.20
  -2  11   0   39.20    4.40
  -2  11   0   51.39    5.10
   1 -11   0   99.19    6.20
   1 -11   0  111.39    7.60
   1 -11   0  101.19    6.40
   1 -11   0   96.79    6.10
   1 -11   0  100.59    5.30
   1 -11   0  104.09    6.40
  -1  11   0  105.69    9.80
  -1  11   0   98.49    6.30
  -1  11   0  102.79    6.30
  -1  11   0   90.69    9.20
  -1  11   0   95.89    7.50
   0 -11   0   12.30    2.40
   0 -11   0   16.70    2.40
   0 -11   0   16.70    2.70
   0 -11   0   11.50    2.30
   0 -11   0   12.40    2.50
   0 -11   0   13.70    3.10
   0  11   0   14.50    3.40
   0  11   0   15.20    4.60
   0  11   0    2.80    5.50
   0  11   0   12.70    2.40
   0  11   0   14.00    2.70
   0  11   0   16.00    6.30
   0  11   0   15.20    2.60
  -1 -11   0   85.49   12.20
  -1 -11   0   90.19    6.30
  -1 -11   0   97.99    6.20
  -1 -11   0   88.29    5.80
  -1 -11   0   80.59    5.50
  -1 -11   0   96.29    7.20
   1  11   0   83.49   13.00
   1  11   0   91.19    6.30
   1  11   0   87.09   11.80
   1  11   0   83.79    5.70
   1  11   0   98.59    9.40
   1  11   0   89.19   10.80
   1  11   0   88.19    6.10
  -2 -11   0    8.00    2.50
  -2 -11   0    5.60    1.80
  -2 -11   0    4.20    1.60
  -2 -11   0    3.40    1.60
  -2 -11   0   -0.20    6.60
   2  11   0    7.10    4.30
   2  11   0    5.80    1.80
   2  11   0    3.70    1.70
   2  11   0    5.30    2.70
   2  11   0    7.00    2.20
   2  11   0   11.00    4.90
   2  11   0    9.00    5.80
   2  11   0    3.10    3.10
  -3 -11   0    7.10    1.60
  -3 -11   0   -3.80    4.40
  -3 -11   0    9.70    5.50
  -3 -11   0    8.40    2.00
  -3 -11   0    5.80    2.10
   3  11   0    7.80    2.10
   3  11   0    8.20    3.80
   3  11   0    7.40    2.00
   3  11   0    3.70    4.30
   3  11   0    8.40    2.60
   3  11   0   -3.70    4.70
   3  11   0    2.80    4.20
   3  11   0    7.00    2.00
  -4 -11   0    3.00    5.20
  -4 -11   0    7.60    2.00
  -4 -11   0    5.60    1.90
  -4 -11   0    3.20    4.00
   4  11   0    5.90    3.90
   4  11   0    8.50    2.10
   4  11   0   10.20    4.50
   4  11   0    8.20    2.00
   4  11   0    6.80    3.40
   4  11   0    7.30    2.10
   4  11   0    7.80    2.40
   4  11   0    4.20    4.90
  -5 -11   0   28.80    2.60
  -5 -11   0   28.70    6.60
  -5 -11   0   39.00    8.50
  -5 -11   0   27.40    4.00
  -5 -11   0   26.00    5.80
  -5 -11   0   33.70    3.60
   5  11   0   39.90    6.50
   5  11   0   30.60    7.40
   5  11   0   33.40    7.20
   5  11   0   34.20    3.20
   5  11   0   31.90    3.90
   5  11   0   29.50    6.80
   5  11   0   30.10    3.70
   5  11   0   27.50    3.20
   5  11   0   30.40    3.30
  -6 -11   0  174.78    9.40
  -6 -11   0  141.39   12.60
  -6 -11   0  147.49   12.50
  -6 -11   0  158.38    8.10
   6  11   0  169.08    8.30
   6  11   0  172.98   12.50
   6  11   0  153.98   13.60
   6  11   0  169.48    9.70
   6  11   0  156.98   13.30
   6  11   0  139.39   14.30
   6  11   0  173.58    9.10
   6  11   0  172.68    8.70
   6  11   0  164.38    9.60
   6  11   0  177.78   11.90
  -7 -11   0    2.30    1.20
  -7 -11   0    1.60    1.40
  -7 -11   0    0.10    4.00
  -7 -11   0   -1.30    3.90
   7  11   0    0.90    1.20
   7  11   0    7.10    4.90
   7  11   0    2.50    3.70
   7  11   0   -0.50    3.60
   7  11   0   -1.00    2.90
   7  11   0    1.50    1.30
   7  11   0    0.60    1.20
   7  11   0    1.00    1.30
   7  11   0    1.80    4.30
  -8 -11   0   27.10    2.80
  -8 -11   0   31.80    4.10
   8  11   0   26.50    3.50
   8  11   0   26.40    9.00
   8  11   0   25.00    2.50
   8  11   0   39.30    5.10
  -9 -11   0    9.80    1.80
  -9 -11   0   11.20    2.40
   9  11   0    8.70    1.90
   9  11   0    9.30    2.40
 -10 -11   0  113.69    6.00
 -10 -11   0  114.89    6.80
  10  11   0  113.49    7.10
  10  11   0   98.09    5.90
 -11 -11   0   -1.80    0.90
 -11 -11   0    0.50    1.30
  11  11   0    1.70    1.60
 -12 -11   0    5.60    1.30
 -12 -11   0    9.70    1.40
  12  11   0    9.60    1.70
  12  11   0   10.90    1.70
   2 -12   0    0.10    1.00
   2 -12   0   -0.90    0.80
   2 -12   0    0.60    0.80
  -2  12   0   -0.40    1.80
  -2  12   0    1.50    1.20
  -2  12   0    0.40    0.80
  -2  12   0    0.60    1.20
   1 -12   0    5.30    1.80
   1 -12   0    5.60    2.10
   1 -12   0    7.80    2.10
   1 -12   0    5.70    2.00
  -1  12   0    6.50    1.50
  -1  12   0    6.20    2.00
  -1  12   0    6.90    1.80
  -1  12   0    6.50    2.30
   0 -12   0  150.38    8.20
   0 -12   0  152.78    9.40
   0 -12   0  156.18    8.30
   0 -12   0  154.48    7.30
   0 -12   0  155.88    8.30
   0  12   0  155.88    8.20
   0  12   0  161.68    8.70
   0  12   0  157.98    8.30
   0  12   0  145.79   13.30
  -1 -12   0    0.20    1.50
  -1 -12   0    2.10    1.60
  -1 -12   0    2.80    1.50
  -1 -12   0    0.70    1.10
  -1 -12   0    0.20    1.40
   1  12   0    3.80    1.70
   1  12   0    3.40    3.50
   1  12   0    0.80    1.20
   1  12   0    2.40    2.30
  -2 -12   0  157.68    9.40
  -2 -12   0  149.19    8.30
  -2 -12   0  143.99    7.80
  -2 -12   0  142.99    7.80
   2  12   0  144.29    8.30
   2  12   0  142.49    7.90
   2  12   0  138.49   11.50
   2  12   0  146.79    9.30
   2  12   0  141.89    8.20
  -3 -12   0   57.79    4.60
  -3 -12   0   63.89    4.90
  -3 -12   0   55.09    5.10
  -3 -12   0   49.30    3.90
   3  12   0   60.39    4.40
   3  12   0   53.59    9.00
   3  12   0   41.20    9.90
   3  12   0   62.29    4.80
   3  12   0   64.59    4.90
   3  12   0   61.99    5.50
   3  12   0   60.09    7.20
   3  12   0   49.20    8.60
  -4 -12   0   26.70    3.30
  -4 -12   0   19.80    8.70
   4  12   0   34.60    3.60
   4  12   0   24.40    6.60
   4  12   0   40.60   17.10
   4  12   0   32.40    5.60
   4  12   0   33.40    4.50
   4  12   0   13.90    9.90
  -5 -12   0  -12.20    6.40
  -5 -12   0   11.90    6.90
  -5 -12   0   -0.30    1.30
   5  12   0    0.60    1.40
   5  12   0    1.20    1.30
   5  12   0   -6.40    4.90
   5  12   0    1.00    1.90
   5  12   0   -1.80    1.80
   5  12   0    5.10    6.40
   5  12   0    4.60    5.30
  -6 -12   0    1.60    5.60
  -6 -12   0    4.00    5.40
  -6 -12   0    1.40    1.30
  -6 -12   0    0.70    0.90
   6  12   0    4.10    3.20
   6  12   0   -3.40    5.20
   6  12   0   -5.40    4.40
   6  12   0   -0.20    1.10
   6  12   0    2.30    2.20
   6  12   0   11.60    6.30
   6  12   0    0.10    3.80
   6  12   0   -0.40    1.30
   6  12   0    3.40    1.50
   6  12   0    2.20    1.30
  -7 -12   0   94.39    6.20
  -7 -12   0   79.09    4.80
   7  12   0   99.69    6.00
   7  12   0   87.59    5.00
   7  12   0   56.29   11.20
   7  12   0   90.09    6.30
  -8 -12   0   72.79    4.30
  -8 -12   0   72.29    5.30
  -8 -12   0   70.89    4.60
   8  12   0   73.49    4.90
   8  12   0   72.59    5.50
   8  12   0   65.89    3.70
  -9 -12   0    2.90    1.70
  -9 -12   0    5.60    1.80
  -9 -12   0    3.70    1.20
   9  12   0    3.00    1.30
   9  12   0    2.80    1.60
 -10 -12   0   46.80    4.90
  10  12   0   51.69    5.90
  10  12   0   52.09    4.20
 -11 -12   0   26.30    2.10
 -11 -12   0   29.70    2.80
  11  12   0   34.40    3.10
   1 -13   0   35.70    3.60
   1 -13   0   37.90    3.40
   1 -13   0   60.49    3.40
  -1  13   0   48.40    2.90
  -1  13   0   55.79    3.50
   0 -13   0   -0.70    0.90
   0 -13   0   -0.60    1.00
   0 -13   0    0.90    1.20
   0 -13   0    2.10    1.10
   0  13   0    1.80    1.30
   0  13   0    0.70    1.20
   0  13   0   -0.40    1.90
   0  13   0    0.70    0.80
  -1 -13   0    2.80    2.10
  -1 -13   0    1.50    1.10
  -1 -13   0    1.30    0.70
  -1 -13   0    3.00    1.90
  -1 -13   0    2.20    1.70
   1  13   0    1.00    1.20
   1  13   0    1.20    1.60
   1  13   0   -0.20    1.70
   1  13   0    4.10    2.00
  -2 -13   0   15.60    2.60
  -2 -13   0    9.40    1.60
  -2 -13   0   11.60    2.20
  -2 -13   0   13.30    2.60
  -2 -13   0    8.90    2.10
   2  13   0   15.20    2.60
   2  13   0   13.80    2.90
   2  13   0   12.50    2.00
   2  13   0   16.30    2.50
  -3 -13   0   41.50    4.00
  -3 -13   0   40.60    3.80
  -3 -13   0   45.20    3.60
   3  13   0   34.50    3.50
   3  13   0   39.90    3.60
   3  13   0   41.80    3.50
   3  13   0   62.29    7.80
   3  13   0   28.10    8.70
  -4 -13   0    7.70    1.70
  -4 -13   0    9.60    2.10
  -4 -13   0    7.40    1.80
   4  13   0   12.90    2.10
   4  13   0   15.50    5.00
   4  13   0   10.90    2.20
  -5 -13   0   56.09    4.40
  -5 -13   0   54.89    4.30
   5  13   0   39.20    6.80
   5  13   0   59.99    4.40
   5  13   0   51.99    3.80
  -6 -13   0   32.10    3.40
  -6 -13   0   31.50    3.30
   6  13   0   31.80    3.00
   6  13   0   19.30    3.50
   6  13   0   29.40    3.10
   6  13   0   32.80    2.80
  -7 -13   0   23.70    2.70
  -7 -13   0   23.40    2.90
   7  13   0   16.00    3.20
   7  13   0   21.10    3.50
   7  13   0   23.30    2.70
   7  13   0   23.70    2.30
  -8 -13   0   41.10    3.50
  -8 -13   0   28.10    2.90
  -8 -13   0   26.80    3.60
   8  13   0   39.90    3.20
  -9 -13   0   54.09    3.60
  -9 -13   0   39.00    2.80
  -9 -13   0   46.50    3.10
   9  13   0   56.49    4.20
   9  13   0   45.90    3.70
 -10 -13   0   23.40    1.90
 -10 -13   0   32.90    3.00
  10  13   0   30.10    2.30
  10  13   0   31.50    2.90
  -1 -14   0    0.60    0.90
  -1 -14   0    0.30    1.10
  -1 -14   0    2.10    1.20
   1  14   0    1.00    0.90
   1  14   0    0.60    0.80
   1  14   0    0.70    1.10
  -2 -14   0    3.90    1.30
  -2 -14   0    3.90    1.20
  -2 -14   0    4.50    1.50
   2  14   0    5.70    1.40
   2  14   0    5.00    1.30
   2  14   0    5.40    1.20
  -3 -14   0    0.10    1.10
  -3 -14   0    0.20    1.20
  -3 -14   0    0.10    0.70
  -3 -14   0    0.40    1.00
   3  14   0    0.40    1.00
   3  14   0   -0.20    1.50
   3  14   0    0.70    1.30
  -4 -14   0   14.50    2.50
  -4 -14   0   16.40    2.90
  -4 -14   0   14.10    3.30
   4  14   0    2.90    3.00
   4  14   0   10.50    1.80
   4  14   0   11.10    2.50
   4  14   0   11.90    2.20
  -5 -14   0   23.20    5.00
  -5 -14   0   13.10    2.50
  -5 -14   0    9.00    2.30
   5  14   0   16.00    2.80
   5  14   0   14.90    3.90
  -6 -14   0    5.00    1.70
   6  14   0    5.30    1.40
   6  14   0    8.30    1.70
  -7 -14   0   32.60    3.80
  -7 -14   0   31.10    2.80
  -7 -14   0   34.60    4.00
   7  14   0   27.20    3.00
   7  14   0   32.50    2.80
   7  14   0   31.00    2.30
  -8 -14   0    6.10    1.10
  -8 -14   0    8.70    1.60
  -8 -14   0    7.90    1.50
   8  14   0    9.10    1.70
   8  14   0    7.30    1.40
  -9 -14   0   -0.50    0.80
  -9 -14   0    1.00    0.90
   9  14   0   -0.60    0.90
   9  14   0    0.30    0.80
  -5 -15   0   81.09    4.90
   5  15   0   84.69    3.90
   5  15   0   70.49    4.30
  -6 -15   0   25.70    2.50
  -6 -15   0   25.60    2.40
   6  15   0   25.20    2.20
   9  14  -1   49.60    3.40
  -9 -14   1   58.39    3.60
  -9 -14   1   36.90    3.30
   8  14  -1    8.60    1.80
   8  14  -1   12.00    1.70
  -8 -14   1    8.80    1.30
  -8 -14   1    8.20    1.60
  -8 -14   1    9.00    1.70
   7  14  -1    0.90    0.70
   7  14  -1    0.20    1.30
  -7 -14   1   -0.10    0.90
  -7 -14   1    0.60    1.20
   6  14  -1   -0.30    1.40
   6  14  -1   -0.30    1.00
   6  14  -1    0.50    1.10
  -6 -14   1   -0.20    0.90
  -6 -14   1    0.50    1.40
  -6 -14   1    1.10    1.30
  -6 -14   1    1.20    2.00
   5  14  -1   31.90    3.30
   5  14  -1   36.90    3.70
   5  14  -1   36.80    3.30
  -5 -14   1   40.20    3.40
  -5 -14   1   47.00    5.30
  -5 -14   1   28.30    3.20
   4  14  -1    0.70    1.30
   4  14  -1    1.50    2.70
   4  14  -1    1.10    1.40
   4  14  -1    2.00    1.50
  -4 -14   1    0.60    1.20
  -4 -14   1    0.80    1.20
  -4 -14   1    0.40    1.00
  -4 -14   1   -0.30    1.10
   3  14  -1    5.20    2.10
   3  14  -1    2.50    2.70
   3  14  -1    4.20    1.30
  -3 -14   1    4.30    1.60
  -3 -14   1    4.00    1.30
  -3 -14   1    2.40    0.70
  -3 -14   1    4.00    1.80
   2  14  -1  114.79    6.20
   2  14  -1  123.89    6.00
   2  14  -1  120.49    6.20
  -2 -14   1  116.99    6.70
  -2 -14   1  115.99    6.30
  -2 -14   1  117.59    6.40
   1  14  -1   94.59    4.90
   1  14  -1   97.19    4.70
   1  14  -1   88.69    4.60
  -1 -14   1   79.19    4.60
  -1 -14   1   78.29    5.50
  -1 -14   1   91.39    4.90
  10  13  -1   29.00    2.80
  10  13  -1   26.70    2.20
 -10 -13   1   30.70    2.80
   9  13  -1  208.38   10.40
   9  13  -1  179.58   10.10
  -9 -13   1  232.38   10.50
  -9 -13   1  217.68   11.70
   8  13  -1    1.40    1.50
   8  13  -1    0.60    1.10
   8  13  -1    0.40    1.00
  -8 -13   1    0.60    1.00
  -8 -13   1   -0.40    1.40
  -8 -13   1    0.60    1.20
   7  13  -1    3.80    1.50
   7  13  -1    4.10    1.90
   7  13  -1    4.10    1.30
   7  13  -1    3.80    1.50
  -7 -13   1    3.40    1.30
  -7 -13   1    3.60    1.50
   6  13  -1   -0.80    1.10
   6  13  -1    2.00    1.40
   6  13  -1    0.30    2.40
   6  13  -1   -3.70    3.70
   6  13  -1    0.50    1.20
  -6 -13   1    0.10    1.00
  -6 -13   1   -0.80    1.10
   5  13  -1   12.40    2.30
   5  13  -1    9.20    1.70
   5  13  -1   10.30    7.10
   5  13  -1    7.10    4.30
  -5 -13   1   12.50    2.30
  -5 -13   1   11.80    2.30
   4  13  -1    0.30    1.20
   4  13  -1    1.20    1.30
   4  13  -1    1.40    3.30
  -4 -13   1    2.10    1.20
  -4 -13   1    0.40    1.20
  -4 -13   1    1.20    1.40
   3  13  -1    1.30    1.30
   3  13  -1   -0.20    1.30
   3  13  -1   -4.20    3.60
   3  13  -1   -0.90    1.00
  -3 -13   1   -0.60    1.20
  -3 -13   1    1.10    1.30
  -3 -13   1    1.80    1.60
  -3 -13   1    0.80    1.00
   2  13  -1    4.40    1.50
   2  13  -1    2.80    1.50
   2  13  -1    5.60    2.20
   2  13  -1    4.50    1.40
  -2 -13   1    5.40    1.80
  -2 -13   1    4.60    1.30
  -2 -13   1    4.10    1.20
  -2 -13   1    2.60    1.40
  -2 -13   1    3.00    1.50
   1  13  -1   65.99    5.40
   1  13  -1   68.99    4.60
   1  13  -1   53.59    4.70
   1  13  -1   50.09    4.30
  -1 -13   1   79.69    6.30
  -1 -13   1   56.79    5.60
  -1 -13   1   84.49    6.70
  -1 -13   1   62.19    4.10
   0  13  -1  110.39    6.80
   0  13  -1   94.89    5.40
   0  13  -1  101.29    5.40
   0 -13   1   98.59    6.40
   0 -13   1   94.69    5.60
   0 -13   1  100.69    5.50
  -1  13  -1    1.90    0.90
  -1  13  -1    2.30    1.10
  -1  13  -1    1.80    1.00
   1 -13   1    1.60    1.10
   1 -13   1    1.20    0.80
  11  12  -1  261.47   11.20
  11  12  -1  196.88   10.30
 -11 -12   1  252.37   11.00
  10  12  -1   10.30    3.00
  10  12  -1    6.50    2.10
 -10 -12   1    6.80    1.30
 -10 -12   1    5.80    1.90
   9  12  -1  106.89    5.90
   9  12  -1  105.79    6.60
  -9 -12   1   86.29    6.00
  -9 -12   1   85.19    5.20
  -9 -12   1  115.79    6.50
   8  12  -1    5.50    1.30
   8  12  -1    7.20    1.80
   8  12  -1    6.60    1.90
  -8 -12   1    3.50    1.10
  -8 -12   1    4.50    1.40
  -8 -12   1    6.30    1.90
   7  12  -1    8.00    2.50
   7  12  -1   16.40    3.80
   7  12  -1   11.10    2.40
   7  12  -1   18.90    2.40
   7  12  -1   17.20    2.70
  -7 -12   1   20.50    2.60
  -7 -12   1   20.30    3.00
  -7 -12   1   16.10    1.80
   6  12  -1  289.07   12.60
   6  12  -1  272.67   13.90
   6  12  -1  229.38   18.20
   6  12  -1  247.28   16.30
   6  12  -1  293.87   14.20
   6  12  -1  245.58   20.40
   6  12  -1  278.37   13.40
   6  12  -1  277.37   12.90
  -6 -12   1  252.77   20.80
  -6 -12   1  293.47   13.60
  -6 -12   1  291.67   13.40
   5  12  -1    1.60    5.10
   5  12  -1    0.50    1.20
   5  12  -1    1.70    1.50
   5  12  -1    6.00    7.40
   5  12  -1   -1.80    4.20
   5  12  -1    2.00    1.90
   5  12  -1    4.30    3.20
   5  12  -1    3.00    1.80
  -5 -12   1    1.90    1.30
  -5 -12   1    1.20    1.60
  -5 -12   1   -8.20    5.50
   4  12  -1  131.79    7.20
   4  12  -1  101.29   11.50
   4  12  -1  109.09   11.50
   4  12  -1   74.59   12.30
   4  12  -1  103.89    8.10
   4  12  -1  126.39    8.00
   4  12  -1  136.09    7.50
   4  12  -1  115.39    9.70
  -4 -12   1   74.19   12.30
  -4 -12   1  107.19    7.30
  -4 -12   1  119.69    7.50
  -4 -12   1  114.29    9.50
   3  12  -1   31.40    3.60
   3  12  -1   24.80    6.80
   3  12  -1   20.40    5.00
   3  12  -1   26.20    3.10
   3  12  -1   29.60    3.40
   3  12  -1   35.60    4.30
   3  12  -1   21.90    6.20
  -3 -12   1   32.50    3.80
  -3 -12   1   12.20    9.40
  -3 -12   1   26.10    2.80
  -3 -12   1   29.60    3.20
  -3 -12   1   35.30    3.70
   2  12  -1  191.68   10.00
   2  12  -1  180.48    9.40
   2  12  -1  176.68   12.90
   2  12  -1  183.18   10.90
   2  12  -1  191.28    9.90
  -2 -12   1  174.08    9.30
  -2 -12   1  187.78    9.40
  -2 -12   1  188.88   10.90
  -2 -12   1  198.58   10.10
   1  12  -1   40.60    6.40
   1  12  -1   51.59    4.20
   1  12  -1   55.29    5.20
   1  12  -1   47.10    7.40
   1  12  -1   53.19    4.20
  -1 -12   1   46.30    3.50
  -1 -12   1   46.80    3.90
  -1 -12   1   46.60    4.20
  -1 -12   1   50.39    4.40
  -1 -12   1   49.40    5.00
   0  12  -1    1.70    1.20
   0  12  -1    2.90    1.50
   0  12  -1    2.10    3.50
   0  12  -1   -0.20    3.40
   0  12  -1    2.10    1.70
   0 -12   1    2.70    1.80
   0 -12   1    4.50    1.70
   0 -12   1    1.50    1.30
   0 -12   1    3.00    1.60
  -1  12  -1    5.50    1.80
  -1  12  -1    2.70    1.10
  -1  12  -1    4.20    1.90
   1 -12   1    2.10    1.60
   1 -12   1    1.30    1.20
   1 -12   1    3.70    2.20
  -2  12  -1    7.00    1.20
  -2  12  -1    7.40    1.60
  -2  12  -1    7.90    2.40
  -2  12  -1    9.00    1.60
   2 -12   1    8.40    1.90
   2 -12   1    9.00    2.00
   2 -12   1    9.10    1.70
  12  11  -1    0.70    0.90
  12  11  -1    0.30    0.80
 -12 -11   1    1.50    0.80
  11  11  -1    1.00    0.90
  11  11  -1    2.00    1.60
 -11 -11   1   -0.40    0.80
 -11 -11   1    1.50    1.30
  10  11  -1   34.10    3.80
  10  11  -1   28.80    2.80
 -10 -11   1   32.50    2.80
 -10 -11   1   30.50    3.40
   9  11  -1  119.79    6.80
   9  11  -1  122.39    7.60
  -9 -11   1  121.79    6.40
  -9 -11   1  110.79    6.30
  -9 -11   1  116.09    7.20
   8  11  -1  108.49   12.50
   8  11  -1  123.19    7.90
   8  11  -1  113.99   13.00
   8  11  -1  114.39   13.20
   8  11  -1  137.59    6.20
   8  11  -1  136.29    7.30
  -8 -11   1  121.49    7.50
  -8 -11   1  106.99   11.30
  -8 -11   1  100.79   13.20
  -8 -11   1  126.09    6.60
  -8 -11   1  117.99    6.60
  -8 -11   1  114.59   11.70
   7  11  -1  142.79    7.50
   7  11  -1  146.99    8.10
   7  11  -1  122.59   12.00
   7  11  -1  141.29    8.70
   7  11  -1  141.29   13.20
   7  11  -1  151.68    7.30
   7  11  -1  133.39   13.80
  -7 -11   1  142.49    8.30
  -7 -11   1  142.79    7.30
  -7 -11   1  133.59   12.70
  -7 -11   1  142.49   12.40
  -7 -11   1  139.69   14.70
   6  11  -1   20.80    3.30
   6  11  -1   20.20    3.70
   6  11  -1   15.50    4.20
   6  11  -1   20.90    3.00
   6  11  -1   29.10    6.30
   6  11  -1   21.50    2.60
   6  11  -1   18.70    2.70
   6  11  -1   17.50    5.60
   6  11  -1   13.00    5.80
   6  11  -1   22.80    5.00
  -6 -11   1   18.40    2.20
  -6 -11   1   24.00    7.10
  -6 -11   1   14.90    5.30
  -6 -11   1   20.20    3.10
  -6 -11   1   26.50    6.20
   5  11  -1   17.60    6.00
   5  11  -1   15.20    2.50
   5  11  -1   19.30    6.70
   5  11  -1   23.50    5.20
   5  11  -1   14.90    5.40
   5  11  -1   21.40    2.80
   5  11  -1   21.30    3.10
   5  11  -1   18.80    3.20
   5  11  -1   23.50    3.70
  -5 -11   1   15.10    2.00
  -5 -11   1   17.00    6.20
  -5 -11   1   22.30    2.90
  -5 -11   1   11.70    4.70
  -5 -11   1   10.00    5.80
   4  11  -1  273.07   18.20
   4  11  -1  268.87   12.80
   4  11  -1  249.58   15.80
   4  11  -1  266.17   19.40
   4  11  -1  256.57   12.50
   4  11  -1  260.27   12.10
   4  11  -1  280.77   13.80
   4  11  -1  251.67   17.50
  -4 -11   1  213.88   14.80
  -4 -11   1  254.47   12.70
  -4 -11   1  251.47   13.20
  -4 -11   1  238.88   19.30
   3  11  -1  114.29    7.80
   3  11  -1  109.79    6.80
   3  11  -1  114.29    6.90
   3  11  -1  108.29    6.50
   3  11  -1   91.99   12.80
   3  11  -1  110.89    9.60
   3  11  -1  106.49   10.90
   3  11  -1   88.99   10.20
  -3 -11   1  101.79    6.10
  -3 -11   1  110.69    7.60
  -3 -11   1  112.89    6.70
  -3 -11   1   80.59   12.00
  -3 -11   1  110.69    6.90
   2  11  -1    9.90    2.10
   2  11  -1   10.50    2.20
   2  11  -1    4.40    4.80
   2  11  -1   14.20    4.30
   2  11  -1    8.70    2.30
   2  11  -1    8.70    3.10
   2  11  -1   13.70    5.00
   2  11  -1   10.70    7.00
  -2 -11   1    8.50    6.30
  -2 -11   1    8.30    2.40
  -2 -11   1   11.60    2.10
  -2 -11   1    4.20    6.20
  -2 -11   1   11.30    2.40
  -2 -11   1   10.20    2.10
   1  11  -1   -0.50    1.40
   1  11  -1   -0.80    1.30
   1  11  -1    0.10    4.20
   1  11  -1   -9.00   11.10
   1  11  -1    0.00    2.60
   1  11  -1   -2.20    4.00
   1  11  -1    0.90    1.20
  -1 -11   1    0.40    1.10
  -1 -11   1   -1.00    1.60
  -1 -11   1    1.00    1.70
  -1 -11   1   -0.20    1.20
  -1 -11   1   -6.20    5.90
  -1 -11   1    0.40    1.30
   0  11  -1   76.69    5.30
   0  11  -1   75.79    5.70
   0  11  -1   71.39   11.10
   0  11  -1   85.59    6.90
   0  11  -1   64.69   10.90
   0  11  -1   77.59    5.30
   0  11  -1   75.59    8.40
   0 -11   1   78.49    5.50
   0 -11   1   82.89    4.90
   0 -11   1   79.09    5.60
   0 -11   1   80.19    6.70
   0 -11   1   76.19    5.80
   0 -11   1   74.19    5.60
  -1  11  -1   10.80    2.30
  -1  11  -1   10.80    3.50
  -1  11  -1    5.80    2.40
  -1  11  -1   11.20    2.10
  -1  11  -1    3.90    3.80
   1 -11   1    7.70    1.20
   1 -11   1    9.80    2.40
   1 -11   1   12.00    2.30
   1 -11   1   11.80    2.30
   1 -11   1    9.30    2.10
   1 -11   1    8.80    2.70
  -2  11  -1   78.69    5.40
  -2  11  -1   74.49    4.90
  -2  11  -1   63.29    7.60
  -2  11  -1   73.79    5.70
   2 -11   1   69.89    5.80
   2 -11   1   88.09    5.40
   2 -11   1   56.19    6.20
   2 -11   1   65.69    4.80
  -3  11  -1    0.00    1.70
  -3  11  -1    2.10    1.30
  -3  11  -1    1.30    1.30
  -3  11  -1    1.90    1.00
   3 -11   1    0.60    1.20
   3 -11   1    1.80    1.40
   3 -11   1    0.70    2.00
   3 -11   1    0.90    1.40
  -4  11  -1   35.10    2.90
   4 -11   1   38.40    3.00
  12  10  -1   60.29    4.00
 -12 -10   1   60.59    3.50
 -12 -10   1   52.69    3.70
  11  10  -1   87.99    5.80
 -11 -10   1   87.99    5.10
 -11 -10   1   94.39    6.60
  10  10  -1  169.78    8.70
  10  10  -1  190.48   10.00
 -10 -10   1  169.38    8.70
 -10 -10   1  175.28    9.50
   9  10  -1   23.10    8.20
   9  10  -1   28.20    3.10
   9  10  -1   23.30    3.60
   9  10  -1   12.80    6.60
  -9 -10   1   22.70    7.10
  -9 -10   1   24.60    3.20
  -9 -10   1   27.40    2.80
  -9 -10   1   24.60    6.20
  -9 -10   1   22.10    8.30
   8  10  -1   90.49   10.20
   8  10  -1   90.09    4.90
   8  10  -1  103.19   11.70
   8  10  -1  100.99   10.40
   8  10  -1   93.49    6.00
   8  10  -1   85.79    6.50
  -8 -10   1   93.89    5.60
  -8 -10   1   87.39    9.90
  -8 -10   1   94.09    6.30
  -8 -10   1   88.99   10.10
   7  10  -1   41.80    3.30
   7  10  -1   45.40    3.80
   7  10  -1   38.00    4.10
   7  10  -1   27.50    6.10
   7  10  -1   30.20    7.20
   7  10  -1   42.90    3.50
   7  10  -1   47.50    8.20
   7  10  -1   30.80    5.20
   7  10  -1   34.20    4.30
  -7 -10   1   35.30    3.80
  -7 -10   1   42.60    7.40
  -7 -10   1   28.30    6.00
  -7 -10   1   46.40    3.50
   6  10  -1   61.79    6.40
   6  10  -1   65.19    8.00
   6  10  -1   69.19    5.50
   6  10  -1   64.59    4.50
   6  10  -1   68.09    9.60
   6  10  -1   75.39    7.40
   6  10  -1   67.29   10.20
   6  10  -1   72.29    5.10
   6  10  -1   68.69    5.50
  -6 -10   1   75.09    5.30
  -6 -10   1   70.69    8.40
  -6 -10   1   69.59    4.50
  -6 -10   1   68.39    8.20
   5  10  -1    3.60    3.50
   5  10  -1    2.10    3.10
   5  10  -1   -0.80    1.40
   5  10  -1    0.00    1.20
   5  10  -1   -0.30    1.10
   5  10  -1   -0.80    3.00
   5  10  -1   -1.50    1.50
   5  10  -1   -1.20    2.10
   5  10  -1    2.00    1.30
  -5 -10   1    1.00    1.30
  -5 -10   1    1.40    2.80
  -5 -10   1    1.30    3.20
   4  10  -1   38.70    3.60
   4  10  -1   33.80    6.60
   4  10  -1   40.10    3.70
   4  10  -1   25.80    6.30
   4  10  -1   32.50    6.40
   4  10  -1   41.70    4.30
   4  10  -1   37.50    3.50
  -4 -10   1   52.79    9.00
  -4 -10   1   38.00    3.90
  -4 -10   1   33.70    2.80
  -4 -10   1   35.60    6.30
  -4 -10   1   28.00    5.70
  -4 -10   1   42.30    3.80
   3  10  -1   50.39    8.10
   3  10  -1   39.30    7.30
   3  10  -1   49.90    4.20
   3  10  -1   53.29    8.40
   3  10  -1   49.40    4.00
   3  10  -1   48.70    4.10
   3  10  -1   45.10    7.60
   3  10  -1   51.39    4.90
  -3 -10   1   40.40    3.50
  -3 -10   1   44.90    6.00
  -3 -10   1   53.89    6.30
  -3 -10   1   47.90    4.00
  -3 -10   1   56.19    9.50
   2  10  -1    3.20    1.90
   2  10  -1    3.20    1.40
   2  10  -1    1.90    4.60
   2  10  -1    2.20    3.40
   2  10  -1    3.80    1.80
   2  10  -1   -0.10    2.80
   2  10  -1    4.10    1.70
  -2 -10   1    1.70    1.60
  -2 -10   1    2.30    1.70
  -2 -10   1    3.20    1.40
  -2 -10   1    1.10    3.60
  -2 -10   1    7.70    4.70
  -2 -10   1    1.20    5.40
   1  10  -1   74.09    5.40
   1  10  -1   78.79    5.20
   1  10  -1   72.19    6.10
   1  10  -1   68.19   10.50
   1  10  -1   78.99    6.40
   1  10  -1   73.09    7.90
  -1 -10   1   74.09    6.30
  -1 -10   1   79.29    5.50
  -1 -10   1   44.30    8.60
  -1 -10   1   72.59    5.20
  -1 -10   1   81.89    5.20
  -1 -10   1   82.49    5.90
  -1 -10   1   71.59   10.20
   0  10  -1  220.18   14.90
   0  10  -1  227.48   17.20
   0  10  -1  217.88   11.30
   0  10  -1  218.48   12.40
   0  10  -1  195.38   18.20
   0  10  -1  212.98   10.70
   0  10  -1  216.18   11.20
   0 -10   1  220.98   11.10
   0 -10   1  208.28   11.30
   0 -10   1  230.68   11.30
   0 -10   1  175.68   15.70
   0 -10   1  212.08   10.40
   0 -10   1  228.88   12.70
  -1  10  -1   20.10    6.40
  -1  10  -1   19.40    5.30
  -1  10  -1   21.60    4.10
  -1  10  -1   17.50    3.00
  -1  10  -1   19.90    2.80
  -1  10  -1   21.20    2.80
   1 -10   1   18.50    2.20
   1 -10   1   21.10    3.10
   1 -10   1   21.60    3.40
   1 -10   1   14.50    2.30
   1 -10   1   13.40    6.10
   1 -10   1   18.60    3.50
   1 -10   1   17.30    3.70
   1 -10   1   19.20    2.90
  -2  10  -1    3.10    1.40
  -2  10  -1    3.30    1.60
  -2  10  -1   -4.30    5.10
  -2  10  -1    3.80    1.80
  -2  10  -1    7.30    2.70
  -2  10  -1    4.90    3.60
   2 -10   1    2.50    0.90
   2 -10   1    2.70    1.40
   2 -10   1    4.00    1.70
   2 -10   1    4.60    2.00
   2 -10   1    2.90    1.20
   2 -10   1    2.40    1.80
   2 -10   1    3.00    1.50
  -3  10  -1    3.00    2.30
  -3  10  -1    3.30    1.50
  -3  10  -1    0.10    5.60
  -3  10  -1    1.00    1.50
  -3  10  -1    2.90    2.10
   3 -10   1    0.30    1.20
   3 -10   1    4.10    1.70
   3 -10   1    3.30    1.80
   3 -10   1    2.20    1.70
   3 -10   1    1.00    1.20
  -4  10  -1   -1.10    2.00
  -4  10  -1    2.00    2.00
  -4  10  -1    2.20    1.40
  -4  10  -1    1.60    1.40
   4 -10   1   -0.30    1.10
   4 -10   1    1.20    1.30
   4 -10   1   -0.80    1.10
   4 -10   1    2.20    1.10
  -5  10  -1   54.79    3.60
  -5  10  -1   52.99    3.30
   5 -10   1   53.29    3.50
   5 -10   1   47.20    3.10
   5 -10   1   45.20    2.90
  12   9  -1   12.70    2.90
  12   9  -1    7.10    1.30
 -12  -9   1   13.10    2.30
 -12  -9   1    9.90    1.60
  11   9  -1    7.60    2.00
  11   9  -1    8.30    1.60
  11   9  -1    3.00    1.70
 -11  -9   1   10.20    1.80
  10   9  -1    3.30    1.30
  10   9  -1    2.00    1.70
 -10  -9   1    3.60    1.50
 -10  -9   1    2.50    1.20
 -10  -9   1    3.00    1.70
 -10  -9   1   -1.80    4.10
   9   9  -1   24.90    3.70
   9   9  -1   14.40    5.90
   9   9  -1    8.00    5.50
   9   9  -1   20.40    3.50
   9   9  -1   37.80   26.00
  -9  -9   1    8.60   11.00
  -9  -9   1   24.20    2.40
  -9  -9   1   22.80    5.80
  -9  -9   1   14.60    5.70
  -9  -9   1   13.70    4.40
  -9  -9   1   26.50    2.90
  -9  -9   1   26.30    3.30
   8   9  -1  623.74   27.50
   8   9  -1  620.14   25.20
   8   9  -1  572.94   33.20
   8   9  -1  638.64   26.50
   8   9  -1  611.64   49.30
  -8  -9   1  594.94   26.90
  -8  -9   1  614.14   32.20
  -8  -9   1  651.53   32.90
  -8  -9   1  644.64   26.30
  -8  -9   1  611.14   25.20
   7   9  -1  363.96   20.80
   7   9  -1  349.17   22.30
   7   9  -1  354.56   21.30
   7   9  -1  359.66   16.00
   7   9  -1  351.86   18.70
   7   9  -1  349.27   15.30
   7   9  -1  341.27   16.30
   7   9  -1  344.37   15.00
   7   9  -1  333.27   16.60
  -7  -9   1  355.76   20.90
  -7  -9   1  327.47   14.40
  -7  -9   1  342.67   16.30
  -7  -9   1  346.57   20.80
  -7  -9   1  351.46   15.50
   6   9  -1    6.50    1.60
   6   9  -1    4.20    1.90
   6   9  -1    7.50    3.00
   6   9  -1    2.70    2.80
   6   9  -1    8.00    1.60
   6   9  -1   -0.90    3.10
   6   9  -1    5.10    1.90
   6   9  -1    2.80    2.30
   6   9  -1    4.60    1.60
   6   9  -1    3.70    2.80
  -6  -9   1    6.40    3.30
  -6  -9   1    3.90    2.90
  -6  -9   1    7.00    1.90
  -6  -9   1    8.30    1.70
   5   9  -1  172.18    9.50
   5   9  -1  171.28    8.70
   5   9  -1  167.78    9.00
   5   9  -1  173.58   13.80
   5   9  -1  173.08    8.40
   5   9  -1  157.78    9.40
   5   9  -1  168.28   12.70
   5   9  -1  179.98   11.70
   5   9  -1  185.18   12.80
  -5  -9   1  174.88   12.20
  -5  -9   1  166.48    9.10
  -5  -9   1  166.18   12.10
  -5  -9   1  175.78    8.50
   4   9  -1  170.28   11.30
   4   9  -1  168.98   12.70
   4   9  -1  158.48   12.00
   4   9  -1  176.38    9.60
   4   9  -1  175.38   13.60
   4   9  -1  165.38   10.60
   4   9  -1  165.48    8.70
  -4  -9   1  170.98   11.60
  -4  -9   1  181.18   11.80
  -4  -9   1  170.68    8.20
   3   9  -1   10.80    2.20
   3   9  -1   14.00    2.50
   3   9  -1   12.70    4.30
   3   9  -1   12.80    2.60
   3   9  -1    8.90    3.90
   3   9  -1    9.30    3.20
   3   9  -1   11.50    2.10
   3   9  -1   10.10    8.90
  -3  -9   1    7.50    1.50
  -3  -9   1   19.20    5.30
  -3  -9   1   11.40    3.40
  -3  -9   1   12.20    2.50
  -3  -9   1    9.10    3.40
   2   9  -1   84.29    5.40
   2   9  -1   70.69    5.70
   2   9  -1   79.09    7.60
   2   9  -1   88.19    8.60
   2   9  -1   76.09    5.30
   2   9  -1   69.09    8.20
   2   9  -1   84.99    7.50
   2   9  -1   87.49   14.70
   2   9  -1   68.49    5.90
  -2  -9   1   80.89    5.50
  -2  -9   1   69.69    8.60
  -2  -9   1   72.99    6.80
  -2  -9   1   78.19    4.90
  -2  -9   1   85.39    6.20
  -2  -9   1   77.09    5.40
  -2  -9   1   89.09    8.80
   1   9  -1    0.40    1.20
   1   9  -1    4.40    2.10
   1   9  -1    3.70    2.90
   1   9  -1    5.30    2.90
   1   9  -1    1.90    1.40
  -1  -9   1    5.10    3.50
  -1  -9   1    0.60    1.40
  -1  -9   1    2.80    1.30
  -1  -9   1    3.10    1.40
  -1  -9   1    3.40    3.70
  -1  -9   1   -0.20    2.60
  -1  -9   1    3.20    1.90
   0   9  -1  212.48   16.00
   0   9  -1  218.28   12.00
   0   9  -1  202.08   14.20
   0   9  -1  211.28   16.50
   0   9  -1  212.88   10.50
   0   9  -1  208.18   10.90
   0   9  -1  212.98   11.00
   0  -9   1  228.18   12.50
   0  -9   1  198.18   15.80
   0  -9   1  184.28   14.70
   0  -9   1  219.48   11.40
   0  -9   1  250.47   12.10
  -1   9  -1    1.50    1.40
  -1   9  -1    0.40    2.60
  -1   9  -1    0.60    1.30
  -1   9  -1    1.80    2.00
  -1   9  -1    4.10    4.50
  -1   9  -1    2.20    7.70
  -1   9  -1    5.10    4.60
   1  -9   1    1.30    1.20
   1  -9   1   -1.10    0.90
   1  -9   1    0.40    1.90
   1  -9   1    0.10    3.60
   1  -9   1    0.30    1.10
   1  -9   1    2.20    1.30
   1  -9   1    1.20    1.40
   1  -9   1    1.30    1.60
  -2   9  -1   13.20    2.70
  -2   9  -1   15.70    2.50
  -2   9  -1   12.80    3.20
  -2   9  -1   18.00    4.80
  -2   9  -1   15.20    5.60
  -2   9  -1   13.70    2.50
  -2   9  -1   11.60    6.00
   2  -9   1   13.90    2.60
   2  -9   1   15.80    3.00
   2  -9   1   17.90    2.10
   2  -9   1   17.90    3.10
   2  -9   1   14.00    2.70
   2  -9   1    0.40    5.30
   2  -9   1   18.80    3.50
   2  -9   1   14.80    2.40
   2  -9   1   16.10    2.60
  -3   9  -1    1.10    1.50
  -3   9  -1   -1.70    1.00
  -3   9  -1   -1.10    1.90
  -3   9  -1    4.10    3.70
  -3   9  -1    1.50    1.50
   3  -9   1    0.20    1.40
   3  -9   1    1.90    1.90
   3  -9   1    0.50    1.20
   3  -9   1    1.60    0.70
   3  -9   1   -0.40    1.20
   3  -9   1   -0.80    1.50
  -4   9  -1   88.89    6.80
  -4   9  -1   77.19    5.20
  -4   9  -1   67.59    8.30
  -4   9  -1   76.29    5.80
  -4   9  -1   79.19    5.20
   4  -9   1   85.09    5.70
   4  -9   1   73.39    5.00
   4  -9   1   85.79    5.80
   4  -9   1   79.69    5.80
   4  -9   1   87.79    5.50
   4  -9   1   80.79    6.30
  -5   9  -1   67.79    4.70
  -5   9  -1   51.59    4.00
   5  -9   1   75.69    6.10
   5  -9   1   77.69    6.40
   5  -9   1   67.89    4.60
   5  -9   1   45.20    4.80
  -6   9  -1   27.20    2.60
  -6   9  -1   27.30    2.40
   6  -9   1   29.50    2.50
   6  -9   1   19.60    2.10
   6  -9   1   27.30    2.90
   6  -9   1   34.50    3.20
  12   8  -1    6.00    1.20
 -12  -8   1    2.10    1.90
 -12  -8   1    9.90    1.90
 -12  -8   1    7.80    1.20
  11   8  -1    0.70    1.00
  11   8  -1   -0.20    1.20
 -11  -8   1    1.50    1.30
 -11  -8   1    0.10    1.30
 -11  -8   1    0.30    1.60
  10   8  -1   27.50    3.60
  10   8  -1   25.20    2.60
  10   8  -1   11.40    7.60
  10   8  -1   15.90    7.20
  10   8  -1   65.19   24.20
 -10  -8   1   23.70    2.80
 -10  -8   1   25.40    5.50
 -10  -8   1   17.80    6.00
 -10  -8   1   13.80   13.10
 -10  -8   1   38.20    8.00
 -10  -8   1   27.40    4.20
 -10  -8   1    9.00    5.90
 -10  -8   1   25.90    3.80
 -10  -8   1   30.50    2.90
 -10  -8   1   31.40    3.50
   9   8  -1  325.27   22.00
   9   8  -1  287.67   35.00
   9   8  -1  344.37   15.30
   9   8  -1  325.27   21.10
   9   8  -1  333.57   16.30
  -9  -8   1  336.27   16.10
  -9  -8   1  327.37   18.80
  -9  -8   1  317.47   20.70
  -9  -8   1  337.37   21.20
  -9  -8   1  348.47   15.40
  -9  -8   1  322.07   16.20
  -9  -8   1  359.76   14.80
  -9  -8   1  331.97   21.00
   8   8  -1    5.00    1.90
   8   8  -1  -10.10   15.30
   8   8  -1    7.90    1.90
   8   8  -1    2.90    3.00
   8   8  -1    7.50    4.10
   8   8  -1    6.40    4.20
  -8  -8   1    5.50    1.50
  -8  -8   1    5.90    2.50
  -8  -8   1    2.90    3.50
  -8  -8   1    4.50    1.50
  -8  -8   1    4.30    1.70
  -8  -8   1    2.80    3.60
  -8  -8   1    4.10    3.00
   7   8  -1   68.69    4.70
   7   8  -1   65.49    4.00
   7   8  -1   64.09    5.10
   7   8  -1   64.09    5.20
   7   8  -1   73.09    8.60
   7   8  -1  105.59   20.70
   7   8  -1   61.89    7.60
   7   8  -1   68.29    6.70
   7   8  -1   71.09    7.60
   7   8  -1   66.89    4.30
  -7  -8   1   66.19    4.20
  -7  -8   1   68.29    7.70
  -7  -8   1   72.49    4.60
  -7  -8   1   64.69    6.20
  -7  -8   1   56.79    8.40
  -7  -8   1   71.29    5.10
   6   8  -1  285.07   14.40
   6   8  -1  302.27   13.10
   6   8  -1  325.07   17.80
   6   8  -1  310.47   14.10
   6   8  -1  319.77   16.40
   6   8  -1  296.47   18.10
   6   8  -1  302.77   18.90
   6   8  -1  318.47   28.80
   6   8  -1  295.27   13.40
   6   8  -1  290.97   16.50
   6   8  -1  289.97   14.10
  -6  -8   1  316.57   18.10
  -6  -8   1  281.07   15.00
  -6  -8   1  290.87   12.70
  -6  -8   1  301.87   17.80
  -6  -8   1  293.97   14.10
  -6  -8   1  289.17   13.40
   5   8  -1   86.09    7.20
   5   8  -1   81.29    5.00
   5   8  -1   75.39    4.80
   5   8  -1   84.09    8.20
   5   8  -1   90.59    8.70
   5   8  -1  106.79   17.60
   5   8  -1   88.79    5.30
   5   8  -1   82.19    6.20
   5   8  -1   78.09    8.60
   5   8  -1   91.39    5.80
  -5  -8   1   84.89    5.50
  -5  -8   1   94.09    8.00
  -5  -8   1   89.29    5.40
  -5  -8   1   79.49    7.70
   4   8  -1  403.46   17.90
   4   8  -1  443.66   18.70
   4   8  -1  405.66   20.20
   4   8  -1  383.86   25.40
   4   8  -1  413.06   21.40
   4   8  -1  386.46   22.10
   4   8  -1  393.26   18.20
   4   8  -1  431.06   18.80
  -4  -8   1  380.06   20.90
  -4  -8   1  383.96   17.10
  -4  -8   1  403.56   20.90
  -4  -8   1  394.26   20.60
   3   8  -1    1.40    1.10
   3   8  -1   -2.30    2.10
   3   8  -1    2.70    2.50
   3   8  -1    2.10    4.80
   3   8  -1    3.80    1.90
   3   8  -1    2.40    1.10
   3   8  -1    3.00    1.50
   3   8  -1    0.50    2.30
  -3  -8   1   -0.30    1.90
  -3  -8   1    3.00    2.50
  -3  -8   1    4.70    2.50
  -3  -8   1   -0.20    1.80
   2   8  -1   28.50    5.30
   2   8  -1   19.80    4.90
   2   8  -1   19.10    6.70
   2   8  -1   20.80    3.10
   2   8  -1   20.70    2.50
   2   8  -1   22.00    4.30
   2   8  -1   21.80    3.30
   2   8  -1   26.20    5.20
   2   8  -1   17.10    3.60
  -2  -8   1   22.50    4.30
  -2  -8   1   20.80    4.60
  -2  -8   1   19.70    4.10
  -2  -8   1   21.80    2.90
  -2  -8   1   16.90    2.60
  -2  -8   1   21.50    3.50
  -2  -8   1   18.10    3.00
  -2  -8   1   16.90    4.40
   1   8  -1  273.37   16.60
   1   8  -1  251.07   12.00
   1   8  -1  261.37   12.30
   1   8  -1  245.18   12.30
   1   8  -1  263.47   15.00
   1   8  -1  265.97   13.10
   1   8  -1  280.97   17.00
   1   8  -1  274.07   14.80
   1   8  -1  236.98   20.20
  -1  -8   1  249.78   12.20
  -1  -8   1  277.87   16.80
  -1  -8   1  295.77   14.00
  -1  -8   1  247.48   12.50
  -1  -8   1  265.07   16.60
  -1  -8   1  269.37   13.50
   0   8  -1  208.48   14.70
   0   8  -1  212.58   13.20
   0   8  -1  196.88   19.20
   0   8  -1  211.48   15.00
   0   8  -1  215.88   10.50
   0   8  -1  201.48   13.20
   0  -8   1  213.18   10.70
   0  -8   1  206.38   14.10
   0  -8   1  211.78   10.90
   0  -8   1  232.58   12.00
   0  -8   1  208.28   10.40
   0  -8   1  200.48   10.10
  -1   8  -1    3.60    1.90
  -1   8  -1    4.10    2.70
  -1   8  -1    3.30    1.60
  -1   8  -1    3.50    3.30
  -1   8  -1    5.00    1.50
  -1   8  -1    2.40    1.20
  -1   8  -1    8.50    4.70
   1  -8   1    4.60    2.10
   1  -8   1    5.20    1.60
   1  -8   1    5.20    1.90
   1  -8   1    4.60    3.50
   1  -8   1    5.50    1.50
   1  -8   1   -3.80    3.80
   1  -8   1    5.40    1.50
   1  -8   1    5.30    1.70
   1  -8   1    4.00    1.60
  -2   8  -1    0.10    1.20
  -2   8  -1    8.30    4.00
  -2   8  -1   -0.80    1.00
  -2   8  -1    2.00    2.80
  -2   8  -1   -1.10    1.50
  -2   8  -1    5.10    4.00
  -2   8  -1    0.60    1.30
   2  -8   1    2.60    1.90
   2  -8   1    2.00    1.40
   2  -8   1    0.80    1.70
   2  -8   1    0.40    1.10
   2  -8   1    1.00    1.30
   2  -8   1    5.10    3.70
   2  -8   1   -0.30    1.30
  -3   8  -1   58.89    4.70
  -3   8  -1   67.69    5.10
  -3   8  -1   57.69    5.60
  -3   8  -1   66.09    9.80
  -3   8  -1   64.69    7.70
  -3   8  -1   62.39   10.50
  -3   8  -1   60.29    4.60
   3  -8   1   62.59    4.00
   3  -8   1   66.99    5.50
   3  -8   1   65.89    4.90
   3  -8   1   67.39    5.90
   3  -8   1   69.69    4.90
   3  -8   1   69.59    5.30
   3  -8   1   73.59   11.40
   3  -8   1   63.39    5.00
  -4   8  -1  145.09   11.80
  -4   8  -1  135.29    8.10
  -4   8  -1  143.09   11.60
  -4   8  -1  120.09   13.50
   4  -8   1  149.69    8.40
   4  -8   1  147.99   10.00
   4  -8   1  141.69    9.20
   4  -8   1  139.09   14.30
   4  -8   1  145.09    8.70
   4  -8   1  134.59    8.60
   4  -8   1  129.09   10.00
  -5   8  -1    7.20    2.20
  -5   8  -1    8.90    2.00
  -5   8  -1    9.40    2.60
  -5   8  -1    3.10    3.50
  -5   8  -1    9.10    1.90
   5  -8   1    4.00    1.80
   5  -8   1    7.70    2.10
   5  -8   1    8.90    2.20
   5  -8   1    8.30    2.20
   5  -8   1    7.60    2.10
  -6   8  -1   12.10    2.20
  -6   8  -1   10.10    2.40
   6  -8   1   12.80    3.10
   6  -8   1   10.90    2.30
   6  -8   1   12.30    2.40
   6  -8   1    8.60    1.80
  -7   8  -1   61.19    3.90
  -7   8  -1   68.29    5.00
   7  -8   1   55.19    3.50
   7  -8   1   46.40    3.40
  13   7  -1    2.90    1.00
  13   7  -1    3.60    0.90
  12   7  -1   51.89    3.20
  12   7  -1   54.69    4.00
 -12  -7   1   45.30    3.50
  11   7  -1    0.30    1.30
  11   7  -1   -1.10    0.80
 -11  -7   1    3.00    3.30
 -11  -7   1   -2.00    1.50
 -11  -7   1   -0.20    2.20
 -11  -7   1    3.90    3.30
 -11  -7   1    0.50    1.10
 -11  -7   1   -0.20    1.00
  10   7  -1   57.69   18.30
  10   7  -1   44.20    8.50
  10   7  -1   53.09    9.00
  10   7  -1   76.29    5.80
 -10  -7   1   78.19    6.40
 -10  -7   1   87.09    5.30
 -10  -7   1   76.79   10.70
 -10  -7   1   80.59    4.90
 -10  -7   1   82.99    9.70
 -10  -7   1   78.19    9.90
 -10  -7   1   77.19    5.10
 -10  -7   1   69.29    7.70
   9   7  -1   -1.30    4.00
   9   7  -1   10.80   15.70
   9   7  -1   -0.10    4.20
   9   7  -1    2.50    1.40
   9   7  -1    4.90    1.90
  -9  -7   1   -1.30    1.80
  -9  -7   1    3.40    2.90
  -9  -7   1    6.90    3.90
  -9  -7   1    2.90    3.70
  -9  -7   1    3.60    1.40
  -9  -7   1    5.10    3.90
  -9  -7   1    4.60    1.50
  -9  -7   1    4.30    1.70
   8   7  -1  202.98   13.90
   8   7  -1  281.67   17.00
   8   7  -1  249.58   14.40
   8   7  -1  285.97   26.70
   8   7  -1  234.28   17.00
  -8  -7   1  236.38   12.80
  -8  -7   1  242.38   16.40
  -8  -7   1  254.17   16.50
  -8  -7   1  237.18   14.40
  -8  -7   1  237.08   12.20
  -8  -7   1  247.88   11.50
  -8  -7   1  248.28   12.50
  -8  -7   1  251.77   16.30
   7   7  -1   11.30    2.40
   7   7  -1   11.60    1.60
   7   7  -1    8.20    2.70
   7   7  -1   12.40    2.40
   7   7  -1    7.20    2.30
   7   7  -1    8.00    1.60
   7   7  -1   10.30    4.40
   7   7  -1   22.30   11.10
   7   7  -1   10.30    3.80
   7   7  -1    9.80    3.70
  -7  -7   1    8.90    3.50
  -7  -7   1   11.80    2.40
  -7  -7   1    9.60    2.10
  -7  -7   1    9.00    3.70
  -7  -7   1    9.00    1.80
  -7  -7   1    9.30    2.40
  -7  -7   1   17.40    4.20
  -7  -7   1   12.20    3.20
   6   7  -1  207.48   14.20
   6   7  -1  199.08   11.70
   6   7  -1  197.28   12.80
   6   7  -1  204.18   12.20
   6   7  -1  174.58   21.10
   6   7  -1  191.08    9.30
   6   7  -1  187.98   19.10
   6   7  -1  207.38   10.10
   6   7  -1  203.68    9.80
   6   7  -1  197.28   13.90
   6   7  -1  187.98   10.20
  -6  -7   1  193.58    9.20
  -6  -7   1  221.38   13.30
  -6  -7   1  199.18    9.80
  -6  -7   1  194.38   12.20
  -6  -7   1  197.78   11.30
  -6  -7   1  204.18   10.00
  -6  -7   1  202.38    9.60
  -6  -7   1  195.08   13.00
   5   7  -1  976.40   44.40
   5   7  -1  964.50   39.90
   5   7  -1  985.40   42.10
   5   7  -1  960.40   49.00
   5   7  -1  936.81   39.50
   5   7  -1  988.70   49.00
   5   7  -1  998.30   43.10
   5   7  -1  979.50   43.50
   5   7  -1  909.41   38.90
   5   7  -1  989.20   39.20
  -5  -7   1  999.90   43.40
  -5  -7   1  936.51   41.50
  -5  -7   1  960.30   40.50
  -5  -7   1 1029.10   43.00
  -5  -7   1 1038.10   43.40
   4   7  -1  113.09    8.70
   4   7  -1  129.09    9.70
   4   7  -1  119.89   13.90
   4   7  -1  128.09    9.00
   4   7  -1  130.69   16.00
   4   7  -1  119.79    6.60
   4   7  -1  124.99    6.90
   4   7  -1  112.19    8.80
  -4  -7   1  122.49    8.70
  -4  -7   1  118.39    6.70
  -4  -7   1  121.29    8.50
  -4  -7   1  118.19    8.60
  -4  -7   1  120.49    7.10
   3   7  -1   50.29    3.50
   3   7  -1   55.99   10.80
   3   7  -1   42.20    3.80
   3   7  -1   49.10    5.80
   3   7  -1   46.40    5.50
   3   7  -1   51.59    5.50
   3   7  -1   43.40   13.00
   3   7  -1   55.19    5.00
   3   7  -1   69.29   10.30
   3   7  -1   50.49    8.60
  -3  -7   1   53.19    5.40
  -3  -7   1   52.19    5.20
  -3  -7   1   50.09    4.90
  -3  -7   1   47.50    5.00
   2   7  -1  213.88   11.90
   2   7  -1  220.08   13.00
   2   7  -1  208.38   15.40
   2   7  -1  220.58   13.20
   2   7  -1  210.88   15.90
   2   7  -1  193.18    9.80
   2   7  -1  222.58   16.60
   2   7  -1  210.08   10.50
   2   7  -1  201.18   11.30
   2   7  -1  204.88   13.00
  -2  -7   1  205.28   11.20
  -2  -7   1  211.58   12.70
  -2  -7   1  230.08   11.90
   1   7  -1  111.49    7.90
   1   7  -1  115.69    9.20
   1   7  -1  120.89    8.30
   1   7  -1  122.29    6.40
   1   7  -1  122.59   13.30
   1   7  -1  116.69    9.10
   1   7  -1  148.89   21.60
   1   7  -1  116.29    6.90
  -1  -7   1  112.09    7.00
  -1  -7   1  122.89    8.20
  -1  -7   1  124.99    9.40
  -1  -7   1  120.39    9.50
  -1  -7   1  127.99    7.80
   0   7  -1   11.80    3.60
   0   7  -1    2.40    7.50
   0   7  -1    1.50    2.40
   0   7  -1    7.90    4.90
   0   7  -1    6.30    1.80
   0   7  -1    8.20    2.90
   0   7  -1    6.70    2.60
   0  -7   1    3.70    2.50
   0  -7   1    4.30    1.90
   0  -7   1    8.50    3.30
   0  -7   1    6.60    1.60
  -1   7  -1   21.30    4.50
  -1   7  -1   26.20    4.80
  -1   7  -1   32.40    5.60
  -1   7  -1   24.80    2.60
  -1   7  -1   29.30    8.10
  -1   7  -1   25.00    5.50
  -1   7  -1   25.80    3.10
   1  -7   1   26.50    4.90
   1  -7   1   27.40    2.90
   1  -7   1   22.50    2.80
  -2   7  -1   31.20    3.80
  -2   7  -1   32.70    3.10
  -2   7  -1   37.80    6.90
  -2   7  -1   19.00    9.00
  -2   7  -1   27.70    5.30
  -2   7  -1   27.80    5.70
  -2   7  -1   33.30    4.10
  -2   7  -1   27.60    6.50
   2  -7   1   34.00    3.10
   2  -7   1   27.40    6.30
   2  -7   1   29.30    3.40
   2  -7   1   35.10    3.20
  -3   7  -1  185.68   10.60
  -3   7  -1  176.38   13.40
  -3   7  -1  172.98    9.40
  -3   7  -1  180.78   15.00
   3  -7   1  189.58   10.00
   3  -7   1  181.48    9.40
   3  -7   1  181.68   15.30
   3  -7   1  187.58   10.20
   3  -7   1  179.18   10.30
  -4   7  -1   76.89    5.20
  -4   7  -1   50.29    8.30
  -4   7  -1   72.99    5.30
  -4   7  -1   85.49    8.90
  -4   7  -1   71.19    6.10
  -4   7  -1   91.99   11.00
  -4   7  -1   71.79    4.90
   4  -7   1   73.09    6.20
   4  -7   1   80.99    5.70
   4  -7   1   83.99    5.60
   4  -7   1   64.99   10.40
   4  -7   1   83.49    5.60
   4  -7   1   77.99    6.00
   4  -7   1   69.49    5.00
   4  -7   1   68.79    4.20
  -5   7  -1   -0.70    2.90
  -5   7  -1    5.30    1.80
  -5   7  -1   10.60    6.10
  -5   7  -1   13.30    8.90
  -5   7  -1    5.10    2.60
  -5   7  -1    3.60    1.40
   5  -7   1    6.10    5.00
   5  -7   1    4.70    1.90
   5  -7   1    3.90    1.70
   5  -7   1    2.90    1.70
   5  -7   1    2.00    1.80
   5  -7   1    5.10    2.60
  -6   7  -1   15.50    3.00
  -6   7  -1   13.10    3.00
  -6   7  -1   13.60    2.60
  -6   7  -1   16.80    2.40
  -6   7  -1   14.00    4.80
   6  -7   1   17.40    2.70
   6  -7   1   14.40    2.60
   6  -7   1   17.40    2.90
   6  -7   1   19.30    2.80
   6  -7   1   21.80    3.10
  -7   7  -1   95.29    6.50
  -7   7  -1   96.89    5.70
  -7   7  -1   93.89    5.30
   7  -7   1   96.89    6.50
   7  -7   1   70.19    6.00
   8  -7   1   16.30    2.10
   8  -7   1   23.40    2.20
  13   6  -1   12.20    1.70
  13   6  -1   12.50    1.80
 -13  -6   1   12.60    1.40
  12   6  -1   -0.20    0.80
  12   6  -1    0.00    1.00
 -12  -6   1    0.50    1.40
  11   6  -1   63.19    4.30
  11   6  -1   63.59    4.80
 -11  -6   1   68.59    4.30
 -11  -6   1   67.79    4.60
 -11  -6   1   43.50    7.10
 -11  -6   1   70.89    5.80
  10   6  -1  247.68   17.80
  10   6  -1  204.68   26.60
  10   6  -1  254.47   12.80
  10   6  -1  256.97   12.10
 -10  -6   1  277.97   19.10
 -10  -6   1  259.27   12.20
 -10  -6   1  257.57   17.40
 -10  -6   1  254.17   16.10
 -10  -6   1  260.77   12.30
 -10  -6   1  266.87   11.90
 -10  -6   1  244.38   18.10
 -10  -6   1  242.08   12.80
   9   6  -1   34.40    3.80
   9   6  -1   33.80    3.00
   9   6  -1   26.60   12.10
   9   6  -1   38.80    7.20
  -9  -6   1   33.50    3.20
  -9  -6   1   35.20    4.10
  -9  -6   1   36.30    3.20
  -9  -6   1   36.30    3.80
  -9  -6   1   39.30    6.40
   8   6  -1   73.99   15.10
   8   6  -1   65.59    4.40
   8   6  -1   65.69    7.70
   8   6  -1   60.69    6.60
   8   6  -1   66.69    9.50
   8   6  -1   60.99    4.90
  -8  -6   1   62.99    6.50
  -8  -6   1   74.09    8.00
  -8  -6   1   63.49    4.40
  -8  -6   1   71.59    5.30
  -8  -6   1   63.09    7.40
  -8  -6   1   74.89    8.20
  -8  -6   1   62.39    4.20
  -8  -6   1   64.99    4.40
  -8  -6   1   54.69    5.10
   7   6  -1  406.16   23.10
   7   6  -1  403.96   27.30
   7   6  -1  424.96   18.10
   7   6  -1  428.46   20.70
   7   6  -1  412.56   22.10
   7   6  -1  396.86   18.70
  -7  -6   1  429.26   22.40
  -7  -6   1  414.26   27.10
  -7  -6   1  416.56   17.60
  -7  -6   1  439.36   20.90
  -7  -6   1  419.06   17.90
  -7  -6   1  416.26   18.70
  -7  -6   1  398.76   18.00
   6   6  -1  155.08   11.60
   6   6  -1  177.78   10.20
   6   6  -1  149.39   11.10
   6   6  -1  164.88    8.20
   6   6  -1  175.08    8.60
   6   6  -1  186.98   16.30
   6   6  -1  143.09   16.80
   6   6  -1  161.88   10.90
   6   6  -1  169.88    7.90
  -6  -6   1  157.98    8.10
  -6  -6   1  165.98    9.90
  -6  -6   1  165.18   10.90
  -6  -6   1  163.78    8.00
  -6  -6   1  179.38   11.50
  -6  -6   1  170.48    7.90
  -6  -6   1  165.88   11.30
  -6  -6   1  137.59   19.20
   5   6  -1  322.27   17.80
   5   6  -1  320.87   13.70
   5   6  -1  333.77   22.20
   5   6  -1  304.77   16.90
   5   6  -1  317.77   21.10
   5   6  -1  300.87   14.20
   5   6  -1  328.17   16.80
   5   6  -1  327.87   15.90
   5   6  -1  316.27   16.00
  -5  -6   1  316.07   16.20
  -5  -6   1  298.87   21.60
  -5  -6   1  313.97   13.70
  -5  -6   1  340.67   17.30
  -5  -6   1  320.97   17.00
  -5  -6   1  326.87   15.40
   4   6  -1   19.40    4.00
   4   6  -1   19.00    6.50
   4   6  -1   21.30    3.80
   4   6  -1   29.10    3.90
   4   6  -1   23.10    4.10
   4   6  -1   22.90    2.20
   4   6  -1   20.70    2.30
   4   6  -1   27.30    7.40
  -4  -6   1   20.40    3.20
  -4  -6   1   18.60    3.50
  -4  -6   1   26.90    4.40
  -4  -6   1   24.40    2.70
  -4  -6   1   21.80    3.70
   3   6  -1  596.84   31.90
   3   6  -1  545.05   31.70
   3   6  -1  622.64   28.40
   3   6  -1  642.04   30.70
   3   6  -1  618.14   27.00
   3   6  -1  637.14   28.00
   3   6  -1  642.54   31.10
   3   6  -1  615.14   28.10
  -3  -6   1  648.44   27.40
  -3  -6   1  571.14   25.00
  -3  -6   1  590.64   25.40
  -3  -6   1  621.84   27.50
  -3  -6   1  619.64   27.50
   2   6  -1  194.18   13.60
   2   6  -1  192.08   16.00
   2   6  -1  189.88   13.60
   2   6  -1  170.78    8.80
   2   6  -1  195.58   11.50
   2   6  -1  212.58   11.90
   2   6  -1  189.28   12.90
   2   6  -1  194.98    9.40
   2   6  -1  195.88   10.50
   2   6  -1  187.28   10.10
   2   6  -1  187.88   11.30
  -2  -6   1  211.08   10.50
  -2  -6   1  204.98   10.80
  -2  -6   1  196.28   10.90
   1   6  -1   75.99    6.60
   1   6  -1   84.29    8.70
   1   6  -1   73.49    4.40
   1   6  -1   75.39    6.40
   1   6  -1   69.59    5.60
   1   6  -1   66.99    8.00
   1   6  -1   85.79    8.70
   1   6  -1   76.29    5.60
  -1  -6   1   79.49    5.80
  -1  -6   1   82.49    6.70
  -1  -6   1   70.39    4.90
  -1  -6   1   80.99    5.60
   0   6  -1   17.70    2.20
   0   6  -1   18.80    3.50
   0   6  -1   16.10    3.20
   0   6  -1   16.50    4.90
   0   6  -1   13.20    3.60
   0   6  -1   16.00    3.70
   0   6  -1   15.60    1.90
   0   6  -1    7.80    4.50
   0  -6   1   14.70    2.90
   0  -6   1   20.50    4.10
   0  -6   1   16.50    2.70
   0  -6   1   17.00    3.80
  -1   6  -1  274.47   13.20
  -1   6  -1  295.27   16.70
  -1   6  -1  277.17   15.10
  -1   6  -1  282.27   18.20
  -1   6  -1  275.87   15.10
  -1   6  -1  332.27   22.90
  -1   6  -1  284.97   15.80
   1  -6   1  293.17   17.10
   1  -6   1  279.57   12.30
   1  -6   1  289.47   15.50
  -2   6  -1  446.86   22.30
  -2   6  -1  445.36   28.30
  -2   6  -1  412.96   23.40
  -2   6  -1  415.96   22.30
  -2   6  -1  463.15   22.30
  -2   6  -1  428.56   19.40
   2  -6   1  446.06   19.80
   2  -6   1  461.65   20.00
   2  -6   1  424.56   19.50
   2  -6   1  386.76   24.70
   2  -6   1  489.05   24.90
  -3   6  -1  750.02   32.30
  -3   6  -1  696.53   33.60
  -3   6  -1  792.12   37.10
  -3   6  -1  828.22   39.20
  -3   6  -1  765.32   37.20
   3  -6   1  816.22   32.80
   3  -6   1  798.02   32.80
   3  -6   1  788.12   33.30
   3  -6   1  822.62   33.90
   3  -6   1  839.22   40.00
   3  -6   1  764.62   31.90
   3  -6   1  796.62   33.00
  -4   6  -1  702.43   32.10
  -4   6  -1  762.72   37.50
  -4   6  -1  744.03   31.90
  -4   6  -1  783.12   32.60
  -4   6  -1  794.72   39.60
  -4   6  -1  759.82   33.10
   4  -6   1  759.92   31.10
   4  -6   1  819.22   40.60
   4  -6   1  787.22   33.60
   4  -6   1  755.92   34.70
   4  -6   1  790.72   33.50
  -5   6  -1   10.80    2.90
  -5   6  -1    8.00    2.10
  -5   6  -1    9.00    1.80
  -5   6  -1    7.80    4.40
  -5   6  -1    5.70    4.30
  -5   6  -1   11.60    2.20
   5  -6   1    9.70    2.70
   5  -6   1   13.10    2.50
   5  -6   1    8.90    2.70
   5  -6   1    7.20    4.60
   5  -6   1   12.00    2.50
   5  -6   1   11.80    2.40
   5  -6   1   12.60    2.60
  -6   6  -1   26.00    3.20
  -6   6  -1   35.30    4.30
  -6   6  -1   35.40    3.20
  -6   6  -1   17.50    7.20
  -6   6  -1   23.20    5.70
  -6   6  -1   38.70    3.80
   6  -6   1   26.80    8.40
   6  -6   1   25.70    4.00
  -7   6  -1    9.50    2.60
  -7   6  -1   16.00    3.20
  -7   6  -1   20.30    5.00
  -7   6  -1   11.10    2.00
   7  -6   1   12.40    2.20
   7  -6   1   12.60    2.40
   7  -6   1   14.50    2.80
   7  -6   1    9.60    2.00
  -8   6  -1    6.40    1.60
  -8   6  -1    4.60    2.10
  -8   6  -1    5.60    1.40
   8  -6   1    6.70    1.60
   8  -6   1    6.60    2.20
   8  -6   1    7.40    1.90
   8  -6   1    4.70    1.20
  12   5  -1   -0.10    0.80
  12   5  -1    1.50    1.30
  12   5  -1    0.30    1.10
 -12  -5   1    0.00    1.60
 -12  -5   1    1.20    1.10
 -12  -5   1   -0.20    2.50
 -12  -5   1   -0.80    0.90
  11   5  -1   19.80    2.40
  11   5  -1   22.80    3.00
 -11  -5   1   22.80    3.60
 -11  -5   1   22.90    2.60
 -11  -5   1   22.20    2.70
 -11  -5   1   16.00    4.20
  10   5  -1    0.40    1.30
  10   5  -1   -0.70    6.20
  10   5  -1   11.20   12.10
  10   5  -1    0.50    1.10
 -10  -5   1   -0.10    4.70
 -10  -5   1   -0.80    2.30
 -10  -5   1    3.10    1.40
 -10  -5   1    4.00    3.90
 -10  -5   1    1.90    2.20
 -10  -5   1   -0.30    4.20
 -10  -5   1    4.60    4.60
 -10  -5   1    1.30    1.30
 -10  -5   1    2.00    1.40
   9   5  -1   11.40    9.10
   9   5  -1    0.30    3.60
   9   5  -1   -0.60    1.20
   9   5  -1    1.30    1.10
   9   5  -1    3.80    3.60
   9   5  -1    2.10    4.30
   9   5  -1    0.30    1.00
  -9  -5   1    4.10    2.50
  -9  -5   1   -0.30    1.10
  -9  -5   1   -4.20    3.00
  -9  -5   1   -0.50    1.00
  -9  -5   1    1.60    3.40
  -9  -5   1    1.20    1.70
  -9  -5   1   -1.10    2.90
   8   5  -1   59.29    8.70
   8   5  -1   73.09    6.90
   8   5  -1   95.69   15.40
   8   5  -1   72.49    5.30
   8   5  -1   67.79    5.00
   8   5  -1   76.39    8.00
  -8  -5   1   78.59    4.80
  -8  -5   1   71.89    7.80
  -8  -5   1   65.69    5.20
  -8  -5   1   71.99    7.00
  -8  -5   1   67.59    4.60
  -8  -5   1   67.39    8.00
  -8  -5   1   74.59    4.60
  -8  -5   1   72.79    5.40
  -8  -5   1   88.89    8.80
   7   5  -1   90.09    7.30
   7   5  -1  100.69   12.60
   7   5  -1   96.79    5.60
   7   5  -1   90.49    5.90
   7   5  -1  109.89    9.60
   7   5  -1   98.49    8.40
  -7  -5   1   99.39    8.30
  -7  -5   1   87.39    5.40
  -7  -5   1   99.19    5.30
  -7  -5   1   99.89    6.10
  -7  -5   1   96.69    5.40
  -7  -5   1   88.09    7.30
   6   5  -1  185.08   12.70
   6   5  -1  201.68   11.20
   6   5  -1  203.38   16.80
   6   5  -1  207.48   12.70
   6   5  -1  211.08   12.40
   6   5  -1  199.68   16.00
  -6  -5   1  189.08   12.10
  -6  -5   1  186.88   17.90
  -6  -5   1  180.68   12.10
  -6  -5   1  211.28   12.40
  -6  -5   1  199.18   12.00
   5   5  -1  396.86   17.50
   5   5  -1  423.46   20.30
   5   5  -1  415.36   23.30
   5   5  -1  414.46   19.00
   5   5  -1  365.26   17.10
   5   5  -1  415.36   19.30
   5   5  -1  450.75   24.30
   5   5  -1  408.46   20.80
   5   5  -1  407.26   19.80
  -5  -5   1  383.46   23.70
  -5  -5   1  423.86   20.20
  -5  -5   1  410.26   20.20
  -5  -5   1  397.86   19.20
  -5  -5   1  420.96   18.90
  -5  -5   1  418.26   19.80
   4   5  -1    5.90    1.70
   4   5  -1    8.00    1.60
   4   5  -1    4.40    2.10
   4   5  -1    2.90    2.20
   4   5  -1   11.70    4.60
   4   5  -1    6.30    1.90
   4   5  -1    8.80    4.80
   4   5  -1    6.30    2.10
  -4  -5   1    4.40    1.80
  -4  -5   1    6.60    2.10
  -4  -5   1    6.40    2.20
  -4  -5   1    6.70    1.50
  -4  -5   1    5.40    1.60
  -4  -5   1    5.20    2.10
  -4  -5   1    5.00    4.20
   3   5  -1  482.15   21.50
   3   5  -1  511.45   24.90
   3   5  -1  484.05   22.40
   3   5  -1  496.75   25.60
   3   5  -1  455.25   26.70
   3   5  -1  498.95   22.40
   3   5  -1  461.55   27.10
  -3  -5   1  495.15   21.10
  -3  -5   1  490.75   24.50
  -3  -5   1  507.05   22.30
  -3  -5   1  495.45   22.10
   2   5  -1   18.40    3.40
   2   5  -1   18.70    3.30
   2   5  -1   18.50    2.90
   2   5  -1   19.10    2.10
   2   5  -1   21.00    2.80
   2   5  -1   21.20    6.10
   2   5  -1   12.90    3.70
  -2  -5   1   16.90    3.50
  -2  -5   1   16.80    3.10
  -2  -5   1   22.10    3.20
  -2  -5   1   20.80    3.30
  -2  -5   1   22.10    3.00
  -2  -5   1   18.40    1.70
   1   5  -1 1675.83   68.59
   1   5  -1 1747.23   73.49
   1   5  -1 1838.92   71.99
   1   5  -1 1694.33   71.99
   1   5  -1 1740.33   71.99
   1   5  -1 1731.73   70.79
   1   5  -1 1742.13   69.89
   1   5  -1 1637.84   73.39
   1   5  -1 1761.62   69.59
  -1  -5   1 1770.22   71.09
  -1  -5   1 1741.23   69.29
  -1  -5   1 1846.52   69.89
  -1  -5   1 1743.33   70.09
   0   5  -1  423.96   20.50
   0   5  -1  418.36   19.30
   0   5  -1  412.36   19.90
   0   5  -1  448.36   23.20
   0   5  -1  424.66   24.20
   0   5  -1  424.26   19.50
   0   5  -1  438.86   21.30
   0  -5   1  430.96   20.80
   0  -5   1  430.36   20.40
   0  -5   1  414.56   19.10
   0  -5   1  443.76   20.70
  -1   5  -1 1342.27   56.09
  -1   5  -1 1311.67   56.49
  -1   5  -1 1344.47   56.99
  -1   5  -1 1330.87   55.59
  -1   5  -1 1314.57   55.59
  -1   5  -1 1271.07   53.59
  -1   5  -1 1460.55   56.89
  -1   5  -1 1360.56   60.29
  -1   5  -1 1389.66   57.29
   1  -5   1 1354.16   57.59
   1  -5   1 1380.56   56.09
   1  -5   1 1366.06   53.59
  -2   5  -1  150.78   13.50
  -2   5  -1  170.48   10.40
  -2   5  -1  160.28    8.10
  -2   5  -1  157.48   10.20
  -2   5  -1  160.38   11.20
  -2   5  -1  165.78   10.00
   2  -5   1  164.28    9.70
   2  -5   1  179.88   12.00
  -3   5  -1    2.50    4.90
  -3   5  -1    7.20    3.30
  -3   5  -1    4.80    2.30
  -3   5  -1    8.40    3.00
  -3   5  -1   10.50    2.00
  -3   5  -1    9.80    1.60
   3  -5   1   14.60    4.30
   3  -5   1    8.10    1.70
   3  -5   1   11.40    2.30
   3  -5   1    9.70    2.20
   3  -5   1   10.00    2.00
  -4   5  -1  535.05   28.30
  -4   5  -1  576.24   24.90
   4  -5   1  598.24   31.20
   4  -5   1  606.34   25.40
   4  -5   1  574.04   24.40
   4  -5   1  574.74   24.30
   4  -5   1  549.95   23.70
   4  -5   1  554.24   24.30
   4  -5   1  539.35   23.90
   4  -5   1  562.94   24.80
  -5   5  -1   38.70    4.80
  -5   5  -1   43.50    4.30
  -5   5  -1   44.10    3.70
  -5   5  -1   44.90    7.40
   5  -5   1   48.20    8.90
   5  -5   1   42.60    3.00
   5  -5   1   43.00    4.40
   5  -5   1   49.10    4.90
   5  -5   1   39.10    4.30
  -6   5  -1   95.99    5.70
  -6   5  -1  101.29   10.50
  -6   5  -1   93.89    6.00
  -6   5  -1   93.59    6.10
  -6   5  -1  102.09    7.20
   6  -5   1  101.49    6.90
   6  -5   1  106.19    7.30
   6  -5   1   95.29   11.80
   6  -5   1   95.99    6.80
   6  -5   1   98.09    6.30
   6  -5   1  100.19    6.40
   6  -5   1  101.79    6.60
   6  -5   1   95.59    4.90
  -7   5  -1   34.50    7.80
  -7   5  -1   55.69    5.20
  -7   5  -1   47.90    4.00
  -7   5  -1   49.90    3.90
  -7   5  -1   48.80    9.60
  -7   5  -1   54.29    4.40
   7  -5   1   55.79    5.30
   7  -5   1   51.79    4.50
   7  -5   1   49.30    4.20
   7  -5   1   37.80    9.10
   7  -5   1   49.40    4.70
   7  -5   1   53.29    4.20
  -8   5  -1    5.70    1.40
  -8   5  -1    5.40    1.60
  -8   5  -1    3.90    1.50
   8  -5   1    4.10    1.70
   8  -5   1    5.20    1.70
   8  -5   1    4.70    1.80
  -9   5  -1    3.90    1.80
  -9   5  -1    0.20    1.00
  -9   5  -1    0.30    0.90
   9  -5   1   -0.10    1.00
   9  -5   1   -0.20    0.80
   9  -5   1    0.20    1.00
  12   4  -1    1.80    0.90
  12   4  -1    3.20    2.30
 -12  -4   1    0.10    1.00
 -12  -4   1    0.70    1.10
 -12  -4   1    0.90    1.80
  11   4  -1  313.37   13.90
  11   4  -1  304.57   13.50
 -11  -4   1  294.27   18.00
 -11  -4   1  278.77   14.80
  10   4  -1   88.99   15.20
  10   4  -1   87.29    5.60
  10   4  -1   98.59    6.20
  10   4  -1   79.89    5.70
 -10  -4   1   96.09    9.10
 -10  -4   1  100.89    6.00
 -10  -4   1   84.89   10.60
 -10  -4   1   94.19    5.60
 -10  -4   1   86.59   10.50
 -10  -4   1   94.99   10.20
 -10  -4   1   99.19   11.50
 -10  -4   1   97.89    5.90
 -10  -4   1   92.39    8.90
   9   4  -1   69.59    4.60
   9   4  -1   62.79    4.90
   9   4  -1   69.79   13.90
   9   4  -1   61.59    8.80
   9   4  -1   46.70    8.70
  -9  -4   1   65.29    5.50
  -9  -4   1   67.89    7.40
  -9  -4   1   78.39    8.80
  -9  -4   1   50.39    8.20
  -9  -4   1   50.09    7.50
  -9  -4   1   67.79    4.50
  -9  -4   1   69.59    4.70
   8   4  -1  129.29   15.00
   8   4  -1  135.79    9.80
   8   4  -1  138.69    7.20
   8   4  -1  130.39    7.90
   8   4  -1  147.49   11.70
   8   4  -1  134.79   11.30
  -8  -4   1  142.49    7.50
  -8  -4   1  149.39    8.40
  -8  -4   1  135.69    7.40
  -8  -4   1  154.28   11.20
  -8  -4   1  154.38   10.70
  -8  -4   1  157.08   12.10
  -8  -4   1  141.19   11.50
  -8  -4   1  135.09    7.20
   7   4  -1  343.37   22.30
   7   4  -1  332.57   18.40
   7   4  -1  289.37   19.00
   7   4  -1  299.87   14.00
  -7  -4   1  325.77   14.90
  -7  -4   1  320.27   14.20
  -7  -4   1  316.47   18.00
  -7  -4   1  312.67   15.00
  -7  -4   1  333.77   17.80
  -7  -4   1  335.27   17.20
   6   4  -1   51.59    4.90
   6   4  -1   50.89    8.90
   6   4  -1   60.19    9.10
   6   4  -1   49.60    5.90
   6   4  -1   50.29    5.40
  -6  -4   1   62.49    5.70
  -6  -4   1   47.50    5.40
  -6  -4   1   44.60    5.30
  -6  -4   1   46.90    3.90
  -6  -4   1   45.00    5.10
  -6  -4   1   49.80    9.70
   5   4  -1  248.38   14.00
   5   4  -1  252.97   15.80
   5   4  -1  235.88   11.10
   5   4  -1  257.57   12.60
   5   4  -1  263.37   16.60
   5   4  -1  257.27   13.80
   5   4  -1  255.47   13.40
  -5  -4   1  260.87   13.60
  -5  -4   1  254.97   13.50
  -5  -4   1  231.98   11.30
  -5  -4   1  250.37   16.70
  -5  -4   1  243.38   13.50
  -5  -4   1  249.97   12.60
   4   4  -1   57.39    5.20
   4   4  -1   54.49    6.90
   4   4  -1   52.69    4.80
   4   4  -1   60.39    4.30
   4   4  -1   56.09    7.50
   4   4  -1   53.89    4.30
   4   4  -1   53.19    3.40
  -4  -4   1   55.79    4.40
  -4  -4   1   55.49    4.10
  -4  -4   1   58.39    3.60
  -4  -4   1   50.79    4.70
  -4  -4   1   51.59    4.50
  -4  -4   1   55.09    4.60
  -4  -4   1   50.69    7.10
   3   4  -1  119.29    5.90
   3   4  -1  104.89    8.20
   3   4  -1  122.69    8.80
   3   4  -1  120.79    7.60
   3   4  -1  121.99    7.20
   3   4  -1  120.09    9.20
   3   4  -1  117.49    7.20
  -3  -4   1  115.29    6.20
  -3  -4   1  121.59    8.80
  -3  -4   1  109.19   10.00
  -3  -4   1  112.99    6.90
  -3  -4   1  124.99    7.20
  -3  -4   1  116.19    7.10
  -3  -4   1  120.09    6.70
   2   4  -1   -0.40    1.20
   2   4  -1    1.70    1.10
   2   4  -1    2.40    1.60
   2   4  -1   -0.40    0.90
   2   4  -1    2.70    3.30
   2   4  -1   -0.20    1.20
   2   4  -1    2.10    1.80
   2   4  -1    0.70    1.80
  -2  -4   1    2.00    1.40
  -2  -4   1   -0.90    1.10
  -2  -4   1   -0.80    1.70
  -2  -4   1    1.70    2.50
  -2  -4   1    2.50    1.40
  -2  -4   1    1.00    1.20
  -2  -4   1    1.80    0.80
   1   4  -1 1185.98   47.30
   1   4  -1 1165.28   46.30
   1   4  -1 1098.69   49.10
   1   4  -1 1091.59   45.60
   1   4  -1 1161.78   48.00
   1   4  -1 1172.88   48.20
   1   4  -1 1179.58   46.70
   1   4  -1 1116.29   48.40
   1   4  -1 1154.58   47.40
   1   4  -1 1189.38   49.30
  -1  -4   1 1159.88   46.80
  -1  -4   1 1124.09   49.20
  -1  -4   1 1172.88   46.30
  -1  -4   1 1132.99   47.40
  -1  -4   1 1195.88   47.90
  -1  -4   1 1183.38   46.60
   0   4  -1    5.20    1.70
   0   4  -1    4.80    2.10
   0   4  -1    5.50    2.30
   0   4  -1    4.20    1.90
   0   4  -1    5.40    1.20
   0   4  -1    5.00    1.60
   0   4  -1    1.00    2.10
   0   4  -1    5.10    1.80
   0  -4   1    4.00    3.30
   0  -4   1    6.30    1.50
   0  -4   1    6.40    1.60
   0  -4   1    5.60    1.90
   0  -4   1    6.80    1.30
   0  -4   1    4.80    2.00
   0  -4   1    5.90    2.10
  -1   4  -1  514.65   23.80
  -1   4  -1  597.24   24.70
  -1   4  -1  552.04   24.50
  -1   4  -1  532.55   24.00
  -1   4  -1  545.75   27.10
   1  -4   1  564.04   24.30
   1  -4   1  541.35   22.60
  -2   4  -1   61.59    5.80
  -2   4  -1   64.29    5.20
  -2   4  -1   56.19    3.90
  -2   4  -1   52.79    3.60
  -2   4  -1   56.79    3.60
  -2   4  -1   60.59    7.30
  -2   4  -1   59.39    4.70
  -2   4  -1   55.39    4.90
   2  -4   1   53.29    2.70
   2  -4   1   55.09    4.60
   2  -4   1   64.09    5.80
   2  -4   1   56.29    5.70
   2  -4   1   62.79    6.10
  -3   4  -1    1.50    1.30
  -3   4  -1   -3.20    3.80
  -3   4  -1    0.80    2.20
  -3   4  -1    1.50    1.60
  -3   4  -1    4.60    3.60
  -3   4  -1    5.00    2.30
   3  -4   1   -3.60    1.90
   3  -4   1   -2.70    3.40
   3  -4   1    2.90    1.50
   3  -4   1    2.70    2.30
  -4   4  -1    4.90    5.10
  -4   4  -1    7.60    2.60
  -4   4  -1    8.80    1.80
  -4   4  -1   10.50    3.60
  -4   4  -1    8.70    1.50
  -4   4  -1   11.60    3.50
  -4   4  -1    7.30    2.30
   4  -4   1    8.20    1.80
   4  -4   1    9.90    2.00
   4  -4   1    6.70    1.80
   4  -4   1    9.10    3.60
   4  -4   1    6.20    1.60
   4  -4   1   10.80    4.00
  -5   4  -1  447.76   23.40
  -5   4  -1  414.86   21.90
  -5   4  -1  410.96   20.40
  -5   4  -1  434.56   18.40
  -5   4  -1  420.86   30.20
  -5   4  -1  382.86   22.70
   5  -4   1  438.56   18.90
   5  -4   1  463.55   20.60
   5  -4   1  460.75   22.20
   5  -4   1  424.66   19.80
   5  -4   1  440.26   25.40
   5  -4   1  414.26   18.90
   5  -4   1  418.36   18.00
   5  -4   1  409.96   21.40
  -6   4  -1  205.68   15.50
  -6   4  -1  250.17   16.80
  -6   4  -1  248.28   12.20
  -6   4  -1  219.68   14.10
  -6   4  -1  228.78   11.30
  -6   4  -1  264.57   12.90
  -6   4  -1  247.28   11.80
   6  -4   1  247.78   12.70
   6  -4   1  257.87   12.20
   6  -4   1  248.88   18.50
   6  -4   1  257.47   12.30
   6  -4   1  237.38   12.70
   6  -4   1  257.27   11.40
   6  -4   1  258.07   13.20
   6  -4   1  262.67   12.50
  -7   4  -1  137.49    7.50
  -7   4  -1  147.29   10.90
  -7   4  -1  120.59    7.10
  -7   4  -1  125.69    6.90
  -7   4  -1  118.49   11.90
   7  -4   1  133.39    7.50
   7  -4   1  132.99    7.80
   7  -4   1  115.29    5.80
   7  -4   1  129.09    7.50
   7  -4   1   97.29   12.40
   7  -4   1  129.09    8.30
   7  -4   1  133.19    8.20
  -8   4  -1   56.89    4.40
  -8   4  -1   53.89    4.00
  -8   4  -1   57.69    4.30
  -8   4  -1   59.59    5.30
   8  -4   1   49.90    4.10
   8  -4   1   56.19    4.30
   8  -4   1   54.79    5.10
   8  -4   1   60.59    5.10
   8  -4   1   57.59    4.60
  -9   4  -1   65.89    4.40
  -9   4  -1   45.50    3.60
  -9   4  -1   60.59    4.30
  -9   4  -1   51.79    4.90
   9  -4   1   67.39    4.80
   9  -4   1   64.49    4.50
   9  -4   1   53.69    4.20
 -10   4  -1    0.80    1.30
 -10   4  -1   -0.20    0.90
  10  -4   1    1.60    1.00
  10  -4   1    2.60    1.10
  10  -4   1    2.10    1.00
  12   3  -1    4.00    1.90
  12   3  -1    7.80    1.20
 -12  -3   1    7.10    2.50
 -12  -3   1    8.00    1.80
 -12  -3   1    7.20    1.70
 -12  -3   1    9.10    1.60
  11   3  -1    3.40    1.30
  11   3  -1    6.10    1.80
  11   3  -1    4.20    1.30
  11   3  -1    5.20    1.40
 -11  -3   1    4.90    1.50
 -11  -3   1    2.70    1.90
 -11  -3   1    0.40    3.20
 -11  -3   1    5.30    2.40
  10   3  -1    7.60    2.20
  10   3  -1    3.90    1.60
  10   3  -1   -4.10    9.70
 -10  -3   1    3.30    1.50
 -10  -3   1    4.50    6.10
 -10  -3   1    3.30    1.60
 -10  -3   1    5.80    4.30
 -10  -3   1    6.70    1.80
 -10  -3   1    4.20    3.00
 -10  -3   1    2.40    4.20
 -10  -3   1    3.30    3.50
   9   3  -1   57.59    4.50
   9   3  -1   44.70   11.10
   9   3  -1   54.59    4.20
   9   3  -1   69.99   10.00
   9   3  -1   49.70    4.00
   9   3  -1   38.00    6.60
  -9  -3   1   61.59    5.20
  -9  -3   1   50.09    8.20
  -9  -3   1   60.39    4.30
  -9  -3   1   55.49    6.90
  -9  -3   1   47.40    8.30
  -9  -3   1   56.69    4.10
  -9  -3   1   45.50    7.20
   8   3  -1    4.20    2.90
   8   3  -1    0.20    1.10
   8   3  -1    1.60    5.90
   8   3  -1   -0.10    0.90
   8   3  -1    1.10    2.40
   8   3  -1   -3.10    2.90
   8   3  -1    0.70    1.20
  -8  -3   1   -0.30    0.90
  -8  -3   1    0.10    1.00
  -8  -3   1    2.20    2.60
  -8  -3   1    1.70    2.10
  -8  -3   1    0.00    1.20
  -8  -3   1    5.10    3.10
  -8  -3   1   -0.90    2.30
  -8  -3   1    0.90    1.10
   7   3  -1  473.25   24.60
   7   3  -1  459.75   27.40
   7   3  -1  509.05   24.80
   7   3  -1  460.05   22.90
  -7  -3   1  473.85   23.50
  -7  -3   1  477.05   26.50
  -7  -3   1  473.55   24.40
  -7  -3   1  439.36   20.00
  -7  -3   1  503.35   21.10
  -7  -3   1  492.65   23.40
   6   3  -1   -1.80    1.90
   6   3  -1    1.60    1.80
   6   3  -1   -0.30    4.80
   6   3  -1    0.00    1.90
   6   3  -1    1.60    4.90
   6   3  -1   -0.60    5.90
  -6  -3   1    0.80    1.70
  -6  -3   1    0.20    0.70
  -6  -3   1    1.30    1.40
  -6  -3   1    7.10    8.20
  -6  -3   1   -0.20    1.40
  -6  -3   1    3.30    2.10
   5   3  -1   29.70    4.60
   5   3  -1   24.80    3.00
   5   3  -1   23.00    4.50
   5   3  -1   27.60    4.10
   5   3  -1   25.60    5.70
   5   3  -1   16.30    4.70
  -5  -3   1   22.10    3.70
  -5  -3   1   24.60    3.90
  -5  -3   1   22.50    5.70
  -5  -3   1   22.30    3.50
  -5  -3   1   24.40    3.50
  -5  -3   1   18.10    1.80
   4   3  -1  512.95   22.70
   4   3  -1  484.15   23.70
   4   3  -1  542.85   22.70
   4   3  -1  492.15   24.70
   4   3  -1  513.85   20.80
   4   3  -1  495.15   24.10
   4   3  -1  536.15   22.60
  -4  -3   1  517.35   22.60
  -4  -3   1  489.05   20.70
  -4  -3   1  486.25   22.40
  -4  -3   1  512.45   21.80
  -4  -3   1  473.15   24.30
  -4  -3   1  488.75   22.30
  -4  -3   1  473.35   25.40
  -4  -3   1  481.25   21.50
   3   3  -1  937.31   38.80
   3   3  -1  910.91   38.00
   3   3  -1  919.41   39.00
   3   3  -1  933.61   37.00
   3   3  -1  866.81   36.90
   3   3  -1  913.51   37.50
   3   3  -1  956.10   37.50
  -3  -3   1  848.42   38.90
  -3  -3   1  897.21   37.40
  -3  -3   1  887.61   39.70
  -3  -3   1  949.51   37.40
  -3  -3   1  927.31   36.80
  -3  -3   1  882.81   37.50
  -3  -3   1  880.11   37.10
   2   3  -1  570.14   23.90
   2   3  -1  584.34   25.00
   2   3  -1  537.45   25.50
   2   3  -1  559.74   24.10
   2   3  -1  548.35   23.30
   2   3  -1  569.24   25.10
   2   3  -1  565.44   23.90
   2   3  -1  581.34   25.30
  -2  -3   1  535.45   23.60
  -2  -3   1  544.55   23.70
  -2  -3   1  575.24   25.60
  -2  -3   1  574.54   25.10
  -2  -3   1  581.14   24.50
  -2  -3   1  581.84   23.90
  -2  -3   1  584.54   23.80
   1   3  -1  321.37   14.70
   1   3  -1  318.97   14.20
   1   3  -1  330.67   14.80
   1   3  -1  326.07   15.80
   1   3  -1  330.57   13.90
   1   3  -1  343.77   15.40
  -1  -3   1  311.47   14.70
  -1  -3   1  345.17   14.60
  -1  -3   1  345.47   15.30
  -1  -3   1  317.57   15.90
  -1  -3   1  329.07   14.20
  -1  -3   1  319.37   14.30
  -1  -3   1  344.17   13.60
   0   3  -1 3752.72  146.49
   0   3  -1 3585.14  147.19
   0   3  -1 3816.82  147.19
   0   3  -1 3893.91  146.99
  -1   3  -1 1896.01   74.89
  -1   3  -1 1921.91   74.89
  -1   3  -1 1937.71   75.19
  -1   3  -1 1874.31   75.09
  -1   3  -1 1881.91   77.29
   1  -3   1 1867.81   75.19
   1  -3   1 1958.80   75.29
   1  -3   1 1855.41   76.19
   1  -3   1 1843.52   75.49
   1  -3   1 1996.90   73.89
   1  -3   1 1779.32   74.19
  -2   3  -1  119.89    9.00
  -2   3  -1  107.69    5.60
  -2   3  -1  108.09    5.90
  -2   3  -1  102.99    6.60
  -2   3  -1  108.89    6.70
  -2   3  -1  108.19    6.90
  -2   3  -1  108.79    6.00
   2  -3   1  118.99    7.00
   2  -3   1  116.49    7.10
   2  -3   1  100.09    4.90
   2  -3   1  106.29    7.60
   2  -3   1  108.59    6.30
   2  -3   1  102.89    4.90
  -3   3  -1   47.30    3.70
  -3   3  -1   50.79    4.50
  -3   3  -1   49.60    4.20
  -3   3  -1   53.29    5.50
  -3   3  -1   48.80    3.00
  -3   3  -1   53.89    4.70
  -3   3  -1   47.80    7.30
   3  -3   1   49.70    5.30
   3  -3   1   52.39    5.30
   3  -3   1   43.90    3.60
   3  -3   1   51.39    5.10
  -4   3  -1  656.93   29.40
  -4   3  -1  613.04   28.20
  -4   3  -1  636.04   26.00
  -4   3  -1  592.24   28.60
  -4   3  -1  628.54   27.40
   4  -3   1  673.43   31.40
   4  -3   1  589.74   29.00
   4  -3   1  692.13   29.60
  -5   3  -1   96.19    8.30
  -5   3  -1   72.99    7.60
  -5   3  -1   81.49    5.00
  -5   3  -1   77.69    6.90
  -5   3  -1   73.49   11.80
  -5   3  -1   64.99    7.00
   5  -3   1   90.09    8.00
   5  -3   1   68.49    4.70
  -6   3  -1   34.60    6.20
  -6   3  -1   44.10    6.90
  -6   3  -1   43.20    3.40
  -6   3  -1   41.70    5.20
  -6   3  -1   37.20    7.20
  -6   3  -1   48.20    4.00
   6  -3   1   45.90    3.60
   6  -3   1   44.60    6.80
   6  -3   1   40.60    4.10
   6  -3   1   46.70    4.20
   6  -3   1   42.00    3.80
   6  -3   1   40.00    3.80
   6  -3   1   34.10    4.50
   6  -3   1   39.10    7.70
   6  -3   1   44.20    3.10
  -7   3  -1   65.09    5.00
  -7   3  -1   65.29    9.00
  -7   3  -1   83.49    5.90
  -7   3  -1   74.79    7.90
   7  -3   1   64.19    7.30
   7  -3   1   70.09    5.30
   7  -3   1   73.49    5.20
   7  -3   1   75.29    5.80
   7  -3   1   78.59    5.90
   7  -3   1   67.59    4.20
   7  -3   1   74.09    5.00
   7  -3   1   73.19   14.90
  -8   3  -1   -1.60    3.90
  -8   3  -1    2.90    2.30
  -8   3  -1    5.20    1.70
   8  -3   1    3.80    1.70
   8  -3   1    5.20    5.40
   8  -3   1    4.10    1.80
   8  -3   1    4.90    1.70
   8  -3   1    4.20    1.90
  -9   3  -1   11.50    2.70
  -9   3  -1   10.50    1.80
  -9   3  -1   11.70    2.70
  -9   3  -1    8.20    2.70
   9  -3   1   12.70    2.30
   9  -3   1   14.20    2.60
   9  -3   1    9.10    2.30
   9  -3   1   10.80    2.00
 -10   3  -1   -0.20    1.00
 -10   3  -1    0.60    1.10
 -10   3  -1    1.10    0.80
 -10   3  -1    1.10    1.60
  10  -3   1    0.40    1.70
  10  -3   1    0.80    2.00
  10  -3   1    0.30    0.90
  12   2  -1  101.49    5.50
  12   2  -1  114.59    6.40
 -12  -2   1  120.49    5.80
 -12  -2   1  117.79    6.00
 -12  -2   1  126.09    6.20
  11   2  -1   70.39    5.70
  11   2  -1   81.39    5.60
  11   2  -1   81.19    4.70
 -11  -2   1   67.49    8.30
 -11  -2   1   75.19    4.70
 -11  -2   1   76.29    5.10
 -11  -2   1   81.49    5.10
  10   2  -1    0.80    1.60
  10   2  -1    0.90    1.10
  10   2  -1    1.30    9.80
  10   2  -1    1.80    1.30
  10   2  -1    1.00    1.20
 -10  -2   1    1.70    1.30
 -10  -2   1    1.20    4.90
 -10  -2   1    4.20    8.80
 -10  -2   1    3.40    2.90
 -10  -2   1    2.70    8.00
 -10  -2   1    1.30    1.50
 -10  -2   1    3.40    2.10
   9   2  -1   40.10    3.60
   9   2  -1   33.30    3.30
   9   2  -1   39.20    3.60
   9   2  -1   12.60   14.90
   9   2  -1   39.30    3.40
  -9  -2   1   43.80    3.50
  -9  -2   1   40.80    7.50
  -9  -2   1   39.90    4.40
  -9  -2   1   45.30    7.10
  -9  -2   1   51.99    8.00
  -9  -2   1   43.20    3.60
  -9  -2   1   39.50    3.70
  -9  -2   1   41.10   11.20
   8   2  -1  317.17   14.90
   8   2  -1  315.67   22.60
   8   2  -1  327.77   18.00
   8   2  -1  303.37   17.90
   8   2  -1  303.37   19.50
   8   2  -1  303.17   15.00
  -8  -2   1  346.67   20.40
  -8  -2   1  347.87   15.80
  -8  -2   1  342.77   18.50
  -8  -2   1  305.47   19.40
  -8  -2   1  330.07   14.40
  -8  -2   1  328.97   14.60
   7   2  -1    7.00    1.60
   7   2  -1    6.80    1.40
   7   2  -1    5.60    5.60
   7   2  -1    3.60    2.90
   7   2  -1    5.80    2.60
  -7  -2   1    7.20    2.60
  -7  -2   1    7.80    3.10
  -7  -2   1    5.40    1.40
  -7  -2   1    8.40    1.90
  -7  -2   1    6.40    3.10
  -7  -2   1    8.80    2.00
  -7  -2   1    6.90    2.90
   6   2  -1    8.50    5.50
   6   2  -1    9.70    2.80
   6   2  -1   18.40    4.10
   6   2  -1   11.80    4.70
   6   2  -1   10.40    3.70
   6   2  -1   17.60    4.10
  -6  -2   1   11.40    7.00
  -6  -2   1   13.30    3.40
  -6  -2   1   13.60    3.00
  -6  -2   1   13.90    2.20
  -6  -2   1   13.80    3.70
  -6  -2   1   14.80    1.90
  -6  -2   1   20.50    3.50
   5   2  -1 1340.67   52.29
   5   2  -1 1176.18   54.49
   5   2  -1 1322.97   53.49
   5   2  -1 1194.08   51.79
   5   2  -1 1300.87   55.69
   5   2  -1 1243.98   52.99
  -5  -2   1 1270.57   52.79
  -5  -2   1 1161.68   49.90
  -5  -2   1 1263.57   53.19
  -5  -2   1 1311.47   52.29
  -5  -2   1 1307.47   52.19
  -5  -2   1 1308.17   55.89
   4   2  -1  248.58   13.20
   4   2  -1  252.57   14.10
   4   2  -1  247.38   13.10
   4   2  -1  270.67   12.50
   4   2  -1  238.68   14.40
   4   2  -1  261.87   13.00
  -4  -2   1  280.67   15.00
  -4  -2   1  264.47   12.60
  -4  -2   1  266.57   12.40
  -4  -2   1  248.48   12.70
  -4  -2   1  248.18   11.30
  -4  -2   1  255.87   13.00
   3   2  -1   91.49    6.00
   3   2  -1   92.59    6.00
   3   2  -1  101.29    5.90
   3   2  -1   94.69    6.60
   3   2  -1   85.99    6.90
   3   2  -1  101.09    5.80
  -3  -2   1   93.79    5.80
  -3  -2   1  100.99    7.00
  -3  -2   1   87.69    5.70
  -3  -2   1   94.99    5.20
  -3  -2   1   92.29    5.60
  -3  -2   1   96.89    5.40
   2   2  -1   20.50    2.70
   2   2  -1   22.90    2.00
   2   2  -1   27.20    4.00
   2   2  -1   22.70    2.70
   2   2  -1   23.40    2.30
   2   2  -1   24.80    2.80
   2   2  -1   20.70    2.20
  -2  -2   1   24.40    2.90
  -2  -2   1   21.50    1.90
  -2  -2   1   24.20    2.20
  -2  -2   1   22.20    2.40
  -2  -2   1   22.80    3.40
  -2  -2   1   20.70    2.30
  -2  -2   1   24.00    2.30
   1   2  -1  115.09    5.90
   1   2  -1  105.59    5.80
   1   2  -1  112.89    5.50
   1   2  -1  122.39    6.60
   1   2  -1  117.49    6.30
   1   2  -1  123.49    6.00
   1   2  -1  120.19    6.50
   1   2  -1  114.69    7.50
  -1  -2   1  126.49    6.70
  -1  -2   1  120.49    6.00
  -1  -2   1  119.99    5.80
  -1  -2   1  116.99    6.30
  -1  -2   1  120.29    5.50
   0   2  -1 1810.42   72.09
   0   2  -1 1868.41   72.49
   0   2  -1 1810.02   72.79
   0   2  -1 1835.62   71.79
   0   2  -1 1936.81   73.39
   0   2  -1 1849.71   72.79
   0   2  -1 1852.31   72.39
   0  -2   1 1864.21   73.19
   0  -2   1 1787.22   72.09
  -1   2  -1  725.93   28.70
  -1   2  -1  716.03   28.70
  -1   2  -1  710.93   28.40
  -1   2  -1  740.53   30.40
  -1   2  -1  686.13   28.70
   1  -2   1  721.33   28.70
   1  -2   1  682.53   29.60
   1  -2   1  674.73   28.90
   1  -2   1  711.63   29.20
   1  -2   1  715.33   29.00
   1  -2   1  696.93   27.80
  -2   2  -1 1345.77   52.09
  -2   2  -1 1336.37   54.39
  -2   2  -1 1304.57   51.89
  -2   2  -1 1281.07   51.59
  -2   2  -1 1310.57   50.79
  -2   2  -1 1265.27   51.49
  -2   2  -1 1285.17   51.19
   2  -2   1 1236.68   50.39
   2  -2   1 1307.47   52.89
   2  -2   1 1291.07   51.89
   2  -2   1 1310.27   52.19
   2  -2   1 1313.17   53.19
   2  -2   1 1258.17   52.19
  -3   2  -1   54.09    6.10
  -3   2  -1   51.19    4.70
  -3   2  -1   52.19    3.70
  -3   2  -1   49.80    4.10
   3  -2   1   52.09    4.50
   3  -2   1   55.69    4.70
  -4   2  -1  886.51   42.20
  -4   2  -1  930.71   36.00
  -4   2  -1  902.01   38.20
  -4   2  -1  884.61   38.10
  -4   2  -1  854.81   37.20
  -4   2  -1  907.51   38.90
  -4   2  -1  870.01   38.50
   4  -2   1  948.41   40.40
   4  -2   1  857.01   38.40
   4  -2   1  916.21   38.90
  -5   2  -1  453.45   19.80
  -5   2  -1  498.15   23.40
  -5   2  -1  509.45   28.10
  -5   2  -1  476.45   22.80
  -5   2  -1  478.55   21.80
  -5   2  -1  422.46   22.40
   5  -2   1  481.75   23.40
   5  -2   1  462.95   24.60
  -6   2  -1   65.59    7.00
  -6   2  -1   71.49    6.30
  -6   2  -1   61.69   11.20
  -6   2  -1   68.59    4.70
  -6   2  -1   63.69    7.40
   6  -2   1   72.39    4.70
   6  -2   1   67.29    4.70
   6  -2   1   63.49    4.90
   6  -2   1   80.79    5.40
   6  -2   1   65.79    4.40
   6  -2   1   76.49    8.30
   6  -2   1   63.29    8.00
  -7   2  -1    2.40    1.50
  -7   2  -1    3.90    2.70
  -7   2  -1    1.00    3.00
  -7   2  -1    4.10    3.40
  -7   2  -1    0.30    1.10
  -7   2  -1    2.00    1.20
   7  -2   1    7.00    4.10
   7  -2   1    4.10    1.80
   7  -2   1   -0.40    4.10
   7  -2   1    1.40    1.00
   7  -2   1    1.20    1.20
  -8   2  -1   -1.30    4.30
  -8   2  -1    2.00    1.40
  -8   2  -1    3.80    1.40
  -8   2  -1    3.40    3.20
  -8   2  -1    0.20    3.50
  -8   2  -1    4.70    2.10
   8  -2   1    5.20    1.70
   8  -2   1    2.70    1.50
   8  -2   1    1.70    4.10
   8  -2   1    3.70    4.70
   8  -2   1    2.50    1.80
   8  -2   1    3.00    1.60
   8  -2   1    3.90    1.90
   8  -2   1    2.70    1.00
  -9   2  -1    0.90    3.60
  -9   2  -1    4.40    1.50
  -9   2  -1    1.10    1.80
  -9   2  -1    1.60    1.30
  -9   2  -1    1.30    1.10
  -9   2  -1    7.20    5.00
   9  -2   1    2.10    1.30
   9  -2   1    3.50    1.80
   9  -2   1    3.60    1.80
   9  -2   1    3.60    1.50
 -10   2  -1    1.20    1.10
 -10   2  -1   -1.30    1.50
 -10   2  -1   -0.60    1.00
 -10   2  -1    0.80    1.20
  10  -2   1    1.20    1.40
  10  -2   1    1.10    2.00
  10  -2   1   -0.10    1.10
 -11   2  -1    0.40    0.90
 -11   2  -1    0.60    0.90
  11  -2   1    0.70    0.90
  11  -2   1   -0.20    0.70
  11  -2   1   -0.40    0.90
  12   1  -1   40.80    3.10
  12   1  -1   40.60    2.90
 -12  -1   1   41.90    3.00
 -12  -1   1   36.80    2.90
 -12  -1   1   44.90    2.80
  11   1  -1    3.40    1.50
  11   1  -1    3.30    1.00
  11   1  -1    2.90    2.20
 -11  -1   1    2.90    1.30
 -11  -1   1    2.20    2.00
 -11  -1   1    2.30    1.20
  10   1  -1  107.09    6.10
  10   1  -1   92.79    6.20
  10   1  -1  111.59    6.70
  10   1  -1  106.59    6.20
  10   1  -1  110.19   14.70
  10   1  -1  113.29    7.10
 -10  -1   1  115.89    6.60
 -10  -1   1   97.29    9.50
 -10  -1   1  121.19    6.70
 -10  -1   1  112.19    7.60
   9   1  -1  303.77   14.20
   9   1  -1  301.87   14.00
   9   1  -1  336.87   23.20
   9   1  -1  282.27   14.40
   9   1  -1  313.47   14.50
   9   1  -1  276.67   20.20
  -9  -1   1  319.07   19.50
  -9  -1   1  278.97   20.10
  -9  -1   1  303.37   13.90
  -9  -1   1  297.77   20.20
  -9  -1   1  305.27   14.30
  -9  -1   1  320.87   15.50
  -9  -1   1  327.67   18.60
   8   1  -1    0.00    3.30
   8   1  -1    3.70    1.30
   8   1  -1    3.80    3.50
   8   1  -1    5.30    6.70
   8   1  -1    7.00    1.70
  -8  -1   1    8.00    2.30
  -8  -1   1    8.50    4.50
  -8  -1   1    6.50    3.60
  -8  -1   1    3.80    3.10
  -8  -1   1    6.30    1.70
  -8  -1   1    6.40    1.60
  -8  -1   1    5.70    2.10
   7   1  -1  153.98   10.40
   7   1  -1  145.29    8.10
   7   1  -1  141.59   10.30
   7   1  -1  153.78    7.90
   7   1  -1  157.98   13.80
  -7  -1   1  149.59    9.80
  -7  -1   1  135.79    7.80
  -7  -1   1  135.99   10.80
  -7  -1   1  165.28    9.50
  -7  -1   1  135.49   10.00
  -7  -1   1  142.99   10.10
   6   1  -1  155.18   10.10
   6   1  -1  154.58   10.90
   6   1  -1  161.08   10.10
   6   1  -1  160.88   12.60
  -6  -1   1  151.68    9.70
  -6  -1   1  157.18    9.40
  -6  -1   1  150.68    8.00
  -6  -1   1  154.68   10.80
  -6  -1   1  149.59   10.30
   5   1  -1    5.50    3.20
   5   1  -1    9.50    2.80
   5   1  -1    9.60    4.00
   5   1  -1    6.50    2.60
   5   1  -1    4.20    1.40
   5   1  -1    9.20    2.40
  -5  -1   1    8.50    2.50
  -5  -1   1    7.60    4.60
  -5  -1   1    4.90    1.10
  -5  -1   1    7.10    2.00
  -5  -1   1    7.30    2.20
  -5  -1   1   10.50    2.80
   4   1  -1 1325.17   54.99
   4   1  -1 1392.36   55.89
   4   1  -1 1385.86   55.79
   4   1  -1 1343.57   57.39
   4   1  -1 1331.57   56.69
  -4  -1   1 1392.26   55.39
  -4  -1   1 1385.16   54.89
  -4  -1   1 1273.97   56.49
  -4  -1   1 1371.16   54.69
  -4  -1   1 1348.97   57.19
   3   1  -1  284.07   12.90
   3   1  -1  248.68   12.00
   3   1  -1  259.47   12.70
   3   1  -1  269.97   13.00
   3   1  -1  269.87   14.00
   3   1  -1  266.37   13.50
  -3  -1   1  279.57   12.30
  -3  -1   1  264.57   12.20
  -3  -1   1  243.18   11.20
  -3  -1   1  279.97   12.60
  -3  -1   1  260.07   13.60
  -3  -1   1  282.67   12.90
   2   1  -1    2.70    1.80
   2   1  -1    4.40    1.40
   2   1  -1    4.30    1.40
   2   1  -1    1.50    1.10
   2   1  -1    2.90    1.10
  -2  -1   1    4.30    1.30
  -2  -1   1    5.00    1.10
  -2  -1   1    2.30    1.30
  -2  -1   1    4.30    1.30
  -2  -1   1    4.50    1.10
   1   1  -1 2830.72  110.59
   0   1  -1  112.39    6.00
   0   1  -1  127.59    5.10
   0   1  -1  130.19    5.50
   0   1  -1  128.59    5.20
   0   1  -1  123.49    5.30
   0   1  -1  125.09    5.50
   0  -1   1  127.29    5.50
   0  -1   1  124.69    5.30
   0  -1   1  122.39    5.80
   0  -1   1  127.09    5.80
   0  -1   1  125.39    5.20
   0  -1   1  121.49    5.30
   0  -1   1  126.39    5.90
   0  -1   1  124.29    5.40
  -1   1  -1  276.17   12.20
  -1   1  -1  263.47   11.00
   1  -1   1  266.97   11.20
   1  -1   1  259.07   11.50
   1  -1   1  271.77   11.00
   1  -1   1  277.17   11.80
   1  -1   1  262.57   11.90
  -2   1  -1  393.46   16.20
  -2   1  -1  344.37   15.40
  -2   1  -1  394.76   14.90
  -2   1  -1  387.46   15.00
  -2   1  -1  364.76   15.70
  -2   1  -1  376.26   16.10
   2  -1   1  384.56   17.00
   2  -1   1  373.86   15.10
   2  -1   1  382.26   16.10
   2  -1   1  377.36   16.30
   2  -1   1  375.16   16.10
   2  -1   1  385.96   17.00
  -3   1  -1 1401.26   58.89
  -3   1  -1 1512.25   59.59
  -3   1  -1 1444.96   58.09
  -3   1  -1 1508.75   58.99
  -3   1  -1 1550.74   59.79
   3  -1   1 1515.55   60.59
   3  -1   1 1474.45   59.89
   3  -1   1 1499.95   58.09
   3  -1   1 1483.35   60.59
   3  -1   1 1443.46   59.49
  -4   1  -1   69.19    5.40
  -4   1  -1   75.19    5.20
  -4   1  -1   70.79    3.80
  -4   1  -1   65.59    4.90
  -4   1  -1   69.49    4.10
   4  -1   1   80.19    6.10
   4  -1   1   77.39    6.10
   4  -1   1   69.99    4.00
   4  -1   1   72.89    6.20
  -5   1  -1   61.39    5.00
  -5   1  -1   64.99    5.70
  -5   1  -1   49.99    4.90
  -5   1  -1   53.09    7.50
  -5   1  -1   52.79    3.90
   5  -1   1   63.69    6.30
   5  -1   1   52.79    2.60
   5  -1   1   61.89    6.30
   5  -1   1   49.40    6.50
  -6   1  -1  297.07   13.70
  -6   1  -1  305.97   17.10
  -6   1  -1  309.37   15.90
  -6   1  -1  300.17   16.60
  -6   1  -1  317.17   21.50
   6  -1   1  305.17   14.50
   6  -1   1  301.97   13.80
   6  -1   1  288.97   13.60
   6  -1   1  267.57   14.60
   6  -1   1  326.57   17.80
   6  -1   1  351.26   18.90
  -7   1  -1  -13.00    6.60
  -7   1  -1    2.10    2.40
  -7   1  -1    0.00    3.80
  -7   1  -1   -0.20    1.10
  -7   1  -1   -0.40    2.10
  -7   1  -1    1.70    2.70
   7  -1   1   -1.40    0.90
   7  -1   1    0.20    3.80
   7  -1   1    0.50    2.80
   7  -1   1   -0.80    1.00
   7  -1   1    0.00    0.80
  -8   1  -1  633.84   25.60
  -8   1  -1  604.04   32.90
  -8   1  -1  530.45   25.90
  -8   1  -1  596.64   31.30
  -8   1  -1  586.14   24.10
  -8   1  -1  570.44   30.10
  -8   1  -1  505.65   24.60
   8  -1   1  567.14   24.60
   8  -1   1  578.74   25.40
   8  -1   1  574.14   29.00
   8  -1   1  576.14   23.90
   8  -1   1  553.64   31.70
   8  -1   1  561.44   24.80
   8  -1   1  587.84   25.70
  -9   1  -1   10.20    1.90
  -9   1  -1   11.60    2.20
  -9   1  -1    3.70    3.30
  -9   1  -1   16.10    4.90
  -9   1  -1   16.00    6.50
   9  -1   1   10.50    2.10
   9  -1   1    9.70    2.10
   9  -1   1    9.40    1.70
   9  -1   1   11.40    2.40
   9  -1   1    8.10    2.20
   9  -1   1   10.40    6.50
 -10   1  -1   12.70    2.00
 -10   1  -1   14.40    2.10
 -10   1  -1   13.40    5.00
 -10   1  -1    7.50    2.10
 -10   1  -1   14.40    3.10
  10  -1   1   11.00    2.20
  10  -1   1    9.70    2.20
  10  -1   1   10.70    2.30
  10  -1   1   11.50    2.10
 -11   1  -1   49.40    4.40
 -11   1  -1   48.90    3.60
 -11   1  -1   49.50    4.00
 -11   1  -1   45.70    3.30
  11  -1   1   45.90    3.10
  11  -1   1   49.10    3.50
  11   0  -1    2.30    1.10
  11   0  -1    1.20    1.50
 -11   0   1    3.30    1.80
 -11   0   1    4.20    1.30
 -11   0   1    2.50    1.20
 -11   0   1    4.10    1.50
  10   0  -1   25.70    2.70
  10   0  -1   23.40    2.80
  10   0  -1   23.80    2.40
  10   0  -1   22.90    3.20
 -10   0   1   22.90    2.80
 -10   0   1   23.60    2.80
 -10   0   1   23.80    3.70
   9   0  -1    9.40    2.10
   9   0  -1    8.00    2.00
   9   0  -1    1.50    7.70
   9   0  -1    8.30    1.80
   9   0  -1    8.30    2.20
   9   0  -1    9.00    1.90
   9   0  -1   10.60    6.20
  -9   0   1    4.70    4.70
  -9   0   1   -5.80    7.20
  -9   0   1    9.20    2.70
  -9   0   1    8.40    1.90
  -9   0   1   14.20    4.60
  -9   0   1    8.70    3.70
  -9   0   1    8.20    2.00
   8   0  -1   10.60    2.20
   8   0  -1    9.60    2.10
   8   0  -1    6.10    1.60
   8   0  -1   14.40    7.20
   8   0  -1   11.00    5.20
   8   0  -1   10.60    2.10
  -8   0   1   12.60    4.60
  -8   0   1    8.40    1.90
  -8   0   1   10.40    2.10
  -8   0   1   11.90    5.30
  -8   0   1    6.20    3.90
  -8   0   1   10.90    2.70
   7   0  -1   46.70    7.30
   7   0  -1   54.09    5.50
   7   0  -1   46.80    4.00
   7   0  -1   56.49    9.60
   7   0  -1   42.10    3.50
  -7   0   1   46.20    3.50
  -7   0   1   46.50    5.60
  -7   0   1   45.30    3.30
  -7   0   1   51.19    7.20
  -7   0   1   44.90    3.50
  -7   0   1   46.00    7.10
  -7   0   1   48.70   10.40
  -7   0   1   44.40    4.00
   6   0  -1    2.60    1.20
   6   0  -1    3.70    4.20
   6   0  -1    3.00    2.20
   6   0  -1    4.20    2.70
  -6   0   1    2.40    2.10
  -6   0   1    7.70    3.20
  -6   0   1    4.40    1.50
  -6   0   1    4.90    2.70
  -6   0   1    1.50    1.80
  -6   0   1    5.20    2.20
   5   0  -1  749.82   35.60
   5   0  -1  767.02   33.20
   5   0  -1  785.02   36.10
   5   0  -1  701.13   33.30
  -5   0   1  782.02   36.30
  -5   0   1  755.92   32.00
  -5   0   1  755.52   33.70
  -5   0   1  735.03   31.00
  -5   0   1  795.42   33.10
  -5   0   1  779.12   34.20
   4   0  -1    3.90    2.10
   4   0  -1    2.80    2.00
   4   0  -1    5.20    2.60
   4   0  -1   -1.10    2.40
   4   0  -1    2.60    1.50
  -4   0   1    3.50    1.80
  -4   0   1    0.40    1.30
  -4   0   1    3.00    2.80
  -4   0   1    1.00    1.00
  -4   0   1    2.10    1.40
   3   0  -1    0.20    0.60
   3   0  -1    1.20    0.60
   3   0  -1    2.30    1.50
   3   0  -1    2.60    2.00
   3   0  -1    1.00    1.50
   3   0  -1    4.30    1.90
   3   0  -1    1.10    1.30
  -3   0   1    1.80    0.80
  -3   0   1    0.10    1.80
  -3   0   1    2.10    1.40
  -3   0   1    1.00    1.30
  -3   0   1    1.60    1.20
  -3   0   1    1.40    1.00
   2   0  -1 3462.35  139.09
   2   0  -1 3587.94  140.59
  -2   0   1 3613.94  139.29
   1   0  -1   16.80    1.80
   1   0  -1   17.90    2.10
   1   0  -1   15.50    1.60
   1   0  -1   17.40    1.90
   1   0  -1   22.70    1.70
  -1   0   1   18.40    1.80
  -1   0   1   16.50    1.60
  -1   0   1   17.20    1.50
  -1   0   1   15.00    1.40
  -1   0   1   19.30    1.70
   0   0  -1  843.12   32.30
   0   0  -1  806.62   32.50
   0   0  -1  826.72   32.30
  -1   0  -1  632.44   23.50
  -1   0  -1  597.84   23.60
  -1   0  -1  583.44   23.60
   1   0   1  580.94   23.60
   1   0   1  552.54   23.80
   1   0   1  604.94   24.10
   1   0   1  627.84   23.70
   1   0   1  599.14   24.10
   1   0   1  622.44   23.60
  -2   0  -1 1158.38   44.40
  -2   0  -1 1132.69   43.20
  -2   0  -1 1100.79   43.90
  -2   0  -1 1128.39   43.90
  -2   0  -1 1126.09   43.50
   2   0   1 1164.58   44.40
   2   0   1 1114.29   45.00
   2   0   1 1101.99   43.70
   2   0   1 1073.99   44.80
   2   0   1 1131.69   43.50
   2   0   1 1036.40   44.20
   2   0   1 1144.29   43.80
   2   0   1 1111.29   44.20
   2   0   1 1092.59   44.50
  -3   0  -1  404.86   17.20
  -3   0  -1  390.66   17.30
  -3   0  -1  381.86   16.50
  -3   0  -1  388.86   16.30
   3   0   1  390.66   17.80
   3   0   1  380.26   16.30
   3   0   1  379.96   17.30
   3   0   1  355.36   16.60
   3   0   1  389.76   17.50
   3   0   1  396.16   17.20
  -4   0  -1  360.76   15.80
  -4   0  -1  351.46   16.90
  -4   0  -1  388.86   17.60
  -4   0  -1  355.86   16.30
   4   0   1  358.06   17.70
   4   0   1  362.26   17.50
   4   0   1  362.46   17.10
   4   0   1  348.97   17.20
   4   0   1  329.47   16.20
   4   0   1  372.36   15.80
  -5   0  -1  237.08   10.70
  -5   0  -1  241.98   11.70
  -5   0  -1  242.08   14.40
  -5   0  -1  248.18   12.40
  -5   0  -1  245.18   13.20
  -5   0  -1  240.78   12.60
   5   0   1  231.78   13.70
   5   0   1  241.38   13.80
   5   0   1  242.98   13.70
  -6   0  -1  224.28   13.30
  -6   0  -1  231.28   11.90
  -6   0  -1  220.28   10.40
  -6   0  -1  260.07   13.20
  -6   0  -1  229.58   13.90
   6   0   1  242.08   14.80
   6   0   1  255.47   14.80
  -7   0  -1   53.19    5.60
  -7   0  -1   52.79    4.10
  -7   0  -1   43.40    5.00
  -7   0  -1   58.89    6.90
  -7   0  -1   53.39    3.60
  -7   0  -1   55.29    6.50
   7   0   1   48.20    3.80
   7   0   1   50.09    3.60
   7   0   1   52.79    4.30
   7   0   1   57.69    8.50
   7   0   1   56.09    3.90
  -8   0  -1   57.99    8.60
  -8   0  -1   57.19    8.70
  -8   0  -1   57.49    8.50
  -8   0  -1   47.30    3.60
  -8   0  -1   48.60    7.50
  -8   0  -1   50.49    3.80
  -8   0  -1   54.79    4.50
   8   0   1   53.69    5.40
   8   0   1   50.59    3.70
   8   0   1   49.70    4.40
   8   0   1   54.49    4.50
   8   0   1   47.60    8.20
   8   0   1   53.39    4.90
   8   0   1   42.60    8.20
  -9   0  -1    6.10    1.60
  -9   0  -1    6.40    4.10
  -9   0  -1   12.00    4.60
  -9   0  -1    8.70    3.50
  -9   0  -1    7.10    2.30
  -9   0  -1    8.90    2.00
   9   0   1   10.70    6.40
   9   0   1   10.30    2.00
   9   0   1   13.90    5.90
   9   0   1    8.80    2.30
   9   0   1   11.10    2.30
   9   0   1    8.80    1.60
   9   0   1    7.60    2.00
 -10   0  -1   25.20    2.70
 -10   0  -1   25.90    2.90
 -10   0  -1   28.50    4.10
 -10   0  -1   18.30    4.90
  10   0   1   23.10    2.10
  10   0   1   27.00    3.50
  10   0   1   26.40    3.00
  10   0   1   22.40    3.10
  10   0   1   23.40    2.90
 -11   0  -1   23.50    2.70
 -11   0  -1   22.60    2.40
 -11   0  -1   15.10    2.50
 -11   0  -1   20.20    3.10
  11   0   1   24.60    3.70
  11   0   1   19.30    2.90
  11   0   1   19.10    2.80
  11   0   1   23.20    3.00
 -12   0  -1   70.99    4.10
 -12   0  -1   72.49    3.80
  12   0   1   58.19    3.50
  11  -1  -1    1.90    1.00
  11  -1  -1    2.10    1.20
 -11   1   1   -1.30    0.90
 -11   1   1    1.20    0.80
 -11   1   1    2.10    1.00
  10  -1  -1   43.50    4.00
  10  -1  -1   43.70    3.70
  10  -1  -1   40.50    4.70
 -10   1   1   41.70    3.40
 -10   1   1   39.70    3.70
 -10   1   1   44.40    3.60
   9  -1  -1   40.80    4.10
   9  -1  -1   30.70    8.80
   9  -1  -1   37.10    3.90
   9  -1  -1   20.60   14.00
   9  -1  -1   37.10    3.20
   9  -1  -1   35.30    3.60
   9  -1  -1   35.30    3.30
  -9   1   1   38.50    4.40
  -9   1   1   35.80    3.40
  -9   1   1   31.20    5.90
  -9   1   1   37.90    3.40
  -9   1   1   34.60    7.60
  -9   1   1   39.40    3.70
  -9   1   1   23.00    7.40
   8  -1  -1  159.78   16.40
   8  -1  -1  146.29   13.80
   8  -1  -1  137.49    7.50
   8  -1  -1  136.09    7.60
   8  -1  -1  141.89    8.40
   8  -1  -1  129.19    8.00
   8  -1  -1  139.49    8.40
  -8   1   1  140.49    7.80
  -8   1   1  146.89    7.90
  -8   1   1  138.69   11.00
  -8   1   1  145.59    8.90
  -8   1   1  138.89   12.20
  -8   1   1  141.29   12.60
   7  -1  -1  171.88    9.20
   7  -1  -1  178.58    9.50
   7  -1  -1  164.78    9.40
   7  -1  -1  181.38   15.20
   7  -1  -1  179.88    8.90
   7  -1  -1  171.38   14.20
   7  -1  -1  149.09   10.20
  -7   1   1  164.08    8.50
  -7   1   1  179.28    8.90
  -7   1   1  179.88   11.90
  -7   1   1  172.48   14.90
  -7   1   1  180.38    9.70
  -7   1   1  178.78   13.40
  -7   1   1  184.18   13.00
   6  -1  -1   71.29    5.50
   6  -1  -1   70.49    6.40
   6  -1  -1   68.29    4.50
   6  -1  -1   80.39   11.20
   6  -1  -1   79.19    6.40
  -6   1   1   76.89    7.60
  -6   1   1   70.19   10.70
  -6   1   1   65.29    7.50
  -6   1   1   80.39    7.30
  -6   1   1   80.09    5.20
  -6   1   1   73.79    6.50
   5  -1  -1  178.28   10.40
   5  -1  -1  161.88   10.90
   5  -1  -1  189.98   12.50
   5  -1  -1  193.78   13.00
  -5   1   1  162.78   10.20
  -5   1   1  184.98   11.50
  -5   1   1  182.78    8.80
  -5   1   1  172.98   11.20
  -5   1   1  189.38   11.30
   4  -1  -1  170.38   11.10
   4  -1  -1  150.88   10.70
   4  -1  -1  140.49    9.30
  -4   1   1  159.58   11.70
  -4   1   1  161.08   11.30
  -4   1   1  152.68    8.70
  -4   1   1  157.78    7.50
  -4   1   1  153.98    9.40
  -4   1   1  141.49    9.10
  -4   1   1  176.38    9.80
   3  -1  -1  139.79    7.70
   3  -1  -1  120.09    7.70
   3  -1  -1  136.49    8.50
   3  -1  -1  137.19    9.00
  -3   1   1  126.59    7.50
  -3   1   1  140.29    8.70
  -3   1   1  130.29    6.20
  -3   1   1  122.59    7.50
  -3   1   1  131.29    7.20
  -3   1   1  133.59    7.70
   2  -1  -1  135.19    7.20
   2  -1  -1  132.79    5.90
   2  -1  -1  132.59    8.10
   2  -1  -1  117.29    7.10
   2  -1  -1  129.09    7.60
  -2   1   1  132.09    6.70
  -2   1   1  154.18    8.70
  -2   1   1  133.69    6.10
  -2   1   1  133.89    7.10
  -2   1   1  138.69    7.20
  -2   1   1  136.29    7.10
  -2   1   1  135.39    7.80
   1  -1  -1 1275.77   53.59
   1  -1  -1 1370.76   52.19
   1  -1  -1 1314.67   53.19
   1  -1  -1 1429.46   52.69
   1  -1  -1 1269.67   52.89
   1  -1  -1 1359.56   52.89
  -1   1   1 1366.76   53.29
  -1   1   1 1333.07   53.59
  -1   1   1 1326.97   52.79
  -1   1   1 1347.37   52.69
  -1   1   1 1324.67   52.69
  -1   1   1 1359.16   52.09
  -1   1   1 1269.97   52.39
   0  -1  -1  332.27   13.50
   0  -1  -1  319.57   13.60
   0  -1  -1  318.67   14.10
   0  -1  -1  331.17   14.00
   0  -1  -1  323.87   13.80
   0  -1  -1  346.87   13.90
   0   1   1  325.87   13.50
   0   1   1  307.37   13.40
   0   1   1  341.47   13.80
   0   1   1  320.37   13.50
   0   1   1  332.97   14.10
   0   1   1  316.87   13.50
  -1  -1  -1  704.43   28.20
  -1  -1  -1  752.92   28.40
  -1  -1  -1  687.03   27.90
  -1  -1  -1  687.63   27.90
  -1  -1  -1  744.43   28.70
   1   1   1  675.63   27.50
   1   1   1  750.62   28.70
   1   1   1  673.43   28.10
   1   1   1  683.43   27.90
   1   1   1  702.83   28.20
   1   1   1  691.93   28.50
   1   1   1  712.53   28.20
   1   1   1  710.03   28.20
   1   1   1  675.53   27.90
  -2  -1  -1   21.10    1.80
  -2  -1  -1   19.70    1.80
  -2  -1  -1   16.50    1.70
  -2  -1  -1   17.60    1.80
  -2  -1  -1   18.30    2.00
   2   1   1   15.00    1.80
   2   1   1   19.40    1.90
   2   1   1   21.20    1.90
   2   1   1   17.70    1.90
   2   1   1   18.40    1.70
   2   1   1   16.80    2.10
  -3  -1  -1  275.97   12.60
  -3  -1  -1  258.87   11.40
  -3  -1  -1  249.58   10.90
  -3  -1  -1  267.77   11.70
  -3  -1  -1  266.57   11.70
   3   1   1  241.58   11.20
   3   1   1  252.27   12.60
   3   1   1  264.07   11.40
   3   1   1  248.48   12.20
   3   1   1  255.07   11.70
   3   1   1  262.47   11.80
   3   1   1  250.17   12.20
  -4  -1  -1 3502.45  137.99
  -4  -1  -1 3340.17  136.49
  -4  -1  -1 3344.07  135.09
   4   1   1 3455.55  136.99
   4   1   1 3637.54  137.69
   4   1   1 3481.95  137.99
   4   1   1 3501.75  136.19
   4   1   1 3682.63  136.69
   4   1   1 3447.16  135.49
  -5  -1  -1  199.88   11.10
  -5  -1  -1  200.58   10.90
  -5  -1  -1  219.98   10.90
  -5  -1  -1  203.28    9.40
  -5  -1  -1  216.08   11.90
  -5  -1  -1  222.08   13.00
   5   1   1  217.08   11.00
   5   1   1  206.28   11.60
   5   1   1  225.38   12.50
   5   1   1  208.18   11.70
   5   1   1  202.68    8.90
   5   1   1  204.48   12.60
   5   1   1  210.38   12.50
  -6  -1  -1  885.31   38.00
  -6  -1  -1  877.81   36.90
  -6  -1  -1  914.71   35.30
  -6  -1  -1  870.61   38.60
  -6  -1  -1  875.71   35.10
  -6  -1  -1  803.62   40.10
   6   1   1  895.21   36.50
   6   1   1  834.12   39.40
   6   1   1  874.81   38.60
   6   1   1  802.12   36.80
  -7  -1  -1   88.49    7.20
  -7  -1  -1   80.59    7.70
  -7  -1  -1   95.99    5.20
  -7  -1  -1   85.09    6.80
   7   1   1   88.69    5.30
   7   1   1   91.39    5.80
   7   1   1   85.89    9.10
   7   1   1   91.79    8.50
  -8  -1  -1  112.99    6.20
  -8  -1  -1  126.49   10.50
  -8  -1  -1  109.59    6.80
  -8  -1  -1  104.39    6.00
  -8  -1  -1  109.19    8.80
  -8  -1  -1  107.39    8.60
  -8  -1  -1  107.59   10.00
   8   1   1  101.49    6.20
   8   1   1  106.59    6.40
   8   1   1  103.39    6.10
   8   1   1  128.99   11.80
   8   1   1  121.19   10.90
   8   1   1  111.59    7.10
  -9  -1  -1   39.10    3.30
  -9  -1  -1   37.10    7.40
  -9  -1  -1   44.30    3.50
  -9  -1  -1   44.70    4.40
  -9  -1  -1   40.20    6.50
  -9  -1  -1   32.50    8.30
  -9  -1  -1   41.50    7.00
   9   1   1   44.70    3.50
   9   1   1   41.30    3.60
   9   1   1   44.20    4.20
   9   1   1   19.70    7.80
   9   1   1   42.20    4.10
   9   1   1   39.00    3.60
 -10  -1  -1   11.50    2.10
 -10  -1  -1   14.90    2.70
 -10  -1  -1   14.20    3.00
  10   1   1   18.80    2.20
  10   1   1   18.00    4.00
  10   1   1   15.20    7.60
  10   1   1   16.30    2.80
  10   1   1   13.50    2.80
  10   1   1   11.90    2.20
 -11  -1  -1   25.50    4.70
 -11  -1  -1   30.70    3.10
 -11  -1  -1   31.30    2.90
  11   1   1   22.40    3.60
  11   1   1   26.90    2.70
  11   1   1   28.90    2.90
  11   1   1   30.20    3.40
 -12  -1  -1    9.10    2.40
 -12  -1  -1   11.00    1.60
 -12  -1  -1    9.10    1.60
 -12  -1  -1    9.40    1.60
  12   1   1   10.80    1.70
  12   1   1   13.00    1.40
  12   1   1   18.30    2.40
  10  -2  -1   89.19    5.50
  10  -2  -1  110.59    8.40
  10  -2  -1   97.79    7.70
 -10   2   1   93.89    6.70
 -10   2   1   96.79    5.60
 -10   2   1   92.99    6.80
 -10   2   1  108.49    5.90
   9  -2  -1   17.10    2.70
   9  -2  -1   18.40    2.00
   9  -2  -1   14.70    2.70
   9  -2  -1   14.50    2.20
  -9   2   1   24.30    3.90
  -9   2   1   20.10    2.60
  -9   2   1   11.10    4.70
  -9   2   1   17.70    2.60
  -9   2   1   16.60    2.60
   8  -2  -1  132.99    8.10
   8  -2  -1  132.49    7.00
   8  -2  -1  132.99    7.80
   8  -2  -1  128.19    8.10
   8  -2  -1  143.79   14.00
   8  -2  -1  118.29   14.20
   8  -2  -1  128.89    7.20
  -8   2   1  126.79   12.70
  -8   2   1  110.69   11.40
  -8   2   1  125.59    7.40
  -8   2   1  130.89    7.10
  -8   2   1  139.19    7.60
  -8   2   1  129.29   10.30
   7  -2  -1    9.00    2.10
   7  -2  -1   11.20    2.20
   7  -2  -1    7.60    1.90
   7  -2  -1    5.00    6.20
   7  -2  -1    9.60    1.90
   7  -2  -1   10.80    5.00
   7  -2  -1   12.30    2.50
   7  -2  -1   13.40    2.70
  -7   2   1    8.70    2.50
  -7   2   1   10.70    2.10
  -7   2   1    9.00    5.20
  -7   2   1    5.50    3.50
  -7   2   1    9.00    4.30
  -7   2   1   14.80    4.20
   6  -2  -1  185.28    9.80
   6  -2  -1  176.58    8.80
   6  -2  -1  168.38    8.80
   6  -2  -1  176.58   14.40
   6  -2  -1  166.28   13.80
   6  -2  -1  183.08    9.60
  -6   2   1  185.18   12.80
  -6   2   1  167.48   17.30
  -6   2   1  179.68    9.60
  -6   2   1  159.68   12.60
  -6   2   1  177.08    9.60
  -6   2   1  194.48   11.80
  -6   2   1  172.48    8.80
  -6   2   1  177.78    9.00
   5  -2  -1   10.60    4.40
   5  -2  -1   12.70    2.90
   5  -2  -1   13.30    4.30
  -5   2   1    9.80    3.20
  -5   2   1    6.20    2.80
  -5   2   1   11.60    3.50
  -5   2   1   10.40    1.70
  -5   2   1   12.90    4.90
  -5   2   1   10.40    2.00
  -5   2   1   14.40    3.20
   4  -2  -1  177.68    9.40
   4  -2  -1  166.28   11.30
   4  -2  -1  156.88   11.40
   4  -2  -1  158.78   11.60
  -4   2   1  160.68   10.10
  -4   2   1  147.69    7.70
  -4   2   1  160.28    8.00
  -4   2   1  171.88   13.10
  -4   2   1  178.98    9.50
  -4   2   1  158.28   10.20
  -4   2   1  158.88   10.00
   3  -2  -1  298.77   16.60
   3  -2  -1  345.87   15.40
   3  -2  -1  341.97   17.00
  -3   2   1  322.77   15.60
  -3   2   1  309.37   14.00
  -3   2   1  318.57   15.70
  -3   2   1  322.87   14.90
  -3   2   1  331.07   17.00
  -3   2   1  304.37   18.00
  -3   2   1  323.17   15.80
   2  -2  -1  297.07   13.10
   2  -2  -1  285.97   15.20
   2  -2  -1  312.77   15.00
   2  -2  -1  309.37   15.00
   2  -2  -1  319.27   12.60
   2  -2  -1  302.17   13.90
  -2   2   1  285.57   14.70
  -2   2   1  285.27   14.10
  -2   2   1  295.97   14.10
  -2   2   1  297.57   13.40
  -2   2   1  304.57   13.90
   1  -2  -1 1120.19   48.40
   1  -2  -1 1198.98   48.20
   1  -2  -1 1224.78   49.40
   1  -2  -1 1325.37   50.19
   1  -2  -1 1244.78   49.20
   1  -2  -1 1211.88   50.09
   1  -2  -1 1284.87   49.00
   1  -2  -1 1210.28   50.59
  -1   2   1 1255.07   49.10
  -1   2   1 1244.48   49.50
  -1   2   1 1231.98   51.09
  -1   2   1 1247.88   49.50
  -1   2   1 1210.18   49.10
  -1   2   1 1237.78   48.80
  -1   2   1 1272.77   50.09
   0  -2  -1  313.67   14.60
   0  -2  -1  316.27   14.20
   0  -2  -1  302.07   13.20
   0  -2  -1  309.27   14.70
   0  -2  -1  308.87   13.60
   0  -2  -1  319.77   12.80
   0  -2  -1  303.17   13.70
   0  -2  -1  301.77   13.70
   0  -2  -1  326.07   13.80
   0   2   1  310.67   13.20
   0   2   1  320.17   13.70
   0   2   1  307.97   14.10
   0   2   1  325.87   13.70
   0   2   1  315.87   13.70
   0   2   1  326.77   14.90
  -1  -2  -1   32.20    2.80
  -1  -2  -1   33.10    2.10
  -1  -2  -1   32.10    3.70
  -1  -2  -1   34.70    2.50
  -1  -2  -1   36.10    2.60
  -1  -2  -1   33.20    2.30
  -1  -2  -1   33.80    2.90
   1   2   1   32.40    2.50
   1   2   1   33.10    2.30
   1   2   1   32.50    2.70
   1   2   1   37.60    2.70
   1   2   1   32.10    2.80
   1   2   1   38.20    3.50
  -2  -2  -1  947.11   38.50
  -2  -2  -1 1001.00   39.20
  -2  -2  -1  957.10   38.40
  -2  -2  -1 1005.10   39.50
  -2  -2  -1  974.50   40.20
   2   2   1  935.21   39.10
   2   2   1  896.81   38.20
   2   2   1  960.90   39.30
   2   2   1 1044.60   40.20
   2   2   1  954.70   39.80
   2   2   1  938.81   38.10
   2   2   1  936.71   38.30
   2   2   1  940.81   38.60
   2   2   1  985.80   38.70
  -3  -2  -1    1.50    1.20
  -3  -2  -1    2.50    1.20
  -3  -2  -1    4.10    1.80
  -3  -2  -1    4.40    1.40
  -3  -2  -1    2.30    1.10
  -3  -2  -1    2.60    1.30
  -3  -2  -1    5.30    2.40
   3   2   1    3.00    1.40
   3   2   1    2.40    1.30
   3   2   1    4.60    1.50
   3   2   1    1.30    1.20
   3   2   1    3.00    2.00
   3   2   1    2.20    1.60
   3   2   1    3.60    1.30
   3   2   1    4.70    1.70
   3   2   1    3.20    0.90
  -4  -2  -1  276.57   12.90
  -4  -2  -1  294.47   13.50
  -4  -2  -1  289.87   14.90
  -4  -2  -1  283.67   12.70
  -4  -2  -1  287.07   13.90
  -4  -2  -1  285.37   13.60
   4   2   1  269.07   14.40
   4   2   1  284.57   13.90
   4   2   1  272.87   14.80
   4   2   1  305.67   13.80
   4   2   1  283.27   13.60
   4   2   1  278.57   12.70
   4   2   1  301.87   13.50
  -5  -2  -1 1175.58   49.20
  -5  -2  -1 1260.47   49.00
  -5  -2  -1 1283.07   51.09
  -5  -2  -1 1261.97   51.69
  -5  -2  -1 1199.58   52.89
   5   2   1 1185.58   52.29
   5   2   1 1237.88   51.09
   5   2   1 1212.48   49.90
   5   2   1 1249.47   51.09
   5   2   1 1271.77   52.99
  -6  -2  -1  214.38   12.10
  -6  -2  -1  219.28   12.70
  -6  -2  -1  238.08   12.50
  -6  -2  -1  232.88   10.70
  -6  -2  -1  209.98   10.30
  -6  -2  -1  228.88   13.30
   6   2   1  217.88   11.10
   6   2   1  221.48   11.80
   6   2   1  243.88   13.30
   6   2   1  198.18   15.30
   6   2   1  237.88   12.70
   6   2   1  243.88   13.80
   6   2   1  242.68   13.00
   6   2   1  247.48   14.90
  -7  -2  -1   22.10    4.60
  -7  -2  -1   26.10    4.30
  -7  -2  -1   18.60    2.10
  -7  -2  -1   23.90    4.10
  -7  -2  -1   16.20    3.90
   7   2   1   19.70    5.60
   7   2   1   23.30    4.60
   7   2   1   25.30    4.30
   7   2   1   21.90    2.40
   7   2   1   17.00    2.20
   7   2   1   17.40    3.40
  -8  -2  -1   65.09    4.80
  -8  -2  -1   55.69    3.90
  -8  -2  -1   60.59    4.20
  -8  -2  -1   65.49    6.50
  -8  -2  -1   65.79    7.80
  -8  -2  -1   67.99    4.30
   8   2   1   66.49    9.70
   8   2   1   66.89    4.40
   8   2   1   63.49    4.70
  -9  -2  -1  236.08   11.20
  -9  -2  -1  230.38   14.90
  -9  -2  -1  241.98   12.30
  -9  -2  -1  225.48   16.30
  -9  -2  -1  218.88   10.90
  -9  -2  -1  234.28   16.60
  -9  -2  -1  254.27   12.10
   9   2   1  231.38   11.30
   9   2   1  230.58   18.30
   9   2   1  231.78   11.30
   9   2   1  232.48   11.90
   9   2   1  223.08   11.30
 -10  -2  -1  172.78   10.70
 -10  -2  -1  182.98   12.90
 -10  -2  -1  155.58    8.50
 -10  -2  -1  167.08    8.40
 -10  -2  -1  150.38   13.10
 -10  -2  -1  172.48    8.80
 -10  -2  -1  153.78   14.10
  10   2   1  163.48    8.50
  10   2   1  161.08    8.70
  10   2   1  161.08    8.70
  10   2   1  184.38   16.70
  10   2   1  173.48    9.50
  10   2   1  152.28    9.00
 -11  -2  -1    5.10    1.50
 -11  -2  -1    7.90    2.40
 -11  -2  -1    1.50    2.70
 -11  -2  -1    5.30    1.50
 -11  -2  -1    2.90    3.40
  11   2   1    4.60    1.40
  11   2   1    2.00    1.20
  11   2   1    5.70    1.30
  11   2   1    3.90    1.70
  11   2   1    6.40    1.60
 -12  -2  -1    2.40    1.90
 -12  -2  -1    6.70    1.50
 -12  -2  -1    1.50    1.60
 -12  -2  -1    1.20    0.90
  12   2   1    2.80    1.70
  12   2   1    3.20    1.10
  12   2   1    2.00    1.30
  10  -3  -1    1.20    1.10
  10  -3  -1    3.30    1.20
 -10   3   1    1.60    1.10
 -10   3   1    1.70    1.10
 -10   3   1    2.30    0.90
   9  -3  -1   36.80    3.50
   9  -3  -1   35.40    3.70
  -9   3   1   40.40    3.40
  -9   3   1   38.40    3.60
  -9   3   1   29.10    3.70
   8  -3  -1   79.89    5.70
   8  -3  -1   80.39    5.20
   8  -3  -1   67.29   11.40
   8  -3  -1   79.29    4.70
   8  -3  -1   83.39    5.90
  -8   3   1   84.09    5.50
  -8   3   1   84.59    6.60
  -8   3   1   67.89    9.70
  -8   3   1   81.09    5.60
  -8   3   1   82.29    5.20
   7  -3  -1   15.10    2.70
   7  -3  -1   13.90    6.70
   7  -3  -1   14.10    5.90
   7  -3  -1   17.40    2.30
   7  -3  -1   15.80    2.40
   7  -3  -1   17.90    3.10
   7  -3  -1   19.40    3.20
   7  -3  -1   17.50    2.60
  -7   3   1   19.20    2.60
  -7   3   1   20.70    3.60
  -7   3   1   12.50    5.70
  -7   3   1   20.00    2.60
  -7   3   1   23.30    5.10
  -7   3   1   17.80    2.70
  -7   3   1   19.70    5.50
   6  -3  -1  488.45   22.00
   6  -3  -1  515.05   28.20
   6  -3  -1  486.75   22.30
   6  -3  -1  496.25   21.10
   6  -3  -1  467.35   21.60
   6  -3  -1  485.85   21.30
   6  -3  -1  473.45   21.20
   6  -3  -1  473.35   28.30
  -6   3   1  536.85   22.00
  -6   3   1  502.05   26.20
  -6   3   1  461.85   24.10
  -6   3   1  481.35   21.20
  -6   3   1  473.05   26.30
  -6   3   1  502.85   22.30
  -6   3   1  522.95   21.40
   5  -3  -1    9.00    4.80
   5  -3  -1    5.30    2.10
   5  -3  -1    7.10    1.50
   5  -3  -1    7.20    1.80
   5  -3  -1    8.00    1.90
   5  -3  -1    6.90    1.70
  -5   3   1    7.60    3.10
  -5   3   1    6.70    2.00
  -5   3   1    9.10    3.90
  -5   3   1    7.70    2.60
  -5   3   1    7.30    1.60
  -5   3   1   16.60    6.40
   4  -3  -1   61.89    7.30
   4  -3  -1   58.49    6.70
   4  -3  -1   41.50    4.20
  -4   3   1   44.40    3.50
  -4   3   1   39.70    4.80
  -4   3   1   46.00    5.30
  -4   3   1   40.10    4.20
  -4   3   1   38.70    5.80
  -4   3   1   43.40    3.10
  -4   3   1   50.09    8.70
   3  -3  -1  362.06   16.80
   3  -3  -1  379.36   19.80
   3  -3  -1  370.06   19.50
   3  -3  -1  360.76   19.20
  -3   3   1  386.66   21.70
  -3   3   1  363.86   18.10
  -3   3   1  364.76   15.60
  -3   3   1  355.36   17.90
  -3   3   1  356.36   19.50
  -3   3   1  346.47   17.40
  -3   3   1  341.47   16.60
   2  -3  -1  188.58   11.00
   2  -3  -1  180.08    9.10
   2  -3  -1  174.48    8.20
   2  -3  -1  180.78   10.90
   2  -3  -1  189.28    9.60
   2  -3  -1  196.88   11.60
  -2   3   1  180.98   10.10
  -2   3   1  186.18    8.40
  -2   3   1  175.98   10.00
  -2   3   1  171.58    9.40
  -2   3   1  184.98   12.40
  -2   3   1  170.68   10.80
  -2   3   1  174.88    8.30
  -2   3   1  180.78    9.00
   1  -3  -1 2088.49   85.79
   1  -3  -1 2204.78   86.59
   1  -3  -1 2264.37   87.99
   1  -3  -1 2120.49   85.79
   1  -3  -1 2290.57   86.89
   1  -3  -1 2162.18   88.59
   1  -3  -1 2261.77   86.89
   1  -3  -1 2171.88   87.99
  -1   3   1 2175.28   87.19
  -1   3   1 2190.18   86.49
  -1   3   1 2263.57   87.09
  -1   3   1 2180.28   85.89
  -1   3   1 2075.29   86.19
  -1   3   1 2269.97   87.99
   0  -3  -1 8299.77  356.96
   0   3   1 8831.62  359.66
  -1  -3  -1 3881.61  154.58
  -2  -3  -1  131.59    7.30
  -2  -3  -1  107.89    7.80
  -2  -3  -1  120.99    6.80
  -2  -3  -1  117.99    6.20
  -2  -3  -1  114.89    6.50
   2   3   1  108.99    5.90
   2   3   1  112.99    7.70
   2   3   1  119.09    6.60
   2   3   1  106.39    7.50
   2   3   1  114.99    7.10
   2   3   1  112.99    7.10
   2   3   1  115.59    6.40
   2   3   1  110.19    6.20
   2   3   1  113.99    7.20
   2   3   1  109.19    5.60
  -3  -3  -1   67.89    4.80
  -3  -3  -1   66.59    4.50
  -3  -3  -1   63.39    6.20
  -3  -3  -1   62.69    4.60
  -3  -3  -1   66.89    5.60
  -3  -3  -1   60.89    4.30
  -3  -3  -1   65.39    5.10
  -3  -3  -1   64.29    3.80
   3   3   1   72.49    5.50
   3   3   1   63.59    4.10
   3   3   1   63.79    4.70
   3   3   1   68.69    4.40
   3   3   1   66.59    5.90
   3   3   1   71.89    4.80
   3   3   1   68.49    4.30
   3   3   1   76.69    5.70
  -4  -3  -1  698.43   34.10
  -4  -3  -1  703.83   30.60
  -4  -3  -1  740.83   32.70
  -4  -3  -1  729.93   30.20
  -4  -3  -1  716.03   30.80
  -4  -3  -1  729.03   31.40
  -4  -3  -1  709.73   29.30
  -4  -3  -1  698.83   30.80
   4   3   1  730.03   30.60
   4   3   1  716.83   30.50
   4   3   1  763.82   31.30
   4   3   1  732.43   29.60
   4   3   1  725.33   32.60
   4   3   1  706.33   31.60
   4   3   1  743.03   31.10
   4   3   1  708.23   32.20
   4   3   1  786.92   30.60
  -5  -3  -1 1599.14   63.09
  -5  -3  -1 1498.25   63.39
  -5  -3  -1 1595.24   65.79
  -5  -3  -1 1594.34   62.49
  -5  -3  -1 1525.15   60.99
  -5  -3  -1 1575.14   63.19
   5   3   1 1576.14   63.29
   5   3   1 1582.54   63.29
   5   3   1 1593.84   65.49
   5   3   1 1327.47   64.29
   5   3   1 1566.04   62.79
   5   3   1 1506.55   61.59
   5   3   1 1532.85   64.89
  -6  -3  -1   95.49    6.00
  -6  -3  -1  101.19   11.30
  -6  -3  -1   96.09    5.20
  -6  -3  -1  109.99    7.50
  -6  -3  -1  100.49    7.50
  -6  -3  -1  102.69    7.80
  -6  -3  -1  107.29    5.80
   6   3   1  100.09    7.70
   6   3   1   95.69    6.30
   6   3   1  103.49    7.60
   6   3   1  112.09    7.70
   6   3   1  101.89    8.40
   6   3   1   96.09    9.20
   6   3   1   94.09    9.40
  -7  -3  -1   17.00    3.70
  -7  -3  -1    9.20    1.90
  -7  -3  -1    9.10    2.70
  -7  -3  -1   12.60    3.50
  -7  -3  -1   12.70    3.00
  -7  -3  -1   11.80    1.90
   7   3   1    6.20    3.00
   7   3   1    9.60    2.50
   7   3   1    9.20    1.80
   7   3   1   12.30    3.30
   7   3   1    8.30    5.10
   7   3   1    6.50    3.00
  -8  -3  -1  262.17   14.80
  -8  -3  -1  251.57   11.50
  -8  -3  -1  245.38   14.60
  -8  -3  -1  237.38   15.90
  -8  -3  -1  228.38   11.10
  -8  -3  -1  251.17   11.40
   8   3   1  247.28   11.60
   8   3   1  264.37   15.80
   8   3   1  232.88   14.80
   8   3   1  239.88   17.90
   8   3   1  228.68   12.00
  -9  -3  -1   13.40    5.00
  -9  -3  -1    8.80    3.70
  -9  -3  -1    9.50    4.00
  -9  -3  -1    8.80    1.90
  -9  -3  -1   10.40    1.90
  -9  -3  -1    8.30    2.40
  -9  -3  -1    9.40    1.90
   9   3   1   -7.10    5.10
   9   3   1    7.70    1.80
   9   3   1    9.50    2.00
   9   3   1    8.70    6.70
   9   3   1    9.60    2.00
   9   3   1    6.00    1.50
 -10  -3  -1    4.70    6.60
 -10  -3  -1    0.30    1.10
 -10  -3  -1    3.40    3.90
 -10  -3  -1    2.40    1.40
 -10  -3  -1    0.90    2.50
  10   3   1    2.90    8.30
  10   3   1    1.70    1.20
  10   3   1    1.20    1.20
  10   3   1    1.40    1.10
  10   3   1    0.20    1.10
 -11  -3  -1  118.29    7.50
 -11  -3  -1  109.69    6.10
 -11  -3  -1  115.29    6.60
 -11  -3  -1   96.49    9.60
  11   3   1  116.39    6.40
  11   3   1  108.49    6.90
  11   3   1   94.19    6.10
  11   3   1  114.59    6.10
  11   3   1   94.79    5.80
 -12  -3  -1    8.20    2.20
 -12  -3  -1    6.00    1.70
 -12  -3  -1    8.00    1.70
  12   3   1    8.80    1.20
  12   3   1   10.90    2.20
  12   3   1   10.10    1.70
   9  -4  -1    2.60    1.70
   9  -4  -1    3.70    2.10
   9  -4  -1    2.60    1.70
  -9   4   1    3.50    1.80
  -9   4   1    1.70    1.00
  -9   4   1    0.40    1.10
   8  -4  -1    4.80    0.90
   8  -4  -1    7.20    1.60
   8  -4  -1    7.90    1.70
   8  -4  -1    5.20    2.00
   8  -4  -1    7.20    2.10
  -8   4   1    6.40    1.70
  -8   4   1    8.00    1.80
  -8   4   1    6.00    2.30
   7  -4  -1  111.89    6.60
   7  -4  -1   94.89   12.00
   7  -4  -1  118.39    7.30
   7  -4  -1  104.99    6.50
   7  -4  -1  104.09   12.30
   7  -4  -1  109.49    7.00
   7  -4  -1  113.39    6.00
  -7   4   1   83.99    7.70
  -7   4   1  104.19    6.20
  -7   4   1   99.49   11.40
  -7   4   1  108.19    6.70
  -7   4   1  114.29    6.80
   6  -4  -1   31.40    3.40
   6  -4  -1   29.20    3.50
   6  -4  -1   27.80    3.00
   6  -4  -1   29.70    2.80
   6  -4  -1   24.30    3.30
   6  -4  -1   22.90    3.60
   6  -4  -1   25.80    7.60
   6  -4  -1   26.40    3.00
  -6   4   1   27.50    3.00
  -6   4   1   32.80    4.00
  -6   4   1   28.70    7.50
  -6   4   1   28.70    2.90
  -6   4   1   24.90    6.30
  -6   4   1   17.20    7.50
   5  -4  -1   18.80    2.90
   5  -4  -1   16.20    2.80
   5  -4  -1   12.60    2.30
   5  -4  -1   12.40    5.90
   5  -4  -1   16.30    2.10
   5  -4  -1   21.40    6.00
  -5   4   1   17.40    2.50
  -5   4   1   20.40    5.20
  -5   4   1   14.20    2.30
  -5   4   1   15.60    3.00
  -5   4   1   15.70    2.10
  -5   4   1   17.70    5.30
  -5   4   1   15.00    3.70
   4  -4  -1  109.09   10.30
   4  -4  -1  109.79   10.80
   4  -4  -1  103.69    6.40
   4  -4  -1  100.99    6.30
   4  -4  -1   99.99    6.00
  -4   4   1  103.89    8.40
  -4   4   1  117.29   13.40
  -4   4   1  110.39    7.70
  -4   4   1  107.29    5.90
  -4   4   1  110.49    9.40
  -4   4   1  112.29    6.60
   3  -4  -1  131.39   10.90
   3  -4  -1  145.29   10.90
   3  -4  -1  141.19    8.10
  -3   4   1  129.19    7.90
  -3   4   1  136.89    9.60
  -3   4   1  138.09    7.20
  -3   4   1  129.69   12.60
  -3   4   1  124.99    6.60
  -3   4   1  134.99    8.80
  -3   4   1  125.79    9.50
   2  -4  -1  507.65   22.50
   2  -4  -1  570.64   27.00
   2  -4  -1  540.55   24.10
   2  -4  -1  546.85   24.10
   2  -4  -1  541.05   26.50
   2  -4  -1  570.54   26.90
  -2   4   1  574.84   25.40
  -2   4   1  545.35   24.10
  -2   4   1  557.24   26.50
  -2   4   1  569.14   29.20
  -2   4   1  567.44   23.30
  -2   4   1  509.85   23.30
  -2   4   1  519.65   22.80
  -2   4   1  561.54   25.50
   1  -4  -1  426.96   18.60
   1  -4  -1  444.16   19.90
   1  -4  -1  421.66   18.80
   1  -4  -1  445.26   21.70
   1  -4  -1  427.76   21.20
   1  -4  -1  444.96   19.50
  -1   4   1  450.95   23.20
  -1   4   1  432.56   19.60
  -1   4   1  434.36   21.10
  -1   4   1  414.56   18.80
  -1   4   1  413.36   18.40
  -1   4   1  458.25   20.40
  -1   4   1  421.26   18.20
   0  -4  -1   68.99    5.30
   0  -4  -1   60.79    5.10
   0  -4  -1   63.79    4.30
   0  -4  -1   60.79    5.00
   0  -4  -1   68.49    5.80
   0  -4  -1   55.09    6.60
   0  -4  -1   62.19    4.70
   0  -4  -1   63.09    5.90
   0  -4  -1   60.99    3.40
   0   4   1   65.89    5.10
   0   4   1   59.39    4.60
   0   4   1   73.39    6.10
   0   4   1   63.99    5.20
   0   4   1   64.49    4.80
   0   4   1   60.79    3.80
   0   4   1   59.49    5.20
   0   4   1   65.49    6.60
  -1  -4  -1  118.09    8.90
  -1  -4  -1  112.29    7.50
  -1  -4  -1  107.89    7.20
  -1  -4  -1  113.49    6.60
  -1  -4  -1  117.89    6.10
  -1  -4  -1  118.29    6.80
  -1  -4  -1  119.79    6.90
   1   4   1  115.39    7.70
   1   4   1  118.69    7.80
   1   4   1   97.99    8.20
   1   4   1  124.49    7.30
   1   4   1  122.89    6.80
   1   4   1  109.09    7.00
  -2  -4  -1  513.35   23.30
  -2  -4  -1  522.65   21.80
  -2  -4  -1  510.75   22.90
  -2  -4  -1  498.65   22.00
  -2  -4  -1  529.85   22.50
   2   4   1  536.65   24.70
   2   4   1  526.35   22.70
   2   4   1  491.25   21.00
   2   4   1  498.05   22.50
   2   4   1  504.35   22.00
   2   4   1  515.35   23.50
   2   4   1  510.35   21.80
   2   4   1  514.75   23.80
   2   4   1  462.35   20.80
   2   4   1  510.55   24.50
  -3  -4  -1  942.71   40.70
  -3  -4  -1  953.00   39.10
  -3  -4  -1  912.21   38.10
  -3  -4  -1  945.31   39.90
  -3  -4  -1  983.70   42.80
  -3  -4  -1  925.11   39.40
  -3  -4  -1  922.61   39.00
   3   4   1  896.51   37.60
   3   4   1  951.10   41.20
   3   4   1  898.51   40.70
   3   4   1  977.00   38.90
   3   4   1  952.00   39.60
   3   4   1  975.00   39.50
   3   4   1  935.61   38.80
   3   4   1 1014.90   42.10
   3   4   1  946.71   40.90
   3   4   1  977.20   42.10
  -4  -4  -1   29.30    2.60
  -4  -4  -1   39.50    3.50
  -4  -4  -1   33.40    3.70
  -4  -4  -1   31.70    5.10
  -4  -4  -1   45.70    6.30
  -4  -4  -1   35.70    3.80
   4   4   1   30.90    3.10
   4   4   1   32.50    5.30
   4   4   1   38.80    3.50
   4   4   1   38.30    6.10
   4   4   1   40.90    3.60
   4   4   1   37.10    6.10
  -5  -4  -1  167.28    8.10
  -5  -4  -1  166.38    9.90
  -5  -4  -1  152.88    7.60
  -5  -4  -1  162.68    9.60
  -5  -4  -1  181.38   10.10
  -5  -4  -1  169.98   10.00
  -5  -4  -1  164.18    9.10
  -5  -4  -1  154.28   12.10
   5   4   1  171.88   10.20
   5   4   1  158.88   11.60
   5   4   1  175.08    9.50
   5   4   1  170.98    9.40
   5   4   1  171.48    8.60
   5   4   1  161.38   11.80
   5   4   1  162.48   10.00
  -6  -4  -1  268.97   14.70
  -6  -4  -1  216.98   17.10
  -6  -4  -1  256.07   11.60
  -6  -4  -1  268.87   12.10
  -6  -4  -1  254.77   13.00
  -6  -4  -1  259.07   14.40
  -6  -4  -1  273.57   14.30
   6   4   1  279.97   14.40
   6   4   1  256.57   12.70
   6   4   1  272.27   14.10
   6   4   1  253.07   16.80
   6   4   1  252.37   16.90
   6   4   1  261.37   14.50
  -7  -4  -1    5.90    1.70
  -7  -4  -1    6.70    2.80
  -7  -4  -1    7.70    1.60
  -7  -4  -1    6.20    2.50
  -7  -4  -1    8.50    3.10
  -7  -4  -1    6.70    2.40
   7   4   1    6.50    1.50
   7   4   1    6.80    2.80
   7   4   1    4.80    3.00
   7   4   1   10.30    5.00
   7   4   1    6.60    2.20
  -8  -4  -1   22.20    5.20
  -8  -4  -1   17.20    3.90
  -8  -4  -1   21.70    5.10
  -8  -4  -1   11.70    4.00
  -8  -4  -1   20.80    2.40
  -8  -4  -1   19.40    2.30
  -8  -4  -1   18.00    2.20
   8   4   1   18.80    4.70
   8   4   1   18.70    2.30
   8   4   1   19.30    3.00
   8   4   1   16.30    4.90
  -9  -4  -1  390.36   22.10
  -9  -4  -1  345.57   20.30
  -9  -4  -1  367.86   20.50
  -9  -4  -1  347.67   16.60
  -9  -4  -1  383.76   18.40
  -9  -4  -1  363.76   22.10
  -9  -4  -1  390.76   17.60
  -9  -4  -1  377.06   16.50
   9   4   1  345.87   24.60
   9   4   1  370.46   17.10
   9   4   1  355.26   16.80
   9   4   1  361.76   16.80
 -10  -4  -1   26.60    6.20
 -10  -4  -1   46.90    7.20
 -10  -4  -1   36.60    3.20
 -10  -4  -1   40.70    4.30
 -10  -4  -1   26.50    7.20
 -10  -4  -1   34.90    3.40
 -10  -4  -1   24.50    6.40
 -10  -4  -1   32.40    3.20
  10   4   1   35.40    3.50
  10   4   1   36.90   10.30
  10   4   1   29.60    3.20
  10   4   1   32.80    3.30
 -11  -4  -1   65.89    4.90
 -11  -4  -1   77.59    5.90
 -11  -4  -1   73.49    4.80
 -11  -4  -1   75.69    8.00
 -11  -4  -1   73.79    4.90
  11   4   1   76.39    4.90
  11   4   1   37.90   12.30
  11   4   1   74.29    4.90
 -12  -4  -1    4.20    1.30
 -12  -4  -1    3.40    2.20
 -12  -4  -1    6.80    1.70
  12   4   1    4.00    1.40
  12   4   1    2.00    1.30
  12   4   1    6.80    2.00
 -13  -4  -1   37.50    3.20
 -13  -4  -1   44.00    2.70
 -13  -4  -1   36.60    2.90
  13   4   1   36.10    3.00
  13   4   1   43.10    2.80
   9  -5  -1   -0.60    0.80
  -9   5   1    0.70    0.90
  -9   5   1    0.50    0.90
  -9   5   1    1.40    1.10
   8  -5  -1   83.69    5.40
   8  -5  -1   76.69    4.60
   8  -5  -1   84.09    5.20
   8  -5  -1   80.89    6.20
  -8   5   1   87.09    5.10
  -8   5   1   85.29    6.40
  -8   5   1   90.39    5.50
  -8   5   1   77.19    5.10
   7  -5  -1   -1.20    1.00
   7  -5  -1   -0.20    1.30
   7  -5  -1    1.30    1.20
   7  -5  -1    0.00    1.30
   7  -5  -1   -0.80    0.70
   7  -5  -1   -0.30    1.10
  -7   5   1   -0.30    1.60
  -7   5   1   -0.40    1.20
  -7   5   1   -0.20    1.40
  -7   5   1    0.10    1.00
   6  -5  -1    6.90    1.60
   6  -5  -1    6.70    2.10
   6  -5  -1   11.90    5.10
   6  -5  -1    9.80    2.10
   6  -5  -1    6.70    2.00
   6  -5  -1    6.60    2.00
   6  -5  -1    6.70    1.80
  -6   5   1    8.40    1.90
  -6   5   1    8.90    4.70
  -6   5   1    7.10    1.80
  -6   5   1   10.20    2.30
   5  -5  -1  122.69    7.20
   5  -5  -1  127.89   12.80
   5  -5  -1  138.69    8.40
   5  -5  -1  118.49    7.60
   5  -5  -1  126.99    6.80
   5  -5  -1  127.79    7.40
   5  -5  -1  133.19   13.00
   5  -5  -1  115.79    7.10
  -5   5   1  112.79    9.20
  -5   5   1  117.19   11.00
  -5   5   1  130.59    8.30
  -5   5   1  113.59   12.50
  -5   5   1  128.29    7.30
   4  -5  -1   39.20    3.80
   4  -5  -1   40.40    7.80
   4  -5  -1   41.70    4.30
   4  -5  -1   38.40    3.40
   4  -5  -1   39.70    3.50
   4  -5  -1   31.50    7.00
  -4   5   1   41.10    6.90
  -4   5   1   32.60    3.10
  -4   5   1   34.00    3.10
  -4   5   1   35.90    6.20
  -4   5   1   29.10    4.70
  -4   5   1   27.70    9.90
  -4   5   1   41.30    3.50
  -4   5   1   40.20    4.10
  -4   5   1   39.40    7.60
   3  -5  -1  215.98   11.10
   3  -5  -1  193.38   12.40
   3  -5  -1  243.08   16.20
   3  -5  -1  220.48   10.80
   3  -5  -1  234.18   11.00
   3  -5  -1  243.28   22.60
   3  -5  -1  217.98   11.20
   3  -5  -1  255.07   12.10
  -3   5   1  238.18   13.00
  -3   5   1  207.48   11.80
  -3   5   1  225.68   10.60
  -3   5   1  237.78   11.50
  -3   5   1  227.68   19.20
  -3   5   1  234.08   14.40
  -3   5   1  217.68   14.40
   2  -5  -1   45.60    4.30
   2  -5  -1   44.60    7.10
   2  -5  -1   41.50    6.70
   2  -5  -1   34.80    5.30
  -2   5   1   32.20    3.90
  -2   5   1   38.10    5.40
  -2   5   1   39.70    7.90
  -2   5   1   41.10    4.70
  -2   5   1   33.90    4.20
  -2   5   1   33.10    2.80
  -2   5   1   38.30    5.60
  -2   5   1   37.60    3.30
   1  -5  -1  122.59   10.30
   1  -5  -1  125.69   10.10
   1  -5  -1  117.59    6.90
   1  -5  -1  119.79    7.50
   1  -5  -1  132.99    9.40
   1  -5  -1  114.99    7.10
  -1   5   1  130.29    8.90
  -1   5   1  122.49    6.80
  -1   5   1  107.49    5.90
  -1   5   1  120.79    8.20
  -1   5   1  111.59    7.60
  -1   5   1  120.69    8.40
  -1   5   1  105.19   10.60
  -1   5   1  125.99   10.10
  -1   5   1  116.29    8.70
   0  -5  -1  196.48   12.90
   0  -5  -1  200.48    8.90
   0  -5  -1  205.68   13.00
   0  -5  -1  197.48   10.90
   0  -5  -1  209.18   10.60
   0  -5  -1  207.28   13.30
   0   5   1  215.68   11.20
   0   5   1  194.68   12.10
   0   5   1  202.78   11.60
   0   5   1  217.68   12.90
   0   5   1  200.18   11.20
   0   5   1  219.88   14.60
   0   5   1  197.08   11.70
   0   5   1  211.08    9.80
  -1  -5  -1  297.67   13.30
  -1  -5  -1  293.07   14.60
  -1  -5  -1  299.47   14.20
  -1  -5  -1  298.67   17.10
  -1  -5  -1  295.77   14.60
   1   5   1  281.47   14.90
   1   5   1  304.27   15.20
   1   5   1  309.57   16.30
   1   5   1  291.47   14.30
   1   5   1  281.57   17.20
   1   5   1  304.97   16.60
   1   5   1  280.97   14.30
   1   5   1  304.17   18.20
  -2  -5  -1 1099.39   43.60
  -2  -5  -1 1054.19   44.00
  -2  -5  -1 1053.29   43.70
  -2  -5  -1 1056.19   45.80
   2   5   1 1045.20   42.70
   2   5   1 1055.59   43.90
   2   5   1 1100.69   47.60
   2   5   1 1066.09   46.50
   2   5   1 1059.19   47.50
   2   5   1 1088.79   46.20
   2   5   1 1046.80   44.00
   2   5   1 1054.19   44.80
  -3  -5  -1  378.86   19.00
  -3  -5  -1  370.36   18.20
  -3  -5  -1  362.96   17.00
  -3  -5  -1  362.16   17.50
  -3  -5  -1  353.66   17.10
   3   5   1  387.76   20.30
   3   5   1  361.56   16.80
   3   5   1  353.16   15.60
   3   5   1  384.86   17.10
   3   5   1  341.77   16.40
   3   5   1  370.66   19.40
   3   5   1  356.46   19.20
   3   5   1  365.86   17.00
   3   5   1  354.86   20.10
   3   5   1  355.66   17.50
  -4  -5  -1  472.95   21.80
  -4  -5  -1  478.15   22.00
  -4  -5  -1  482.55   20.20
  -4  -5  -1  467.35   23.60
  -4  -5  -1  490.55   22.40
  -4  -5  -1  502.85   23.00
   4   5   1  478.55   20.00
   4   5   1  434.16   24.00
   4   5   1  482.15   21.60
   4   5   1  482.55   21.60
   4   5   1  471.45   22.20
   4   5   1  484.45   25.20
   4   5   1  487.65   22.60
   4   5   1  502.55   24.80
   4   5   1  466.85   20.40
  -5  -5  -1  182.88   10.10
  -5  -5  -1  177.18   10.40
  -5  -5  -1  170.28   13.60
  -5  -5  -1  161.28   10.40
  -5  -5  -1  175.78    8.60
  -5  -5  -1  163.78    8.30
  -5  -5  -1  169.98   10.40
  -5  -5  -1  179.08   10.80
   5   5   1  185.48   11.10
   5   5   1  172.68   13.10
   5   5   1  181.78    9.20
   5   5   1  172.78   10.70
   5   5   1  176.68    9.40
   5   5   1  177.28   10.00
   5   5   1  174.18   12.90
   5   5   1  178.18   10.00
  -6  -5  -1   38.70    2.90
  -6  -5  -1   46.30    5.10
  -6  -5  -1   45.10    9.20
  -6  -5  -1   44.10    4.90
  -6  -5  -1   37.80    4.10
  -6  -5  -1   41.50    3.40
  -6  -5  -1   43.40    5.00
   6   5   1   36.40    3.60
   6   5   1   38.90    4.50
   6   5   1   40.70    5.90
   6   5   1   44.40    6.10
   6   5   1   42.90    8.20
   6   5   1   37.70    4.30
   6   5   1   34.80    7.50
  -7  -5  -1 1434.06   62.89
  -7  -5  -1 1476.55   61.49
  -7  -5  -1 1525.35   59.49
  -7  -5  -1 1537.45   62.99
  -7  -5  -1 1479.25   63.19
  -7  -5  -1 1458.85   60.89
  -7  -5  -1 1428.76   58.59
  -7  -5  -1 1356.06   58.19
  -7  -5  -1 1496.45   60.59
   7   5   1 1373.86   59.89
   7   5   1 1539.75   63.49
   7   5   1 1517.65   62.39
   7   5   1 1598.54   67.59
  -8  -5  -1   17.50    3.80
  -8  -5  -1   14.40    2.20
  -8  -5  -1   14.90    4.00
  -8  -5  -1   13.30    2.20
  -8  -5  -1   17.90    4.60
  -8  -5  -1   16.00    5.10
  -8  -5  -1   16.00    2.20
   8   5   1   15.80    4.30
   8   5   1   10.00    1.80
   8   5   1   14.40    4.10
  -9  -5  -1   42.80    3.40
  -9  -5  -1   47.20    3.70
  -9  -5  -1   44.90    6.80
  -9  -5  -1   41.80    3.60
  -9  -5  -1   38.10    7.00
  -9  -5  -1   43.30    4.30
  -9  -5  -1   45.60    7.60
  -9  -5  -1   45.00    6.70
   9   5   1   41.90    7.00
   9   5   1   34.70    6.50
   9   5   1   33.30    4.20
   9   5   1   38.50   10.60
   9   5   1   40.40    3.90
 -10  -5  -1   39.90    8.40
 -10  -5  -1   46.50    8.10
 -10  -5  -1   49.70    4.70
 -10  -5  -1   33.60    6.50
 -10  -5  -1   40.30    3.60
 -10  -5  -1   39.10    3.50
 -10  -5  -1   47.80    7.20
 -10  -5  -1   39.10    3.70
  10   5   1   44.90    3.80
  10   5   1   44.30    3.90
  10   5   1   33.20   11.40
 -11  -5  -1   86.49    5.30
 -11  -5  -1   75.49    9.80
 -11  -5  -1   76.79    4.90
 -11  -5  -1   74.99    6.20
 -11  -5  -1   70.29    7.90
  11   5   1   78.69   15.20
  11   5   1   80.89    5.20
  11   5   1   82.49    5.40
 -12  -5  -1    0.50    1.80
 -12  -5  -1    0.20    1.10
 -12  -5  -1   -0.10    1.10
 -12  -5  -1    0.20    1.00
 -12  -5  -1   -2.30    3.10
  12   5   1    0.00    1.00
  12   5   1    1.00    1.00
  12   5   1   -0.80    0.90
 -13  -5  -1   33.50    2.70
 -13  -5  -1   32.30    2.40
 -13  -5  -1   33.10    2.50
  13   5   1   30.20    2.20
  13   5   1   32.00    2.80
   8  -6  -1  105.09    5.50
   8  -6  -1   89.29    4.70
   8  -6  -1  107.89    5.70
  -8   6   1  105.69    5.30
  -8   6   1   92.59    6.90
  -8   6   1   80.19    4.90
   7  -6  -1    4.80    1.60
   7  -6  -1   -0.50    2.00
   7  -6  -1    1.40    1.30
   7  -6  -1    1.80    1.30
   7  -6  -1    3.30    1.30
  -7   6   1    2.30    1.90
  -7   6   1    1.60    1.40
  -7   6   1    3.30    1.50
  -7   6   1    6.50    4.00
   6  -6  -1   -0.70    1.10
   6  -6  -1   -0.30    0.80
   6  -6  -1    0.30    1.20
   6  -6  -1    0.00    1.30
   6  -6  -1    0.70    1.30
   6  -6  -1    1.80    1.50
   6  -6  -1   -0.40    5.30
  -6   6   1    1.20    1.30
  -6   6   1    1.10    3.00
  -6   6   1   -3.40    5.30
  -6   6   1   13.50    5.70
  -6   6   1   -3.00    1.70
  -6   6   1    1.50    1.40
  -6   6   1    0.30    1.10
   5  -6  -1   62.99    4.90
   5  -6  -1   73.19    5.10
   5  -6  -1   65.09    5.60
   5  -6  -1   65.09    5.30
   5  -6  -1   67.39   11.10
   5  -6  -1   66.39    5.20
   5  -6  -1   69.99    4.50
  -5   6   1   66.69    9.80
  -5   6   1   75.19   11.10
  -5   6   1   69.69    5.20
  -5   6   1   64.49    5.10
  -5   6   1   63.99    5.90
  -5   6   1   70.99    4.80
  -5   6   1   83.39    8.60
   4  -6  -1    4.00    1.60
   4  -6  -1    2.80    1.40
   4  -6  -1    1.30    3.70
   4  -6  -1    2.70    1.50
   4  -6  -1    0.80    1.40
  -4   6   1    3.90    1.50
  -4   6   1    4.20    3.90
  -4   6   1    1.00    5.50
  -4   6   1    2.80    2.00
  -4   6   1    3.00    3.70
  -4   6   1    3.00    1.70
   3  -6  -1    3.20    3.50
   3  -6  -1    6.80    1.80
   3  -6  -1    5.80    1.70
   3  -6  -1    5.70    1.70
   3  -6  -1    5.80    1.60
   3  -6  -1    5.60    5.20
  -3   6   1    4.30    3.20
  -3   6   1    5.10    7.80
  -3   6   1    4.80    1.50
  -3   6   1    7.90    1.90
  -3   6   1    3.40    1.50
  -3   6   1    3.40    3.10
  -3   6   1    8.10    2.30
  -3   6   1    4.00    4.00
   2  -6  -1    3.20    3.30
   2  -6  -1    3.60    1.50
   2  -6  -1    3.00    4.20
   2  -6  -1    3.40    1.20
   2  -6  -1    2.40    2.00
  -2   6   1    3.00    2.60
  -2   6   1    6.00    3.20
  -2   6   1    3.10    1.30
  -2   6   1    4.50    1.70
  -2   6   1   -1.60    5.10
  -2   6   1    5.40    2.40
  -2   6   1    5.30    3.10
   1  -6  -1  291.77   14.00
   1  -6  -1  274.77   16.40
   1  -6  -1  267.37   14.90
   1  -6  -1  267.67   13.20
   1  -6  -1  245.38   13.40
  -1   6   1  263.77   12.80
  -1   6   1  268.27   12.70
  -1   6   1  272.67   15.80
  -1   6   1  257.67   14.60
  -1   6   1  259.47   15.80
  -1   6   1  264.77   15.10
  -1   6   1  253.17   19.20
   0  -6  -1  132.59    8.30
   0  -6  -1  123.49    9.30
   0  -6  -1  134.09    9.30
   0  -6  -1  122.19    7.70
   0  -6  -1  118.49    8.30
   0   6   1  124.89    9.10
   0   6   1  125.89    8.70
   0   6   1  119.59    6.50
   0   6   1  129.39    7.10
   0   6   1  139.99   12.80
   0   6   1  132.19   12.20
   0   6   1  123.09    8.30
   0   6   1  130.09   12.00
   0   6   1  117.69    9.10
  -1  -6  -1   98.99    7.30
  -1  -6  -1   97.19    5.60
  -1  -6  -1   93.99    7.70
  -1  -6  -1   95.89    6.60
  -1  -6  -1   99.69    7.00
   1   6   1   90.59    6.70
   1   6   1   77.69    7.10
   1   6   1   94.69    5.70
   1   6   1   93.69    9.60
   1   6   1   85.99    7.20
   1   6   1  110.19   10.20
   1   6   1   93.99    9.20
   1   6   1   98.69    7.10
   1   6   1   81.69   12.30
  -2  -6  -1  142.59    8.40
  -2  -6  -1  149.88   10.20
  -2  -6  -1  162.68    9.30
  -2  -6  -1  157.98    9.20
  -2  -6  -1  145.19    9.30
   2   6   1  144.99   11.50
   2   6   1  148.99   11.90
   2   6   1  151.78    9.10
   2   6   1  163.18   10.10
   2   6   1  136.79   13.00
   2   6   1  156.58    9.20
   2   6   1  140.59    7.30
   2   6   1  168.08   10.30
   2   6   1  164.38   12.60
   2   6   1  153.28    7.90
  -3  -6  -1  698.73   31.00
  -3  -6  -1  719.43   30.70
  -3  -6  -1  709.93   30.30
  -3  -6  -1  695.93   29.60
  -3  -6  -1  666.83   31.90
   3   6   1  723.53   34.80
   3   6   1  698.73   33.60
   3   6   1  685.53   34.90
   3   6   1  642.24   29.80
   3   6   1  716.23   30.70
   3   6   1  674.73   31.40
   3   6   1  713.63   34.10
   3   6   1  697.13   30.50
   3   6   1  691.13   30.30
   3   6   1  701.03   31.40
   3   6   1  683.63   28.70
  -4  -6  -1  797.22   34.20
  -4  -6  -1  779.82   35.50
  -4  -6  -1  750.22   34.40
  -4  -6  -1  766.72   33.20
  -4  -6  -1  723.03   31.30
  -4  -6  -1  834.72   34.40
   4   6   1  763.62   34.60
   4   6   1  764.42   31.50
   4   6   1  821.92   34.00
   4   6   1  766.62   38.30
   4   6   1  800.72   35.20
   4   6   1  785.12   38.20
   4   6   1  780.02   32.00
   4   6   1  798.72   37.80
   4   6   1  791.92   33.80
  -5  -6  -1 1673.13   70.09
  -5  -6  -1 1806.72   70.19
  -5  -6  -1 1695.83   70.59
  -5  -6  -1 1746.73   71.09
  -5  -6  -1 1755.42   71.79
  -5  -6  -1 1601.34   67.19
   5   6   1 1751.12   71.19
   5   6   1 1728.13   71.49
   5   6   1 1687.53   74.39
   5   6   1 1677.93   67.69
   5   6   1 1803.42   70.19
   5   6   1 1735.73   75.39
   5   6   1 1714.43   67.59
   5   6   1 1672.93   74.59
   5   6   1 1623.14   67.79
   5   6   1 1704.93   69.89
  -6  -6  -1   68.99    6.90
  -6  -6  -1   77.49    4.60
  -6  -6  -1   79.39    6.80
  -6  -6  -1   79.69    6.50
  -6  -6  -1   81.19    7.00
  -6  -6  -1   77.39    5.10
   6   6   1   75.29    7.20
   6   6   1   84.59   11.50
   6   6   1   67.09    4.70
   6   6   1   77.79    7.20
   6   6   1   87.19    6.70
   6   6   1   80.29    6.50
   6   6   1   75.79    5.50
   6   6   1   73.99   11.60
   6   6   1   79.99   12.80
   6   6   1   70.29    4.20
  -7  -6  -1   29.20    2.60
  -7  -6  -1   31.30    4.60
  -7  -6  -1   32.90    5.40
  -7  -6  -1   25.50    3.00
  -7  -6  -1   31.60    4.90
  -7  -6  -1   30.20    6.30
  -7  -6  -1   20.30    4.80
  -7  -6  -1   25.50    2.50
  -7  -6  -1   26.20    2.50
   7   6   1   38.30    6.20
   7   6   1   23.80    2.70
   7   6   1   22.70    5.00
   7   6   1   18.40    3.40
   7   6   1   24.00    4.60
   7   6   1   24.80    8.10
  -8  -6  -1    9.50    1.90
  -8  -6  -1   10.50    1.80
  -8  -6  -1   12.50    4.50
  -8  -6  -1    8.40    3.10
  -8  -6  -1    9.40    3.50
  -8  -6  -1    8.20    2.80
  -8  -6  -1    6.80    1.60
   8   6   1   11.10   11.80
   8   6   1    6.40    1.90
   8   6   1    4.70    3.80
   8   6   1    8.00    1.70
  -9  -6  -1  229.28   10.70
  -9  -6  -1  228.08   15.40
  -9  -6  -1  241.18   12.10
  -9  -6  -1  228.98   11.00
  -9  -6  -1  219.68   15.80
  -9  -6  -1  226.88   11.00
  -9  -6  -1  222.88   15.90
   9   6   1  205.88   10.20
   9   6   1  228.88   11.60
   9   6   1  203.68   15.00
   9   6   1  220.28   20.70
   9   6   1  228.38   15.90
 -10  -6  -1   47.70    8.50
 -10  -6  -1   40.10    6.50
 -10  -6  -1   42.80    3.60
 -10  -6  -1   40.90    3.70
 -10  -6  -1   40.20    7.10
 -10  -6  -1   49.40    5.00
 -10  -6  -1   52.79    8.50
 -10  -6  -1   47.70    3.90
  10   6   1   36.30   12.40
  10   6   1   35.30    7.20
  10   6   1   45.00    4.10
 -11  -6  -1  101.19    9.40
 -11  -6  -1   97.39    5.70
 -11  -6  -1   99.59    7.10
 -11  -6  -1  110.19    6.20
  11   6   1   99.79    6.10
  11   6   1   99.59    6.30
  11   6   1   77.89   17.00
 -12  -6  -1   -1.00    0.80
 -12  -6  -1   -0.30    1.90
 -12  -6  -1    0.20    1.00
 -12  -6  -1    1.70    3.20
 -12  -6  -1   -2.00    0.80
  12   6   1    0.80    1.10
  12   6   1    0.50    1.00
 -13  -6  -1    0.30    0.90
  13   6   1    0.70    0.80
  13   6   1    0.60    0.60
  13   6   1   -0.20    0.80
   7  -7  -1    1.90    1.10
   7  -7  -1    3.10    1.10
   7  -7  -1    2.10    1.40
  -7   7   1    0.10    1.10
  -7   7   1    3.40    2.00
  -7   7   1    1.70    1.20
  -7   7   1    1.10    1.20
   6  -7  -1    1.90    1.50
   6  -7  -1    3.10    1.40
   6  -7  -1    4.10    1.60
   6  -7  -1    2.20    1.50
   6  -7  -1    0.80    1.40
  -6   7   1    1.30    1.90
  -6   7   1    4.80    2.10
  -6   7   1    0.80    1.40
  -6   7   1    0.60    3.20
  -6   7   1    2.50    1.30
   5  -7  -1   58.99    4.70
   5  -7  -1   60.79    4.90
   5  -7  -1   44.70   10.50
   5  -7  -1   57.49    5.30
   5  -7  -1   67.29    5.00
   5  -7  -1   63.29    5.10
  -5   7   1   69.69   12.00
  -5   7   1   62.19    4.70
  -5   7   1   54.19   13.70
  -5   7   1   63.29    5.00
  -5   7   1   55.19    9.60
  -5   7   1   64.39    6.00
  -5   7   1   59.89    4.50
   4  -7  -1  132.19    7.60
   4  -7  -1  131.39    6.90
   4  -7  -1  132.39    8.60
   4  -7  -1  122.89    7.40
   4  -7  -1  126.19    7.50
   4  -7  -1  113.39   13.00
   4  -7  -1  123.49    7.80
  -4   7   1  118.19    7.00
  -4   7   1  114.89   11.80
  -4   7   1  127.39    8.80
  -4   7   1  123.29   10.80
  -4   7   1  127.89    7.80
  -4   7   1  110.69   12.40
  -4   7   1  121.49    7.50
   3  -7  -1   17.30    2.80
   3  -7  -1   18.50    2.80
   3  -7  -1   15.40    2.30
   3  -7  -1   18.20    2.40
   3  -7  -1   18.80    2.90
   3  -7  -1   22.70    6.60
  -3   7   1   17.90    5.30
  -3   7   1   18.00    3.00
  -3   7   1   21.20    6.00
  -3   7   1    9.10    6.70
  -3   7   1   18.30    3.60
  -3   7   1   20.10    2.90
   2  -7  -1    6.30    1.80
   2  -7  -1    1.30    3.30
   2  -7  -1    9.80    1.90
   2  -7  -1    5.00    1.50
   2  -7  -1    7.30    1.80
   2  -7  -1    9.40    2.00
  -2   7   1   16.60    9.90
  -2   7   1    7.50    1.90
  -2   7   1   10.90    2.20
  -2   7   1   10.30    3.90
  -2   7   1    7.70    1.70
  -2   7   1    8.60    2.50
  -2   7   1   12.10    4.20
  -2   7   1    6.90    3.30
   1  -7  -1  451.15   19.50
   1  -7  -1  459.25   20.90
   1  -7  -1  466.75   19.90
   1  -7  -1  442.76   20.00
  -1   7   1  430.36   19.80
  -1   7   1  484.75   29.50
  -1   7   1  479.75   30.50
  -1   7   1  458.75   20.70
  -1   7   1  455.75   23.10
  -1   7   1  430.26   19.60
  -1   7   1  447.06   24.40
   0  -7  -1   18.50    4.80
   0  -7  -1   18.20    3.50
   0  -7  -1   17.30    2.50
   0  -7  -1   10.10    3.30
   0  -7  -1   17.40    3.50
   0  -7  -1   22.90    4.80
   0  -7  -1   18.00    2.20
   0   7   1   16.30    4.40
   0   7   1   18.10    2.60
   0   7   1   18.20    4.50
   0   7   1   11.30    5.80
   0   7   1   17.60    3.00
   0   7   1    9.90    9.70
   0   7   1   15.60    3.80
   0   7   1   22.00    4.30
  -1  -7  -1 1433.56   59.09
  -1  -7  -1 1305.47   56.49
  -1  -7  -1 1462.45   58.99
  -1  -7  -1 1425.76   61.29
  -1  -7  -1 1365.76   60.19
   1   7   1 1438.66   59.49
   1   7   1 1387.96   60.89
   1   7   1 1444.66   65.09
   1   7   1 1434.46   61.09
   1   7   1 1480.25   59.79
   1   7   1 1418.36   57.29
   1   7   1 1426.96   65.79
  -2  -7  -1  491.45   23.80
  -2  -7  -1  506.45   23.70
  -2  -7  -1  522.35   25.70
  -2  -7  -1  511.85   23.90
   2   7   1  441.16   29.80
   2   7   1  516.35   23.70
   2   7   1  487.75   24.90
   2   7   1  531.15   29.60
   2   7   1  514.95   21.90
   2   7   1  492.15   21.20
   2   7   1  515.85   25.10
   2   7   1  473.05   23.60
  -3  -7  -1 1191.68   50.09
  -3  -7  -1 1117.79   47.10
  -3  -7  -1 1192.68   51.79
  -3  -7  -1 1281.27   51.59
  -3  -7  -1 1199.28   49.10
  -3  -7  -1 1196.68   49.00
   3   7   1 1099.59   50.29
   3   7   1 1142.49   46.80
   3   7   1 1203.48   51.19
   3   7   1 1172.58   49.99
   3   7   1 1110.39   56.79
   3   7   1 1158.08   54.49
   3   7   1 1209.68   54.19
   3   7   1 1198.88   49.70
   3   7   1 1170.98   47.60
   3   7   1 1078.49   47.50
   3   7   1 1193.78   50.89
   3   7   1 1190.08   56.19
  -4  -7  -1   53.49    3.50
  -4  -7  -1   44.70    4.40
  -4  -7  -1   62.99    6.10
  -4  -7  -1   62.49    6.70
  -4  -7  -1   59.79    5.60
  -4  -7  -1   51.69    4.10
  -4  -7  -1   57.79    5.50
   4   7   1   62.59   10.50
   4   7   1   56.89    6.00
   4   7   1   62.09   10.20
   4   7   1   57.39    4.20
   4   7   1   62.89    6.40
   4   7   1   58.59    3.70
   4   7   1   55.89    5.30
   4   7   1   59.39   10.80
   4   7   1   62.99   10.80
   4   7   1   62.09    5.70
  -5  -7  -1  320.27   14.60
  -5  -7  -1  304.07   13.80
  -5  -7  -1  312.07   16.20
  -5  -7  -1  320.77   17.00
  -5  -7  -1  311.17   17.40
  -5  -7  -1  327.27   17.20
  -5  -7  -1  330.97   18.60
   5   7   1  301.27   14.40
   5   7   1  337.27   17.90
   5   7   1  292.27   22.30
   5   7   1  334.67   18.30
   5   7   1  340.37   14.30
   5   7   1  320.57   16.60
   5   7   1  339.37   23.20
   5   7   1  300.77   22.00
   5   7   1  316.57   16.70
  -6  -7  -1  201.28   12.10
  -6  -7  -1  198.48   10.00
  -6  -7  -1  180.88    9.10
  -6  -7  -1  180.88   10.80
  -6  -7  -1  211.98   12.90
  -6  -7  -1  193.08   12.90
  -6  -7  -1  201.68   12.20
   6   7   1  203.28   12.10
   6   7   1  199.98   12.10
   6   7   1  191.88   10.80
   6   7   1  211.68   10.40
   6   7   1  188.68   10.00
   6   7   1  144.89   24.80
   6   7   1  204.98   21.10
   6   7   1  190.98   17.50
   6   7   1  183.78    8.70
   6   7   1  192.68    9.10
   6   7   1  190.28   14.50
   6   7   1  216.78   14.70
  -7  -7  -1  435.06   23.90
  -7  -7  -1  477.45   22.10
  -7  -7  -1  451.75   23.70
  -7  -7  -1  451.15   20.20
  -7  -7  -1  441.86   18.90
  -7  -7  -1  454.35   19.30
  -7  -7  -1  482.55   22.90
  -7  -7  -1  452.75   19.40
   7   7   1  468.25   24.60
   7   7   1  411.76   28.60
   7   7   1  458.55   22.90
   7   7   1  452.35   19.40
   7   7   1  419.26   20.00
   7   7   1  460.55   24.50
   7   7   1  456.95   19.10
   7   7   1  408.96   20.70
  -8  -7  -1  260.97   13.60
  -8  -7  -1  270.67   17.00
  -8  -7  -1  294.37   17.50
  -8  -7  -1  281.67   12.40
  -8  -7  -1  251.87   17.00
  -8  -7  -1  282.87   12.80
  -8  -7  -1  278.97   12.70
  -8  -7  -1  251.77   15.20
   8   7   1  275.67   12.60
   8   7   1  267.97   13.40
   8   7   1  304.07   24.40
   8   7   1  261.17   16.20
   8   7   1  260.77   17.60
  -9  -7  -1   90.99    8.40
  -9  -7  -1   86.69    5.10
  -9  -7  -1   86.09    6.30
  -9  -7  -1   87.49    9.10
  -9  -7  -1   89.29    5.50
  -9  -7  -1   71.59    7.20
  -9  -7  -1   70.69    8.70
  -9  -7  -1   79.49    9.30
   9   7   1  101.59   17.80
   9   7   1   84.49   10.10
   9   7   1   84.89    9.40
   9   7   1   84.69    6.00
   9   7   1   76.79    5.00
 -10  -7  -1  322.67   18.60
 -10  -7  -1  320.17   20.20
 -10  -7  -1  333.07   14.20
 -10  -7  -1  300.87   15.10
 -10  -7  -1  299.47   20.20
 -10  -7  -1  317.67   14.60
 -10  -7  -1  329.87   14.60
 -10  -7  -1  312.57   20.60
  10   7   1  261.37   26.70
  10   7   1  287.27   19.80
  10   7   1  302.07   20.60
  10   7   1  313.37   15.20
 -11  -7  -1   91.09    5.60
 -11  -7  -1   90.99    6.70
 -11  -7  -1   89.39    8.70
 -11  -7  -1   88.59    5.30
  11   7   1   91.99    6.00
  11   7   1   89.29    5.60
 -12  -7  -1   47.60    4.90
 -12  -7  -1   60.29    4.00
 -12  -7  -1   55.39    3.90
 -12  -7  -1   55.09    3.70
  12   7   1   57.69    4.10
  12   7   1   54.89    4.10
  13   7   1   -0.30    0.80
  13   7   1   -0.60    0.60
  13   7   1    0.40    0.80
   6  -8  -1    4.60    1.40
   6  -8  -1    0.30    1.00
   6  -8  -1    2.20    1.30
   6  -8  -1    3.40    1.30
  -6   8   1    2.20    1.80
  -6   8   1    3.30    1.50
  -6   8   1    3.20    1.20
  -6   8   1    5.20    1.90
   5  -8  -1   56.39    4.40
   5  -8  -1   56.49    4.40
   5  -8  -1   54.79    4.40
   5  -8  -1   55.69    4.90
  -5   8   1   61.09    4.40
  -5   8   1   50.69    5.30
  -5   8   1   53.29    7.90
  -5   8   1   56.19    4.30
   4  -8  -1    0.80    1.00
   4  -8  -1    0.40    1.60
   4  -8  -1    2.70    5.80
   4  -8  -1   -0.60    1.10
   4  -8  -1    1.40    1.30
   4  -8  -1   -0.10    1.30
   4  -8  -1   -0.90    1.10
  -4   8   1    0.20    1.20
  -4   8   1   -0.40    7.50
  -4   8   1   -1.60    1.30
  -4   8   1    0.00    1.40
  -4   8   1   -4.50    5.30
  -4   8   1    4.20    2.20
  -4   8   1    0.90    3.30
   3  -8  -1  113.69    6.90
   3  -8  -1  116.59    7.50
   3  -8  -1  123.29    7.30
   3  -8  -1  122.39    8.50
   3  -8  -1  123.59   13.30
   3  -8  -1  119.39    7.30
   3  -8  -1  115.29    6.70
  -3   8   1  118.49    7.40
  -3   8   1  113.29   10.50
  -3   8   1  118.29   12.70
  -3   8   1  115.49    7.30
  -3   8   1  123.59   12.10
  -3   8   1  105.29    8.10
  -3   8   1  112.39    6.90
   2  -8  -1   13.70    2.20
   2  -8  -1   17.70    5.80
   2  -8  -1   10.30    2.20
   2  -8  -1    9.30    2.20
   2  -8  -1    7.10    2.10
   2  -8  -1   11.50    2.50
  -2   8   1    9.30    2.10
  -2   8   1   11.40    2.20
  -2   8   1   18.30    5.40
  -2   8   1   11.70    6.00
  -2   8   1    8.00    2.60
  -2   8   1    8.80    2.40
  -2   8   1    7.90    4.60
  -2   8   1   13.80    4.60
   1  -8  -1  164.58   13.80
   1  -8  -1  181.28    9.30
   1  -8  -1  174.88    9.10
   1  -8  -1  158.28    8.50
   1  -8  -1  170.28    8.80
  -1   8   1  157.48    8.50
  -1   8   1  175.98   12.90
  -1   8   1  179.38    9.30
  -1   8   1  168.18   13.80
  -1   8   1  157.78   13.80
  -1   8   1  159.98    9.00
  -1   8   1  172.78   10.10
  -1   8   1  159.78   12.10
   0  -8  -1   79.39    7.70
   0  -8  -1   79.69    8.70
   0  -8  -1   83.79    6.90
   0  -8  -1   88.69    6.90
   0   8   1   91.59    8.20
   0   8   1   78.19    8.70
   0   8   1   84.09    5.50
   0   8   1   98.79    8.30
   0   8   1   82.59    5.50
   0   8   1   73.99    4.90
   0   8   1   80.89   14.30
   0   8   1   73.39    6.00
  -1  -8  -1  203.38   13.50
  -1  -8  -1  192.18   10.10
  -1  -8  -1  213.68   14.00
  -1  -8  -1  193.68   12.00
  -1  -8  -1  189.58   12.00
   1   8   1  207.48   15.30
   1   8   1  197.98   18.70
   1   8   1  195.88   14.20
   1   8   1  202.38   10.10
   1   8   1  235.08   11.80
   1   8   1  194.48   12.60
   1   8   1  197.28   10.80
   1   8   1  209.38   13.20
  -2  -8  -1  223.28   15.00
  -2  -8  -1  204.38   11.40
  -2  -8  -1  207.68   13.20
  -2  -8  -1  225.08   13.10
  -2  -8  -1  212.58   12.90
   2   8   1  211.98   12.90
   2   8   1  216.48   18.30
   2   8   1  220.78   13.20
   2   8   1  229.68   14.80
   2   8   1  226.38   12.30
   2   8   1  207.68   11.10
   2   8   1  213.08   10.70
  -3  -8  -1   27.40    5.60
  -3  -8  -1   25.80    4.70
  -3  -8  -1   24.80    3.00
  -3  -8  -1   28.30    5.00
  -3  -8  -1   23.70    4.20
  -3  -8  -1   24.30    4.10
   3   8   1   15.20    6.90
   3   8   1   31.70    5.10
   3   8   1   16.90   14.40
   3   8   1   28.10    4.90
   3   8   1   29.70    5.60
   3   8   1   29.30   11.90
   3   8   1   23.30    2.60
   3   8   1   24.80    5.20
   3   8   1   16.00    4.00
   3   8   1   25.10    3.80
   3   8   1   22.90    3.30
  -4  -8  -1  137.29    9.60
  -4  -8  -1  123.59   11.90
  -4  -8  -1  126.29    9.60
  -4  -8  -1  117.19    8.80
  -4  -8  -1  119.49    6.60
   4   8   1  129.09   10.40
   4   8   1  120.69   13.40
   4   8   1  132.79    7.60
   4   8   1  132.19    9.60
   4   8   1  120.69   20.90
   4   8   1  125.49    7.80
   4   8   1  122.79   17.80
   4   8   1  146.69   11.70
   4   8   1  141.69    9.40
  -5  -8  -1   20.10    3.10
  -5  -8  -1   18.40    2.10
  -5  -8  -1   19.00    3.50
  -5  -8  -1   20.20    3.70
  -5  -8  -1   19.30    4.00
  -5  -8  -1   19.50    4.50
  -5  -8  -1   20.50    2.10
  -5  -8  -1   22.00    5.40
  -5  -8  -1   15.30    3.90
   5   8   1   20.30    4.10
   5   8   1   20.00    5.40
   5   8   1   19.70    2.90
   5   8   1   19.80    4.00
   5   8   1   20.40    4.60
   5   8   1   19.00    2.60
   5   8   1   15.60   13.40
   5   8   1    9.20   10.40
   5   8   1   21.40    2.40
   5   8   1   21.50    2.40
  -6  -8  -1    5.20    2.50
  -6  -8  -1    1.60    1.80
  -6  -8  -1    0.60    0.90
  -6  -8  -1    0.70    2.30
  -6  -8  -1    0.10    1.50
  -6  -8  -1    2.50    1.10
  -6  -8  -1    3.20    2.70
  -6  -8  -1    2.10    1.10
  -6  -8  -1    1.90    2.30
   6   8   1    6.10    3.00
   6   8   1    0.90    1.60
   6   8   1    3.30    2.60
   6   8   1    1.70    2.50
   6   8   1    1.60    1.80
   6   8   1    0.50    0.90
   6   8   1    1.30    1.00
   6   8   1    1.30    1.40
   6   8   1   15.90   10.60
   6   8   1    1.70    1.20
  -7  -8  -1   32.40    4.90
  -7  -8  -1   36.50    3.00
  -7  -8  -1   34.60    2.90
  -7  -8  -1   35.10    5.90
  -7  -8  -1   36.50    3.10
  -7  -8  -1   34.10    3.70
  -7  -8  -1   33.20    6.20
  -7  -8  -1   31.90    5.70
  -7  -8  -1   34.10    5.70
   7   8   1   41.80    6.20
   7   8   1   31.80    2.60
   7   8   1   30.90    2.90
   7   8   1   34.40    3.10
   7   8   1   33.50    5.80
   7   8   1   34.20    3.80
   7   8   1   16.10   13.70
   7   8   1   35.00    7.00
   7   8   1   42.00    7.20
   7   8   1   34.60    4.90
  -8  -8  -1   46.90    3.70
  -8  -8  -1   43.10    6.10
  -8  -8  -1   46.80    3.70
  -8  -8  -1   52.69    7.80
  -8  -8  -1   49.99    4.20
  -8  -8  -1   43.30    7.50
  -8  -8  -1   47.20    7.40
  -8  -8  -1   47.70    3.50
   8   8   1   58.09   14.10
   8   8   1   51.79    7.80
   8   8   1   56.59    9.00
   8   8   1   44.70    8.10
   8   8   1   45.30    4.30
   8   8   1   45.40    3.90
  -9  -8  -1  247.18   16.50
  -9  -8  -1  230.68   11.30
  -9  -8  -1  246.38   11.60
  -9  -8  -1  237.18   11.00
  -9  -8  -1  228.08   12.10
  -9  -8  -1  224.18   14.40
  -9  -8  -1  238.28   16.50
  -9  -8  -1  249.28   17.20
  -9  -8  -1  238.48   12.50
   9   8   1  223.18   16.70
   9   8   1  241.98   12.40
   9   8   1  239.68   11.30
 -10  -8  -1  153.58    7.70
 -10  -8  -1  120.69   12.50
 -10  -8  -1  135.89   12.50
 -10  -8  -1  142.19   13.30
 -10  -8  -1  151.48    9.50
 -10  -8  -1  155.18    8.10
 -10  -8  -1  156.98    8.00
 -10  -8  -1  164.18   11.60
  10   8   1  122.29   13.20
  10   8   1   96.89   19.90
  10   8   1  136.69    9.10
  10   8   1  155.88    8.90
 -11  -8  -1  143.69    8.30
 -11  -8  -1  157.18    7.50
 -11  -8  -1  152.08    7.90
 -11  -8  -1  132.49   10.90
 -11  -8  -1  141.89    9.00
  11   8   1  141.29    7.80
  11   8   1  146.09    8.30
 -12  -8  -1   43.70    3.30
 -12  -8  -1   33.90    5.50
 -12  -8  -1   44.10    3.40
 -12  -8  -1   44.70    3.20
  12   8   1   44.00    3.60
 -13  -8  -1   22.60    2.10
  13   8   1   18.80    1.90
  13   8   1   19.60    2.00
  13   8   1   20.00    2.00
   5  -9  -1   17.10    2.20
   5  -9  -1   12.80    1.90
   5  -9  -1    9.10    1.90
   5  -9  -1   18.90    3.40
  -5   9   1   16.20    2.00
  -5   9   1   13.90    2.30
  -5   9   1   14.50    2.50
  -5   9   1   18.90    3.10
   4  -9  -1  111.89    6.40
   4  -9  -1  100.49    5.90
   4  -9  -1  100.59    7.00
   4  -9  -1   91.29    6.00
  -4   9   1   83.29    9.60
  -4   9   1   90.09    5.90
  -4   9   1   93.59    7.30
  -4   9   1   95.29    5.90
   3  -9  -1  167.68    9.40
   3  -9  -1  181.78    9.20
   3  -9  -1  184.28    8.60
   3  -9  -1  181.88   10.90
   3  -9  -1  199.98    9.90
   3  -9  -1  144.99   16.30
   3  -9  -1  163.88    8.80
  -3   9   1  183.58    9.70
  -3   9   1  173.48    9.30
  -3   9   1  158.38   15.80
  -3   9   1  184.58   10.00
  -3   9   1  179.08   11.10
  -3   9   1  168.48   13.40
   2  -9  -1  288.17   13.70
   2  -9  -1  280.47   14.20
   2  -9  -1  289.37   13.80
   2  -9  -1  299.27   13.70
   2  -9  -1  301.97   15.80
   2  -9  -1  315.87   14.50
  -2   9   1  293.37   13.90
  -2   9   1  300.97   18.80
  -2   9   1  320.47   14.80
  -2   9   1  250.47   18.80
  -2   9   1  308.27   14.60
  -2   9   1  268.17   20.50
   1  -9  -1   58.29    4.60
   1  -9  -1   51.49    4.00
   1  -9  -1   52.59    4.60
   1  -9  -1   59.19    4.40
   1  -9  -1   60.99    4.40
  -1   9   1   48.00    9.20
  -1   9   1   54.59    5.60
  -1   9   1   53.89    4.40
  -1   9   1   54.49    4.70
  -1   9   1   50.99    8.20
  -1   9   1   50.09    9.40
  -1   9   1   49.20    9.20
  -1   9   1   55.19    4.60
   0  -9  -1   35.70    7.10
   0  -9  -1   30.90    3.60
   0  -9  -1   32.90    3.30
   0  -9  -1   27.90    3.20
   0   9   1   37.20    6.60
   0   9   1   34.50    4.30
   0   9   1   34.90    6.40
   0   9   1   25.40    7.20
   0   9   1   27.60    3.50
   0   9   1   33.60    7.20
  -1  -9  -1   74.39    5.90
  -1  -9  -1   77.09    7.40
  -1  -9  -1   79.19    9.10
  -1  -9  -1   81.39    5.40
  -1  -9  -1   84.69    5.30
  -1  -9  -1   79.99    7.20
  -1  -9  -1   66.19   10.70
   1   9   1   78.09    7.80
   1   9   1   67.99   10.10
   1   9   1   79.29    5.50
   1   9   1   75.49    8.90
   1   9   1   81.79    5.50
   1   9   1   74.39    5.10
   1   9   1   77.99    8.20
   1   9   1   72.19    6.00
  -2  -9  -1 1113.29   40.00
  -2  -9  -1  926.81   40.10
  -2  -9  -1  990.40   43.70
  -2  -9  -1 1001.60   43.40
  -2  -9  -1 1015.50   45.10
  -2  -9  -1  942.91   40.20
  -2  -9  -1  952.80   39.80
   2   9   1 1001.00   44.10
   2   9   1  884.71   51.59
   2   9   1  950.80   46.20
   2   9   1  950.50   44.00
   2   9   1  961.70   41.20
   2   9   1  966.80   46.00
   2   9   1  972.60   40.20
  -3  -9  -1  167.18   11.80
  -3  -9  -1  171.28    8.40
  -3  -9  -1  165.88   11.60
  -3  -9  -1  170.78   10.90
  -3  -9  -1  193.08   12.20
   3   9   1  168.08   11.60
   3   9   1  178.08   13.30
   3   9   1  164.88   13.30
   3   9   1  172.48   10.30
   3   9   1  178.68   17.90
   3   9   1  177.88    9.90
   3   9   1  175.68    9.10
   3   9   1  182.28    9.30
   3   9   1  166.98   12.30
  -4  -9  -1    9.40    3.50
  -4  -9  -1    6.30    1.40
  -4  -9  -1    6.70    2.70
  -4  -9  -1   10.80    3.60
  -4  -9  -1    6.40    3.00
   4   9   1    7.10    3.50
   4   9   1   12.30    4.00
   4   9   1    8.50    2.30
   4   9   1    5.30    2.60
   4   9   1    6.00    1.70
   4   9   1    7.00    3.70
   4   9   1    6.80    7.20
  -5  -9  -1   24.90    5.10
  -5  -9  -1   30.20    5.40
  -5  -9  -1   31.50    3.20
  -5  -9  -1   22.70    5.10
   5   9   1   29.00    3.00
   5   9   1   32.90    3.50
   5   9   1   77.09   17.70
   5   9   1   31.80    3.00
   5   9   1   26.70    5.30
   5   9   1   34.90    5.60
   5   9   1   32.20    6.00
   5   9   1   30.10    2.90
   5   9   1   31.60    5.90
   5   9   1   37.40    7.00
  -6  -9  -1   11.90    2.10
  -6  -9  -1    8.40    3.40
  -6  -9  -1   12.30    3.70
  -6  -9  -1    1.10    6.40
  -6  -9  -1    9.60    2.10
  -6  -9  -1   10.50    4.10
   6   9   1    5.30    3.30
   6   9   1   13.10    2.20
   6   9   1   16.80   15.00
   6   9   1    9.40    1.90
   6   9   1    8.10    3.00
   6   9   1   11.60    2.60
   6   9   1   10.60    4.70
   6   9   1    6.90    2.10
   6   9   1    9.70    3.30
   6   9   1   13.40    4.10
   6   9   1   12.90    1.90
  -7  -9  -1   10.40    4.00
  -7  -9  -1    8.60    3.40
  -7  -9  -1    5.80    1.90
  -7  -9  -1    3.20    1.30
  -7  -9  -1   -0.10    3.80
  -7  -9  -1    0.80    2.60
  -7  -9  -1    6.10    1.70
  -7  -9  -1    4.60    3.70
  -7  -9  -1    6.10    1.50
   7   9   1    3.60    4.00
   7   9   1    2.50    2.80
   7   9   1   -0.90    2.50
   7   9   1    6.70    1.70
   7   9   1    4.80    1.50
   7   9   1    4.60    1.30
   7   9   1    8.10    3.40
   7   9   1    1.30    3.30
   7   9   1   19.30   15.90
  -8  -9  -1   47.40    4.20
  -8  -9  -1   38.20    7.00
  -8  -9  -1   42.20    3.50
  -8  -9  -1   48.00    3.50
  -8  -9  -1   47.80    3.80
  -8  -9  -1   41.60    4.70
  -8  -9  -1   38.50    7.40
   8   9   1   37.50    6.80
   8   9   1   49.90    3.80
   8   9   1   14.40   18.20
   8   9   1   47.30    4.40
  -9  -9  -1    8.90    2.90
  -9  -9  -1    5.40    4.10
  -9  -9  -1    8.60    5.40
  -9  -9  -1    8.10    1.70
  -9  -9  -1   -0.70    3.60
  -9  -9  -1    7.40    2.00
  -9  -9  -1    5.70    3.20
  -9  -9  -1    8.40    1.90
  -9  -9  -1    5.80    1.50
   9   9   1   33.00   18.60
   9   9   1    8.50    6.00
   9   9   1    5.40    4.80
   9   9   1    6.60    1.70
   9   9   1    7.20    2.20
 -10  -9  -1   10.50    2.30
 -10  -9  -1    4.40    3.60
 -10  -9  -1   15.50    3.40
 -10  -9  -1    9.80    5.70
 -10  -9  -1   15.60    2.80
 -10  -9  -1   17.00    2.30
 -10  -9  -1   15.80    6.20
 -10  -9  -1    5.60   10.30
  10   9   1   33.40   27.70
  10   9   1   18.30    3.10
  10   9   1   11.10    1.80
  10   9   1    9.40    6.50
 -11  -9  -1   69.79    5.30
 -11  -9  -1   73.39    4.60
 -11  -9  -1   78.59    4.40
 -11  -9  -1   78.29    5.00
  11   9   1   76.29    5.50
 -12  -9  -1   76.29    5.00
 -12  -9  -1   79.59    5.30
  12   9   1   90.09    5.70
 -13  -9  -1    0.30    0.70
  13   9   1   -0.20    0.50
  13   9   1    0.40    0.70
  13   9   1    0.40    0.70
   4 -10  -1    7.10    1.50
   4 -10  -1   14.70    2.50
   4 -10  -1   12.90    2.70
  -4  10   1   18.10    3.00
  -4  10   1   12.00    1.80
  -4  10   1    7.00    1.90
  -4  10   1   11.70    2.00
   3 -10  -1   10.40    2.50
   3 -10  -1   12.50    2.30
   3 -10  -1    7.30    1.60
  -3  10   1   10.30    2.00
  -3  10   1   10.90    2.30
  -3  10   1    4.80    4.70
  -3  10   1   12.10    2.20
   2 -10  -1    7.10    2.00
   2 -10  -1    7.10    1.80
   2 -10  -1    6.00    1.40
   2 -10  -1    3.70    1.30
   2 -10  -1    5.20    1.70
   2 -10  -1    5.80    2.30
  -2  10   1    5.60    2.10
  -2  10   1    6.70    3.90
  -2  10   1    7.70    1.90
  -2  10   1    4.00    1.90
  -2  10   1    3.00    2.30
   1 -10  -1    2.70    1.80
   1 -10  -1    0.40    7.40
   1 -10  -1    0.70    1.50
   1 -10  -1    0.20    1.30
   1 -10  -1    1.20    1.20
  -1  10   1    1.30    1.70
  -1  10   1    0.90    1.60
  -1  10   1    0.40    5.10
  -1  10   1    0.90    1.40
  -1  10   1    0.30    3.50
  -1  10   1   -5.30    5.70
   0 -10  -1   78.59    5.60
   0 -10  -1   82.09    6.90
   0 -10  -1   84.99    5.60
   0 -10  -1   84.39    5.70
   0 -10  -1   86.79    5.60
   0 -10  -1   87.29   12.20
   0  10   1   80.29    6.90
   0  10   1   62.29   10.70
   0  10   1   84.39    5.90
   0  10   1   46.10    8.20
   0  10   1   85.09    5.90
   0  10   1   67.19   10.30
   0  10   1   76.69    8.60
   0  10   1   77.39    5.40
  -1 -10  -1  195.78   11.40
  -1 -10  -1  186.18   10.00
  -1 -10  -1  186.58   14.90
  -1 -10  -1  189.58    9.90
  -1 -10  -1  188.88   10.00
   1  10   1  197.18   11.40
   1  10   1  191.58   10.20
   1  10   1  186.28   15.30
   1  10   1  185.78   17.10
   1  10   1  193.08   10.30
   1  10   1  161.08   13.60
   1  10   1  182.38   13.40
   1  10   1  194.78    9.80
  -2 -10  -1    3.10    4.90
  -2 -10  -1    0.60    1.80
  -2 -10  -1    0.50    3.90
  -2 -10  -1   -1.20    1.00
  -2 -10  -1    0.10    1.20
  -2 -10  -1   -2.10    2.90
   2  10   1    1.30    3.00
   2  10   1    2.30    1.40
   2  10   1    1.70    3.30
   2  10   1    0.90    3.90
   2  10   1   -2.90    3.70
   2  10   1    1.20    1.50
   2  10   1    5.30    3.10
   2  10   1    0.30    1.90
   2  10   1    0.40    1.20
  -3 -10  -1  114.39    6.60
  -3 -10  -1  151.58   10.90
  -3 -10  -1  122.49    7.10
  -3 -10  -1  132.89    7.80
  -3 -10  -1  157.58   10.30
  -3 -10  -1  173.98   13.10
  -3 -10  -1  143.09   12.80
   3  10   1  144.49   10.90
   3  10   1  127.59   11.40
   3  10   1  133.39   12.00
   3  10   1  136.49    7.40
   3  10   1  154.18   13.10
   3  10   1  128.49    7.60
   3  10   1  130.79    8.60
   3  10   1  130.49    7.70
  -4 -10  -1  403.06   24.40
  -4 -10  -1  417.56   19.20
  -4 -10  -1  405.56   18.00
  -4 -10  -1  421.66   19.70
  -4 -10  -1  442.66   23.00
  -4 -10  -1  392.06   21.70
   4  10   1  430.36   19.80
   4  10   1  419.96   22.50
   4  10   1  434.96   23.70
   4  10   1  440.56   19.10
   4  10   1  428.76   18.40
   4  10   1  428.66   18.80
   4  10   1  395.66   19.60
   4  10   1  440.96   25.40
   4  10   1  415.86   24.30
  -5 -10  -1   42.00    6.70
  -5 -10  -1   36.80    6.50
  -5 -10  -1   32.20    6.20
  -5 -10  -1   37.30    3.70
   5  10   1   42.60    7.40
   5  10   1   40.90    4.30
   5  10   1   39.30    7.80
   5  10   1   42.90    6.60
   5  10   1   34.20    3.20
   5  10   1   38.90    3.70
   5  10   1   32.60    6.00
   5  10   1   42.00    3.60
   5  10   1   37.40    3.90
  -6 -10  -1  639.24   28.20
  -6 -10  -1  691.43   33.10
  -6 -10  -1  634.34   27.30
  -6 -10  -1  649.74   32.60
  -6 -10  -1  667.63   33.10
   6  10   1  666.23   27.30
   6  10   1  684.93   31.70
   6  10   1  616.14   31.90
   6  10   1  662.73   27.90
   6  10   1  642.94   26.80
   6  10   1  650.53   28.40
   6  10   1  658.03   34.90
   6  10   1  679.83   34.10
   6  10   1  601.64   28.70
  -7 -10  -1    1.50    1.40
  -7 -10  -1   -1.00    2.90
  -7 -10  -1    2.50    1.30
  -7 -10  -1    1.80    5.00
  -7 -10  -1    4.00    1.50
   7  10   1    3.60    1.70
   7  10   1    4.50    3.00
   7  10   1   -1.90    3.20
   7  10   1    3.90    1.30
   7  10   1   -1.60    2.60
   7  10   1    3.00    1.60
   7  10   1    6.20    3.60
   7  10   1    5.00    4.40
   7  10   1    1.20    5.70
   7  10   1    3.00    1.50
  -8 -10  -1   45.50    4.20
  -8 -10  -1   50.99    8.10
  -8 -10  -1   40.30    3.00
  -8 -10  -1   47.80    8.20
  -8 -10  -1   41.80    3.60
   8  10   1   38.30    2.80
   8  10   1   45.80    8.50
   8  10   1   41.10    4.20
   8  10   1   30.50    6.80
   8  10   1   54.39   24.50
   8  10   1   32.30    7.00
   8  10   1   43.20    3.70
  -9 -10  -1   17.60    5.00
  -9 -10  -1   20.10    5.90
  -9 -10  -1   21.00    2.60
   9  10   1   22.60    3.60
   9  10   1   20.30    6.70
   9  10   1   39.20   29.50
   9  10   1   26.70    3.60
 -10 -10  -1   11.20    2.00
 -10 -10  -1   14.20    2.50
 -10 -10  -1   15.00    2.00
  10  10   1   12.10    2.50
  10  10   1   11.00    1.80
 -11 -10  -1    4.90    1.30
 -11 -10  -1    6.80    1.50
 -11 -10  -1    6.70    2.50
  11  10   1    7.50    2.00
 -12 -10  -1   -0.60    1.10
  12  10   1    2.40    1.10
   3 -11  -1    2.20    1.50
   3 -11  -1    4.90    1.40
  -3  11   1    5.70    1.30
  -3  11   1    8.10    2.70
  -3  11   1    3.30    2.20
  -3  11   1    6.60    1.60
   2 -11  -1   47.60    3.90
   2 -11  -1   46.20    4.50
   2 -11  -1   42.20    3.50
   2 -11  -1   48.20    3.70
  -2  11   1   48.40    3.90
  -2  11   1   47.00    5.00
  -2  11   1   47.80    4.20
  -2  11   1   49.40    4.00
   1 -11  -1   19.00    2.60
   1 -11  -1   19.40    2.80
   1 -11  -1   21.80    2.30
   1 -11  -1   14.70    2.40
   1 -11  -1   19.30    2.60
   1 -11  -1   22.80    3.90
  -1  11   1   24.80    5.10
  -1  11   1   20.70    3.80
  -1  11   1   20.50    2.80
  -1  11   1   11.50    4.00
  -1  11   1   21.90    2.80
   0 -11  -1   16.60    2.80
   0 -11  -1   15.10    2.30
   0 -11  -1   15.60    3.40
   0 -11  -1   18.10    2.80
   0 -11  -1   13.50    2.30
   0  11   1   14.90    3.50
   0  11   1   15.80    2.80
   0  11   1   15.00    4.70
   0  11   1   17.00    2.60
   0  11   1   22.50    7.00
   0  11   1    9.20    5.80
   0  11   1   16.00    2.80
  -1 -11  -1   45.20    4.90
  -1 -11  -1   43.80    3.80
  -1 -11  -1   38.60    3.70
  -1 -11  -1   43.20    4.00
   1  11   1   44.10    4.30
   1  11   1   41.60    7.20
   1  11   1   43.20    4.10
   1  11   1   46.40    8.60
   1  11   1   24.40   10.10
   1  11   1   45.90    8.40
   1  11   1   42.70    3.90
  -2 -11  -1   82.29    6.60
  -2 -11  -1   76.99    5.20
  -2 -11  -1   76.69    5.50
   2  11   1   81.69    5.70
   2  11   1   64.39    8.00
   2  11   1   80.69    5.40
   2  11   1   63.39   10.60
   2  11   1   76.39   11.00
   2  11   1   64.69   10.10
   2  11   1   83.19    5.80
  -3 -11  -1  117.59    6.70
  -3 -11  -1  126.29    8.20
  -3 -11  -1  125.29    7.40
  -3 -11  -1   94.59   12.20
   3  11   1  117.89   10.10
   3  11   1  117.79   11.60
   3  11   1  103.69   12.40
   3  11   1  122.29    6.90
   3  11   1  130.89    8.40
   3  11   1  109.69   11.40
   3  11   1  121.79    7.30
   3  11   1  122.99    7.40
  -4 -11  -1   34.10    3.80
  -4 -11  -1   28.60    3.30
  -4 -11  -1   26.50    2.50
  -4 -11  -1   33.00    6.60
  -4 -11  -1   33.10    7.90
   4  11   1   36.10    4.30
   4  11   1   32.70    3.40
   4  11   1   33.40    7.40
   4  11   1   27.30    3.50
   4  11   1   26.70    6.10
   4  11   1   28.10    5.70
   4  11   1   31.80    7.00
   4  11   1   28.60    3.10
   4  11   1   35.60    3.60
  -5 -11  -1    0.60    1.30
  -5 -11  -1    1.70    3.50
  -5 -11  -1    0.60    1.00
  -5 -11  -1    0.90    1.30
  -5 -11  -1   -3.90    4.90
   5  11   1   -2.30    2.00
   5  11   1    0.00    3.80
   5  11   1    3.50    4.10
   5  11   1   -0.60    1.10
   5  11   1    1.40    1.30
   5  11   1   -1.40    1.70
   5  11   1    0.60    1.30
   5  11   1   -0.90    1.00
   5  11   1   -4.00    3.10
  -6 -11  -1   69.29    4.50
  -6 -11  -1   65.09    5.20
  -6 -11  -1   58.39    8.30
  -6 -11  -1   70.59    8.50
   6  11   1   71.29    5.70
   6  11   1   70.19    4.80
   6  11   1   74.69    4.50
   6  11   1   67.89    9.40
   6  11   1   61.79   10.10
   6  11   1   64.09    7.40
   6  11   1   70.39    7.50
   6  11   1   74.09    5.20
   6  11   1   67.89    5.60
   6  11   1   70.79   10.30
  -7 -11  -1   91.39   10.50
  -7 -11  -1   99.89    6.50
  -7 -11  -1   94.29    5.60
  -7 -11  -1   94.69   10.10
   7  11   1   96.69    6.10
   7  11   1   87.59    5.40
   7  11   1   87.39   10.50
   7  11   1   98.99    9.20
   7  11   1   91.49   10.40
   7  11   1   98.69    6.80
   7  11   1   68.89   10.70
   7  11   1   96.39    5.30
  -8 -11  -1  408.46   23.10
   8  11   1  373.76   24.40
   8  11   1  386.26   25.90
   8  11   1  354.76   16.20
   8  11   1  383.46   20.50
  -9 -11  -1   75.09    4.80
  -9 -11  -1   76.89    5.40
   9  11   1   72.09    5.70
   9  11   1   69.09    4.80
 -10 -11  -1    1.70    1.20
 -10 -11  -1    0.20    1.30
  10  11   1   -0.80    0.90
  10  11   1    0.90    1.50
 -11 -11  -1   24.50    2.40
 -11 -11  -1   26.50    2.90
  11  11   1   25.80    3.10
 -12 -11  -1   92.59    4.90
 -12 -11  -1   94.29    5.30
  12  11   1   95.09    5.00
  12  11   1  103.19    5.60
   2 -12  -1    0.30    1.00
   2 -12  -1   -1.10    0.80
  -2  12   1   -0.50    0.90
  -2  12   1    0.70    1.10
  -2  12   1    0.90    0.90
   1 -12  -1   11.00    1.90
   1 -12  -1    7.10    2.70
   1 -12  -1    8.80    1.60
  -1  12   1    8.30    1.60
  -1  12   1    7.80    1.90
  -1  12   1    6.50    2.20
   0 -12  -1  256.57   12.00
   0 -12  -1  250.37   11.10
   0 -12  -1  266.57   12.00
   0 -12  -1  254.67   14.20
   0 -12  -1  256.57   13.30
   0  12   1  232.68   15.80
   0  12   1  246.68   12.00
   0  12   1  250.27   11.80
   0  12   1  248.68   12.30
   0  12   1  217.28   14.20
  -1 -12  -1   38.40    4.30
  -1 -12  -1   32.30    3.50
  -1 -12  -1   34.50    3.40
  -1 -12  -1   37.30    3.20
   1  12   1   44.30    7.20
   1  12   1   27.20    4.10
   1  12   1   31.50    3.50
   1  12   1   33.50    3.50
  -2 -12  -1   30.30    3.40
  -2 -12  -1   31.50    3.30
  -2 -12  -1   28.60    3.90
  -2 -12  -1   30.00    3.10
   2  12   1   32.20    3.50
   2  12   1   32.40    4.50
   2  12   1   20.20    5.10
   2  12   1   28.50    3.40
   2  12   1   32.70    3.60
  -3 -12  -1   16.30    2.60
  -3 -12  -1   16.20    3.20
  -3 -12  -1   13.40    2.10
  -3 -12  -1   12.80    2.40
   3  12   1   16.30    2.50
   3  12   1    3.00    5.30
   3  12   1   15.30    3.20
   3  12   1   18.00    2.70
   3  12   1    7.30    7.60
   3  12   1   15.70    2.70
   3  12   1   18.30    4.80
   3  12   1   10.20    6.00
  -4 -12  -1   11.40    2.50
  -4 -12  -1   -0.50    8.30
   4  12   1    6.60    2.20
   4  12   1    4.60    1.70
   4  12   1   13.30    6.70
   4  12   1    9.50    2.50
   4  12   1   15.50    6.40
  -5 -12  -1    1.40    1.20
  -5 -12  -1    0.10    5.60
   5  12   1    0.00    1.70
   5  12   1    0.40    1.40
   5  12   1    1.00    1.20
   5  12   1    0.00    1.60
   5  12   1   -2.60    9.80
  -6 -12  -1    2.40    1.50
  -6 -12  -1    8.50    6.30
  -6 -12  -1    0.60    0.90
  -6 -12  -1   -1.40    4.60
   6  12   1    3.00    1.50
   6  12   1    3.00    1.40
   6  12   1   -0.70    4.20
   6  12   1    3.80    6.60
   6  12   1    1.10    1.30
   6  12   1    1.40    2.30
   6  12   1    4.20    6.30
   6  12   1    2.20    6.30
   6  12   1   -1.70    2.70
   6  12   1    2.70    1.40
  -7 -12  -1  185.38   19.40
  -7 -12  -1  159.38    8.20
  -7 -12  -1  173.98    9.50
   7  12   1  161.98   15.80
   7  12   1  177.78    8.00
   7  12   1  162.28   12.40
   7  12   1  180.78    9.20
   7  12   1  171.68    9.70
   7  12   1  144.99   13.60
  -8 -12  -1   31.70    3.50
  -8 -12  -1   30.70    2.70
   8  12   1   29.70    3.00
   8  12   1   26.00    3.50
  -9 -12  -1   11.90    2.20
  -9 -12  -1   14.90    1.90
   9  12   1   12.50    2.10
   9  12   1   17.00    2.90
 -10 -12  -1    6.30    1.80
 -10 -12  -1    7.60    3.30
  10  12   1    3.40    1.70
  10  12   1    3.20    1.70
 -11 -12  -1   12.70    2.00
 -11 -12  -1   12.30    1.50
  11  12   1   13.40    2.20
   0 -13  -1   35.00    2.80
   0 -13  -1   33.10    3.40
   0 -13  -1   32.20    2.70
   0 -13  -1   35.50    2.80
   0  13   1   37.90    2.90
   0  13   1   29.30    2.90
   0  13   1   39.80    3.10
   0  13   1   18.80    4.80
  -1 -13  -1    7.30    1.90
  -1 -13  -1    6.20    1.40
  -1 -13  -1    9.30    1.60
  -1 -13  -1   11.10    2.30
  -1 -13  -1    8.60    1.80
   1  13   1    8.10    1.80
   1  13   1    5.80    2.40
   1  13   1   14.80    3.30
  -2 -13  -1    2.60    1.70
  -2 -13  -1    3.20    1.50
  -2 -13  -1    0.90    1.60
  -2 -13  -1    0.90    1.00
  -2 -13  -1    4.00    1.80
   2  13   1    0.40    2.10
   2  13   1    1.70    1.30
   2  13   1    2.70    1.40
   2  13   1    2.00    1.50
  -3 -13  -1    0.10    1.10
  -3 -13  -1   -0.60    1.30
  -3 -13  -1    0.90    1.30
  -3 -13  -1    0.10    1.20
   3  13   1    0.00    1.20
   3  13   1   -0.80    1.20
   3  13   1    0.60    1.20
   3  13   1    0.10    2.00
   3  13   1    6.30    4.00
  -4 -13  -1   36.90    3.60
  -4 -13  -1   46.10    3.90
  -4 -13  -1   41.40    3.60
   4  13   1   29.30    3.60
   4  13   1   21.20    4.90
   4  13   1   39.50    3.30
   4  13   1   38.70    3.50
  -5 -13  -1   73.09    5.10
  -5 -13  -1   68.99    5.00
   5  13   1   67.49    5.30
   5  13   1   72.09    7.60
   5  13   1   71.99    4.40
   5  13   1   70.69    5.00
   5  13   1   64.59    7.50
  -6 -13  -1   71.49    5.20
   6  13   1   83.39    8.00
   6  13   1   74.59    4.30
   6  13   1   82.19    6.50
   6  13   1   69.59    4.60
   6  13   1   74.09    5.10
  -7 -13  -1   60.59    4.60
  -7 -13  -1   57.09    4.30
   7  13   1   57.89    4.20
   7  13   1   56.09    5.30
   7  13   1   54.39    3.30
  -8 -13  -1   46.10    3.80
  -8 -13  -1   39.80    3.70
  -8 -13  -1   31.20    2.80
   8  13   1   47.70    3.50
   8  13   1   62.59    6.80
  -9 -13  -1    1.70    1.80
  -9 -13  -1    6.20    1.20
  -9 -13  -1    2.20    0.90
   9  13   1    5.10    1.40
   9  13   1    2.30    1.40
 -10 -13  -1   34.90    2.40
  10  13   1   31.80    2.50
  10  13   1   46.20    3.60
 -11 -13  -1   78.99    4.40
 -11 -13  -1   65.69    3.40
  -2 -14  -1   67.49    4.20
  -2 -14  -1   65.89    4.10
  -2 -14  -1   52.99    3.00
   2  14   1   66.79    4.00
   2  14   1   63.29    3.90
   2  14   1   66.79    3.80
  -3 -14  -1    1.10    1.20
  -3 -14  -1    0.10    0.80
  -3 -14  -1   -0.80    1.10
  -3 -14  -1    0.30    0.90
   3  14   1    0.80    1.00
   3  14   1    0.40    1.00
   3  14   1    1.40    1.00
  -4 -14  -1    6.20    2.00
  -4 -14  -1    5.90    2.30
  -4 -14  -1    6.20    1.90
   4  14   1    9.50    2.30
   4  14   1    9.60    2.30
   4  14   1    7.50    2.00
   5  14   1   39.80    4.70
   5  14   1   45.40    4.00
   5  14   1   49.60    3.60
  -6 -14  -1    0.50    1.20
  -6 -14  -1    1.20    1.50
   6  14   1    1.00    1.60
   6  14   1    0.20    1.00
  -7 -14  -1   12.20    2.00
  -7 -14  -1   11.30    2.30
   7  14   1    6.80    1.90
   7  14   1   15.20    2.00
  -8 -14  -1   -0.70    0.80
  -8 -14  -1    0.20    1.10
  -8 -14  -1    0.30    0.90
   8  14   1   -1.40    1.40
   8  14   1   -0.10    0.90
  -9 -14  -1  100.69    5.80
  -9 -14  -1   91.19    5.20
   9  14   1   87.99    5.90
   9  14   1   90.89    4.90
  -5 -15  -1   34.50    2.50
  -5 -15  -1   37.80    2.90
  -5 -15  -1   34.00    3.00
   5  15   1   29.90    2.50
   5  15   1   41.40    2.50
  -6 -15  -1    9.50    1.60
  -6 -15  -1   17.50    2.30
   6  15   1   14.70    1.70
   9  14  -2   42.50    2.80
  -9 -14   2   44.30    3.00
   8  14  -2   14.60    1.80
  -8 -14   2   10.90    1.60
  -8 -14   2   15.20    2.50
   7  14  -2   71.59    3.60
   7  14  -2   72.99    4.60
  -7 -14   2   73.69    4.50
  -7 -14   2   74.79    4.70
  -7 -14   2   72.99    4.30
   6  14  -2   60.39    4.20
   6  14  -2   62.59    4.60
   6  14  -2   51.49    3.50
  -6 -14   2   52.79    3.80
  -6 -14   2   49.99    5.50
   5  14  -2    2.70    1.70
   5  14  -2    3.30    1.50
  -5 -14   2    3.40    1.70
  -5 -14   2    3.80    2.10
  -5 -14   2    3.70    1.40
   4  14  -2    0.40    1.20
   4  14  -2    6.30    1.50
   4  14  -2    4.80    1.90
   4  14  -2    0.50    3.00
  -4 -14   2    5.00    1.10
  -4 -14   2    4.70    2.00
  -4 -14   2    1.30    2.10
  -4 -14   2    2.00    1.10
   3  14  -2   29.70    2.60
   3  14  -2   22.80    2.40
   3  14  -2   15.30    2.60
  -3 -14   2   31.00    2.90
  -3 -14   2   33.90    3.20
  -3 -14   2   21.60    1.60
  -3 -14   2   25.70    2.60
   2  14  -2   46.10    3.10
   2  14  -2   40.50    3.20
   2  14  -2   41.40    3.00
  -2 -14   2   42.60    3.40
  -2 -14   2   38.80    3.30
  -2 -14   2   44.00    3.30
   1  14  -2   56.59    3.40
   1  14  -2   55.09    3.50
   1  14  -2   42.30    2.90
  -1 -14   2   53.89    3.30
  -1 -14   2   52.89    3.50
  10  13  -2   14.60    2.00
  10  13  -2    7.50    1.20
 -10 -13   2    9.60    1.60
   9  13  -2    7.30    1.90
   9  13  -2    7.70    1.70
  -9 -13   2    7.90    2.00
  -9 -13   2    5.90    1.60
   8  13  -2    2.00    1.20
   8  13  -2    3.50    0.90
   8  13  -2    1.80    1.30
  -8 -13   2    2.20    1.10
  -8 -13   2    6.00    1.80
  -8 -13   2    4.40    1.50
   7  13  -2   47.30    3.80
   7  13  -2   44.00    3.50
   7  13  -2   46.50    4.10
   7  13  -2   45.30    3.10
  -7 -13   2   45.80    3.90
  -7 -13   2   48.30    4.00
   6  13  -2   72.69    4.50
   6  13  -2   73.79    5.00
   6  13  -2   74.29    5.80
   6  13  -2   69.19    4.70
  -6 -13   2   71.79    5.00
  -6 -13   2   76.89    5.50
  -6 -13   2   80.39    5.10
   5  13  -2   18.00    3.60
   5  13  -2   22.80    2.70
   5  13  -2   23.90    2.90
   5  13  -2    8.50    4.10
   5  13  -2   21.20    2.60
  -5 -13   2   21.80    2.90
  -5 -13   2   23.10    3.40
  -5 -13   2   21.80    2.80
   4  13  -2   76.69    5.50
   4  13  -2   71.09    4.60
   4  13  -2   71.29    4.90
  -4 -13   2   68.89    5.00
  -4 -13   2   72.89    4.70
  -4 -13   2   75.59    5.60
  -4 -13   2   70.89    5.90
   3  13  -2   60.99    4.20
   3  13  -2   59.59    4.50
   3  13  -2   59.09    4.40
  -3 -13   2   60.69    4.80
  -3 -13   2   56.79    3.90
  -3 -13   2   62.49    4.70
  -3 -13   2   52.29    4.60
   2  13  -2    5.20    2.10
   2  13  -2    4.00    1.50
   2  13  -2    4.00    1.50
   2  13  -2    4.60    1.50
  -2 -13   2    2.20    1.70
  -2 -13   2    4.00    1.20
  -2 -13   2    3.30    1.30
  -2 -13   2    3.20    1.60
  -2 -13   2    3.00    1.50
   1  13  -2   18.20    3.00
   1  13  -2   17.80    2.30
   1  13  -2   19.20    2.60
  -1 -13   2   23.70    3.40
  -1 -13   2   13.90    2.90
  -1 -13   2   12.70    1.90
  -1 -13   2   16.80    2.70
   0  13  -2   45.90    3.30
   0  13  -2   44.20    4.90
   0  13  -2   38.00    3.10
   0 -13   2   41.10    3.20
   0 -13   2   40.60    3.10
   0 -13   2   43.70    3.30
   0 -13   2   45.70    4.00
  -1  13  -2   20.10    2.30
  -1  13  -2   21.10    2.10
   1 -13   2   16.60    2.40
   1 -13   2   12.60    2.00
   1 -13   2   17.60    2.30
  11  12  -2   48.20    2.90
  11  12  -2   60.99    3.90
 -11 -12   2   59.99    3.80
  10  12  -2  146.09    7.40
  10  12  -2  165.88    8.40
 -10 -12   2  145.59    8.50
   9  12  -2   98.79    7.00
   9  12  -2   93.99    5.50
  -9 -12   2   81.09    6.20
  -9 -12   2   94.69    5.80
  -9 -12   2   75.99    5.00
   8  12  -2    3.50    1.70
   8  12  -2   -0.30    1.00
   8  12  -2    1.50    1.00
  -8 -12   2    2.60    1.50
  -8 -12   2    2.10    1.50
  -8 -12   2    2.80    1.40
   7  12  -2   69.79    9.30
   7  12  -2   82.99    4.80
   7  12  -2   87.69    6.20
   7  12  -2   82.89    5.50
  -7 -12   2   81.39    5.20
  -7 -12   2   84.99    5.80
  -7 -12   2   84.19    5.70
   6  12  -2    5.00    3.70
   6  12  -2    3.30    1.50
   6  12  -2    4.20    2.20
   6  12  -2    2.30    3.60
   6  12  -2    2.80    1.30
   6  12  -2    2.20    6.00
   6  12  -2    4.90    1.60
   6  12  -2    4.70    1.80
  -6 -12   2    1.60    6.00
  -6 -12   2    2.80    1.40
  -6 -12   2    2.90    1.50
   5  12  -2    9.50    2.40
   5  12  -2    8.60    3.80
   5  12  -2    1.80    5.10
   5  12  -2    3.90    3.40
   5  12  -2    4.00    6.50
   5  12  -2    6.20    1.90
   5  12  -2    6.60    1.70
   5  12  -2    4.90    1.70
   5  12  -2    8.40    5.10
  -5 -12   2    5.00    1.80
  -5 -12   2    6.10    1.80
  -5 -12   2    3.30    6.10
   4  12  -2  122.19    8.00
   4  12  -2  118.79    6.70
   4  12  -2  117.59   10.00
   4  12  -2  124.09   12.90
   4  12  -2  125.69    7.20
   4  12  -2  127.29    7.30
   4  12  -2  112.19   11.60
  -4 -12   2  111.19    7.30
  -4 -12   2  123.19    7.30
  -4 -12   2  114.19    6.90
   3  12  -2   11.40    2.80
   3  12  -2    7.10    3.80
   3  12  -2    6.00    5.00
   3  12  -2    9.80    5.70
   3  12  -2   11.50    2.30
   3  12  -2   11.10    2.10
   3  12  -2   12.10    2.50
  -3 -12   2   11.30    2.70
  -3 -12   2   11.60    2.40
  -3 -12   2   10.10    2.00
   2  12  -2   50.09    7.30
   2  12  -2   48.30    4.40
   2  12  -2   50.59    4.20
   2  12  -2   58.39    5.40
   2  12  -2   55.39    4.40
  -2 -12   2   57.49    3.90
  -2 -12   2   54.59    5.10
  -2 -12   2   51.59    4.50
  -2 -12   2   45.20    3.80
  -2 -12   2   49.00    4.70
   1  12  -2    1.10    1.20
   1  12  -2    2.40    3.60
   1  12  -2    1.20    1.40
   1  12  -2    2.30    1.90
  -1 -12   2    2.50    1.60
  -1 -12   2    3.00    1.40
  -1 -12   2    1.00    1.40
  -1 -12   2    0.60    0.90
  -1 -12   2    1.00    1.70
   0  12  -2   -1.50    3.90
   0  12  -2    4.40    3.40
   0  12  -2   -0.40    1.00
   0  12  -2    0.00    1.30
   0  12  -2    1.60    1.50
   0 -12   2    0.70    1.50
   0 -12   2    0.60    1.30
   0 -12   2    0.60    1.20
   0 -12   2    0.30    1.40
  -1  12  -2    2.70    1.20
  -1  12  -2    4.30    2.20
  -1  12  -2    2.90    1.70
  -1  12  -2    0.30    1.70
   1 -12   2    2.20    1.30
   1 -12   2    0.40    1.50
   1 -12   2    3.70    2.40
   1 -12   2    0.90    1.70
  -2  12  -2    6.00    1.60
  -2  12  -2    2.40    1.10
  -2  12  -2    2.70    1.90
  -2  12  -2    5.80    1.40
   2 -12   2    4.10    1.30
   2 -12   2    4.30    1.30
   2 -12   2    6.10    1.80
  11  11  -2    0.40    1.10
  11  11  -2    0.80    0.70
  11  11  -2    0.90    0.80
 -11 -11   2    1.40    1.10
  10  11  -2  200.48    9.40
  10  11  -2  202.68   10.20
 -10 -11   2  166.78    8.80
 -10 -11   2  198.28   10.00
   9  11  -2   10.70    2.40
   9  11  -2   12.20    2.20
  -9 -11   2    8.40    1.60
  -9 -11   2    7.90    2.10
   8  11  -2   50.39    3.40
   8  11  -2   45.50    4.50
   8  11  -2   53.89    9.80
   8  11  -2   53.29    4.20
  -8 -11   2   51.39    3.50
  -8 -11   2   53.49    4.10
  -8 -11   2   46.50   10.90
  -8 -11   2   49.70    4.30
  -8 -11   2   37.80    7.10
  -8 -11   2   45.00    3.50
   7  11  -2  136.59   14.50
   7  11  -2  149.99   13.70
   7  11  -2  166.18    8.80
   7  11  -2  159.48   14.70
   7  11  -2  168.28    8.50
   7  11  -2  180.68    9.90
   7  11  -2  204.58   16.60
   7  11  -2  174.28    9.10
  -7 -11   2  143.69   15.40
  -7 -11   2  150.28   13.30
  -7 -11   2  173.48    9.40
  -7 -11   2  149.19   14.10
   6  11  -2    0.00    4.10
   6  11  -2   12.80    5.70
   6  11  -2    7.60    2.00
   6  11  -2    9.10    2.20
   6  11  -2    7.10    4.50
   6  11  -2    6.50    1.60
   6  11  -2    6.90    3.40
   6  11  -2    6.60    1.80
   6  11  -2    8.50    3.90
  -6 -11   2    1.20    4.30
  -6 -11   2    7.10    1.40
  -6 -11   2    9.20    2.20
  -6 -11   2   10.30    2.10
  -6 -11   2    9.00    5.10
  -6 -11   2   12.50    5.70
   5  11  -2   10.20    2.20
   5  11  -2    9.30    2.10
   5  11  -2   11.20    2.10
   5  11  -2    4.80    4.40
   5  11  -2   18.80    4.90
   5  11  -2   11.50    5.40
   5  11  -2    2.20    3.70
   5  11  -2   10.90    2.80
  -5 -11   2    0.90    4.70
  -5 -11   2    7.70    2.00
  -5 -11   2    4.10    4.60
  -5 -11   2   12.90    2.50
   4  11  -2  393.16   22.90
   4  11  -2  373.16   17.00
   4  11  -2  376.06   20.50
   4  11  -2  391.66   17.30
   4  11  -2  382.76   18.20
   4  11  -2  349.67   22.20
   4  11  -2  371.36   16.50
   4  11  -2  333.87   23.70
  -4 -11   2  329.47   20.80
  -4 -11   2  393.76   17.30
  -4 -11   2  362.16   17.70
  -4 -11   2  318.77   23.80
  -4 -11   2  396.36   17.40
   3  11  -2  241.98   15.60
   3  11  -2  264.77   13.80
   3  11  -2  260.27   12.80
   3  11  -2  260.87   12.70
   3  11  -2  254.37   19.50
   3  11  -2  263.17   12.30
   3  11  -2  247.48   17.70
   3  11  -2  268.77   18.20
  -3 -11   2  245.38   19.50
  -3 -11   2  233.28   11.90
  -3 -11   2  269.67   12.60
  -3 -11   2  281.07   13.10
  -3 -11   2  257.67   13.60
   2  11  -2    3.50    7.20
   2  11  -2   12.50    2.40
   2  11  -2   20.80    3.20
   2  11  -2    9.90    5.10
   2  11  -2   15.00    2.50
   2  11  -2   11.50    4.80
   2  11  -2    5.10    3.30
  -2 -11   2    4.30    6.10
  -2 -11   2   14.90    2.30
  -2 -11   2   11.30    2.20
  -2 -11   2   14.80    3.10
  -2 -11   2   13.70    2.60
   1  11  -2    2.00    1.60
   1  11  -2    1.70    2.80
   1  11  -2   -0.10    1.00
   1  11  -2   -0.50    4.60
   1  11  -2    0.40    4.20
   1  11  -2    3.00    1.70
  -1 -11   2   -2.10    1.40
  -1 -11   2    0.30    1.30
  -1 -11   2    4.10    5.40
  -1 -11   2   -0.10    1.50
  -1 -11   2    1.30    1.30
  -1 -11   2    1.10    1.10
  -1 -11   2    0.80    1.30
   0  11  -2  148.99    8.00
   0  11  -2  151.08    8.60
   0  11  -2  135.59    8.00
   0  11  -2  143.99   13.70
   0  11  -2  154.88    9.60
   0  11  -2  156.88   12.00
   0  11  -2  104.69   13.00
   0 -11   2  141.09    8.40
   0 -11   2  150.68    8.80
   0 -11   2  149.79    8.50
   0 -11   2  152.98    9.70
   0 -11   2  152.68    8.40
   0 -11   2  152.68    7.20
  -1  11  -2    0.10    1.40
  -1  11  -2    1.10    1.70
  -1  11  -2   -0.10    1.00
  -1  11  -2    4.20    3.40
   1 -11   2   -0.20    1.50
   1 -11   2    2.30    1.80
   1 -11   2   -1.20    1.10
   1 -11   2    0.50    1.30
   1 -11   2    0.90    1.40
  -2  11  -2   39.80    3.90
  -2  11  -2   34.30    3.00
  -2  11  -2   35.30    3.40
   2 -11   2   33.60    3.30
   2 -11   2   32.40    3.60
   2 -11   2   27.90    3.50
   2 -11   2   38.90    3.60
   2 -11   2   36.30    4.10
   2 -11   2   34.20    2.90
  -3  11  -2    3.60    1.90
  -3  11  -2    4.70    1.50
  -3  11  -2    5.40    1.60
   3 -11   2    3.40    1.40
   3 -11   2    2.60    1.40
   3 -11   2    1.20    1.00
   3 -11   2    5.60    2.10
   3 -11   2    6.20    2.20
  -4  11  -2   83.19    5.70
  -4  11  -2   82.49    4.70
   4 -11   2   84.29    4.80
   4 -11   2   71.79    4.30
  12  10  -2   40.40    3.20
 -12 -10   2   45.40    3.10
  11  10  -2   15.60    4.20
  11  10  -2   13.70    1.50
  11  10  -2   15.20    1.80
 -11 -10   2   18.80    2.60
 -11 -10   2   16.50    2.60
  10  10  -2   -0.90    1.20
  10  10  -2    0.10    1.00
 -10 -10   2   -0.30    1.00
 -10 -10   2    0.10    1.20
   9  10  -2   -1.10    1.20
   9  10  -2   -6.90    5.90
   9  10  -2   -0.90    0.90
  -9 -10   2   -1.30    4.30
  -9 -10   2    0.00    1.00
  -9 -10   2    0.50    4.40
  -9 -10   2    0.10    1.30
   8  10  -2  122.89   12.90
   8  10  -2  121.69    6.10
   8  10  -2  108.99   11.80
   8  10  -2   94.29    9.70
   8  10  -2  130.09    7.20
   8  10  -2  121.79    7.80
  -8 -10   2  119.09    7.20
  -8 -10   2  112.89   11.30
  -8 -10   2  112.89   11.40
  -8 -10   2  129.19    6.70
  -8 -10   2  120.59   13.70
  -8 -10   2  119.59    7.40
   7  10  -2  160.38    8.10
   7  10  -2  153.78   12.90
   7  10  -2  160.38    9.30
   7  10  -2  158.18    8.50
   7  10  -2  159.48    9.10
   7  10  -2  153.08    7.70
   7  10  -2  142.09   13.70
  -7 -10   2  147.89    7.90
  -7 -10   2  154.88    8.80
  -7 -10   2  147.89   14.80
  -7 -10   2  152.88    7.90
  -7 -10   2  138.19   12.50
  -7 -10   2  145.29   12.40
   6  10  -2  179.38   16.60
   6  10  -2  147.99    9.50
   6  10  -2  174.28    8.60
   6  10  -2  184.98    9.40
   6  10  -2  182.28   10.00
   6  10  -2  182.18   12.30
   6  10  -2  167.48   12.00
   6  10  -2  169.48    9.20
  -6 -10   2  172.88    8.40
  -6 -10   2  170.38    9.40
  -6 -10   2  172.28   15.70
   5  10  -2  115.59    7.70
   5  10  -2  121.79    7.20
   5  10  -2  124.09   11.00
   5  10  -2  121.99   12.30
   5  10  -2  125.59    6.70
   5  10  -2  112.09    7.60
   5  10  -2  134.49   10.80
   5  10  -2  122.19    7.00
   5  10  -2  134.89   11.60
  -5 -10   2  122.79    7.30
  -5 -10   2  112.79   12.40
  -5 -10   2  116.89   10.00
  -5 -10   2  116.69   10.60
   4  10  -2  168.18    8.50
   4  10  -2  162.78   13.00
   4  10  -2  177.38    9.90
   4  10  -2  171.18    8.90
   4  10  -2  152.18   12.60
   4  10  -2  166.08    8.90
   4  10  -2  158.68   13.70
   4  10  -2  161.48   13.10
  -4 -10   2  157.18    9.40
  -4 -10   2  155.28   12.00
  -4 -10   2  151.28   11.30
  -4 -10   2  172.88    9.00
  -4 -10   2  160.48   14.60
   3  10  -2    1.50    1.40
   3  10  -2    2.70    1.80
   3  10  -2    2.70    4.30
   3  10  -2    2.60    2.90
   3  10  -2    5.70    3.20
   3  10  -2   -0.10    1.20
   3  10  -2    4.40    3.20
   3  10  -2    0.80    1.10
  -3 -10   2    5.50    4.30
  -3 -10   2    1.70    1.40
  -3 -10   2    1.30    1.10
  -3 -10   2   -0.20    3.20
   2  10  -2   42.10    4.00
   2  10  -2   40.60    3.60
   2  10  -2   42.90    7.80
   2  10  -2   54.89    8.80
   2  10  -2   40.80    3.60
   2  10  -2   36.50    7.00
   2  10  -2   43.10    4.60
  -2 -10   2   35.80    8.00
  -2 -10   2   41.20    4.30
  -2 -10   2   39.10    3.50
  -2 -10   2   37.40    7.40
  -2 -10   2   39.90    4.50
  -2 -10   2   40.70    3.90
   1  10  -2   37.20    3.50
   1  10  -2   34.00    3.40
   1  10  -2   46.20    9.60
   1  10  -2   23.80    7.60
   1  10  -2   42.60    3.90
   1  10  -2   34.70    4.40
   1  10  -2   35.60    6.10
  -1 -10   2   37.70    3.30
  -1 -10   2   31.30    3.50
  -1 -10   2   37.30    4.50
  -1 -10   2   30.40    7.10
  -1 -10   2   27.80    6.70
  -1 -10   2   33.30    3.30
  -1 -10   2   41.40    4.40
   0  10  -2  169.68   12.50
   0  10  -2  168.88   14.30
   0  10  -2  161.08   14.50
   0  10  -2  168.48    9.20
   0  10  -2  167.48    8.70
   0  10  -2  157.28    8.90
   0  10  -2  162.38   10.10
   0 -10   2  165.88   10.40
   0 -10   2  176.48    9.20
   0 -10   2  176.88    9.30
   0 -10   2  158.38    9.30
   0 -10   2  169.28    9.60
   0 -10   2  159.78   14.40
   0 -10   2  146.59    9.20
   0 -10   2  165.28    8.30
  -1  10  -2   14.90    3.90
  -1  10  -2   16.30    2.60
  -1  10  -2   18.60    7.10
  -1  10  -2   14.40    4.40
  -1  10  -2   17.00    2.90
  -1  10  -2   13.70    2.50
   1 -10   2   13.90    1.90
   1 -10   2   17.20    3.50
   1 -10   2   18.90    3.00
   1 -10   2   19.60    6.90
   1 -10   2   15.40    3.00
   1 -10   2   16.00    2.30
   1 -10   2   15.50    2.80
   1 -10   2   16.50    2.70
  -2  10  -2    0.60    1.30
  -2  10  -2   -0.50    1.10
  -2  10  -2    2.80    1.70
  -2  10  -2   -3.90    2.90
  -2  10  -2    9.30    5.80
  -2  10  -2   -0.70    1.90
   2 -10   2    0.80    1.30
   2 -10   2    1.60    1.20
   2 -10   2    1.60    1.50
   2 -10   2    2.70    1.90
   2 -10   2    0.60    1.70
   2 -10   2    0.50    1.40
  -3  10  -2   77.89    5.00
  -3  10  -2   78.09    6.20
  -3  10  -2   57.39    9.30
  -3  10  -2   57.19    6.70
  -3  10  -2   59.39    5.00
   3 -10   2   71.19    4.90
   3 -10   2   75.59    4.80
   3 -10   2   86.79    6.30
   3 -10   2   79.29    5.40
   3 -10   2   77.69    5.70
  -4  10  -2   18.20    2.40
  -4  10  -2   14.30    2.30
  -4  10  -2   12.60    2.60
   4 -10   2   28.70    5.10
   4 -10   2   21.50    2.70
   4 -10   2   21.10    2.70
   4 -10   2   20.40    2.30
   4 -10   2   10.70    2.60
  -5  10  -2    1.60    1.80
  -5  10  -2    1.30    1.10
   5 -10   2    2.50    0.90
   5 -10   2    2.00    1.30
   5 -10   2    0.70    1.00
  12   9  -2   21.00    2.40
 -12  -9   2   21.00    2.20
  11   9  -2   49.40    4.10
  11   9  -2   46.60    4.10
 -11  -9   2   45.30    4.70
 -11  -9   2   38.80    3.30
  10   9  -2  898.31   37.50
  10   9  -2  852.71   36.20
 -10  -9   2  896.81   36.40
 -10  -9   2  909.81   37.30
   9   9  -2    3.30    5.10
   9   9  -2    7.00    2.50
   9   9  -2    4.30    1.70
   9   9  -2    3.00    6.00
  -9  -9   2    4.30    1.90
  -9  -9   2    4.40    4.20
  -9  -9   2    2.30    4.20
  -9  -9   2    5.10    1.70
  -9  -9   2    5.70    5.80
   8   9  -2   47.80    6.30
   8   9  -2   43.80    8.00
   8   9  -2   38.60    4.10
   8   9  -2   38.60    3.00
   8   9  -2   39.10    3.60
   8   9  -2   29.30    7.60
  -8  -9   2   40.60    7.20
  -8  -9   2   39.50    7.10
  -8  -9   2   29.20    7.70
  -8  -9   2   37.80    3.40
  -8  -9   2   42.40    4.00
   7   9  -2   22.00    2.80
   7   9  -2   22.30    6.30
   7   9  -2   25.00    5.80
   7   9  -2   18.60    2.40
   7   9  -2   19.90    3.30
   7   9  -2   20.40    4.70
   7   9  -2   19.40    5.20
   7   9  -2   20.60    3.30
   7   9  -2   22.60    2.70
  -7  -9   2   13.80    4.90
  -7  -9   2   23.40    3.10
  -7  -9   2   21.40    5.50
  -7  -9   2   23.20    2.60
   6   9  -2   36.80    3.80
   6   9  -2   31.80    3.10
   6   9  -2   28.00    3.50
   6   9  -2   39.30    8.10
   6   9  -2   25.50    5.80
   6   9  -2   29.90    5.20
   6   9  -2   31.20    5.40
   6   9  -2   39.90    6.80
  -6  -9   2   39.70    6.80
  -6  -9   2   29.70    2.80
  -6  -9   2   32.20    6.20
   5   9  -2  270.27   12.60
   5   9  -2  264.27   17.10
   5   9  -2  277.27   17.10
   5   9  -2  275.67   15.50
   5   9  -2  264.77   12.80
   5   9  -2  256.37   13.40
   5   9  -2  265.57   12.20
   5   9  -2  280.27   13.50
   5   9  -2  284.77   18.60
  -5  -9   2  257.17   12.90
  -5  -9   2  279.87   16.80
  -5  -9   2  260.27   16.00
   4   9  -2  362.26   16.00
   4   9  -2  367.66   18.90
   4   9  -2  386.26   17.20
   4   9  -2  365.46   21.70
   4   9  -2  363.56   16.80
   4   9  -2  326.87   20.00
   4   9  -2  347.87   20.30
   4   9  -2  349.57   15.90
  -4  -9   2  349.57   18.90
  -4  -9   2  340.37   16.10
  -4  -9   2  323.77   15.00
  -4  -9   2  357.16   22.50
   3   9  -2   35.10    3.30
   3   9  -2   34.40    5.50
   3   9  -2   38.90    3.40
   3   9  -2   25.90    5.70
   3   9  -2   33.40    3.90
   3   9  -2   42.10    6.70
  -3  -9   2   41.70    8.40
  -3  -9   2   35.60    3.20
  -3  -9   2   35.00    5.30
  -3  -9   2   29.30    6.60
  -3  -9   2   35.30    3.70
   2   9  -2    1.80    1.20
   2   9  -2    1.70    1.30
   2   9  -2    2.90    2.30
   2   9  -2    1.70    2.70
   2   9  -2    1.30    1.50
   2   9  -2    5.80    7.30
   2   9  -2   -1.00    2.20
   2   9  -2    2.20    1.40
   2   9  -2    5.10    3.60
  -2  -9   2    2.80    3.50
  -2  -9   2    1.80    3.20
  -2  -9   2    2.80    1.10
  -2  -9   2    2.20    1.20
   1   9  -2    4.90    1.80
   1   9  -2    8.10    2.40
   1   9  -2   11.00    3.10
   1   9  -2    6.10    3.40
   1   9  -2    4.10    3.50
   1   9  -2    7.60    3.10
  -1  -9   2    8.40    1.80
  -1  -9   2    6.60    3.50
  -1  -9   2    9.10    1.90
  -1  -9   2    4.30    3.60
  -1  -9   2    6.70    2.10
  -1  -9   2   12.00    2.80
  -1  -9   2    7.30    1.80
   0   9  -2   78.79    5.50
   0   9  -2   94.29    6.60
   0   9  -2   70.89   10.60
   0   9  -2   75.19    5.00
   0   9  -2   82.69    9.10
   0   9  -2   77.99    5.40
   0  -9   2   88.89    6.70
   0  -9   2   70.49    9.20
   0  -9   2   84.19    5.60
   0  -9   2   70.69    9.00
   0  -9   2   65.89    5.70
  -1   9  -2    0.70    5.80
  -1   9  -2    1.00    1.40
  -1   9  -2   -1.30    1.50
  -1   9  -2    1.40    1.10
  -1   9  -2    1.80    2.90
   1  -9   2    0.50    0.90
   1  -9   2    0.40    1.60
   1  -9   2    0.60    1.20
   1  -9   2   -0.90    1.10
   1  -9   2    1.40    1.40
   1  -9   2   -1.30    1.60
   1  -9   2    1.30    1.00
   1  -9   2   -0.60    4.10
   1  -9   2    0.20    1.30
  -2   9  -2   99.39    6.50
  -2   9  -2   97.69   11.40
  -2   9  -2   96.69    5.90
  -2   9  -2   92.49    6.00
  -2   9  -2  102.59    9.80
  -2   9  -2   93.39    7.20
   2  -9   2   92.19    4.90
   2  -9   2  103.89    7.60
   2  -9   2   95.99    6.30
   2  -9   2   96.79    6.80
   2  -9   2   99.49   12.10
   2  -9   2   83.49    6.00
   2  -9   2   94.99    6.00
   2  -9   2   96.39    6.30
   2  -9   2   92.99    6.70
  -3   9  -2   99.09    6.20
  -3   9  -2  105.79    7.80
  -3   9  -2  100.79    6.20
  -3   9  -2  109.89    6.90
   3  -9   2  107.19    6.50
   3  -9   2  108.19    6.90
   3  -9   2   94.49    8.90
  -4   9  -2    7.70    2.50
  -4   9  -2   10.40    2.50
  -4   9  -2   13.90    2.40
  -4   9  -2    4.30    3.90
  -4   9  -2   12.80    2.90
   4  -9   2    7.70    1.80
   4  -9   2   10.40    1.90
   4  -9   2   12.30    2.60
   4  -9   2   12.90    2.50
   4  -9   2    9.90    2.40
   4  -9   2   12.90    2.60
  -5   9  -2  124.69    6.90
  -5   9  -2  112.09    7.90
  -5   9  -2  108.59    7.50
   5  -9   2  123.89    6.90
   5  -9   2  111.59    8.10
  -6   9  -2    5.20    1.40
  -6   9  -2    4.50    1.70
   6  -9   2    3.60    1.30
   6  -9   2    3.40    1.20
   6  -9   2    2.10    1.00
   6  -9   2    2.20    1.00
  12   8  -2    7.50    2.30
 -12  -8   2    5.30    1.30
  11   8  -2    8.30    2.10
 -11  -8   2    9.30    1.80
 -11  -8   2    7.10    1.40
  10   8  -2    1.90    1.60
  10   8  -2    5.30    9.40
  10   8  -2    0.60    1.20
 -10  -8   2    5.00    5.20
 -10  -8   2   -1.50    1.70
 -10  -8   2   -1.40    3.50
 -10  -8   2    4.30    5.10
 -10  -8   2   -0.50    1.20
 -10  -8   2    0.30    1.40
   9   8  -2   97.39    6.70
   9   8  -2   43.80   23.80
   9   8  -2   92.79    5.80
   9   8  -2   80.69   11.10
  -9  -8   2   81.29    9.70
  -9  -8   2   98.29    6.50
  -9  -8   2   70.59   11.00
  -9  -8   2   89.49    5.40
  -9  -8   2   93.99    8.80
  -9  -8   2   94.39   10.70
  -9  -8   2   97.59   12.00
  -9  -8   2   96.39    5.80
  -9  -8   2   93.59    5.20
   8   8  -2    1.20    2.90
   8   8  -2    0.90    3.70
   8   8  -2    2.80    1.80
   8   8  -2  -26.70   17.20
   8   8  -2    0.50    1.00
   8   8  -2    1.50    1.30
  -8  -8   2    0.50    4.30
  -8  -8   2    3.10    1.50
  -8  -8   2    3.40    1.30
  -8  -8   2    1.30    1.40
  -8  -8   2    5.00    1.40
   7   8  -2   20.90    2.30
   7   8  -2   16.30    2.90
   7   8  -2   20.00    2.50
   7   8  -2   22.70    6.30
   7   8  -2   21.20    5.40
   7   8  -2   31.00    6.10
   7   8  -2   18.40    4.40
   7   8  -2   22.20    3.40
  -7  -8   2   23.70    5.30
  -7  -8   2   21.80    2.80
  -7  -8   2   22.00    4.30
  -7  -8   2   21.10    2.30
  -7  -8   2   21.40    2.90
  -7  -8   2   20.20    5.00
  -7  -8   2   26.30    5.80
   6   8  -2  815.22   39.10
   6   8  -2  755.22   32.30
   6   8  -2  750.62   33.30
   6   8  -2  780.72   32.10
   6   8  -2  823.82   33.70
   6   8  -2  754.62   37.30
   6   8  -2  784.42   32.60
   6   8  -2  816.62   35.80
   6   8  -2  762.42   47.30
   6   8  -2  850.41   37.70
  -6  -8   2  761.52   33.90
  -6  -8   2  728.23   35.00
  -6  -8   2  819.12   37.30
  -6  -8   2  776.62   37.30
   5   8  -2   49.10    8.70
   5   8  -2   46.40    3.50
   5   8  -2   53.39    5.40
   5   8  -2   46.50    4.20
   5   8  -2   49.70    3.70
   5   8  -2   53.79    3.90
   5   8  -2   49.80    4.20
  -5  -8   2   45.00    3.30
  -5  -8   2   50.59    4.00
  -5  -8   2   53.39    6.30
  -5  -8   2   62.99    9.20
   4   8  -2   19.40    3.00
   4   8  -2   13.00    2.70
   4   8  -2    5.50    3.30
   4   8  -2   12.90    3.30
   4   8  -2   15.70    2.30
   4   8  -2   14.30    4.40
  -4  -8   2   13.60    1.80
  -4  -8   2   13.80    2.30
  -4  -8   2   15.40    3.70
   3   8  -2   94.19    6.00
   3   8  -2  123.09    9.50
   3   8  -2  113.79    8.10
   3   8  -2  108.79    6.70
   3   8  -2  112.49    9.60
   3   8  -2  108.29   12.30
   3   8  -2  102.89    7.40
   3   8  -2  100.19    6.10
  -3  -8   2  123.29    8.30
  -3  -8   2  103.59    8.00
   2   8  -2  292.97   14.00
   2   8  -2  263.67   17.80
   2   8  -2  296.17   17.40
   2   8  -2  252.77   14.30
   2   8  -2  290.57   15.60
   2   8  -2  329.07   16.50
   2   8  -2  272.97   20.60
   2   8  -2  290.67   17.30
  -2  -8   2  283.27   15.00
  -2  -8   2  295.97   18.20
  -2  -8   2  303.07   17.30
  -2  -8   2  307.17   15.00
  -2  -8   2  282.07   14.20
   1   8  -2   56.69    5.90
   1   8  -2   59.99    7.10
   1   8  -2   66.59    8.60
   1   8  -2   59.09    6.00
   1   8  -2   60.09    4.90
   1   8  -2   66.79    5.60
   1   8  -2   62.89   11.00
   1   8  -2   50.89    5.50
  -1  -8   2   60.59    4.10
  -1  -8   2   60.99    4.40
  -1  -8   2   55.69    4.90
  -1  -8   2   63.89    7.30
  -1  -8   2   61.09    7.40
  -1  -8   2   56.39    5.00
   0   8  -2  178.68   11.50
   0   8  -2  154.48    8.50
   0   8  -2  158.28   12.60
   0   8  -2  163.68   17.30
   0   8  -2  159.38   12.50
   0   8  -2  158.48    8.40
   0   8  -2  162.98   11.00
   0  -8   2  161.88    8.50
   0  -8   2  162.18   12.40
   0  -8   2  160.48    8.10
   0  -8   2  159.78    9.00
   0  -8   2  173.88    8.70
   0  -8   2  177.88   14.90
   0  -8   2  154.48    8.20
   0  -8   2  160.28    9.60
   0  -8   2  172.98    8.90
  -1   8  -2   15.80    2.50
  -1   8  -2   16.30    4.40
  -1   8  -2   18.60    2.40
  -1   8  -2   20.20    5.50
  -1   8  -2   17.70    3.20
  -1   8  -2    4.00    9.20
  -1   8  -2   19.80    2.50
  -1   8  -2    9.70    5.70
  -1   8  -2   17.60    4.90
   1  -8   2   20.80    3.60
   1  -8   2   22.20    5.80
   1  -8   2   20.20    3.10
   1  -8   2   10.90    5.20
   1  -8   2   18.90    3.00
   1  -8   2   22.80    2.70
   1  -8   2   17.50    2.70
   1  -8   2   19.20    2.40
  -2   8  -2   38.90    3.80
  -2   8  -2   36.70    3.40
  -2   8  -2   26.50    5.80
  -2   8  -2   39.70    6.50
  -2   8  -2   40.30    4.30
  -2   8  -2   35.90    3.40
  -2   8  -2   37.20    7.30
   2  -8   2   37.40    4.20
   2  -8   2   36.80    3.40
   2  -8   2   47.40    9.10
   2  -8   2   38.90    4.40
   2  -8   2   39.20    3.60
   2  -8   2   43.60    3.90
   2  -8   2   39.70    3.90
   2  -8   2   39.20    4.00
  -3   8  -2    1.10    5.40
  -3   8  -2    0.90    1.20
  -3   8  -2    1.60    1.30
  -3   8  -2    2.20    4.10
  -3   8  -2    1.10    1.30
  -3   8  -2   -2.20    2.70
  -3   8  -2    2.20    1.90
   3  -8   2    2.30    2.00
   3  -8   2    0.70    0.80
   3  -8   2    0.20    1.10
   3  -8   2    0.80    1.70
   3  -8   2    0.70    1.50
   3  -8   2    5.10    4.60
   3  -8   2    1.80    1.40
   3  -8   2    1.10    1.40
   3  -8   2    1.20    1.40
  -4   8  -2    6.60    5.40
  -4   8  -2   11.30    2.30
  -4   8  -2    2.60    2.30
  -4   8  -2    8.90    3.90
   4  -8   2   13.70    2.70
   4  -8   2    9.40    2.20
   4  -8   2   11.40    2.90
   4  -8   2    9.60    2.20
   4  -8   2    3.60    5.50
   4  -8   2   10.40    2.70
  -5   8  -2    5.30    2.30
  -5   8  -2    5.60    2.10
  -5   8  -2   10.20    2.10
  -5   8  -2    5.60    4.00
   5  -8   2    9.20    2.30
   5  -8   2    8.80    2.30
   5  -8   2   10.20    2.30
   5  -8   2    4.70    1.80
   5  -8   2    6.30    1.90
  -6   8  -2    1.40    1.30
  -6   8  -2    4.90    1.90
  -6   8  -2    1.90    1.60
   6  -8   2    1.90    1.80
   6  -8   2    3.80    1.80
   6  -8   2    2.40    1.60
   6  -8   2    1.60    1.40
   6  -8   2    2.00    1.30
  -7   8  -2   21.80    2.40
  -7   8  -2   22.40    2.90
   7  -8   2   19.60    2.30
   7  -8   2   21.40    2.40
   7  -8   2   21.10    2.20
  12   7  -2    0.90    1.50
 -12  -7   2    0.20    0.80
  11   7  -2    4.40    1.70
  11   7  -2    2.30    1.30
 -11  -7   2    2.20    1.40
 -11  -7   2    0.80    1.30
  10   7  -2   47.90    3.60
  10   7  -2   47.40    5.80
  10   7  -2   42.10    9.70
  10   7  -2   41.60    3.30
  10   7  -2   32.60    7.80
 -10  -7   2   51.39    4.00
 -10  -7   2   47.70    7.60
 -10  -7   2   45.50    4.20
 -10  -7   2   46.50    3.80
 -10  -7   2   47.90    5.40
 -10  -7   2   36.40   11.70
 -10  -7   2   45.30    4.10
 -10  -7   2   46.90    8.20
 -10  -7   2   44.00    8.40
   9   7  -2    2.00    4.20
   9   7  -2    0.20    1.20
   9   7  -2   10.60   17.10
   9   7  -2    0.10    1.00
   9   7  -2    3.30    3.90
   9   7  -2    4.20    4.40
  -9  -7   2    1.00    1.20
  -9  -7   2    0.50    2.30
  -9  -7   2    2.90    4.00
  -9  -7   2   -0.30    1.20
  -9  -7   2   -2.60    3.40
  -9  -7   2    1.50    1.40
  -9  -7   2    1.30    1.20
  -9  -7   2   -2.40    2.70
  -9  -7   2   10.00    5.70
  -9  -7   2    0.10    3.50
   8   7  -2  193.08    8.90
   8   7  -2  208.78   13.10
   8   7  -2  180.38   23.90
   8   7  -2  201.88   10.20
   8   7  -2  198.58   14.70
   8   7  -2  185.28   15.30
   8   7  -2  198.48   10.90
  -8  -7   2  213.98   14.90
  -8  -7   2  219.88   10.20
  -8  -7   2  194.48   10.80
  -8  -7   2  219.78   15.00
  -8  -7   2  212.28    9.60
  -8  -7   2  190.88   14.60
   7   7  -2  138.79   20.80
   7   7  -2  123.59    7.50
   7   7  -2  137.09   10.80
   7   7  -2  133.59    7.20
   7   7  -2  140.29   12.00
   7   7  -2  137.09    9.70
   7   7  -2  125.59    6.70
  -7  -7   2  119.59   10.40
  -7  -7   2  124.59   11.20
  -7  -7   2  128.39    7.00
  -7  -7   2  126.99    9.10
  -7  -7   2  135.39   10.90
  -7  -7   2  139.59    8.60
  -7  -7   2  130.79    7.70
   6   7  -2   28.50   13.00
   6   7  -2   29.90    4.90
   6   7  -2   30.20    2.70
   6   7  -2   27.20    2.70
   6   7  -2   24.70    5.10
   6   7  -2   23.10    2.90
   6   7  -2   26.70    2.40
   6   7  -2   29.30    5.40
  -6  -7   2   26.80    2.60
  -6  -7   2   34.30    7.10
  -6  -7   2   27.90    3.20
  -6  -7   2   28.00    4.40
  -6  -7   2   22.90    4.50
  -6  -7   2   23.10    2.70
   5   7  -2   17.50    4.10
   5   7  -2   14.50   10.60
   5   7  -2   14.00    2.40
   5   7  -2   16.60    2.10
   5   7  -2   15.00    3.30
   5   7  -2   17.60    4.50
   5   7  -2   18.40    2.10
   5   7  -2   14.00    2.10
   5   7  -2   16.60    3.90
   5   7  -2   13.60    3.20
  -5  -7   2   20.20    4.30
  -5  -7   2   17.40    4.30
  -5  -7   2   14.30    2.80
  -5  -7   2   21.80    3.70
  -5  -7   2   15.50    2.00
  -5  -7   2   15.30    2.40
   4   7  -2   42.80    6.00
   4   7  -2   36.70    5.50
   4   7  -2   35.60   11.70
   4   7  -2   32.40    3.20
   4   7  -2   29.20    9.10
   4   7  -2   36.00    5.90
   4   7  -2   25.00    8.70
   4   7  -2   30.60    2.70
  -4  -7   2   32.70    5.10
  -4  -7   2   28.90    3.30
  -4  -7   2   33.30    5.10
  -4  -7   2   34.80    3.50
   3   7  -2    1.60    1.60
   3   7  -2    1.20    1.30
   3   7  -2   -0.20    2.10
   3   7  -2    2.70    3.60
   3   7  -2   -1.90    7.40
   3   7  -2    0.60    1.80
   3   7  -2    0.10    6.80
   3   7  -2   -0.10    1.80
  -3  -7   2    0.80    1.60
  -3  -7   2   -0.50    1.40
   2   7  -2  523.05   22.60
   2   7  -2  508.35   22.00
   2   7  -2  541.75   24.30
   2   7  -2  522.15   25.70
   2   7  -2  513.55   25.60
   2   7  -2  521.85   28.60
   2   7  -2  536.25   25.80
   2   7  -2  516.15   28.70
  -2  -7   2  541.75   26.90
  -2  -7   2  538.95   23.90
  -2  -7   2  512.35   25.50
  -2  -7   2  529.45   23.90
   1   7  -2   48.30    6.60
   1   7  -2   49.50    6.60
   1   7  -2   42.40    9.10
   1   7  -2   41.60    3.60
   1   7  -2   47.30    8.40
   1   7  -2   40.40    3.30
  -1  -7   2   43.10    4.00
  -1  -7   2   45.40    5.70
  -1  -7   2   41.50    6.50
   0   7  -2   41.30    6.40
   0   7  -2   51.39    9.40
   0   7  -2   50.99    5.30
   0   7  -2   40.10    5.10
   0   7  -2   45.10    6.50
   0   7  -2   42.10    3.80
   0   7  -2   54.09    9.70
   0  -7   2   44.20    6.60
   0  -7   2   46.70    7.10
   0  -7   2   45.10    4.30
   0  -7   2   52.69    3.50
   0  -7   2   40.70    3.50
  -1   7  -2  706.23   31.40
  -1   7  -2  668.03   34.50
  -1   7  -2  699.53   31.70
  -1   7  -2  654.53   28.10
  -1   7  -2  674.33   29.00
  -1   7  -2  665.33   32.40
  -1   7  -2  681.43   38.50
   1  -7   2  651.43   27.90
   1  -7   2  682.43   28.50
   1  -7   2  763.82   38.00
   1  -7   2  672.83   29.80
   1  -7   2  788.92   29.60
   1  -7   2  643.24   32.10
   1  -7   2  674.33   28.60
   1  -7   2  605.14   28.50
  -2   7  -2  195.98   14.10
  -2   7  -2  151.18   12.30
  -2   7  -2  151.38   19.00
  -2   7  -2  172.38   11.80
  -2   7  -2  168.38    8.60
   2  -7   2  162.38    8.70
   2  -7   2  173.18   13.90
   2  -7   2  174.88    8.90
   2  -7   2  175.28    8.90
   2  -7   2  156.28    8.00
   2  -7   2  176.18    9.70
   2  -7   2  156.98   11.20
  -3   7  -2    2.90    3.50
  -3   7  -2    4.50    3.80
  -3   7  -2    4.40    2.00
  -3   7  -2    2.10    1.50
   3  -7   2    0.90    1.30
   3  -7   2    2.20    1.00
   3  -7   2    1.90    1.40
   3  -7   2    0.40    3.30
  -4   7  -2   72.19   10.90
  -4   7  -2   59.79    5.30
  -4   7  -2   48.20    4.10
  -4   7  -2   57.49    8.60
  -4   7  -2   63.89    5.50
   4  -7   2   55.19    5.50
   4  -7   2   63.29    4.90
   4  -7   2   63.19    5.00
   4  -7   2   58.09    5.20
   4  -7   2   56.79    5.50
   4  -7   2   61.39    4.80
   4  -7   2   57.79    4.40
   4  -7   2   62.29   10.70
  -5   7  -2  149.79   15.20
  -5   7  -2  187.18   13.70
  -5   7  -2  146.69   14.70
  -5   7  -2  173.88    9.50
   5  -7   2  180.38    9.70
   5  -7   2  200.48   17.10
   5  -7   2  176.08   10.70
   5  -7   2  183.08    9.70
   5  -7   2  177.48   10.20
   5  -7   2  175.08    9.60
  -6   7  -2   51.99    3.90
  -6   7  -2   34.50    6.70
  -6   7  -2   50.29    5.00
  -6   7  -2   47.40    4.20
   6  -7   2   52.19    4.80
   6  -7   2   49.10    4.40
   6  -7   2   50.59    4.40
   6  -7   2   50.89    4.30
   6  -7   2   49.99    4.20
  -7   7  -2    2.40    1.30
  -7   7  -2    1.10    1.20
  -7   7  -2    1.10    1.70
   7  -7   2   -1.40    2.00
   7  -7   2   -1.40    1.00
   7  -7   2   -0.80    1.30
   7  -7   2    0.00    1.00
  -8   7  -2    2.40    1.20
  -8   7  -2    2.50    0.90
   8  -7   2    2.00    0.80
   8  -7   2    4.20    1.30
   8  -7   2    5.10    1.40
  12   6  -2   67.79    4.30
 -12  -6   2   66.69    4.20
 -12  -6   2   61.59    3.90
 -12  -6   2   58.39    4.30
  11   6  -2   55.69    4.30
  11   6  -2   50.39    3.40
 -11  -6   2   46.70    5.90
 -11  -6   2   52.09    4.00
 -11  -6   2   37.20    6.60
 -11  -6   2   46.20    3.70
  10   6  -2   57.99   16.10
  10   6  -2   69.09    4.50
  10   6  -2   85.59    5.90
  10   6  -2   70.49    5.10
 -10  -6   2   76.19    6.50
 -10  -6   2   58.39   10.10
 -10  -6   2   90.39    6.50
 -10  -6   2   77.09    5.60
 -10  -6   2   69.09   10.70
 -10  -6   2   81.59    5.20
   9   6  -2   29.00    7.00
   9   6  -2   30.90    7.00
   9   6  -2   25.30    2.70
   9   6  -2   30.50    3.60
   9   6  -2   20.80    5.20
  -9  -6   2   28.80    3.40
  -9  -6   2   28.90    6.40
  -9  -6   2   28.30    2.90
  -9  -6   2   31.10    6.60
  -9  -6   2   29.30    3.00
  -9  -6   2   28.10    4.00
  -9  -6   2   25.60    6.30
  -9  -6   2   28.80    5.50
  -9  -6   2   32.60    3.20
   8   6  -2  376.56   20.30
   8   6  -2  396.96   17.30
   8   6  -2  375.16   22.20
   8   6  -2  375.16   23.20
   8   6  -2  418.16   30.70
  -8  -6   2  389.96   18.10
  -8  -6   2  396.86   22.70
  -8  -6   2  385.36   22.00
  -8  -6   2  422.26   21.10
  -8  -6   2  374.26   17.80
  -8  -6   2  355.46   22.00
   7   6  -2  110.29    8.40
   7   6  -2  119.19    9.60
   7   6  -2  104.89   16.10
   7   6  -2  108.79   10.30
   7   6  -2  105.89    5.60
   7   6  -2  100.19    6.00
   7   6  -2  102.59    5.30
   7   6  -2  105.29    6.70
  -7  -6   2  105.59   10.10
  -7  -6   2  118.99    6.80
  -7  -6   2  110.29    9.50
  -7  -6   2  113.29    9.60
  -7  -6   2  106.09    8.20
  -7  -6   2  100.89    5.90
  -7  -6   2  101.89    6.40
  -7  -6   2  104.29    5.70
   6   6  -2   26.90    5.10
   6   6  -2   31.30    3.60
   6   6  -2   36.90    6.40
   6   6  -2   31.30    4.70
   6   6  -2   29.50    3.10
   6   6  -2   23.70    9.40
   6   6  -2   30.40    2.50
   6   6  -2   36.90    5.70
   6   6  -2   36.30   13.00
   6   6  -2   28.00    2.50
  -6  -6   2   38.80    6.10
  -6  -6   2   29.90    2.50
  -6  -6   2   28.40    2.50
  -6  -6   2   30.10    5.00
  -6  -6   2   39.80    6.10
  -6  -6   2   31.50    3.10
  -6  -6   2   29.90    3.10
  -6  -6   2   35.10    4.20
  -6  -6   2   26.00   13.30
   5   6  -2  110.09    9.30
   5   6  -2  150.88    9.50
   5   6  -2  121.19    8.00
   5   6  -2  120.99    8.20
   5   6  -2  130.99    6.90
   5   6  -2  118.89   13.80
   5   6  -2  125.39   13.90
   5   6  -2  123.79    9.00
  -5  -6   2  123.59    8.90
  -5  -6   2  132.29    8.60
  -5  -6   2  120.79    8.90
  -5  -6   2  117.59    7.50
  -5  -6   2  111.39    6.50
   4   6  -2    4.40    1.20
   4   6  -2    6.40    2.50
   4   6  -2    4.30    7.00
   4   6  -2    1.10    5.40
   4   6  -2    9.80    2.40
   4   6  -2    6.20    2.40
   4   6  -2    7.60    1.70
   4   6  -2    6.20    3.00
  -4  -6   2   14.80    6.30
  -4  -6   2    4.90    2.30
  -4  -6   2    6.80    1.90
  -4  -6   2    5.10    2.30
  -4  -6   2    5.80    1.90
   3   6  -2   27.00    4.50
   3   6  -2    6.30    7.60
   3   6  -2   21.80    2.40
   3   6  -2   14.00    5.80
   3   6  -2   21.40    3.30
   3   6  -2   22.70    4.00
   3   6  -2   25.00    5.40
   3   6  -2   22.40    6.60
   3   6  -2   21.80    3.80
  -3  -6   2   22.50    3.70
  -3  -6   2   20.70    2.40
  -3  -6   2   26.00    3.90
  -3  -6   2   19.20    3.60
  -3  -6   2   19.60    2.20
   2   6  -2  395.76   21.20
   2   6  -2  397.36   19.60
   2   6  -2  371.36   16.60
   2   6  -2  393.46   21.80
   2   6  -2  368.66   18.10
   2   6  -2  427.86   22.20
   2   6  -2  394.16   19.80
   2   6  -2  410.66   19.70
   2   6  -2  391.96   19.60
  -2  -6   2  396.86   18.40
  -2  -6   2  395.06   18.90
  -2  -6   2  400.96   18.40
  -2  -6   2  393.86   19.50
   1   6  -2  115.99   10.10
   1   6  -2  114.29   10.20
   1   6  -2  122.39   10.00
   1   6  -2  119.39    8.40
   1   6  -2  121.29    7.80
   1   6  -2  120.59    7.60
   1   6  -2  118.09    7.00
   1   6  -2  109.79    8.30
  -1  -6   2  127.49    7.20
  -1  -6   2  121.79    8.80
  -1  -6   2  111.39    8.80
  -1  -6   2  126.19    7.10
   0   6  -2  544.95   26.50
   0   6  -2  548.75   30.10
   0   6  -2  546.45   25.80
   0   6  -2  565.64   25.90
   0   6  -2  583.14   24.20
   0   6  -2  563.84   25.40
   0   6  -2  594.24   27.50
   0   6  -2  597.94   27.70
   0  -6   2  596.74   23.90
   0  -6   2  592.84   27.70
   0  -6   2  597.04   28.10
  -1   6  -2  100.59    8.40
  -1   6  -2  130.19    9.70
  -1   6  -2  121.29   13.10
  -1   6  -2  114.49    8.10
  -1   6  -2  119.89    6.60
  -1   6  -2  139.49   11.40
   1  -6   2  122.79    9.90
   1  -6   2  123.09    9.10
  -2   6  -2   11.40    3.20
  -2   6  -2   19.80    4.70
  -2   6  -2   15.50    4.00
  -2   6  -2   14.50    2.40
  -2   6  -2   13.00    2.00
  -2   6  -2   12.30    3.40
  -2   6  -2   18.50    6.40
   2  -6   2   14.30    2.50
   2  -6   2   14.70    2.40
   2  -6   2   18.20    3.20
   2  -6   2   12.10    3.20
   2  -6   2   13.20    2.30
   2  -6   2   15.20    4.60
   2  -6   2   13.80    2.30
  -3   6  -2    0.90    1.40
  -3   6  -2   -1.70    6.50
  -3   6  -2    1.80    3.10
  -3   6  -2    2.70    1.80
   3  -6   2   -0.20    1.20
   3  -6   2    0.90    1.10
   3  -6   2    3.60    1.40
   3  -6   2    4.20    1.70
   3  -6   2   -1.40    2.90
   3  -6   2    3.00    1.80
   3  -6   2    1.90    1.90
   3  -6   2    1.50    1.40
   3  -6   2    1.90    1.30
  -4   6  -2    8.30    3.90
  -4   6  -2   11.00    2.00
  -4   6  -2   10.40    2.50
  -4   6  -2   10.80    4.80
   4  -6   2    9.20    2.60
   4  -6   2   12.80    2.80
   4  -6   2    7.10    2.70
   4  -6   2    7.20    1.90
   4  -6   2    8.40    2.10
   4  -6   2   10.70    2.50
   4  -6   2   12.20    5.00
   4  -6   2   10.00    2.50
  -5   6  -2   16.60    3.30
  -5   6  -2   14.20    2.10
  -5   6  -2   14.30    7.10
  -5   6  -2   12.00    5.50
  -5   6  -2   14.00    2.30
   5  -6   2   14.90    2.80
   5  -6   2   19.80    3.50
   5  -6   2    7.80    4.60
   5  -6   2   17.20    3.10
   5  -6   2   18.20    3.30
   5  -6   2   20.60    3.10
   5  -6   2   16.20    2.70
   5  -6   2   13.10    2.20
  -6   6  -2   94.99    7.90
  -6   6  -2   76.19    5.40
  -6   6  -2   58.49   11.00
  -6   6  -2   77.89    8.50
  -6   6  -2   57.09   11.40
   6  -6   2   76.19    6.60
   6  -6   2   75.89    5.50
   6  -6   2   79.09   12.10
   6  -6   2   75.49    5.60
   6  -6   2   69.89    6.70
   6  -6   2   82.79    5.80
  -7   6  -2   29.30    5.90
  -7   6  -2   35.40    4.20
  -7   6  -2   27.20    3.00
   7  -6   2   25.00    3.50
   7  -6   2   29.80    3.50
   7  -6   2   29.80    3.20
   7  -6   2   28.00    3.20
   7  -6   2   25.30    3.10
  -8   6  -2   26.70    2.90
  -8   6  -2   30.20    3.70
  -8   6  -2   31.20    2.70
   8  -6   2   30.60    2.80
   8  -6   2   36.40    4.00
   8  -6   2   33.90    4.30
   8  -6   2   24.60    3.80
  12   5  -2   37.80    4.40
  12   5  -2   32.30    3.60
 -12  -5   2   42.70    3.20
 -12  -5   2   46.20    3.70
 -12  -5   2   49.10    4.40
  11   5  -2   22.10    2.90
  11   5  -2   19.80    3.10
 -11  -5   2   19.30    4.50
  10   5  -2   57.19   16.40
  10   5  -2   49.90   11.60
  10   5  -2   57.49    4.80
 -10  -5   2   43.10    8.10
 -10  -5   2   45.70    5.00
 -10  -5   2   66.89    6.40
 -10  -5   2   69.59    5.10
 -10  -5   2   57.99    9.90
 -10  -5   2   61.29    7.30
 -10  -5   2   57.09    4.60
 -10  -5   2   69.29    4.60
   9   5  -2   31.00    7.40
   9   5  -2   33.40    8.80
   9   5  -2   35.50    3.00
   9   5  -2   26.90   13.30
   9   5  -2   31.50    3.60
   9   5  -2   31.20    2.90
  -9  -5   2   27.70    6.80
  -9  -5   2   29.30    6.40
  -9  -5   2   21.40    6.40
  -9  -5   2   32.10    3.10
  -9  -5   2   26.40    3.40
  -9  -5   2   34.00    3.30
  -9  -5   2   39.70    4.40
  -9  -5   2   31.60    3.20
  -9  -5   2   37.50    6.60
   8   5  -2 1316.57   58.89
   8   5  -2 1300.07   52.09
   8   5  -2 1322.27   58.49
   8   5  -2 1307.87   56.09
   8   5  -2 1266.87   64.09
   8   5  -2 1293.97   53.09
  -8  -5   2 1252.87   57.29
  -8  -5   2 1301.77   51.79
  -8  -5   2 1358.96   53.39
  -8  -5   2 1308.87   52.29
  -8  -5   2 1291.07   58.49
  -8  -5   2 1264.27   58.09
  -8  -5   2 1269.57   56.29
   7   5  -2    5.30    7.20
   7   5  -2    2.00    2.80
   7   5  -2   -1.30    2.00
   7   5  -2    3.00    1.40
   7   5  -2   -1.30    2.20
   7   5  -2   -0.10    0.90
   7   5  -2    3.60    1.10
  -7  -5   2    2.90    1.40
  -7  -5   2    1.20    1.10
  -7  -5   2    0.40    1.40
  -7  -5   2   -1.20    1.50
  -7  -5   2    1.80    1.00
  -7  -5   2    0.30    2.10
  -7  -5   2    1.30    1.10
   6   5  -2  387.56   25.20
   6   5  -2  450.75   21.50
   6   5  -2  423.96   22.20
   6   5  -2  385.86   17.00
   6   5  -2  406.16   26.20
   6   5  -2  388.26   17.70
  -6  -5   2  403.06   17.30
  -6  -5   2  408.26   21.00
  -6  -5   2  423.36   19.90
  -6  -5   2  416.56   21.10
  -6  -5   2  407.26   18.00
  -6  -5   2  416.16   21.20
  -6  -5   2  384.26   17.40
  -6  -5   2  418.06   28.10
   5   5  -2   83.99    5.00
   5   5  -2   79.29    7.40
   5   5  -2   84.39    4.50
   5   5  -2   80.29    6.10
   5   5  -2   84.89   10.50
   5   5  -2   93.89    7.10
   5   5  -2   76.09    6.70
  -5  -5   2   87.09    6.70
  -5  -5   2   90.59   16.80
  -5  -5   2   88.29    7.00
  -5  -5   2   78.79    6.70
  -5  -5   2   88.59    6.10
  -5  -5   2   85.19    5.10
  -5  -5   2   74.89    4.60
   4   5  -2    9.70    2.70
   4   5  -2   12.40    3.00
   4   5  -2   16.40    3.50
   4   5  -2   10.20    2.40
   4   5  -2   16.90    5.80
   4   5  -2   13.90    1.90
   4   5  -2   13.70    4.70
   4   5  -2   11.90    1.90
   4   5  -2    9.80    2.30
  -4  -5   2   12.60    5.40
  -4  -5   2   10.80    1.80
  -4  -5   2   12.20    2.80
  -4  -5   2   10.30    2.10
  -4  -5   2   12.20    3.00
  -4  -5   2   11.60    2.60
   3   5  -2 1517.05   62.39
   3   5  -2 1427.26   64.99
   3   5  -2 1515.25   61.39
   3   5  -2 1537.85   66.79
   3   5  -2 1580.24   63.59
   3   5  -2 1557.64   65.79
   3   5  -2 1602.04   63.59
  -3  -5   2 1541.35   61.69
  -3  -5   2 1475.65   65.79
  -3  -5   2 1582.74   63.29
  -3  -5   2 1600.14   62.19
  -3  -5   2 1607.84   63.29
  -3  -5   2 1632.54   63.49
   2   5  -2   11.90    3.30
   2   5  -2   14.10    2.80
   2   5  -2   10.80    3.40
   2   5  -2   14.40    2.50
   2   5  -2   25.60    4.80
   2   5  -2   12.70    6.10
   2   5  -2    8.80    2.40
  -2  -5   2   10.40    1.50
  -2  -5   2    9.20    3.90
  -2  -5   2   14.40    2.90
  -2  -5   2   12.80    2.60
  -2  -5   2   18.90    2.90
   1   5  -2  745.63   31.50
   1   5  -2  771.32   33.40
   1   5  -2  749.42   33.40
   1   5  -2  708.23   30.30
   1   5  -2  747.73   30.80
   1   5  -2  738.63   32.30
  -1  -5   2  747.53   31.20
  -1  -5   2  778.42   31.20
  -1  -5   2  747.63   32.90
  -1  -5   2  746.03   31.80
   0   5  -2   67.49    5.80
   0   5  -2   77.89    5.00
   0   5  -2   76.49    7.60
   0   5  -2   68.49    5.30
   0   5  -2   63.39    4.00
   0   5  -2   70.99    5.20
   0   5  -2   68.69    6.10
   0  -5   2   69.69    4.20
   0  -5   2   63.49    5.90
  -1   5  -2  431.16   20.30
  -1   5  -2  449.86   21.50
  -1   5  -2  419.56   23.40
  -1   5  -2  436.96   20.80
  -1   5  -2  455.95   20.70
  -1   5  -2  451.35   19.00
  -1   5  -2  461.25   22.00
  -1   5  -2  456.05   21.20
  -1   5  -2  446.56   24.50
   1  -5   2  439.26   22.40
   1  -5   2  463.75   22.80
  -2   5  -2  443.66   22.40
  -2   5  -2  465.95   26.10
  -2   5  -2  437.46   21.00
  -2   5  -2  434.86   21.00
  -2   5  -2  437.06   21.10
  -2   5  -2  411.26   21.30
   2  -5   2  444.86   21.20
   2  -5   2  425.86   22.80
  -3   5  -2    7.50    3.10
  -3   5  -2    7.50    5.90
  -3   5  -2    3.80    1.40
  -3   5  -2    6.80    5.70
  -3   5  -2    6.00    2.70
   3  -5   2    7.10    1.50
   3  -5   2    6.50    1.50
   3  -5   2    7.20    3.40
   3  -5   2    6.10    1.60
   3  -5   2    6.60    1.70
   3  -5   2    7.00    1.70
   3  -5   2   10.10    2.80
  -4   5  -2  411.16   21.80
  -4   5  -2  385.76   17.80
  -4   5  -2  418.26   28.60
  -4   5  -2  385.56   17.10
   4  -5   2  396.56   17.80
   4  -5   2  395.06   17.90
   4  -5   2  422.16   19.00
   4  -5   2  412.16   23.90
   4  -5   2  398.26   18.30
   4  -5   2  417.16   18.80
   4  -5   2  366.76   16.50
   4  -5   2  400.76   17.90
  -5   5  -2  168.68    9.30
  -5   5  -2  144.49   12.20
  -5   5  -2  163.18    8.40
   5  -5   2  174.08    9.90
   5  -5   2  159.08   14.10
  -6   5  -2   46.20    8.00
  -6   5  -2   48.30    3.90
  -6   5  -2   36.00    3.40
  -6   5  -2   42.90    4.50
   6  -5   2   58.79   10.20
   6  -5   2   45.00    4.70
   6  -5   2   43.30    4.50
   6  -5   2   46.60    4.10
   6  -5   2   47.70    4.20
   6  -5   2   41.10    4.30
   6  -5   2   45.70    4.20
  -7   5  -2   37.20    3.50
  -7   5  -2    9.50    6.30
  -7   5  -2   22.00    7.00
  -7   5  -2   40.30    4.50
  -7   5  -2   31.10    3.10
   7  -5   2   41.00    4.30
   7  -5   2   37.50    4.20
   7  -5   2   37.90    9.80
   7  -5   2   34.00    3.60
   7  -5   2   42.40    4.60
   7  -5   2   36.90    4.40
   7  -5   2   33.00    3.70
  -8   5  -2   66.79    4.50
  -8   5  -2   70.29    4.90
   8  -5   2   65.99    4.60
   8  -5   2   73.99    5.40
   8  -5   2   67.89    4.80
   8  -5   2   70.29    5.10
  -9   5  -2    6.00    2.40
  -9   5  -2    3.60    1.30
  -9   5  -2    3.90    1.10
   9  -5   2    3.30    1.20
   9  -5   2    0.80    1.20
   9  -5   2    3.50    1.40
  12   4  -2  129.69    6.80
 -12  -4   2  140.19    7.10
 -12  -4   2  155.48    7.00
  11   4  -2   37.20    3.50
 -11  -4   2   39.50    4.40
 -11  -4   2   31.70    6.10
 -11  -4   2   33.60    5.90
  10   4  -2   -4.10   12.60
  10   4  -2    0.50    1.30
  10   4  -2    2.20    1.00
 -10  -4   2   -3.70    3.40
 -10  -4   2    2.20    1.40
 -10  -4   2    3.10    1.90
 -10  -4   2    1.40    4.70
 -10  -4   2    0.70    1.90
   9   4  -2    4.90    5.30
   9   4  -2   11.60   11.90
   9   4  -2   11.80    2.00
   9   4  -2    5.70    4.50
   9   4  -2    6.60    1.60
   9   4  -2   13.60    2.60
   9   4  -2    9.60    5.80
  -9  -4   2    9.80    2.00
  -9  -4   2    9.30    2.10
  -9  -4   2   15.60    5.70
  -9  -4   2   14.60    2.40
  -9  -4   2    6.00    4.20
  -9  -4   2   11.30    2.00
  -9  -4   2    5.80    3.20
  -9  -4   2   12.90    2.90
   8   4  -2    5.60    1.50
   8   4  -2    3.60    9.00
   8   4  -2    7.20    2.00
   8   4  -2    3.90    2.50
   8   4  -2    8.80    4.20
   8   4  -2    5.00    3.70
  -8  -4   2    6.40    1.60
  -8  -4   2    5.70    1.70
  -8  -4   2    9.40    3.40
  -8  -4   2    9.10    1.90
  -8  -4   2    6.30    3.90
  -8  -4   2    6.40    2.30
  -8  -4   2    8.20    4.60
  -8  -4   2    5.90    3.20
  -8  -4   2   10.60    3.50
   7   4  -2  246.18   12.40
   7   4  -2  260.97   16.10
   7   4  -2  263.67   14.80
   7   4  -2  260.77   20.90
   7   4  -2  269.77   16.70
  -7  -4   2  255.57   11.60
  -7  -4   2  267.47   16.10
  -7  -4   2  254.07   15.30
  -7  -4   2  266.77   14.90
  -7  -4   2  252.57   11.80
  -7  -4   2  258.17   12.60
  -7  -4   2  275.87   16.40
  -7  -4   2  252.67   11.90
   6   4  -2   46.50    3.10
   6   4  -2   58.69    9.60
   6   4  -2   25.80    8.20
   6   4  -2   50.19    6.90
   6   4  -2   36.70    3.50
   6   4  -2   49.30    5.50
   6   4  -2   43.80    4.70
  -6  -4   2   47.80    3.70
  -6  -4   2   54.19   10.60
  -6  -4   2   51.59    6.70
  -6  -4   2   48.40    5.50
  -6  -4   2   52.39    5.00
  -6  -4   2   40.90    3.10
  -6  -4   2   45.30    5.20
   5   4  -2  251.77   13.80
   5   4  -2  229.58   10.90
   5   4  -2  243.78   16.40
   5   4  -2  265.57   14.70
   5   4  -2  270.57   13.30
   5   4  -2  270.77   14.10
   5   4  -2  251.47   17.00
  -5  -4   2  243.88   17.20
  -5  -4   2  250.77   13.80
  -5  -4   2  253.77   12.90
  -5  -4   2  263.27   14.00
  -5  -4   2  246.38   11.60
  -5  -4   2  252.57   13.80
   4   4  -2  149.79    8.30
   4   4  -2  150.68    9.40
   4   4  -2  147.39    8.80
   4   4  -2  149.19    7.10
   4   4  -2  146.19    8.80
   4   4  -2  143.19   10.70
   4   4  -2  139.19   11.40
  -4  -4   2  164.18    9.10
  -4  -4   2  118.99   10.80
  -4  -4   2  147.39    8.70
  -4  -4   2  141.79    8.80
  -4  -4   2  131.69    7.00
  -4  -4   2  148.29    8.10
   3   4  -2    3.90    2.70
   3   4  -2    4.70    1.30
   3   4  -2    9.60    4.00
   3   4  -2    6.40    1.90
   3   4  -2    4.70    1.90
   3   4  -2    4.80    1.80
   3   4  -2    5.60    1.70
  -3  -4   2   -0.60    3.20
  -3  -4   2    4.40    1.50
  -3  -4   2    5.00    2.90
  -3  -4   2    4.80    1.80
  -3  -4   2    5.30    1.90
  -3  -4   2    4.00    1.40
  -3  -4   2    5.70    1.90
   2   4  -2   24.90    3.10
   2   4  -2   27.90    3.30
   2   4  -2   27.70    2.60
   2   4  -2   27.80    2.30
   2   4  -2   27.00    4.40
   2   4  -2   26.70    4.10
   2   4  -2   26.50    3.10
   2   4  -2   31.80    5.40
   2   4  -2   34.50    4.80
  -2  -4   2   25.80    3.20
  -2  -4   2   28.80    3.10
  -2  -4   2   28.00    3.00
  -2  -4   2   30.90    4.80
  -2  -4   2   28.40    3.00
  -2  -4   2   24.80    2.80
  -2  -4   2   26.70    4.20
   1   4  -2  388.96   16.80
   1   4  -2  371.56   16.30
   1   4  -2  361.36   17.30
   1   4  -2  383.76   18.20
   1   4  -2  414.16   18.40
   1   4  -2  382.66   18.90
   1   4  -2  386.26   17.60
   1   4  -2  368.06   16.10
  -1  -4   2  366.06   17.60
  -1  -4   2  386.16   19.10
  -1  -4   2  403.26   16.90
  -1  -4   2  389.06   16.70
  -1  -4   2  382.96   17.90
   0   4  -2  239.78   11.30
   0   4  -2  264.37   12.50
   0   4  -2  272.37   13.40
   0   4  -2  258.87   14.70
   0   4  -2  264.67   12.00
   0   4  -2  262.57   13.20
   0   4  -2  271.67   12.80
   0   4  -2  272.87   15.00
   0  -4   2  283.37   15.80
   0  -4   2  270.77   11.60
   0  -4   2  269.27   13.80
   0  -4   2  279.47   13.80
  -1   4  -2   36.80    4.60
  -1   4  -2   35.00    3.40
  -1   4  -2   38.60    4.00
  -1   4  -2   34.30    2.30
  -1   4  -2   36.60    3.80
  -1   4  -2   32.80    4.10
  -1   4  -2   32.20    3.80
   1  -4   2   39.70    4.10
   1  -4   2   40.60    4.40
  -2   4  -2  109.59    7.60
  -2   4  -2  126.89    7.60
  -2   4  -2  101.29    7.30
  -2   4  -2  108.49    6.00
  -2   4  -2  134.09    8.10
  -2   4  -2  111.09    5.80
  -2   4  -2  119.49    5.50
  -2   4  -2  118.19   10.10
   2  -4   2  115.49    7.60
   2  -4   2  119.39    8.70
  -3   4  -2 1017.80   42.40
  -3   4  -2 1104.09   43.70
  -3   4  -2 1071.79   49.60
  -3   4  -2 1000.10   41.20
  -3   4  -2 1009.30   44.20
  -3   4  -2 1002.10   41.00
  -3   4  -2 1011.30   42.10
  -3   4  -2 1044.40   43.90
   3  -4   2 1087.99   46.80
  -4   4  -2  164.58   11.00
  -4   4  -2  166.88   15.50
  -4   4  -2  170.08   11.30
  -4   4  -2  176.78    8.40
   4  -4   2  179.38    9.40
   4  -4   2  165.68    9.00
   4  -4   2  155.78    8.40
   4  -4   2  169.08   12.80
   4  -4   2  166.38    8.60
   4  -4   2  183.98    9.40
   4  -4   2  163.78    8.60
  -5   4  -2  103.09    7.50
  -5   4  -2  112.79    9.70
  -5   4  -2  102.09    5.80
  -5   4  -2   97.29   17.40
  -5   4  -2  105.69    8.70
  -5   4  -2  103.89    6.40
   5  -4   2  104.69    7.10
   5  -4   2  118.49    7.10
   5  -4   2   97.89    6.20
   5  -4   2  119.29    7.90
   5  -4   2  120.39    6.80
   5  -4   2  127.99    7.50
   5  -4   2  122.19    7.40
   5  -4   2  103.69   10.70
  -6   4  -2  158.88    8.60
  -6   4  -2  149.29    7.70
  -6   4  -2  136.79   11.90
   6  -4   2  131.19    6.60
   6  -4   2  140.69    8.20
   6  -4   2  151.88    8.80
   6  -4   2  146.89    8.80
   6  -4   2  145.39    8.30
   6  -4   2  156.98    9.10
   6  -4   2  149.49   13.60
  -7   4  -2  337.87   15.90
  -7   4  -2  358.66   16.40
  -7   4  -2  371.26   17.50
  -7   4  -2  347.57   22.00
   7  -4   2  373.86   17.90
   7  -4   2  372.16   24.20
   7  -4   2  383.56   17.00
   7  -4   2  372.66   17.10
   7  -4   2  377.06   17.70
   7  -4   2  346.77   16.60
  -8   4  -2   19.40    3.50
  -8   4  -2   19.40    2.70
  -8   4  -2   15.90    2.10
   8  -4   2   24.40    3.50
   8  -4   2   21.80    3.10
   8  -4   2   13.40    2.30
   8  -4   2   17.50    2.70
   8  -4   2   15.30    2.80
  -9   4  -2   40.20    4.30
  -9   4  -2   52.59    3.90
   9  -4   2   48.00    4.00
   9  -4   2   48.60    4.30
   9  -4   2   44.50    3.70
 -10   4  -2    7.50    1.90
 -10   4  -2    5.60    1.30
  10  -4   2    8.60    1.70
  10  -4   2    7.60    1.40
  10  -4   2    9.60    1.60
  12   3  -2    2.80    1.20
  12   3  -2    2.30    0.80
 -12  -3   2    2.40    1.10
 -12  -3   2    1.90    1.10
 -12  -3   2    4.10    1.20
  11   3  -2   41.90    3.90
  11   3  -2   48.20    3.70
  11   3  -2   39.60    3.00
 -11  -3   2   43.20    4.50
 -11  -3   2   48.00    3.70
 -11  -3   2   49.10    3.80
 -11  -3   2   47.90    3.50
  10   3  -2   -0.10    1.10
  10   3  -2    0.80    1.20
  10   3  -2    1.80    1.00
  10   3  -2   -0.60   15.70
 -10  -3   2    5.20    6.30
 -10  -3   2    2.00    5.00
 -10  -3   2    0.00    1.30
 -10  -3   2    0.30    2.80
 -10  -3   2    0.20    4.50
 -10  -3   2    0.70    1.80
   9   3  -2  826.72   39.80
   9   3  -2  876.31   36.10
   9   3  -2  854.21   35.20
   9   3  -2  826.92   46.60
   9   3  -2  797.12   55.39
  -9  -3   2  913.71   35.70
  -9  -3   2  882.61   40.70
  -9  -3   2  873.11   35.60
  -9  -3   2  899.81   37.10
  -9  -3   2  786.92   42.30
  -9  -3   2  821.82   40.60
  -9  -3   2  872.21   35.20
   8   3  -2   15.30    9.20
   8   3  -2   20.90    2.90
   8   3  -2   34.40    7.10
   8   3  -2   15.30    4.20
   8   3  -2   22.50    2.90
   8   3  -2   21.50    4.90
  -8  -3   2   20.50    3.30
  -8  -3   2   29.20    6.30
  -8  -3   2   22.90    2.60
  -8  -3   2   22.70    4.60
  -8  -3   2   22.90    5.10
  -8  -3   2   24.20    2.60
  -8  -3   2   21.90    4.80
   7   3  -2   12.40    1.80
   7   3  -2   15.30    3.70
   7   3  -2    4.40    3.10
   7   3  -2   10.40    3.80
   7   3  -2   13.90    2.20
   7   3  -2   14.00    2.30
   7   3  -2   11.00    7.00
  -7  -3   2   11.00    1.80
  -7  -3   2   10.90    4.00
  -7  -3   2   11.30    3.30
  -7  -3   2   12.50    2.40
  -7  -3   2   14.80    2.10
  -7  -3   2   10.40    3.20
   6   3  -2    0.60    4.70
   6   3  -2    1.00    2.10
   6   3  -2    1.80    1.70
   6   3  -2    3.40    2.70
  -6  -3   2    3.70    2.40
  -6  -3   2   -4.90    8.50
  -6  -3   2    1.80    2.00
  -6  -3   2    1.80    1.00
  -6  -3   2    5.00    2.10
  -6  -3   2    2.80    2.40
  -6  -3   2    2.70    1.30
   5   3  -2    3.30    2.30
   5   3  -2    0.40    4.20
   5   3  -2    0.90    1.70
   5   3  -2    2.10    1.60
   5   3  -2   -3.40    3.60
  -5  -3   2    3.60    1.80
  -5  -3   2    2.30    1.10
  -5  -3   2    1.30    1.40
  -5  -3   2    2.50    1.80
  -5  -3   2   -0.10    4.70
  -5  -3   2   -1.00    1.30
   4   3  -2  837.82   34.50
   4   3  -2  867.01   39.50
   4   3  -2  921.61   36.90
   4   3  -2  832.72   37.50
   4   3  -2  875.41   37.40
   4   3  -2  876.91   36.10
   4   3  -2  806.12   37.60
   4   3  -2  872.61   38.70
  -4  -3   2  908.01   36.70
  -4  -3   2  830.92   34.60
  -4  -3   2  866.91   35.90
  -4  -3   2  893.01   36.80
  -4  -3   2  806.82   38.90
   3   3  -2 2017.50   86.29
   3   3  -2 2265.27   86.69
   3   3  -2 2045.10   83.49
   3   3  -2 2172.48   83.99
   3   3  -2 2205.58   82.69
   3   3  -2 2129.69   83.99
   3   3  -2 2083.59   83.19
   3   3  -2 2127.09   85.69
   3   3  -2 2129.69   84.59
  -3  -3   2 1971.00   85.89
  -3  -3   2 2124.59   83.99
  -3  -3   2 2141.89   83.19
  -3  -3   2 2059.19   85.89
  -3  -3   2 2124.29   83.99
  -3  -3   2 2066.59   83.79
   2   3  -2  114.29    7.50
   2   3  -2  109.19    7.20
   2   3  -2  107.49    6.60
   2   3  -2  115.59    6.40
   2   3  -2  100.29    6.10
   2   3  -2  106.39    5.70
   2   3  -2  106.69    7.90
   2   3  -2  108.99    5.40
  -2  -3   2  114.49    5.90
  -2  -3   2  113.59    6.40
  -2  -3   2  120.69    7.60
  -2  -3   2  109.39    6.30
  -2  -3   2  109.19    7.30
  -2  -3   2  113.29    5.60
   1   3  -2  322.87   15.00
   1   3  -2  335.77   15.30
   1   3  -2  284.87   15.50
   1   3  -2  305.27   13.60
   1   3  -2  316.77   14.30
   1   3  -2  323.27   14.40
   1   3  -2  324.87   15.60
   1   3  -2  320.57   14.50
  -1  -3   2  312.17   15.20
  -1  -3   2  325.57   14.10
  -1  -3   2  326.87   13.90
  -1  -3   2  331.87   14.30
  -1  -3   2  311.97   14.70
   0   3  -2  480.35   21.20
   0   3  -2  502.35   22.80
   0   3  -2  492.25   21.00
   0   3  -2  497.85   21.70
   0   3  -2  530.05   21.70
   0   3  -2  520.75   21.60
   0   3  -2  495.05   20.60
   0   3  -2  517.55   22.50
   0  -3   2  492.45   20.40
   0  -3   2  513.85   22.30
   0  -3   2  510.15   22.30
   0  -3   2  496.05   20.90
   0  -3   2  519.45   22.70
   0  -3   2  503.05   20.90
  -1   3  -2  333.87   14.30
  -1   3  -2  291.67   15.80
  -1   3  -2  306.17   12.70
  -1   3  -2  313.97   14.00
  -1   3  -2  315.07   16.20
  -1   3  -2  307.27   14.80
  -1   3  -2  330.37   14.10
   1  -3   2  318.27   14.60
   1  -3   2  327.17   15.10
   1  -3   2  314.27   15.40
  -2   3  -2  124.29    7.20
  -2   3  -2  129.69    7.10
  -2   3  -2  122.79    6.80
  -2   3  -2  123.69    9.40
  -2   3  -2  119.89    6.60
  -2   3  -2  130.59    6.90
   2  -3   2  119.49    7.40
   2  -3   2  132.19    9.40
  -3   3  -2   97.39    6.80
  -3   3  -2  102.49    6.10
  -3   3  -2  100.29    4.70
  -3   3  -2  103.79    9.30
  -3   3  -2   91.09    6.20
  -3   3  -2   92.69    6.40
  -3   3  -2   98.89    5.60
   3  -3   2  101.59    6.30
   3  -3   2  100.09    6.40
   3  -3   2   90.29    6.30
   3  -3   2  103.89    8.10
  -4   3  -2   43.80    5.40
  -4   3  -2   55.79    8.90
  -4   3  -2   51.89    3.30
  -4   3  -2   56.39    5.50
  -4   3  -2   52.89    4.30
  -4   3  -2   56.79    5.20
   4  -3   2   49.30    4.30
   4  -3   2   57.69    5.90
   4  -3   2   62.89    5.20
   4  -3   2   52.19    6.30
  -5   3  -2  204.08    9.80
  -5   3  -2  199.98   11.30
  -5   3  -2  189.98   12.50
  -5   3  -2  183.28   16.80
  -5   3  -2  204.08   12.30
  -5   3  -2  225.08   13.40
   5  -3   2  218.28   14.90
   5  -3   2  221.78   11.80
   5  -3   2  199.98   10.00
   5  -3   2  209.78   11.10
   5  -3   2  217.18   11.20
  -6   3  -2   66.19    7.30
  -6   3  -2   58.19    4.40
  -6   3  -2   55.99    3.80
  -6   3  -2   66.29   12.70
  -6   3  -2   56.09    5.60
   6  -3   2   63.59    5.10
   6  -3   2   57.69    4.80
   6  -3   2   58.99    4.40
   6  -3   2   59.39    4.50
   6  -3   2   56.39    5.50
   6  -3   2   53.49    3.40
   6  -3   2   62.39    9.40
   6  -3   2   58.99    4.30
  -7   3  -2   15.20    5.00
  -7   3  -2    1.30    3.40
  -7   3  -2   11.40    2.00
  -7   3  -2   11.80    2.40
   7  -3   2   10.70    2.50
   7  -3   2    7.50    2.20
   7  -3   2   10.00    5.00
   7  -3   2   10.40    2.20
   7  -3   2   11.80    2.40
   7  -3   2    8.60    2.00
  -8   3  -2  211.38   13.10
  -8   3  -2  180.38    9.30
  -8   3  -2  189.98    9.40
  -8   3  -2  177.88   14.90
   8  -3   2  171.58   10.30
   8  -3   2  177.68    9.50
   8  -3   2  160.48   15.20
   8  -3   2  182.58    9.90
   8  -3   2  183.18    9.70
   8  -3   2  178.68   10.20
  -9   3  -2    0.10    1.30
  -9   3  -2    0.60    1.10
  -9   3  -2    0.50    1.40
   9  -3   2    0.10    1.30
   9  -3   2    0.30    1.20
   9  -3   2    1.70    1.40
   9  -3   2    0.90    1.40
 -10   3  -2   83.79    4.70
 -10   3  -2   83.49    5.10
  10  -3   2   80.39    5.90
  10  -3   2   83.49    4.90
  10  -3   2   83.79    5.70
  12   2  -2    2.10    1.40
  12   2  -2    1.70    1.00
 -12  -2   2    0.60    0.80
 -12  -2   2    2.50    1.10
 -12  -2   2    3.30    1.00
  11   2  -2    2.50    1.50
  11   2  -2    2.10    1.10
  11   2  -2    2.30    1.40
 -11  -2   2    1.90    1.20
 -11  -2   2   -2.60    1.90
 -11  -2   2    2.30    1.30
 -11  -2   2    2.10    1.20
  10   2  -2  -12.00   10.70
  10   2  -2    6.00    1.70
  10   2  -2    6.70    1.50
  10   2  -2    5.10    1.60
 -10  -2   2    9.30    2.10
 -10  -2   2    4.20    1.50
 -10  -2   2    5.90    6.30
 -10  -2   2    6.30    2.50
 -10  -2   2    5.70    3.40
 -10  -2   2    0.70    5.60
   9   2  -2   73.69    4.70
   9   2  -2   46.60    9.70
   9   2  -2   76.59   10.90
   9   2  -2   74.39    5.20
   9   2  -2   83.59   14.80
  -9  -2   2   81.49    8.20
  -9  -2   2   74.69   10.50
  -9  -2   2   78.59    9.90
  -9  -2   2   64.99    8.90
  -9  -2   2   69.79    5.00
  -9  -2   2   75.39    6.10
  -9  -2   2   70.09    4.80
   8   2  -2   51.89    6.60
   8   2  -2   57.59    5.40
   8   2  -2   55.79   11.80
   8   2  -2   54.69    7.80
   8   2  -2   56.79    4.00
   8   2  -2   46.30    7.90
  -8  -2   2   62.69    9.10
  -8  -2   2   64.99    4.60
  -8  -2   2   70.29    9.60
  -8  -2   2   62.39    9.40
  -8  -2   2   61.79    7.20
  -8  -2   2   61.99    4.90
  -8  -2   2   66.19    5.30
   7   2  -2   74.49    7.10
   7   2  -2   69.79    4.80
   7   2  -2   78.69    7.70
   7   2  -2   64.89    4.20
   7   2  -2   71.19    4.30
  -7  -2   2   69.09    7.60
  -7  -2   2   72.49    6.80
  -7  -2   2   67.59    5.10
  -7  -2   2   75.89    6.70
  -7  -2   2   77.59   11.60
  -7  -2   2   72.19    4.30
  -7  -2   2   67.69    4.50
   6   2  -2  301.57   21.50
   6   2  -2  314.77   20.90
   6   2  -2  345.77   17.60
   6   2  -2  350.46   18.80
   6   2  -2  338.37   18.40
  -6  -2   2  302.77   22.80
  -6  -2   2  329.07   18.10
  -6  -2   2  336.47   17.10
  -6  -2   2  329.07   17.20
  -6  -2   2  344.37   15.30
  -6  -2   2  333.07   14.60
  -6  -2   2  369.16   18.90
   5   2  -2 1101.19   52.49
   5   2  -2 1175.28   49.99
   5   2  -2 1222.68   51.09
   5   2  -2 1185.18   51.19
   5   2  -2 1172.78   53.49
   5   2  -2 1211.28   50.09
  -5  -2   2 1208.88   50.59
  -5  -2   2 1244.48   51.09
  -5  -2   2 1204.48   49.99
  -5  -2   2 1207.08   49.80
  -5  -2   2 1231.28   54.49
   4   2  -2  359.76   18.10
   4   2  -2  390.56   20.60
   4   2  -2  378.26   17.60
   4   2  -2  368.46   19.80
   4   2  -2  390.56   18.30
   4   2  -2  378.56   18.70
  -4  -2   2  394.96   17.60
  -4  -2   2  389.26   16.30
  -4  -2   2  374.96   18.10
  -4  -2   2  385.86   17.80
  -4  -2   2  390.46   18.40
  -4  -2   2  397.96   20.50
   3   2  -2  157.98    9.20
   3   2  -2  161.38    8.80
   3   2  -2  169.78    8.60
   3   2  -2  170.78   10.00
   3   2  -2  158.98   10.50
   3   2  -2  163.78    9.20
   3   2  -2  162.58    8.70
  -3  -2   2  164.98    7.50
  -3  -2   2  174.78    8.80
  -3  -2   2  162.08    8.30
  -3  -2   2  168.68    8.80
  -3  -2   2  163.18    8.90
  -3  -2   2  165.18   10.20
   2   2  -2  169.28    8.10
   2   2  -2  159.48    8.40
   2   2  -2  147.69    7.30
   2   2  -2  150.48    7.70
   2   2  -2  132.39   10.10
   2   2  -2  160.68    7.80
   2   2  -2  160.08    8.90
  -2  -2   2  161.08    8.90
  -2  -2   2  165.88    8.00
  -2  -2   2  160.08    7.60
  -2  -2   2  172.58    9.20
  -2  -2   2  156.28    7.90
  -2  -2   2  162.88    8.10
   1   2  -2 2599.44  103.99
   1   2  -2 2796.12  103.59
   1   2  -2 2470.05  102.09
  -1  -2   2 2578.44  103.59
  -1  -2   2 2562.64  102.19
  -1  -2   2 2652.33  106.89
  -1  -2   2 2729.13  103.39
  -1  -2   2 2692.63  101.79
   0   2  -2  168.88    8.00
   0   2  -2  170.18    7.80
   0   2  -2  175.08    8.60
   0   2  -2  167.88    7.60
   0   2  -2  177.08    8.00
   0   2  -2  165.58    7.20
   0  -2   2  177.38    7.30
   0  -2   2  160.68    7.40
   0  -2   2  174.88    7.90
   0  -2   2  177.98    7.70
   0  -2   2  162.08    8.30
   0  -2   2  178.78    8.60
   0  -2   2  170.58    8.60
   0  -2   2  176.98    8.80
   0  -2   2  172.18    8.00
  -1   2  -2  248.78   12.30
  -1   2  -2  247.08   10.60
  -1   2  -2  253.37   10.60
  -1   2  -2  260.77   10.80
   1  -2   2  245.48   11.50
   1  -2   2  236.38   12.00
   1  -2   2  259.77   11.90
  -2   2  -2 1785.62   71.39
  -2   2  -2 1736.43   71.59
  -2   2  -2 1861.11   74.39
  -2   2  -2 1920.51   71.49
   2  -2   2 1800.52   71.29
   2  -2   2 1825.72   73.19
   2  -2   2 1895.31   71.59
   2  -2   2 1751.22   73.39
   2  -2   2 1831.02   72.69
  -3   2  -2  155.38    9.10
  -3   2  -2  174.38    8.80
  -3   2  -2  177.68    7.30
  -3   2  -2  171.88   11.50
  -3   2  -2  174.68    8.50
  -3   2  -2  183.58    9.10
   3  -2   2  174.08   10.30
   3  -2   2  177.78    8.70
   3  -2   2  174.98    8.90
   3  -2   2  178.78   10.60
   3  -2   2  166.08    9.10
  -4   2  -2  937.11   38.40
  -4   2  -2  828.72   39.00
  -4   2  -2  925.21   37.80
  -4   2  -2  925.41   43.00
  -4   2  -2  961.50   38.90
   4  -2   2  874.11   38.00
   4  -2   2  938.71   38.40
   4  -2   2  913.01   40.60
  -5   2  -2   14.80    3.20
  -5   2  -2    4.10    4.30
  -5   2  -2   16.70    3.60
  -5   2  -2   14.40    3.40
  -5   2  -2   15.00    1.70
  -5   2  -2   19.80    3.30
   5  -2   2   10.70    3.70
   5  -2   2   12.60    3.30
  -6   2  -2   25.10    7.90
  -6   2  -2   24.20    2.40
  -6   2  -2   22.80    2.50
  -6   2  -2   20.40    4.60
  -6   2  -2   20.50    4.30
  -6   2  -2   25.30    4.10
   6  -2   2   22.90    2.60
   6  -2   2   19.90    2.00
   6  -2   2   23.20    5.70
   6  -2   2   26.40    3.00
   6  -2   2   23.00    2.50
   6  -2   2   21.20    2.60
   6  -2   2   17.60    2.60
   6  -2   2   27.50    5.20
   6  -2   2   19.70    2.80
  -7   2  -2  149.39    8.30
  -7   2  -2  150.08   11.70
  -7   2  -2  149.88   11.70
  -7   2  -2  155.58   10.40
   7  -2   2  172.58    9.70
   7  -2   2  146.49    9.20
   7  -2   2  146.09   13.00
   7  -2   2  146.99    8.10
   7  -2   2  132.99    8.60
   7  -2   2  135.39    8.40
  -8   2  -2  113.89    6.40
  -8   2  -2  115.79    6.70
  -8   2  -2  116.09   11.00
  -8   2  -2  126.19    7.70
  -8   2  -2  130.19   10.00
  -8   2  -2  120.89    6.80
  -8   2  -2  109.49   11.00
   8  -2   2  120.39   12.90
   8  -2   2  116.39    7.30
   8  -2   2  107.69    5.50
   8  -2   2  129.39    7.90
   8  -2   2  136.89    8.10
   8  -2   2  135.29    7.40
   8  -2   2  110.59    6.70
  -9   2  -2    3.30    1.20
  -9   2  -2    0.30    3.50
  -9   2  -2   -0.40    4.50
  -9   2  -2    4.80    2.00
  -9   2  -2    2.80    1.40
   9  -2   2    2.30    1.70
   9  -2   2    1.30    1.50
   9  -2   2    3.60    1.60
   9  -2   2    5.70    1.70
   9  -2   2    5.50    7.40
 -10   2  -2    3.30    1.20
 -10   2  -2    5.00    1.40
 -10   2  -2    5.40    2.00
 -10   2  -2    4.50    1.60
  10  -2   2    6.00    1.70
  10  -2   2    5.90    1.60
  10  -2   2    3.40    1.60
  10  -2   2    4.40    1.70
 -11   2  -2    7.80    1.30
 -11   2  -2    5.10    1.20
  11  -2   2    9.70    1.50
  11  -2   2    5.80    1.50
  11  -2   2    8.10    1.60
  11   1  -2   -1.40    1.20
  11   1  -2    0.30    1.20
  11   1  -2    0.80    2.20
 -11  -1   2   -0.30    1.10
 -11  -1   2    0.10    1.20
 -11  -1   2    0.00    1.20
 -11  -1   2    0.70    1.90
  10   1  -2   13.90    2.20
  10   1  -2   10.90    2.30
  10   1  -2   17.90    2.70
  10   1  -2    9.80    1.70
 -10  -1   2   11.60    2.20
 -10  -1   2   12.70    2.10
 -10  -1   2   15.30    3.00
 -10  -1   2   12.20    2.20
 -10  -1   2   12.00    4.20
   9   1  -2  286.67   13.60
   9   1  -2  253.17   13.30
   9   1  -2  295.07   13.50
   9   1  -2  295.27   20.90
   9   1  -2  264.17   12.80
   9   1  -2  297.67   22.90
  -9  -1   2  305.47   20.10
  -9  -1   2  287.67   13.50
  -9  -1   2  276.17   18.50
  -9  -1   2  281.17   19.80
  -9  -1   2  293.57   13.60
  -9  -1   2  274.27   17.40
   8   1  -2  313.07   18.60
   8   1  -2  344.87   15.80
   8   1  -2  326.47   16.30
   8   1  -2  376.36   25.20
   8   1  -2  354.56   16.30
   8   1  -2  370.06   22.80
  -8  -1   2  365.96   17.30
  -8  -1   2  365.96   22.20
  -8  -1   2  374.16   15.90
  -8  -1   2  364.66   20.90
  -8  -1   2  386.96   16.30
  -8  -1   2  320.27   21.10
  -8  -1   2  370.86   22.30
   7   1  -2    2.50    4.80
   7   1  -2    3.00    1.20
   7   1  -2    1.10    1.10
   7   1  -2   -1.60    1.90
  -7  -1   2   -0.60    0.90
  -7  -1   2    3.70    2.50
  -7  -1   2    1.40    2.30
  -7  -1   2    1.30    1.20
  -7  -1   2   -1.10    1.80
  -7  -1   2    0.10    2.60
  -7  -1   2    3.00    1.50
  -7  -1   2    0.50    1.00
   6   1  -2  359.16   18.70
   6   1  -2  353.96   21.60
   6   1  -2  323.27   15.50
   6   1  -2  357.56   19.60
   6   1  -2  356.56   18.50
  -6  -1   2  337.47   15.80
  -6  -1   2  362.36   18.10
  -6  -1   2  345.37   18.80
  -6  -1   2  357.66   19.40
  -6  -1   2  358.66   17.50
   5   1  -2  230.78   13.00
   5   1  -2  236.98   15.30
   5   1  -2  242.18   13.90
   5   1  -2  234.48   15.50
   5   1  -2  238.18   13.50
  -5  -1   2  236.28   16.20
  -5  -1   2  245.08   11.10
  -5  -1   2  239.18   13.40
  -5  -1   2  229.48   12.30
  -5  -1   2  234.58   10.60
  -5  -1   2  244.88   12.80
  -5  -1   2  243.68   13.70
   4   1  -2  705.73   31.00
   4   1  -2  705.13   30.20
   4   1  -2  679.83   31.90
   4   1  -2  707.73   30.90
   4   1  -2  671.53   29.40
   4   1  -2  714.03   32.80
  -4  -1   2  712.83   29.90
  -4  -1   2  688.53   32.80
  -4  -1   2  691.63   29.70
  -4  -1   2  711.33   30.80
  -4  -1   2  694.03   30.40
   3   1  -2  229.18   10.90
   3   1  -2  214.88   11.10
   3   1  -2  207.88   11.30
   3   1  -2  219.88   12.80
   3   1  -2  199.78   11.80
  -3  -1   2  230.18   11.30
  -3  -1   2  216.68   10.60
  -3  -1   2  229.48   11.10
  -3  -1   2  211.48   12.10
   2   1  -2  150.08    8.30
   2   1  -2  151.18    7.60
   2   1  -2  138.69    8.70
   2   1  -2  148.09    7.30
   2   1  -2  150.28    8.00
  -2  -1   2  141.09    7.40
  -2  -1   2  149.19    7.30
  -2  -1   2  141.69    7.50
  -2  -1   2  139.79    7.10
  -2  -1   2  144.09    8.30
   1   1  -2   27.30    2.60
   1   1  -2   27.20    2.50
   1   1  -2   30.00    2.00
   1   1  -2   30.70    3.10
  -1  -1   2   30.60    2.50
  -1  -1   2   31.00    2.40
  -1  -1   2   30.40    2.60
  -1  -1   2   29.50    2.60
  -1  -1   2   28.40    2.10
   0   1  -2   16.10    1.40
   0   1  -2   13.40    1.20
   0   1  -2   13.30    1.30
   0   1  -2   14.30    0.70
   0   1  -2   15.40    1.30
   0   1  -2   14.90    1.50
   0  -1   2   15.90    1.70
   0  -1   2   15.90    1.20
   0  -1   2   15.00    1.80
   0  -1   2   15.10    1.50
   0  -1   2   14.50    1.80
   0  -1   2   15.90    1.20
   0  -1   2   14.90    1.30
   1  -1   2 1013.20   42.10
   1  -1   2 1094.59   42.80
   1  -1   2 1039.60   41.90
  -2   1  -2    1.80    0.70
  -2   1  -2    2.70    0.70
   2  -1   2    5.30    1.70
   2  -1   2    4.60    0.90
   2  -1   2    0.70    1.20
   2  -1   2    3.50    0.70
   2  -1   2    2.90    1.30
  -3   1  -2  104.49    5.80
  -3   1  -2   97.49    5.40
  -3   1  -2  121.09    6.40
  -3   1  -2  102.59    6.00
   3  -1   2  100.19    5.70
   3  -1   2   96.89    6.10
   3  -1   2  106.99    7.00
   3  -1   2  105.39    5.60
   3  -1   2  104.29    6.90
  -4   1  -2  107.89    6.90
  -4   1  -2  112.79    7.00
  -4   1  -2  100.59    5.60
  -4   1  -2  100.69    6.20
  -4   1  -2   99.59    4.80
   4  -1   2  108.09    6.70
   4  -1   2  115.49    8.00
   4  -1   2  109.89    8.60
   4  -1   2  106.19    6.60
  -5   1  -2  394.96   18.60
  -5   1  -2  418.36   16.80
  -5   1  -2  384.26   19.50
  -5   1  -2  365.06   18.60
   5  -1   2  420.36   21.20
   5  -1   2  394.46   19.30
   5  -1   2  423.76   19.50
   5  -1   2  403.66   20.80
  -6   1  -2  618.94   33.10
  -6   1  -2  585.34   26.30
  -6   1  -2  614.34   27.90
  -6   1  -2  578.54   27.00
  -6   1  -2  534.15   23.40
  -6   1  -2  487.25   23.80
   6  -1   2  534.05   24.70
   6  -1   2  633.84   29.50
   6  -1   2  578.74   24.20
   6  -1   2  578.84   24.60
   6  -1   2  564.74   24.10
   6  -1   2  618.04   27.20
   6  -1   2  575.04   24.90
  -7   1  -2   18.90    5.20
  -7   1  -2   21.80    4.90
  -7   1  -2   25.40    2.40
  -7   1  -2   29.50    4.60
  -7   1  -2   28.90    4.70
  -7   1  -2   21.60    4.90
  -7   1  -2   22.60    8.60
   7  -1   2   24.60    3.70
   7  -1   2   25.20    2.90
   7  -1   2   24.20    2.30
   7  -1   2   25.60    5.40
   7  -1   2   18.80    5.60
  -8   1  -2   81.99   10.50
  -8   1  -2   94.49    6.20
  -8   1  -2   91.89    9.50
  -8   1  -2   81.09    9.10
   8  -1   2   97.99    8.40
   8  -1   2   84.39    6.30
   8  -1   2   94.99    6.40
   8  -1   2   86.19    5.00
   8  -1   2   91.49    5.90
   8  -1   2   76.79   11.00
   8  -1   2   90.99    6.00
  -9   1  -2   68.39   10.20
  -9   1  -2   85.29    5.10
  -9   1  -2   87.69    6.30
  -9   1  -2   99.89   10.10
  -9   1  -2   84.89    8.10
  -9   1  -2   79.09    5.20
  -9   1  -2   86.99    5.40
   9  -1   2   83.79    5.70
   9  -1   2   86.39    6.20
   9  -1   2   83.19    6.20
   9  -1   2   57.69    9.60
   9  -1   2   83.19    5.60
   9  -1   2   76.59    4.10
 -10   1  -2  104.29    6.00
 -10   1  -2  101.79    6.90
 -10   1  -2   73.79    9.40
 -10   1  -2  105.39    6.20
  10  -1   2  104.79    6.80
  10  -1   2  108.99    6.30
  10  -1   2   98.59    6.60
  10  -1   2   94.99    6.00
 -11   1  -2   32.00    2.70
 -11   1  -2   27.70    3.40
 -11   1  -2   27.00    2.30
 -11   1  -2   28.70    2.90
  11  -1   2   29.80    2.60
  11  -1   2   32.00    3.90
  11  -1   2   27.40    2.70
  11   0  -2   35.00    3.10
  11   0  -2   36.10    2.90
 -11   0   2   37.70    2.90
 -11   0   2   33.80    2.80
  10   0  -2   54.39    3.80
  10   0  -2   54.39    4.60
  10   0  -2   57.89    4.30
 -10   0   2   53.49    4.10
 -10   0   2   52.59    5.10
 -10   0   2   56.49    4.00
   9   0  -2    9.10    2.70
   9   0  -2    3.00    1.80
   9   0  -2    7.40    2.20
   9   0  -2    8.10    7.10
   9   0  -2    4.60    2.00
   9   0  -2   -0.80    9.40
  -9   0   2   -0.90    4.70
  -9   0   2    7.20    1.90
  -9   0   2    7.00    1.90
  -9   0   2    0.80    4.10
  -9   0   2    3.50    2.30
  -9   0   2   12.40    4.80
  -9   0   2    8.00    2.10
   8   0  -2  390.96   19.10
   8   0  -2  389.66   18.20
   8   0  -2  431.56   18.80
   8   0  -2  389.66   26.80
  -8   0   2  449.86   19.00
  -8   0   2  412.76   22.80
  -8   0   2  427.76   25.40
  -8   0   2  428.86   18.80
  -8   0   2  456.75   20.20
   7   0  -2   71.69    7.10
   7   0  -2   68.09    5.00
   7   0  -2   85.09   12.10
   7   0  -2   67.49    4.40
   7   0  -2   66.39    4.70
   7   0  -2   68.09    8.40
  -7   0   2   71.89    5.80
  -7   0   2   51.99   11.00
  -7   0   2   77.09    5.50
  -7   0   2   74.29    7.00
  -7   0   2   64.99    7.50
  -7   0   2   77.99    8.70
  -7   0   2   60.59    7.60
  -7   0   2   69.49    4.60
   6   0  -2  399.66   24.40
   6   0  -2  417.66   23.00
   6   0  -2  448.46   20.00
   6   0  -2  394.76   21.40
  -6   0   2  399.56   17.80
  -6   0   2  410.06   22.30
  -6   0   2  442.86   21.20
  -6   0   2  399.06   21.80
  -6   0   2  440.96   18.80
  -6   0   2  416.86   25.70
  -6   0   2  430.16   21.70
  -6   0   2  403.46   18.00
   5   0  -2  433.16   21.80
   5   0  -2  469.85   22.00
   5   0  -2  439.26   24.30
  -5   0   2  454.65   22.40
  -5   0   2  440.06   22.00
  -5   0   2  439.46   21.10
  -5   0   2  428.56   20.30
  -5   0   2  452.75   19.30
  -5   0   2  475.35   21.90
   4   0  -2 1159.28   50.99
   4   0  -2 1162.68   49.99
   4   0  -2 1123.19   46.50
   4   0  -2 1190.98   46.50
   4   0  -2 1226.48   51.89
   4   0  -2 1194.48   49.60
   4   0  -2 1154.68   49.30
  -4   0   2 1180.18   51.59
  -4   0   2 1183.48   47.10
  -4   0   2 1184.08   48.10
  -4   0   2 1277.57   48.90
  -4   0   2 1196.68   49.40
  -4   0   2 1132.29   49.50
   3   0  -2   48.30    4.60
   3   0  -2   49.10    5.10
   3   0  -2   53.29    5.70
   3   0  -2   58.69    4.90
   3   0  -2   55.49    3.40
   3   0  -2   50.69    4.30
  -3   0   2   61.99    5.90
  -3   0   2   53.29    3.30
  -3   0   2   61.99    4.30
  -3   0   2   54.89    3.00
  -3   0   2   66.09    4.70
  -3   0   2   49.10    4.40
  -3   0   2   55.29    3.90
   2   0  -2 2285.47   91.09
   2   0  -2 2316.47   91.59
   2   0  -2 2321.37   90.79
   2   0  -2 2343.37   92.29
  -2   0   2 2346.67   91.69
  -2   0   2 2188.48   89.29
   1   0  -2   22.40    2.40
   1   0  -2   22.50    2.20
   1   0  -2   23.10    3.20
  -1   0   2   20.50    1.80
  -1   0   2   21.50    2.30
  -1   0   2   28.30    2.70
  -1   0   2   23.50    2.20
  -1   0   2   23.00    1.80
  -1   0   2   21.70    2.20
   0   0  -2  354.56   14.40
   0   0  -2  365.56   15.10
   0   0  -2  361.66   15.50
   0   0  -2  365.16   14.60
   0   0  -2  354.46   15.10
   0   0   2  357.66   15.20
   0   0   2  374.96   14.70
   0   0   2  367.16   14.80
   0   0   2  357.66   15.10
   0   0   2  366.76   14.40
   1   0   2 2940.81  113.69
  -2   0  -2   30.60    2.30
  -2   0  -2   32.80    2.10
  -2   0  -2   30.40    1.90
   2   0   2   29.80    2.60
   2   0   2   30.50    2.80
   2   0   2   30.90    2.90
   2   0   2   33.80    2.10
   2   0   2   33.10    2.30
  -3   0  -2  555.74   23.50
  -3   0  -2  603.24   23.40
  -3   0  -2  587.44   24.10
  -3   0  -2  575.14   23.80
  -3   0  -2  539.45   22.80
   3   0   2  583.24   24.30
   3   0   2  555.64   24.40
   3   0   2  578.94   24.00
   3   0   2  582.84   25.10
   3   0   2  608.04   24.80
  -4   0  -2    0.80    1.90
  -4   0  -2    0.70    1.10
  -4   0  -2    1.60    1.00
  -4   0  -2    0.30    1.30
   4   0   2    1.50    1.60
   4   0   2    3.10    1.90
   4   0   2    1.60    1.60
   4   0   2    1.60    1.50
  -5   0  -2  439.76   20.90
  -5   0  -2  410.66   18.90
  -5   0  -2  423.46   20.40
  -5   0  -2  427.36   19.50
   5   0   2  444.26   21.60
   5   0   2  458.25   20.80
   5   0   2  394.96   20.10
   5   0   2  417.66   20.80
  -6   0  -2   11.90    3.20
  -6   0  -2    7.40    2.30
  -6   0  -2    7.70    2.90
  -6   0  -2   10.20    2.30
  -6   0  -2   10.30    1.70
   6   0   2   10.90    3.70
   6   0   2   15.60    3.80
  -7   0  -2  111.19    7.80
  -7   0  -2  117.19    9.80
  -7   0  -2  126.39    8.90
  -7   0  -2  121.09    6.50
  -7   0  -2  132.99    9.80
   7   0   2  132.99    6.90
   7   0   2  114.59    7.20
   7   0   2  121.39    7.40
   7   0   2  117.99   10.40
   7   0   2  138.79   10.50
   7   0   2  125.39    6.90
  -8   0  -2   47.30    7.50
  -8   0  -2   47.20    3.60
  -8   0  -2   43.70    3.90
  -8   0  -2   42.30    3.40
  -8   0  -2   54.69    6.00
   8   0   2   49.70    4.40
   8   0   2   43.60    3.20
   8   0   2   36.30    6.60
   8   0   2   44.70    8.00
   8   0   2   43.50    3.90
   8   0   2   48.20    4.10
  -9   0  -2    4.20    3.90
  -9   0  -2    9.50    4.10
  -9   0  -2    6.20    1.60
  -9   0  -2    9.80    3.50
  -9   0  -2    7.20    2.20
   9   0   2    9.00    5.00
   9   0   2    8.30    2.20
   9   0   2    5.20    1.30
   9   0   2    6.50    1.90
   9   0   2    6.10    1.90
   9   0   2    5.90    1.80
   9   0   2    8.40    5.80
 -10   0  -2    4.30    1.30
 -10   0  -2    2.00    1.20
 -10   0  -2    3.70    1.50
 -10   0  -2   -4.00    4.10
 -10   0  -2    3.10    1.90
 -10   0  -2   -4.60    2.50
  10   0   2    1.50    1.30
  10   0   2    1.50    1.40
  10   0   2    2.80    1.50
  10   0   2    1.70    1.50
 -11   0  -2   34.80    3.90
 -11   0  -2   37.80    3.10
 -11   0  -2   38.80    3.30
 -11   0  -2   38.90    3.00
  11   0   2   32.10    3.90
  11   0   2   32.60    3.10
  11   0   2   36.90    3.60
  11   0   2   35.30    3.90
 -12   0  -2   55.39    3.50
 -12   0  -2   53.39    3.20
  12   0   2   46.70    3.60
  12   0   2   44.40    2.80
  12   0   2   43.90    2.80
  11  -1  -2   24.80    2.20
  11  -1  -2   24.30    2.40
 -11   1   2   23.40    2.20
 -11   1   2   27.20    2.50
  10  -1  -2   17.50    2.50
  10  -1  -2   15.90    2.50
 -10   1   2   16.10    2.80
 -10   1   2   23.10    2.60
 -10   1   2   13.40    2.20
 -10   1   2   22.80    3.50
   9  -1  -2    0.30    0.90
   9  -1  -2    0.40    1.40
   9  -1  -2   -1.40    0.90
   9  -1  -2    1.40    1.40
   9  -1  -2   -3.60    8.90
  -9   1   2    9.70    4.20
  -9   1   2    0.50    1.10
  -9   1   2    1.30    1.70
  -9   1   2    1.00    1.40
  -9   1   2    0.20    1.20
   8  -1  -2  332.87   23.20
   8  -1  -2  352.26   16.30
   8  -1  -2  368.56   16.70
   8  -1  -2  343.87   24.70
   8  -1  -2  333.37   15.50
   8  -1  -2  330.07   15.70
   8  -1  -2  333.17   16.50
  -8   1   2  320.97   21.10
  -8   1   2  366.36   16.20
  -8   1   2  334.07   21.90
  -8   1   2  377.76   17.50
  -8   1   2  365.46   20.30
  -8   1   2  352.16   15.50
  -8   1   2  363.96   16.20
  -8   1   2  327.27   22.50
   7  -1  -2  732.93   37.30
   7  -1  -2  632.74   35.20
   7  -1  -2  626.74   28.00
   7  -1  -2  667.83   29.10
  -7   1   2  700.53   29.60
  -7   1   2  678.63   28.50
  -7   1   2  688.33   32.60
  -7   1   2  687.33   33.90
  -7   1   2  687.73   28.40
  -7   1   2  670.03   34.30
  -7   1   2  660.83   34.30
   6  -1  -2    1.40    1.00
   6  -1  -2    0.10    1.10
   6  -1  -2    2.00    2.30
   6  -1  -2    5.00    4.90
   6  -1  -2    1.00    1.10
  -6   1   2   -0.60    2.40
  -6   1   2    4.50    5.30
  -6   1   2    1.40    1.10
  -6   1   2    2.10    2.20
  -6   1   2    5.60    2.80
  -6   1   2    2.50    2.70
  -6   1   2    3.80    2.20
   5  -1  -2    1.10    1.70
   5  -1  -2    1.00    3.70
   5  -1  -2   -1.10    2.00
  -5   1   2    1.60    1.50
  -5   1   2   -0.90    3.50
  -5   1   2    1.20    1.90
  -5   1   2    1.10    1.80
  -5   1   2    3.60    2.30
  -5   1   2   -0.20    0.90
   4  -1  -2 1935.11   81.89
   4  -1  -2 2044.10   82.69
   4  -1  -2 1885.61   79.99
   4  -1  -2 1982.00   79.69
  -4   1   2 2010.30   80.29
  -4   1   2 2000.10   79.79
  -4   1   2 2004.00   82.49
  -4   1   2 1870.51   78.89
  -4   1   2 2152.18   83.89
  -4   1   2 1923.91   79.99
  -4   1   2 1834.12   76.79
   3  -1  -2  103.99    6.70
   3  -1  -2   97.09    7.50
   3  -1  -2   93.79    7.80
   3  -1  -2   88.19    6.40
   3  -1  -2   89.69    4.90
   3  -1  -2   90.69    4.50
  -3   1   2   87.59    6.30
  -3   1   2   88.29    8.10
  -3   1   2   95.89    6.50
  -3   1   2   96.89    6.90
  -3   1   2   93.09    5.90
  -3   1   2   89.29    7.60
  -3   1   2   96.39    5.00
   2  -1  -2  884.71   34.20
   2  -1  -2  901.81   35.90
   2  -1  -2  873.91   35.60
   2  -1  -2  869.81   34.40
   2  -1  -2  817.82   36.80
   2  -1  -2  872.31   36.40
   2  -1  -2  802.02   35.40
  -2   1   2  842.72   33.90
  -2   1   2  848.82   35.40
  -2   1   2  845.12   35.10
  -2   1   2  803.82   35.20
  -2   1   2  822.62   34.70
  -2   1   2  886.81   36.80
  -2   1   2  868.71   36.50
   1  -1  -2   64.19    3.70
   1  -1  -2   64.59    4.60
   1  -1  -2   60.29    3.70
   1  -1  -2   61.89    4.10
   1  -1  -2   58.99    4.10
   1  -1  -2   59.69    4.20
   1  -1  -2   63.19    4.90
  -1   1   2   54.39    3.60
  -1   1   2   58.49    4.00
  -1   1   2   63.29    4.50
  -1   1   2   59.09    4.00
  -1   1   2   63.99    3.90
  -1   1   2   64.19    4.60
   0  -1  -2  115.59    6.60
   0  -1  -2  118.29    5.90
   0  -1  -2  120.39    6.00
   0  -1  -2  115.79    6.10
   0  -1  -2  106.99    5.70
   0  -1  -2  111.99    6.20
   0  -1  -2  122.19    6.00
   0   1   2  118.89    5.90
   0   1   2  112.89    5.70
   0   1   2  120.89    6.20
   0   1   2  120.59    6.00
   0   1   2  118.79    6.20
   0   1   2  127.69    5.90
   0   1   2  123.89    5.80
  -1  -1  -2  153.08    7.20
  -1  -1  -2  142.09    7.00
  -1  -1  -2  141.19    7.40
  -1  -1  -2  152.18    7.30
  -1  -1  -2  146.29    7.00
   1   1   2  148.99    7.10
   1   1   2  143.39    7.20
   1   1   2  140.09    6.70
   1   1   2  155.58    7.20
   1   1   2  148.79    6.90
  -2  -1  -2   72.19    3.80
  -2  -1  -2   65.29    4.00
  -2  -1  -2   67.69    3.90
  -2  -1  -2   75.89    4.30
   2   1   2   69.39    3.70
   2   1   2   75.09    4.40
   2   1   2   71.29    4.20
   2   1   2   66.99    3.40
   2   1   2   72.09    4.00
   2   1   2   69.29    4.10
   2   1   2   66.49    3.40
  -3  -1  -2  282.07   13.20
  -3  -1  -2  315.87   13.60
  -3  -1  -2  317.97   13.80
  -3  -1  -2  308.57   13.80
  -3  -1  -2  312.37   14.30
   3   1   2  329.27   14.60
   3   1   2  314.17   13.40
   3   1   2  344.37   14.30
   3   1   2  293.77   14.20
   3   1   2  300.67   13.60
  -4  -1  -2  971.80   37.80
  -4  -1  -2  938.41   39.30
  -4  -1  -2  867.51   36.80
  -4  -1  -2  945.31   38.20
  -4  -1  -2  901.31   38.10
  -4  -1  -2  918.41   37.80
   4   1   2  844.12   37.40
   4   1   2  941.21   39.50
   4   1   2  941.61   38.40
   4   1   2 1052.79   39.20
   4   1   2  976.80   39.40
   4   1   2  883.31   38.40
   4   1   2  950.30   37.80
   4   1   2  938.11   38.90
  -5  -1  -2  436.86   21.50
  -5  -1  -2  475.15   20.60
  -5  -1  -2  458.25   22.20
  -5  -1  -2  460.65   20.80
  -5  -1  -2  451.35   20.70
   5   1   2  446.06   21.70
   5   1   2  443.86   22.10
   5   1   2  462.05   22.10
   5   1   2  482.85   19.90
   5   1   2  477.45   21.50
  -6  -1  -2 1049.09   48.20
  -6  -1  -2 1089.99   46.20
  -6  -1  -2 1139.69   47.50
  -6  -1  -2 1047.20   46.70
  -6  -1  -2  977.10   43.70
  -6  -1  -2 1167.58   45.80
  -6  -1  -2 1089.69   43.70
   6   1   2 1156.58   47.90
   6   1   2 1134.59   48.30
   6   1   2 1046.50   47.40
   6   1   2 1121.29   47.20
  -7  -1  -2   74.09    4.70
  -7  -1  -2   69.09    6.70
  -7  -1  -2   63.79    4.10
  -7  -1  -2   67.49    5.80
  -7  -1  -2   71.79    7.20
  -7  -1  -2   73.39    6.30
   7   1   2   77.09    5.10
   7   1   2   66.69    7.20
   7   1   2   62.69    4.20
   7   1   2   68.79    5.00
   7   1   2   72.89    8.10
  -8  -1  -2  110.09   10.20
  -8  -1  -2  115.59    6.70
  -8  -1  -2  115.29   10.30
  -8  -1  -2  111.19    6.10
  -8  -1  -2  111.19    6.00
  -8  -1  -2  122.29    9.10
  -8  -1  -2  103.29    5.70
  -8  -1  -2   93.59    8.20
   8   1   2  136.59   11.60
   8   1   2   91.99    7.20
   8   1   2  102.49    6.30
   8   1   2  106.69    6.30
  -9  -1  -2  180.08    9.80
  -9  -1  -2  178.58   12.50
  -9  -1  -2  166.78    8.70
  -9  -1  -2  178.68    9.50
  -9  -1  -2  165.18    8.50
   9   1   2  179.58    9.70
   9   1   2  134.39   13.70
   9   1   2  164.58   13.60
   9   1   2  173.08    9.70
   9   1   2  182.28    9.30
   9   1   2  175.18    8.50
   9   1   2  170.38    9.10
 -10  -1  -2    2.60    1.90
 -10  -1  -2    1.40    1.30
 -10  -1  -2   -0.40    2.80
 -10  -1  -2    4.50    4.90
 -10  -1  -2    2.00    4.10
  10   1   2    0.10    4.80
  10   1   2    0.90    1.50
  10   1   2    8.90    6.70
 -11  -1  -2    1.00    3.60
 -11  -1  -2    2.30    2.40
 -11  -1  -2    2.80    1.70
 -11  -1  -2    2.10    1.20
  11   1   2    0.90    1.20
  11   1   2    1.20    1.40
  11   1   2    0.00    1.00
  11   1   2    0.50    1.10
 -12  -1  -2    0.80    0.90
 -12  -1  -2    1.50    1.30
 -12  -1  -2    2.40    1.10
 -12  -1  -2   -0.50    1.70
  12   1   2   -0.10    0.90
  12   1   2    0.70    1.10
  12   1   2    1.30    1.00
  10  -2  -2   54.69    4.10
  10  -2  -2   54.59    5.20
 -10   2   2   56.59    4.00
 -10   2   2   57.99    3.80
 -10   2   2   42.70    4.60
   9  -2  -2    5.90    1.90
   9  -2  -2    4.40    1.80
   9  -2  -2    3.70    1.50
   9  -2  -2    6.20    1.30
  -9   2   2    5.50    2.20
  -9   2   2    6.60    4.30
  -9   2   2    6.50    2.00
  -9   2   2    4.90    1.60
  -9   2   2    5.00    1.60
   8  -2  -2    0.80    1.50
   8  -2  -2    6.50    8.50
   8  -2  -2    0.30    1.30
   8  -2  -2    0.20    1.00
   8  -2  -2    0.90    1.40
   8  -2  -2    5.00    4.90
  -8   2   2   -3.60    9.60
  -8   2   2    2.10    3.80
  -8   2   2    0.10    1.30
  -8   2   2    0.30    1.10
  -8   2   2    1.10    1.30
  -8   2   2    3.30    5.40
  -8   2   2    0.70    2.90
   7  -2  -2   34.20    3.60
   7  -2  -2   43.30    8.30
   7  -2  -2   39.30    3.40
   7  -2  -2   37.80    3.30
   7  -2  -2   43.80    4.20
   7  -2  -2   26.80    8.60
   7  -2  -2   41.20    4.10
  -7   2   2   34.00    8.90
  -7   2   2   37.50    4.30
  -7   2   2   45.50    7.70
  -7   2   2   44.10    7.90
  -7   2   2   40.30    3.70
  -7   2   2   35.20    3.30
  -7   2   2   41.60    8.20
   6  -2  -2   41.60    3.50
   6  -2  -2   37.30    3.20
   6  -2  -2   45.30    4.00
   6  -2  -2   49.99    9.10
   6  -2  -2   44.10    3.40
   6  -2  -2   46.00    8.40
   6  -2  -2   30.50    4.80
  -6   2   2   38.80    4.00
  -6   2   2   42.10    6.90
  -6   2   2   42.50    7.00
  -6   2   2   45.30    9.90
  -6   2   2   44.10    3.60
  -6   2   2   44.90    3.60
  -6   2   2   43.70    7.00
  -6   2   2   47.60    5.50
   5  -2  -2  197.68   11.70
   5  -2  -2  192.98   12.10
   5  -2  -2  200.08   14.10
   5  -2  -2  195.48   15.20
   5  -2  -2  192.18   11.30
   5  -2  -2  202.58   10.00
  -5   2   2  216.78   12.10
  -5   2   2  202.18   13.00
  -5   2   2  200.58   13.10
  -5   2   2  197.38   10.10
  -5   2   2  205.18   13.10
  -5   2   2  188.78   16.20
  -5   2   2  188.88    9.30
   4  -2  -2   39.40    7.70
   4  -2  -2   48.40    5.80
   4  -2  -2   45.10    5.20
   4  -2  -2   44.00    4.90
   4  -2  -2   57.89    8.10
  -4   2   2   40.90    3.00
  -4   2   2   46.30    5.10
  -4   2   2   42.50    3.40
  -4   2   2   39.70    4.70
  -4   2   2   46.60    4.50
  -4   2   2   43.30    5.10
  -4   2   2   46.30    7.70
   3  -2  -2  439.76   23.30
   3  -2  -2  465.05   21.30
   3  -2  -2  433.86   21.60
   3  -2  -2  462.85   23.20
  -3   2   2  476.75   20.70
  -3   2   2  451.75   21.60
  -3   2   2  513.15   23.60
  -3   2   2  444.36   19.30
  -3   2   2  460.75   21.40
  -3   2   2  447.76   23.90
  -3   2   2  471.95   21.50
   2  -2  -2  580.84   27.30
   2  -2  -2  658.33   25.90
   2  -2  -2  645.94   28.60
   2  -2  -2  618.14   28.90
   2  -2  -2  623.14   26.20
   2  -2  -2  611.04   25.30
   2  -2  -2  653.93   27.40
  -2   2   2  602.64   25.40
  -2   2   2  643.34   28.40
  -2   2   2  642.34   27.40
  -2   2   2  668.33   29.60
  -2   2   2  592.34   27.00
  -2   2   2  611.94   26.40
  -2   2   2  653.53   27.20
   1  -2  -2  150.58    7.60
   1  -2  -2  161.78    8.10
   1  -2  -2  174.98    8.10
   1  -2  -2  156.08    9.10
   1  -2  -2  146.39    8.40
   1  -2  -2  162.98    9.70
   1  -2  -2  151.08    8.40
  -1   2   2  169.08    9.80
  -1   2   2  152.48    8.20
  -1   2   2  155.28    8.20
  -1   2   2  165.18    7.80
  -1   2   2  158.88    7.80
  -1   2   2  153.48    8.40
  -1   2   2  182.68    9.30
   0  -2  -2 1434.06   59.19
   0  -2  -2 1496.35   58.09
   0  -2  -2 1454.45   58.69
   0  -2  -2 1302.37   57.69
   0  -2  -2 1443.36   57.99
   0  -2  -2 1461.85   59.09
   0  -2  -2 1484.25   58.09
   0  -2  -2 1483.25   57.39
   0   2   2 1432.96   57.79
   0   2   2 1473.15   57.79
   0   2   2 1432.16   57.99
   0   2   2 1514.35   58.69
   0   2   2 1510.25   59.29
   0   2   2 1455.95   57.89
   0   2   2 1476.15   57.89
  -1  -2  -2  231.58   10.80
  -1  -2  -2  210.28   11.00
  -1  -2  -2  214.88   10.10
  -1  -2  -2  232.78   10.40
  -1  -2  -2  211.58   10.40
  -1  -2  -2  217.18   11.20
  -1  -2  -2  216.28    9.80
   1   2   2  220.38   11.00
   1   2   2  211.68   10.10
   1   2   2  217.68   10.00
   1   2   2  204.88   10.10
   1   2   2  214.28    9.70
   1   2   2  215.68   10.50
   1   2   2  224.68   10.50
  -2  -2  -2    9.90    2.00
  -2  -2  -2   13.30    2.70
  -2  -2  -2    8.50    1.60
  -2  -2  -2   11.50    2.00
  -2  -2  -2   11.70    1.70
   2   2   2   11.10    1.80
   2   2   2   10.90    1.70
   2   2   2    8.80    1.70
   2   2   2   10.50    1.20
   2   2   2    8.40    1.70
   2   2   2   10.50    2.40
   2   2   2    9.00    1.70
   2   2   2    8.10    1.90
   2   2   2   10.10    2.10
   2   2   2    8.00    1.90
  -3  -2  -2   34.60    4.80
  -3  -2  -2   39.10    3.10
  -3  -2  -2   39.50    3.20
  -3  -2  -2   39.10    3.50
  -3  -2  -2   35.60    3.10
  -3  -2  -2   37.20    2.90
  -3  -2  -2   36.60    3.70
   3   2   2   36.50    3.20
   3   2   2   30.40    3.80
   3   2   2   37.70    2.60
   3   2   2   31.90    3.10
   3   2   2   33.90    2.10
   3   2   2   31.20    3.50
   3   2   2   37.50    3.00
   3   2   2   39.10    3.20
   3   2   2   34.00    3.30
  -4  -2  -2 1119.49   45.90
  -4  -2  -2 1165.28   48.00
  -4  -2  -2 1135.29   46.10
  -4  -2  -2 1141.99   46.70
  -4  -2  -2 1165.08   46.70
  -4  -2  -2 1126.79   46.80
   4   2   2 1187.38   46.60
   4   2   2 1184.08   46.40
   4   2   2 1192.18   47.80
   4   2   2 1149.48   47.90
   4   2   2 1129.29   47.20
   4   2   2 1061.39   45.20
  -5  -2  -2 1005.80   43.10
  -5  -2  -2 1041.40   44.50
  -5  -2  -2  987.80   42.30
   5   2   2 1012.90   43.60
   5   2   2 1016.30   42.00
   5   2   2 1053.69   42.10
   5   2   2 1045.20   42.40
   5   2   2 1000.20   43.90
   5   2   2 1030.90   43.40
   5   2   2 1052.99   42.00
   5   2   2  930.81   40.90
  -6  -2  -2   79.59    6.70
  -6  -2  -2   72.99    4.60
  -6  -2  -2   69.19    5.00
  -6  -2  -2   75.29    5.90
  -6  -2  -2   75.29    4.50
  -6  -2  -2   78.79    6.30
   6   2   2   65.49    5.80
   6   2   2   73.89    6.80
   6   2   2   82.09    5.90
   6   2   2   96.69    8.30
   6   2   2   64.29    4.90
   6   2   2   80.49    6.30
   6   2   2   67.59    8.10
  -7  -2  -2  700.73   29.70
  -7  -2  -2  739.23   32.80
  -7  -2  -2  762.12   30.40
  -7  -2  -2  750.42   32.70
  -7  -2  -2  739.63   34.40
  -7  -2  -2  731.13   33.40
   7   2   2  710.83   30.00
   7   2   2  768.32   31.10
   7   2   2  681.33   33.10
   7   2   2  716.63   31.00
   7   2   2  742.53   35.30
   7   2   2  707.03   30.40
  -8  -2  -2  442.46   19.30
  -8  -2  -2  422.36   22.20
  -8  -2  -2  469.15   24.90
  -8  -2  -2  437.46   19.30
  -8  -2  -2  485.35   24.40
  -8  -2  -2  456.95   23.00
  -8  -2  -2  460.45   19.40
   8   2   2  510.95   20.80
   8   2   2  471.05   25.80
   8   2   2  453.15   20.30
   8   2   2  419.16   19.40
   8   2   2  426.86   23.50
   8   2   2  439.76   19.60
  -9  -2  -2   39.60    3.60
  -9  -2  -2   46.50    8.10
  -9  -2  -2   35.90    7.50
  -9  -2  -2   43.30    3.60
  -9  -2  -2   48.30    4.00
  -9  -2  -2   32.80    6.00
  -9  -2  -2   37.30    4.00
  -9  -2  -2   37.80    7.10
   9   2   2   44.80    8.90
   9   2   2   36.50    3.30
   9   2   2   28.60    6.90
   9   2   2   34.90    3.70
   9   2   2   34.40    3.40
 -10  -2  -2    6.80    4.00
 -10  -2  -2    4.90    4.50
 -10  -2  -2    1.20    2.40
 -10  -2  -2    2.80    1.30
 -10  -2  -2    4.30    1.40
 -10  -2  -2    1.80    2.70
  10   2   2    1.20    1.30
  10   2   2    4.40    1.70
  10   2   2    2.90    1.40
  10   2   2    0.90    6.40
  10   2   2    4.10    1.30
  10   2   2    0.90    1.10
 -11  -2  -2   99.29    6.70
 -11  -2  -2   90.79    5.40
 -11  -2  -2   95.29    9.00
  11   2   2   79.79    5.20
  11   2   2   84.19    4.60
  11   2   2   96.69    5.70
  11   2   2   93.39    6.20
  11   2   2   93.29    5.80
 -12  -2  -2    7.30    2.10
 -12  -2  -2    5.40    1.30
 -12  -2  -2    6.70    1.40
  12   2   2    4.20    2.40
  12   2   2    3.40    1.20
  12   2   2    6.40    1.50
  10  -3  -2    2.20    1.00
  10  -3  -2    2.30    1.30
 -10   3   2    2.10    1.10
 -10   3   2    0.80    0.80
 -10   3   2    3.10    1.10
   9  -3  -2   44.90    3.90
   9  -3  -2   49.60    4.20
   9  -3  -2   48.90    4.00
   9  -3  -2   42.50    2.80
  -9   3   2   42.80    4.70
  -9   3   2   50.19    3.70
  -9   3   2   46.30    3.90
  -9   3   2   47.60    3.90
   8  -3  -2  329.07   15.60
   8  -3  -2  313.67   14.60
   8  -3  -2  343.87   15.60
   8  -3  -2  331.87   14.50
   8  -3  -2  334.77   21.70
  -8   3   2  269.67   18.20
  -8   3   2  337.47   15.40
  -8   3   2  331.57   16.70
  -8   3   2  344.87   15.40
  -8   3   2  329.47   14.80
   7  -3  -2  148.29    8.10
   7  -3  -2  149.79    8.10
   7  -3  -2  152.48    8.20
   7  -3  -2  154.68    9.00
   7  -3  -2  171.18   15.30
   7  -3  -2  171.28    9.60
   7  -3  -2  171.48   16.60
   7  -3  -2  154.68    8.80
  -7   3   2  151.18    8.10
  -7   3   2  145.59   14.30
  -7   3   2  168.88    8.80
  -7   3   2  154.58   13.30
  -7   3   2  158.48    9.80
  -7   3   2  147.89   13.70
  -7   3   2  154.88   11.60
  -7   3   2  154.38    8.60
   6  -3  -2  110.79    8.10
   6  -3  -2  123.99   12.20
   6  -3  -2  113.09   13.20
   6  -3  -2  108.59    6.30
   6  -3  -2  108.19    6.30
   6  -3  -2  111.49    6.80
  -6   3   2  111.29    7.50
  -6   3   2  115.39   10.60
  -6   3   2  119.29    6.70
  -6   3   2   84.09    7.00
  -6   3   2  113.89    9.20
  -6   3   2  120.59   10.70
  -6   3   2  115.29   11.30
  -6   3   2  111.09    6.50
   5  -3  -2   13.60    2.10
   5  -3  -2   15.30    2.60
   5  -3  -2   15.60    2.50
   5  -3  -2    9.30    2.90
   5  -3  -2   12.10    4.80
  -5   3   2   10.60    3.80
  -5   3   2   12.60    7.10
  -5   3   2   13.90    2.20
  -5   3   2   11.80    4.10
  -5   3   2   15.50    3.70
  -5   3   2   15.10    2.30
   4  -3  -2  175.68   10.70
   4  -3  -2  189.18   13.30
   4  -3  -2  184.78   13.90
  -4   3   2  190.88   10.80
  -4   3   2  184.28    9.30
  -4   3   2  148.39   11.50
  -4   3   2  191.68   11.80
  -4   3   2  179.28   15.30
  -4   3   2  176.28    8.60
  -4   3   2  185.08   11.90
   3  -3  -2   -3.10    3.00
   3  -3  -2    0.50    1.90
   3  -3  -2    3.50    2.00
   3  -3  -2   -3.20    4.20
   3  -3  -2    1.00    1.40
  -3   3   2    2.20    1.90
  -3   3   2    2.60    2.00
  -3   3   2    1.20    1.10
  -3   3   2    3.10    4.20
  -3   3   2   -0.90    2.90
  -3   3   2    1.90    1.70
  -3   3   2    2.10    1.50
   2  -3  -2   33.00    3.70
   2  -3  -2   26.40    2.30
   2  -3  -2   32.00    4.80
   2  -3  -2   29.80    2.90
   2  -3  -2   28.60    3.10
   2  -3  -2   30.80    5.30
   2  -3  -2   25.60    4.50
  -2   3   2   32.00    4.20
  -2   3   2   28.30    3.10
  -2   3   2   31.00    4.30
  -2   3   2   30.50    3.40
  -2   3   2   24.50    5.10
  -2   3   2   29.40    4.70
  -2   3   2   26.20    2.40
   1  -3  -2  403.16   17.50
   1  -3  -2  434.76   20.80
   1  -3  -2  414.26   18.50
   1  -3  -2  425.26   18.40
   1  -3  -2  415.56   18.80
   1  -3  -2  398.56   19.20
   1  -3  -2  419.76   20.00
  -1   3   2  390.36   17.20
  -1   3   2  417.86   19.70
  -1   3   2  405.66   18.90
  -1   3   2  411.36   20.90
  -1   3   2  407.46   18.30
  -1   3   2  411.76   18.70
  -1   3   2  400.86   18.00
  -1   3   2  413.36   17.80
   0  -3  -2  411.86   20.10
   0  -3  -2  407.06   20.30
   0  -3  -2  421.66   17.90
   0  -3  -2  419.26   18.70
   0  -3  -2  444.86   18.80
   0  -3  -2  406.96   17.20
   0  -3  -2  441.26   18.90
   0  -3  -2  425.66   18.80
   0  -3  -2  415.76   19.60
   0   3   2  419.16   18.60
   0   3   2  446.96   20.70
   0   3   2  425.46   18.20
   0   3   2  412.26   18.20
   0   3   2  382.56   17.60
[truncated: 1,685,278 more chars]
