# Supplementary material for: Reactions of Frustrated Lewis Pairs with Chloro‐Diazirines: Cleavage of N=N Double Bonds
Source: Angew Chem Int Ed Engl. 2022 Aug 3;61(37):e202209241. doi: 10.1002/anie.202209241 (PMC9543150; doi:10.1002/anie.202209241)
Supplement: Supplementary file 3 — Supporting Information [file ANIE-61-0-s002.cif]

data_11
_audit_creation_date               2022-06-20
_audit_creation_method
;
Olex2 1.2
(compiled 2018.05.29 svn.r3508 for OlexSys, GUI svn.r5506)
;
_shelx_SHELXL_version_number       '2018/3'
_audit_contact_author_address      ?
_audit_contact_author_email        ?
_audit_contact_author_name         ''
_audit_contact_author_phone        ?
_publ_contact_author_id_orcid      ?
_publ_section_references
;
Dolomanov, O.V., Bourhis, L.J., Gildea, R.J, Howard, J.A.K. & Puschmann, H.
 (2009), J. Appl. Cryst. 42, 339-341.

Sheldrick, G.M. (2015). Acta Cryst. C71, 3-8.
;
_chemical_name_common              ?
_chemical_name_systematic          ?
_chemical_formula_moiety          
 'C37 H15 B Br Cl F15 N2 P, C H2 Cl2, 0.5(C3 H7)'
_chemical_formula_sum              'C39.50 H20.50 B Br Cl3 F15 N2 P'
_chemical_formula_weight           1036.12
_chemical_melting_point            ?
loop_
  _atom_type_symbol
  _atom_type_description
  _atom_type_scat_dispersion_real
  _atom_type_scat_dispersion_imag
  _atom_type_scat_source
 'C' 'C' 0.0181 0.0091 'International Tables Vol C Tables 4.2.6.8 and 6.1.1.4'
 'H' 'H' 0.0000 0.0000 'International Tables Vol C Tables 4.2.6.8 and 6.1.1.4'
 'B' 'B' 0.0090 0.0039 'International Tables Vol C Tables 4.2.6.8 and 6.1.1.4'
 'Br' 'Br' -0.6763 1.2805
 'International Tables Vol C Tables 4.2.6.8 and 6.1.1.4'
 'Cl' 'Cl' 0.3639 0.7018 'International Tables Vol C Tables 4.2.6.8 and 6.1.1.4'
 'F' 'F' 0.0727 0.0534 'International Tables Vol C Tables 4.2.6.8 and 6.1.1.4'
 'N' 'N' 0.0311 0.0180 'International Tables Vol C Tables 4.2.6.8 and 6.1.1.4'
 'P' 'P' 0.2955 0.4335 'International Tables Vol C Tables 4.2.6.8 and 6.1.1.4'

_shelx_space_group_comment
;
The symmetry employed for this shelxl refinement is uniquely defined
by the following loop, which should always be used as a source of
symmetry information in preference to the above space-group names.
They are only intended as comments.
;
_space_group_crystal_system        'triclinic'
_space_group_IT_number             2
_space_group_name_H-M_alt          'P -1'
_space_group_name_Hall             '-P 1'
loop_
  _space_group_symop_operation_xyz
 'x, y, z'
 '-x, -y, -z'

_cell_length_a                     11.5635(7)
_cell_length_b                     14.4995(8)
_cell_length_c                     15.0804(9)
_cell_angle_alpha                  100.632(2)
_cell_angle_beta                   109.573(2)
_cell_angle_gamma                  109.686(2)
_cell_volume                       2113.4(2)
_cell_formula_units_Z              2
_cell_measurement_reflns_used      9846
_cell_measurement_temperature      152(2)
_cell_measurement_theta_max        68.82
_cell_measurement_theta_min        3.30
_shelx_estimated_absorpt_T_max     ?
_shelx_estimated_absorpt_T_min     ?
_exptl_absorpt_coefficient_mu      4.336
_exptl_absorpt_correction_T_max    0.7531
_exptl_absorpt_correction_T_min    0.5912
_exptl_absorpt_correction_type     'none'
_exptl_absorpt_process_details
;
SADABS-2016/2 (Bruker,2016/2) was used for absorption correction.
wR2(int) was 0.1026 before and 0.0702 after correction.
The Ratio of minimum to maximum transmission is 0.7850.
The \l/2 correction factor is Not present.
;
_exptl_absorpt_special_details     ?
_exptl_crystal_colour              ?
_exptl_crystal_density_diffrn      1.628
_exptl_crystal_density_meas        ?
_exptl_crystal_density_method      ?
_exptl_crystal_description         blocks
_exptl_crystal_F_000               1025
_exptl_crystal_size_max            ?
_exptl_crystal_size_mid            ?
_exptl_crystal_size_min            ?
_exptl_transmission_factor_max     ?
_exptl_transmission_factor_min     ?
_diffrn_reflns_av_R_equivalents    0.0680
_diffrn_reflns_av_unetI/netI       0.0494
_diffrn_reflns_Laue_measured_fraction_full  0.992
_diffrn_reflns_Laue_measured_fraction_max  0.967
_diffrn_reflns_limit_h_max         13
_diffrn_reflns_limit_h_min         -14
_diffrn_reflns_limit_k_max         17
_diffrn_reflns_limit_k_min         -17
_diffrn_reflns_limit_l_max         18
_diffrn_reflns_limit_l_min         -18
_diffrn_reflns_number              63707
_diffrn_reflns_point_group_measured_fraction_full  0.992
_diffrn_reflns_point_group_measured_fraction_max  0.967
_diffrn_reflns_theta_full          67.679
_diffrn_reflns_theta_max           70.168
_diffrn_reflns_theta_min           3.301
_diffrn_ambient_temperature        152.0
_diffrn_detector_area_resol_mean   ?
_diffrn_measured_fraction_theta_full  0.992
_diffrn_measured_fraction_theta_max  0.967
_diffrn_measurement_device_type    'Bruker APEX-II CCD'
_diffrn_measurement_method         '\f and \w scans'
_diffrn_radiation_type             CuK\a
_diffrn_radiation_wavelength       1.54178
_diffrn_source                     ?
_diffrn_standards_number           0
_reflns_Friedel_coverage           0.000
_reflns_Friedel_fraction_full      .
_reflns_Friedel_fraction_max       .
_reflns_number_gt                  6471
_reflns_number_total               7774
_reflns_special_details
;
 Reflections were merged by SHELXL according to the crystal
 class for the calculation of statistics and refinement.
 
 _reflns_Friedel_fraction is defined as the number of unique
 Friedel pairs measured divided by the number that would be
 possible theoretically, ignoring centric projections and
 systematic absences.
;
_reflns_threshold_expression       'I > 2\s(I)'
_computing_cell_refinement         'SAINT V8.40B (?, 2016)'
_computing_data_collection         ?
_computing_data_reduction          'SAINT V8.40B (?, 2016)'
_computing_molecular_graphics      'Olex2 (Dolomanov et al., 2009)'
_computing_publication_material    'Olex2 (Dolomanov et al., 2009)'
_computing_structure_refinement    'ShelXL (Sheldrick, 2015)'
_computing_structure_solution      'XT (Sheldrick, 2015)'
_refine_diff_density_max           0.903
_refine_diff_density_min           -1.320
_refine_diff_density_rms           0.128
_refine_ls_extinction_coef         .
_refine_ls_extinction_method       none
_refine_ls_goodness_of_fit_ref     1.078
_refine_ls_hydrogen_treatment      constr
_refine_ls_matrix_type             full
_refine_ls_number_parameters       578
_refine_ls_number_reflns           7774
_refine_ls_number_restraints       0
_refine_ls_R_factor_all            0.0854
_refine_ls_R_factor_gt             0.0563
_refine_ls_restrained_S_all        1.078
_refine_ls_shift/su_max            0.001
_refine_ls_shift/su_mean           0.000
_refine_ls_structure_factor_coef   Fsqd
_refine_ls_weighting_details      
 'w=1/[\s^2^(Fo^2^)+(0.1331P)^2^+1.4912P] where P=(Fo^2^+2Fc^2^)/3'
_refine_ls_weighting_scheme        calc
_refine_ls_wR_factor_gt            0.1838
_refine_ls_wR_factor_ref           0.1961
_refine_special_details            ?
_olex2_refinement_description
;
1. Fixed Uiso
 At 1.2 times of:
  All C(H) groups, All C(H,H) groups, All N(H) groups
 At 1.5 times of:
  All C(H,H,H) groups
2. Others
 Fixed Sof: C40(0.5) H40A(0.5) H40B(0.5) H40C(0.5) C41(0.5) H41A(0.5)
 H41B(0.5) C42(0.5) H42A(0.5) H42B(0.5)
3.a Secondary CH2 refined with riding coordinates:
 C39(H39A,H39B), C41(H41A,H41B), C42(H42A,H42B)
3.b Aromatic/amide H refined with riding coordinates:
 N1(H1), C27(H27), C25(H25), C24(H24), C22(H22), C21(H21), C38(H38), C37(H37),
 C36(H36), C35(H35), C34(H34), C32(H32), C30(H30), C29(H29), C28(H28)
3.c Idealised Me refined as rotating group:
 C40(H40A,H40B,H40C)
;
_atom_sites_solution_hydrogens     geom
_atom_sites_solution_primary       ?
_atom_sites_solution_secondary     ?
loop_
  _atom_site_label
  _atom_site_type_symbol
  _atom_site_fract_x
  _atom_site_fract_y
  _atom_site_fract_z
  _atom_site_U_iso_or_equiv
  _atom_site_adp_type
  _atom_site_occupancy
  _atom_site_site_symmetry_order
  _atom_site_calc_flag
  _atom_site_refinement_flags_posn
  _atom_site_refinement_flags_adp
  _atom_site_refinement_flags_occupancy
  _atom_site_disorder_assembly
  _atom_site_disorder_group
 Br1 Br -0.10776(6) 0.11274(3) 0.35261(4) 0.0621(2) Uani 1 1 d . . . . .
 Cl1 Cl -0.01838(9) 0.57633(6) 0.42366(6) 0.0386(2) Uani 1 1 d . . . . .
 P1 P 0.11251(9) 0.66396(6) 0.37804(6) 0.0264(2) Uani 1 1 d . . . . .
 F1 F 0.4941(2) 0.65135(17) 0.10686(14) 0.0378(5) Uani 1 1 d . . . . .
 F2 F 0.6436(2) 0.5714(2) 0.05376(15) 0.0470(6) Uani 1 1 d . . . . .
 F3 F 0.7370(3) 0.4512(2) 0.1482(2) 0.0593(7) Uani 1 1 d . . . . .
 F4 F 0.6728(3) 0.41250(19) 0.3004(2) 0.0556(6) Uani 1 1 d . . . . .
 F5 F 0.5265(2) 0.49522(17) 0.35910(15) 0.0400(5) Uani 1 1 d . . . . .
 F6 F 0.2169(2) 0.49111(14) 0.06972(13) 0.0319(4) Uani 1 1 d . . . . .
 F7 F 0.0644(2) 0.53942(16) -0.07338(13) 0.0361(5) Uani 1 1 d . . . . .
 F8 F 0.0770(3) 0.73455(18) -0.03744(15) 0.0499(6) Uani 1 1 d . . . . .
 F9 F 0.2379(3) 0.87774(17) 0.14942(16) 0.0501(6) Uani 1 1 d . . . . .
 F10 F 0.3812(2) 0.82966(14) 0.29509(13) 0.0371(5) Uani 1 1 d . . . . .
 F11 F 0.6151(2) 0.81400(15) 0.30050(14) 0.0362(4) Uani 1 1 d . . . . .
 F12 F 0.8092(2) 0.96184(16) 0.47136(16) 0.0444(5) Uani 1 1 d . . . . .
 F13 F 0.8169(2) 0.94429(19) 0.65052(16) 0.0518(6) Uani 1 1 d . . . . .
 F14 F 0.6324(2) 0.76845(19) 0.65195(14) 0.0482(6) Uani 1 1 d . . . . .
 F15 F 0.4369(2) 0.62356(16) 0.48530(13) 0.0368(5) Uani 1 1 d . . . . .
 N1 N 0.2966(3) 0.52809(19) 0.28323(18) 0.0258(5) Uani 1 1 d . . . . .
 H1 H 0.304905 0.469442 0.271487 0.031 Uiso 1 1 calc R . . . .
 N2 N 0.1668(3) 0.6067(2) 0.31547(18) 0.0267(6) Uani 1 1 d . . . . .
 C1 C 0.4972(3) 0.5753(2) 0.2342(2) 0.0261(6) Uani 1 1 d . . . . .
 C2 C 0.5358(3) 0.5929(3) 0.1589(2) 0.0297(7) Uani 1 1 d . . . . .
 C3 C 0.6148(4) 0.5528(3) 0.1295(2) 0.0343(7) Uani 1 1 d . . . . .
 C4 C 0.6623(4) 0.4930(3) 0.1769(3) 0.0414(9) Uani 1 1 d . . . . .
 C5 C 0.6295(4) 0.4730(3) 0.2538(3) 0.0374(8) Uani 1 1 d . . . . .
 C6 C 0.5510(4) 0.5153(3) 0.2812(2) 0.0315(7) Uani 1 1 d . . . . .
 C7 C 0.3141(3) 0.6593(2) 0.1898(2) 0.0234(6) Uani 1 1 d . . . . .
 C8 C 0.2272(3) 0.5890(2) 0.0939(2) 0.0259(6) Uani 1 1 d . . . . .
 C9 C 0.1481(3) 0.6125(3) 0.0181(2) 0.0292(7) Uani 1 1 d . . . . .
 C10 C 0.1534(4) 0.7100(3) 0.0357(2) 0.0345(7) Uani 1 1 d . . . . .
 C11 C 0.2359(4) 0.7826(3) 0.1299(2) 0.0345(8) Uani 1 1 d . . . . .
 C12 C 0.3111(4) 0.7555(2) 0.2037(2) 0.0290(7) Uani 1 1 d . . . . .
 C13 C 0.5111(3) 0.7124(2) 0.3821(2) 0.0264(6) Uani 1 1 d . . . . .
 C14 C 0.6126(4) 0.8007(3) 0.3866(2) 0.0302(7) Uani 1 1 d . . . . .
 C15 C 0.7148(4) 0.8788(3) 0.4737(3) 0.0340(7) Uani 1 1 d . . . . .
 C16 C 0.7187(4) 0.8696(3) 0.5641(2) 0.0356(8) Uani 1 1 d . . . . .
 C17 C 0.6240(4) 0.7829(3) 0.5647(2) 0.0346(8) Uani 1 1 d . . . . .
 C18 C 0.5229(4) 0.7063(3) 0.4755(2) 0.0293(7) Uani 1 1 d . . . . .
 C27 C -0.0084(4) 0.6977(3) 0.2040(3) 0.0364(8) Uani 1 1 d . . . . .
 H27 H 0.017698 0.649844 0.173299 0.044 Uiso 1 1 calc R . . . .
 C19 C 0.1969(3) 0.5261(2) 0.3075(2) 0.0242(6) Uani 1 1 d . . . . .
 C20 C 0.1201(3) 0.4292(2) 0.3220(2) 0.0268(6) Uani 1 1 d . . . . .
 C25 C -0.0201(4) 0.3745(3) 0.2676(2) 0.0331(7) Uani 1 1 d . . . . .
 H25 H -0.069018 0.401934 0.224424 0.040 Uiso 1 1 calc R . . . .
 C24 C -0.0890(4) 0.2800(3) 0.2759(3) 0.0400(8) Uani 1 1 d . . . . .
 H24 H -0.184287 0.241161 0.237081 0.048 Uiso 1 1 calc R . . . .
 C23 C -0.0161(5) 0.2430(3) 0.3419(3) 0.0409(9) Uani 1 1 d . . . . .
 C22 C 0.1217(5) 0.2985(3) 0.4005(3) 0.0457(10) Uani 1 1 d . . . . .
 H22 H 0.168608 0.273280 0.447520 0.055 Uiso 1 1 calc R . . . .
 C21 C 0.1914(4) 0.3917(3) 0.3899(3) 0.0366(8) Uani 1 1 d . . . . .
 H21 H 0.286853 0.429815 0.428497 0.044 Uiso 1 1 calc R . . . .
 C33 C 0.2464(4) 0.7616(2) 0.4921(2) 0.0290(7) Uani 1 1 d . . . . .
 C38 C 0.2893(4) 0.7383(3) 0.5793(3) 0.0378(8) Uani 1 1 d . . . . .
 H38 H 0.243182 0.670840 0.580466 0.045 Uiso 1 1 calc R . . . .
 C37 C 0.4003(5) 0.8142(3) 0.6650(3) 0.0457(9) Uani 1 1 d . . . . .
 H37 H 0.430990 0.798329 0.724563 0.055 Uiso 1 1 calc R . . . .
 C36 C 0.4659(4) 0.9130(3) 0.6633(3) 0.0447(9) Uani 1 1 d . . . . .
 H36 H 0.540805 0.965026 0.721948 0.054 Uiso 1 1 calc R . . . .
 C35 C 0.4225(4) 0.9361(3) 0.5761(3) 0.0395(8) Uani 1 1 d . . . . .
 H35 H 0.468074 1.003792 0.575246 0.047 Uiso 1 1 calc R . . . .
 C34 C 0.3135(4) 0.8612(3) 0.4908(2) 0.0333(7) Uani 1 1 d . . . . .
 H34 H 0.283920 0.877281 0.431290 0.040 Uiso 1 1 calc R . . . .
 C26 C 0.0217(3) 0.7214(2) 0.3053(2) 0.0316(7) Uani 1 1 d . . . . .
 C32 C -0.0185(4) 0.7905(3) 0.3496(3) 0.0427(9) Uani 1 1 d . . . . .
 H32 H 0.001192 0.806328 0.418553 0.051 Uiso 1 1 calc R . . . .
 C30 C -0.0875(5) 0.8359(3) 0.2923(4) 0.0541(11) Uani 1 1 d . . . . .
 H30 H -0.115900 0.882632 0.321956 0.065 Uiso 1 1 calc R . . . .
 C29 C -0.1153(5) 0.8136(4) 0.1925(4) 0.0563(11) Uani 1 1 d . . . . .
 H29 H -0.161321 0.845975 0.153993 0.068 Uiso 1 1 calc R . . . .
 C28 C -0.0766(5) 0.7447(4) 0.1485(3) 0.0521(10) Uani 1 1 d . . . . .
 H28 H -0.096948 0.729316 0.079520 0.062 Uiso 1 1 calc R . . . .
 B1 B 0.4024(4) 0.6212(3) 0.2725(2) 0.0240(7) Uani 1 1 d . . . . .
 Cl2 Cl 0.8226(3) 0.93954(17) 0.8935(2) 0.1647(14) Uani 1 1 d . . . . .
 Cl3 Cl 0.7465(2) 0.72092(13) 0.86779(12) 0.1002(6) Uani 1 1 d . . . . .
 C39 C 0.8636(9) 0.8373(6) 0.8739(6) 0.118(3) Uani 1 1 d . . . . .
 H39A H 0.952907 0.855556 0.928432 0.141 Uiso 1 1 calc R . . . .
 H39B H 0.873630 0.826881 0.810571 0.141 Uiso 1 1 calc R . . . .
 C40 C 0.543(3) 0.1992(11) 0.0428(10) 0.149(10) Uani 0.5 1 d . . P . .
 H40A H 0.585848 0.264069 0.031598 0.224 Uiso 0.5 1 calc GR . P . .
 H40B H 0.613229 0.180712 0.081496 0.224 Uiso 0.5 1 calc GR . P . .
 H40C H 0.489987 0.208525 0.079823 0.224 Uiso 0.5 1 calc GR . P . .
 C41 C 0.427(3) 0.0926(15) -0.080(2) 0.188(14) Uani 0.5 1 d . . P . .
 H41A H 0.330226 0.063728 -0.093471 0.226 Uiso 0.5 1 calc R . P . .
 H41B H 0.439503 0.110683 -0.137946 0.226 Uiso 0.5 1 calc R . P . .
 C42 C 0.508(3) 0.019(2) -0.038(2) 0.171(11) Uani 0.5 1 d . . P . .
 H42A H 0.479128 -0.041617 -0.096851 0.205 Uiso 0.5 1 calc R . P . .
 H42B H 0.606693 0.060995 -0.015610 0.205 Uiso 0.5 1 calc R . P . .

loop_
  _atom_site_aniso_label
  _atom_site_aniso_U_11
  _atom_site_aniso_U_22
  _atom_site_aniso_U_33
  _atom_site_aniso_U_23
  _atom_site_aniso_U_13
  _atom_site_aniso_U_12
 Br1 0.0903(4) 0.0309(3) 0.1034(4) 0.0356(2) 0.0764(3) 0.0277(3)
 Cl1 0.0408(5) 0.0335(4) 0.0469(5) 0.0132(3) 0.0300(4) 0.0111(4)
 P1 0.0293(5) 0.0224(4) 0.0322(4) 0.0087(3) 0.0178(3) 0.0119(3)
 F1 0.0413(13) 0.0534(12) 0.0389(10) 0.0281(9) 0.0264(9) 0.0272(10)
 F2 0.0352(12) 0.0710(15) 0.0354(10) 0.0093(10) 0.0236(9) 0.0194(11)
 F3 0.0477(15) 0.0681(16) 0.0783(16) 0.0146(13) 0.0361(13) 0.0393(14)
 F4 0.0443(14) 0.0510(13) 0.0887(17) 0.0375(12) 0.0269(13) 0.0339(12)
 F5 0.0408(12) 0.0488(12) 0.0463(11) 0.0313(9) 0.0232(9) 0.0247(10)
 F6 0.0348(11) 0.0274(9) 0.0336(9) 0.0065(7) 0.0144(8) 0.0156(8)
 F7 0.0340(11) 0.0408(11) 0.0271(9) 0.0061(8) 0.0100(8) 0.0150(9)
 F8 0.0587(15) 0.0526(13) 0.0397(11) 0.0217(10) 0.0107(10) 0.0326(12)
 F9 0.0641(16) 0.0324(11) 0.0517(12) 0.0162(9) 0.0133(11) 0.0289(11)
 F10 0.0453(12) 0.0263(9) 0.0333(9) 0.0044(7) 0.0092(8) 0.0189(9)
 F11 0.0399(12) 0.0348(10) 0.0361(9) 0.0176(8) 0.0208(8) 0.0110(9)
 F12 0.0380(13) 0.0302(10) 0.0532(12) 0.0131(9) 0.0172(10) 0.0044(9)
 F13 0.0405(13) 0.0495(13) 0.0372(10) -0.0018(9) 0.0058(9) 0.0072(11)
 F14 0.0457(14) 0.0655(15) 0.0280(9) 0.0159(9) 0.0147(9) 0.0190(12)
 F15 0.0396(12) 0.0411(11) 0.0313(9) 0.0179(8) 0.0193(8) 0.0119(9)
 N1 0.0331(15) 0.0230(12) 0.0316(12) 0.0125(10) 0.0198(11) 0.0159(11)
 N2 0.0332(15) 0.0238(12) 0.0313(12) 0.0127(10) 0.0203(11) 0.0132(11)
 C1 0.0241(16) 0.0267(15) 0.0294(14) 0.0094(11) 0.0128(12) 0.0118(13)
 C2 0.0274(18) 0.0348(16) 0.0297(14) 0.0117(12) 0.0135(13) 0.0148(14)
 C3 0.0262(18) 0.0429(19) 0.0309(15) 0.0055(13) 0.0152(13) 0.0123(15)
 C4 0.0290(19) 0.045(2) 0.0479(19) 0.0026(15) 0.0174(15) 0.0191(17)
 C5 0.0272(19) 0.0341(17) 0.053(2) 0.0168(15) 0.0139(15) 0.0175(15)
 C6 0.0301(18) 0.0303(16) 0.0382(16) 0.0148(13) 0.0173(14) 0.0132(14)
 C7 0.0246(16) 0.0256(15) 0.0274(13) 0.0120(11) 0.0172(12) 0.0117(13)
 C8 0.0282(17) 0.0234(14) 0.0316(14) 0.0103(12) 0.0181(13) 0.0116(13)
 C9 0.0278(17) 0.0344(17) 0.0258(14) 0.0086(12) 0.0132(13) 0.0129(14)
 C10 0.039(2) 0.0367(18) 0.0323(15) 0.0183(13) 0.0138(14) 0.0197(16)
 C11 0.043(2) 0.0277(16) 0.0395(17) 0.0163(13) 0.0183(15) 0.0196(15)
 C12 0.0326(18) 0.0249(15) 0.0296(14) 0.0091(12) 0.0143(13) 0.0115(13)
 C13 0.0285(17) 0.0291(15) 0.0288(14) 0.0120(12) 0.0165(13) 0.0153(14)
 C14 0.0331(19) 0.0307(16) 0.0340(15) 0.0151(13) 0.0180(14) 0.0162(15)
 C15 0.0291(19) 0.0274(16) 0.0444(18) 0.0108(13) 0.0159(15) 0.0115(14)
 C16 0.0306(19) 0.0353(18) 0.0339(16) 0.0050(13) 0.0099(14) 0.0139(15)
 C17 0.035(2) 0.0451(19) 0.0287(15) 0.0132(13) 0.0155(14) 0.0200(16)
 C18 0.0316(18) 0.0323(16) 0.0309(15) 0.0147(13) 0.0165(13) 0.0162(15)
 C27 0.034(2) 0.0363(18) 0.0391(17) 0.0129(14) 0.0143(15) 0.0163(16)
 C19 0.0290(17) 0.0230(14) 0.0240(13) 0.0087(11) 0.0135(12) 0.0124(13)
 C20 0.0332(18) 0.0230(14) 0.0333(15) 0.0112(12) 0.0221(13) 0.0137(13)
 C25 0.036(2) 0.0305(16) 0.0296(14) 0.0104(12) 0.0159(14) 0.0092(14)
 C24 0.041(2) 0.0288(17) 0.0409(18) 0.0074(14) 0.0225(16) 0.0014(15)
 C23 0.062(3) 0.0256(16) 0.062(2) 0.0214(15) 0.049(2) 0.0224(17)
 C22 0.052(3) 0.049(2) 0.077(3) 0.044(2) 0.048(2) 0.036(2)
 C21 0.037(2) 0.0361(18) 0.059(2) 0.0291(16) 0.0303(17) 0.0232(16)
 C33 0.0326(18) 0.0264(15) 0.0336(15) 0.0082(12) 0.0196(14) 0.0146(14)
 C38 0.046(2) 0.0322(17) 0.0376(17) 0.0141(14) 0.0206(16) 0.0155(16)
 C37 0.055(3) 0.042(2) 0.0331(17) 0.0121(15) 0.0147(17) 0.0173(19)
 C36 0.046(2) 0.039(2) 0.0354(17) 0.0026(14) 0.0141(16) 0.0125(18)
 C35 0.042(2) 0.0262(16) 0.0446(18) 0.0071(14) 0.0212(16) 0.0084(15)
 C34 0.039(2) 0.0306(16) 0.0374(16) 0.0133(13) 0.0219(15) 0.0161(15)
 C26 0.0267(18) 0.0249(15) 0.0422(17) 0.0111(13) 0.0145(14) 0.0103(13)
 C32 0.041(2) 0.0386(19) 0.053(2) 0.0113(16) 0.0209(17) 0.0226(17)
 C30 0.044(2) 0.040(2) 0.089(3) 0.020(2) 0.029(2) 0.0289(19)
 C29 0.044(3) 0.050(2) 0.077(3) 0.032(2) 0.017(2) 0.027(2)
 C28 0.042(2) 0.059(3) 0.055(2) 0.0262(19) 0.0131(19) 0.025(2)
 B1 0.0296(19) 0.0232(16) 0.0278(15) 0.0119(12) 0.0175(14) 0.0141(15)
 Cl2 0.180(3) 0.0840(13) 0.1477(19) 0.0026(12) -0.0240(17) 0.0778(16)
 Cl3 0.1268(16) 0.0762(10) 0.0734(8) 0.0212(7) 0.0173(9) 0.0443(10)
 C39 0.122(7) 0.093(5) 0.084(4) 0.020(4) -0.017(4) 0.052(5)
 C40 0.25(3) 0.067(8) 0.065(7) 0.027(6) 0.069(11) -0.005(11)
 C41 0.22(2) 0.117(14) 0.41(4) 0.18(2) 0.23(3) 0.133(17)
 C42 0.17(2) 0.18(2) 0.19(2) 0.030(18) 0.13(2) 0.072(19)

_geom_special_details
;
 All esds (except the esd in the dihedral angle between two l.s. planes)
 are estimated using the full covariance matrix.  The cell esds are taken
 into account individually in the estimation of esds in distances, angles
 and torsion angles; correlations between esds in cell parameters are only
 used when they are defined by crystal symmetry.  An approximate (isotropic)
 treatment of cell esds is used for estimating esds involving l.s. planes.
;
loop_
  _geom_bond_atom_site_label_1
  _geom_bond_atom_site_label_2
  _geom_bond_distance
  _geom_bond_site_symmetry_2
  _geom_bond_publ_flag
 Br1 C23 1.896(4) . ?
 Cl1 P1 2.0257(12) . ?
 P1 N2 1.560(3) . ?
 P1 C33 1.789(3) . ?
 P1 C26 1.776(3) . ?
 F1 C2 1.354(4) . ?
 F2 C3 1.340(4) . ?
 F3 C4 1.343(4) . ?
 F4 C5 1.342(4) . ?
 F5 C6 1.356(4) . ?
 F6 C8 1.352(3) . ?
 F7 C9 1.355(4) . ?
 F8 C10 1.351(4) . ?
 F9 C11 1.348(4) . ?
 F10 C12 1.353(4) . ?
 F11 C14 1.355(4) . ?
 F12 C15 1.341(4) . ?
 F13 C16 1.349(4) . ?
 F14 C17 1.347(4) . ?
 F15 C18 1.345(4) . ?
 N1 H1 0.8800 . ?
 N1 C19 1.314(4) . ?
 N1 B1 1.564(4) . ?
 N2 C19 1.323(4) . ?
 C1 C2 1.388(5) . ?
 C1 C6 1.394(4) . ?
 C1 B1 1.658(4) . ?
 C2 C3 1.379(5) . ?
 C3 C4 1.361(5) . ?
 C4 C5 1.385(6) . ?
 C5 C6 1.380(5) . ?
 C7 C8 1.390(4) . ?
 C7 C12 1.385(4) . ?
 C7 B1 1.639(4) . ?
 C8 C9 1.384(4) . ?
 C9 C10 1.366(5) . ?
 C10 C11 1.378(5) . ?
 C11 C12 1.375(5) . ?
 C13 C14 1.387(5) . ?
 C13 C18 1.392(4) . ?
 C13 B1 1.656(4) . ?
 C14 C15 1.384(5) . ?
 C15 C16 1.381(5) . ?
 C16 C17 1.365(6) . ?
 C17 C18 1.389(5) . ?
 C27 H27 0.9500 . ?
 C27 C26 1.394(5) . ?
 C27 C28 1.385(5) . ?
 C19 C20 1.487(4) . ?
 C20 C25 1.391(5) . ?
 C20 C21 1.402(4) . ?
 C25 H25 0.9500 . ?
 C25 C24 1.387(5) . ?
 C24 H24 0.9500 . ?
 C24 C23 1.388(6) . ?
 C23 C22 1.377(6) . ?
 C22 H22 0.9500 . ?
 C22 C21 1.391(5) . ?
 C21 H21 0.9500 . ?
 C33 C38 1.389(5) . ?
 C33 C34 1.397(5) . ?
 C38 H38 0.9500 . ?
 C38 C37 1.394(5) . ?
 C37 H37 0.9500 . ?
 C37 C36 1.387(6) . ?
 C36 H36 0.9500 . ?
 C36 C35 1.388(5) . ?
 C35 H35 0.9500 . ?
 C35 C34 1.378(5) . ?
 C34 H34 0.9500 . ?
 C26 C32 1.394(5) . ?
 C32 H32 0.9500 . ?
 C32 C30 1.385(6) . ?
 C30 H30 0.9500 . ?
 C30 C29 1.378(7) . ?
 C29 H29 0.9500 . ?
 C29 C28 1.376(7) . ?
 C28 H28 0.9500 . ?
 Cl2 C39 1.708(8) . ?
 Cl3 C39 1.735(10) . ?
 C39 H39A 0.9900 . ?
 C39 H39B 0.9900 . ?
 C40 H40A 0.9800 . ?
 C40 H40B 0.9800 . ?
 C40 H40C 0.9800 . ?
 C40 C41 1.87(3) . ?
 C41 H41A 0.9900 . ?
 C41 H41B 0.9900 . ?
 C41 C42 1.71(3) . ?
 C42 C42 1.42(5) 2_655 ?
 C42 H42A 0.9900 . ?
 C42 H42B 0.9900 . ?

loop_
  _geom_angle_atom_site_label_1
  _geom_angle_atom_site_label_2
  _geom_angle_atom_site_label_3
  _geom_angle
  _geom_angle_site_symmetry_1
  _geom_angle_site_symmetry_3
  _geom_angle_publ_flag
 N2 P1 Cl1 117.06(11) . . ?
 N2 P1 C33 112.21(15) . . ?
 N2 P1 C26 109.19(15) . . ?
 C33 P1 Cl1 103.34(12) . . ?
 C26 P1 Cl1 104.91(13) . . ?
 C26 P1 C33 109.68(15) . . ?
 C19 N1 H1 115.8 . . ?
 C19 N1 B1 128.4(2) . . ?
 B1 N1 H1 115.8 . . ?
 C19 N2 P1 139.1(2) . . ?
 C2 C1 C6 113.0(3) . . ?
 C2 C1 B1 126.6(3) . . ?
 C6 C1 B1 120.3(3) . . ?
 F1 C2 C1 120.5(3) . . ?
 F1 C2 C3 114.9(3) . . ?
 C3 C2 C1 124.5(3) . . ?
 F2 C3 C2 120.4(3) . . ?
 F2 C3 C4 119.8(3) . . ?
 C4 C3 C2 119.8(3) . . ?
 F3 C4 C3 120.9(4) . . ?
 F3 C4 C5 120.0(3) . . ?
 C3 C4 C5 119.1(3) . . ?
 F4 C5 C4 120.3(3) . . ?
 F4 C5 C6 120.5(3) . . ?
 C6 C5 C4 119.2(3) . . ?
 F5 C6 C1 119.7(3) . . ?
 F5 C6 C5 116.0(3) . . ?
 C5 C6 C1 124.3(3) . . ?
 C8 C7 B1 118.9(2) . . ?
 C12 C7 C8 113.4(3) . . ?
 C12 C7 B1 127.7(3) . . ?
 F6 C8 C7 120.2(3) . . ?
 F6 C8 C9 115.9(3) . . ?
 C9 C8 C7 124.0(3) . . ?
 F7 C9 C8 120.6(3) . . ?
 F7 C9 C10 119.7(3) . . ?
 C10 C9 C8 119.7(3) . . ?
 F8 C10 C9 120.6(3) . . ?
 F8 C10 C11 120.4(3) . . ?
 C9 C10 C11 118.9(3) . . ?
 F9 C11 C10 119.6(3) . . ?
 F9 C11 C12 120.9(3) . . ?
 C12 C11 C10 119.5(3) . . ?
 F10 C12 C7 120.6(3) . . ?
 F10 C12 C11 114.9(3) . . ?
 C11 C12 C7 124.4(3) . . ?
 C14 C13 C18 113.5(3) . . ?
 C14 C13 B1 119.5(3) . . ?
 C18 C13 B1 126.6(3) . . ?
 F11 C14 C13 119.2(3) . . ?
 F11 C14 C15 115.8(3) . . ?
 C15 C14 C13 125.0(3) . . ?
 F12 C15 C14 121.2(3) . . ?
 F12 C15 C16 120.1(3) . . ?
 C16 C15 C14 118.7(3) . . ?
 F13 C16 C15 120.3(3) . . ?
 F13 C16 C17 120.6(3) . . ?
 C17 C16 C15 119.1(3) . . ?
 F14 C17 C16 120.1(3) . . ?
 F14 C17 C18 119.4(3) . . ?
 C16 C17 C18 120.4(3) . . ?
 F15 C18 C13 121.6(3) . . ?
 F15 C18 C17 115.2(3) . . ?
 C17 C18 C13 123.3(3) . . ?
 C26 C27 H27 120.4 . . ?
 C28 C27 H27 120.4 . . ?
 C28 C27 C26 119.3(3) . . ?
 N1 C19 N2 120.1(3) . . ?
 N1 C19 C20 116.8(2) . . ?
 N2 C19 C20 123.1(3) . . ?
 C25 C20 C19 121.0(3) . . ?
 C25 C20 C21 119.9(3) . . ?
 C21 C20 C19 119.1(3) . . ?
 C20 C25 H25 119.8 . . ?
 C24 C25 C20 120.3(3) . . ?
 C24 C25 H25 119.8 . . ?
 C25 C24 H24 120.6 . . ?
 C25 C24 C23 118.8(4) . . ?
 C23 C24 H24 120.6 . . ?
 C24 C23 Br1 119.5(3) . . ?
 C22 C23 Br1 118.7(3) . . ?
 C22 C23 C24 121.9(3) . . ?
 C23 C22 H22 120.4 . . ?
 C23 C22 C21 119.3(3) . . ?
 C21 C22 H22 120.4 . . ?
 C20 C21 H21 120.2 . . ?
 C22 C21 C20 119.7(4) . . ?
 C22 C21 H21 120.2 . . ?
 C38 C33 P1 121.2(3) . . ?
 C38 C33 C34 120.0(3) . . ?
 C34 C33 P1 118.7(2) . . ?
 C33 C38 H38 120.1 . . ?
 C33 C38 C37 119.7(3) . . ?
 C37 C38 H38 120.1 . . ?
 C38 C37 H37 120.1 . . ?
 C36 C37 C38 119.8(3) . . ?
 C36 C37 H37 120.1 . . ?
 C37 C36 H36 119.9 . . ?
 C37 C36 C35 120.2(3) . . ?
 C35 C36 H36 119.9 . . ?
 C36 C35 H35 119.9 . . ?
 C34 C35 C36 120.2(3) . . ?
 C34 C35 H35 119.9 . . ?
 C33 C34 H34 120.1 . . ?
 C35 C34 C33 119.9(3) . . ?
 C35 C34 H34 120.1 . . ?
 C27 C26 P1 119.8(3) . . ?
 C27 C26 C32 120.1(3) . . ?
 C32 C26 P1 120.0(3) . . ?
 C26 C32 H32 120.3 . . ?
 C30 C32 C26 119.4(4) . . ?
 C30 C32 H32 120.3 . . ?
 C32 C30 H30 119.8 . . ?
 C29 C30 C32 120.4(4) . . ?
 C29 C30 H30 119.8 . . ?
 C30 C29 H29 119.9 . . ?
 C28 C29 C30 120.3(4) . . ?
 C28 C29 H29 119.9 . . ?
 C27 C28 H28 119.7 . . ?
 C29 C28 C27 120.5(4) . . ?
 C29 C28 H28 119.7 . . ?
 N1 B1 C1 106.4(2) . . ?
 N1 B1 C7 106.3(3) . . ?
 N1 B1 C13 111.7(2) . . ?
 C7 B1 C1 112.4(2) . . ?
 C7 B1 C13 115.4(2) . . ?
 C13 B1 C1 104.4(2) . . ?
 Cl2 C39 Cl3 114.8(6) . . ?
 Cl2 C39 H39A 108.6 . . ?
 Cl2 C39 H39B 108.6 . . ?
 Cl3 C39 H39A 108.6 . . ?
 Cl3 C39 H39B 108.6 . . ?
 H39A C39 H39B 107.5 . . ?
 H40A C40 H40B 109.5 . . ?
 H40A C40 H40C 109.5 . . ?
 H40B C40 H40C 109.5 . . ?
 C41 C40 H40A 109.5 . . ?
 C41 C40 H40B 109.5 . . ?
 C41 C40 H40C 109.5 . . ?
 C40 C41 H41A 113.9 . . ?
 C40 C41 H41B 113.9 . . ?
 H41A C41 H41B 111.1 . . ?
 C42 C41 C40 88.4(18) . . ?
 C42 C41 H41A 113.9 . . ?
 C42 C41 H41B 113.9 . . ?
 C41 C42 H42A 107.2 . . ?
 C41 C42 H42B 107.2 . . ?
 C42 C42 C41 120(2) 2_655 . ?
 C42 C42 H42A 107.2 2_655 . ?
 C42 C42 H42B 107.2 2_655 . ?
 H42A C42 H42B 106.9 . . ?

loop_
  _geom_torsion_atom_site_label_1
  _geom_torsion_atom_site_label_2
  _geom_torsion_atom_site_label_3
  _geom_torsion_atom_site_label_4
  _geom_torsion
  _geom_torsion_site_symmetry_1
  _geom_torsion_site_symmetry_2
  _geom_torsion_site_symmetry_3
  _geom_torsion_site_symmetry_4
  _geom_torsion_publ_flag
 Br1 C23 C22 C21 176.9(3) . . . . ?
 Cl1 P1 N2 C19 -31.7(4) . . . . ?
 Cl1 P1 C33 C38 37.3(3) . . . . ?
 Cl1 P1 C33 C34 -146.5(2) . . . . ?
 Cl1 P1 C26 C27 -116.6(3) . . . . ?
 Cl1 P1 C26 C32 63.8(3) . . . . ?
 P1 N2 C19 N1 -147.0(3) . . . . ?
 P1 N2 C19 C20 34.8(5) . . . . ?
 P1 C33 C38 C37 175.4(3) . . . . ?
 P1 C33 C34 C35 -176.0(3) . . . . ?
 P1 C26 C32 C30 179.1(3) . . . . ?
 F1 C2 C3 F2 -0.9(5) . . . . ?
 F1 C2 C3 C4 180.0(3) . . . . ?
 F2 C3 C4 F3 -0.6(5) . . . . ?
 F2 C3 C4 C5 -178.8(3) . . . . ?
 F3 C4 C5 F4 0.4(6) . . . . ?
 F3 C4 C5 C6 -179.0(3) . . . . ?
 F4 C5 C6 F5 2.6(5) . . . . ?
 F4 C5 C6 C1 -177.3(3) . . . . ?
 F6 C8 C9 F7 1.2(5) . . . . ?
 F6 C8 C9 C10 -179.3(3) . . . . ?
 F7 C9 C10 F8 -0.7(5) . . . . ?
 F7 C9 C10 C11 178.1(3) . . . . ?
 F8 C10 C11 F9 1.5(6) . . . . ?
 F8 C10 C11 C12 178.9(3) . . . . ?
 F9 C11 C12 F10 1.9(5) . . . . ?
 F9 C11 C12 C7 179.7(3) . . . . ?
 F11 C14 C15 F12 0.1(4) . . . . ?
 F11 C14 C15 C16 -179.4(3) . . . . ?
 F12 C15 C16 F13 0.5(5) . . . . ?
 F12 C15 C16 C17 -178.0(3) . . . . ?
 F13 C16 C17 F14 -3.7(5) . . . . ?
 F13 C16 C17 C18 179.8(3) . . . . ?
 F14 C17 C18 F15 2.3(4) . . . . ?
 F14 C17 C18 C13 -176.7(3) . . . . ?
 N1 C19 C20 C25 -123.6(3) . . . . ?
 N1 C19 C20 C21 54.8(4) . . . . ?
 N2 P1 C33 C38 -89.7(3) . . . . ?
 N2 P1 C33 C34 86.5(3) . . . . ?
 N2 P1 C26 C27 9.6(3) . . . . ?
 N2 P1 C26 C32 -170.0(3) . . . . ?
 N2 C19 C20 C25 54.6(4) . . . . ?
 N2 C19 C20 C21 -127.0(3) . . . . ?
 C1 C2 C3 F2 177.9(3) . . . . ?
 C1 C2 C3 C4 -1.2(5) . . . . ?
 C2 C1 C6 F5 177.3(3) . . . . ?
 C2 C1 C6 C5 -2.8(5) . . . . ?
 C2 C1 B1 N1 135.0(3) . . . . ?
 C2 C1 B1 C7 19.1(4) . . . . ?
 C2 C1 B1 C13 -106.7(3) . . . . ?
 C2 C3 C4 F3 178.6(3) . . . . ?
 C2 C3 C4 C5 0.3(5) . . . . ?
 C3 C4 C5 F4 178.7(3) . . . . ?
 C3 C4 C5 C6 -0.8(6) . . . . ?
 C4 C5 C6 F5 -178.0(3) . . . . ?
 C4 C5 C6 C1 2.2(6) . . . . ?
 C6 C1 C2 F1 -178.9(3) . . . . ?
 C6 C1 C2 C3 2.3(5) . . . . ?
 C6 C1 B1 N1 -47.4(4) . . . . ?
 C6 C1 B1 C7 -163.3(3) . . . . ?
 C6 C1 B1 C13 70.9(4) . . . . ?
 C7 C8 C9 F7 -179.2(3) . . . . ?
 C7 C8 C9 C10 0.3(5) . . . . ?
 C8 C7 C12 F10 174.5(3) . . . . ?
 C8 C7 C12 C11 -3.2(5) . . . . ?
 C8 C7 B1 N1 -59.7(3) . . . . ?
 C8 C7 B1 C1 56.3(4) . . . . ?
 C8 C7 B1 C13 175.8(3) . . . . ?
 C8 C9 C10 F8 179.9(3) . . . . ?
 C8 C9 C10 C11 -1.4(6) . . . . ?
 C9 C10 C11 F9 -177.3(3) . . . . ?
 C9 C10 C11 C12 0.2(6) . . . . ?
 C10 C11 C12 F10 -175.5(3) . . . . ?
 C10 C11 C12 C7 2.3(6) . . . . ?
 C12 C7 C8 F6 -178.5(3) . . . . ?
 C12 C7 C8 C9 1.9(5) . . . . ?
 C12 C7 B1 N1 118.1(3) . . . . ?
 C12 C7 B1 C1 -125.8(3) . . . . ?
 C12 C7 B1 C13 -6.3(5) . . . . ?
 C13 C14 C15 F12 -180.0(3) . . . . ?
 C13 C14 C15 C16 0.5(5) . . . . ?
 C14 C13 C18 F15 -176.9(3) . . . . ?
 C14 C13 C18 C17 2.0(5) . . . . ?
 C14 C13 B1 N1 179.8(3) . . . . ?
 C14 C13 B1 C1 65.2(3) . . . . ?
 C14 C13 B1 C7 -58.7(4) . . . . ?
 C14 C15 C16 F13 180.0(3) . . . . ?
 C14 C15 C16 C17 1.5(5) . . . . ?
 C15 C16 C17 F14 174.8(3) . . . . ?
 C15 C16 C17 C18 -1.7(5) . . . . ?
 C16 C17 C18 F15 178.8(3) . . . . ?
 C16 C17 C18 C13 -0.2(5) . . . . ?
 C18 C13 C14 F11 177.7(3) . . . . ?
 C18 C13 C14 C15 -2.2(5) . . . . ?
 C18 C13 B1 N1 7.6(4) . . . . ?
 C18 C13 B1 C1 -107.0(3) . . . . ?
 C18 C13 B1 C7 129.1(3) . . . . ?
 C27 C26 C32 C30 -0.5(6) . . . . ?
 C19 N1 B1 C1 -176.9(3) . . . . ?
 C19 N1 B1 C7 -56.9(4) . . . . ?
 C19 N1 B1 C13 69.8(4) . . . . ?
 C19 C20 C25 C24 174.8(3) . . . . ?
 C19 C20 C21 C22 -176.8(3) . . . . ?
 C20 C25 C24 C23 2.2(5) . . . . ?
 C25 C20 C21 C22 1.6(5) . . . . ?
 C25 C24 C23 Br1 -178.8(3) . . . . ?
 C25 C24 C23 C22 1.2(5) . . . . ?
 C24 C23 C22 C21 -3.1(5) . . . . ?
 C23 C22 C21 C20 1.7(5) . . . . ?
 C21 C20 C25 C24 -3.6(5) . . . . ?
 C33 P1 N2 C19 87.5(4) . . . . ?
 C33 P1 C26 C27 133.0(3) . . . . ?
 C33 P1 C26 C32 -46.6(4) . . . . ?
 C33 C38 C37 C36 1.0(6) . . . . ?
 C38 C33 C34 C35 0.2(5) . . . . ?
 C38 C37 C36 C35 -0.8(6) . . . . ?
 C37 C36 C35 C34 0.3(6) . . . . ?
 C36 C35 C34 C33 0.0(6) . . . . ?
 C34 C33 C38 C37 -0.7(5) . . . . ?
 C26 P1 N2 C19 -150.6(4) . . . . ?
 C26 P1 C33 C38 148.8(3) . . . . ?
 C26 P1 C33 C34 -35.1(3) . . . . ?
 C26 C27 C28 C29 -0.4(7) . . . . ?
 C26 C32 C30 C29 -0.5(7) . . . . ?
 C32 C30 C29 C28 1.1(7) . . . . ?
 C30 C29 C28 C27 -0.6(7) . . . . ?
 C28 C27 C26 P1 -178.6(3) . . . . ?
 C28 C27 C26 C32 1.0(6) . . . . ?
 B1 N1 C19 N2 7.6(5) . . . . ?
 B1 N1 C19 C20 -174.1(3) . . . . ?
 B1 C1 C2 F1 -1.1(5) . . . . ?
 B1 C1 C2 C3 -179.9(3) . . . . ?
 B1 C1 C6 F5 -0.6(5) . . . . ?
 B1 C1 C6 C5 179.3(3) . . . . ?
 B1 C7 C8 F6 -0.4(4) . . . . ?
 B1 C7 C8 C9 -179.9(3) . . . . ?
 B1 C7 C12 F10 -3.5(5) . . . . ?
 B1 C7 C12 C11 178.8(3) . . . . ?
 B1 C13 C14 F11 4.6(4) . . . . ?
 B1 C13 C14 C15 -175.3(3) . . . . ?
 B1 C13 C18 F15 -4.3(5) . . . . ?
 B1 C13 C18 C17 174.6(3) . . . . ?
 C40 C41 C42 C42 69(4) . . . 2_655 ?

_shelx_res_file
;
TITL 11_a.res in P-1
    11.res
    created by SHELXL-2018/3 at 13:25:55 on 20-Jun-2022
REM Old TITL 11_a.res in P-1
REM SHELXT solution in P-1: R1 0.225, Rweak 0.020, Alpha 0.051
REM <I/s> 0.000 for 0 systematic absences, Orientation as input
REM Formula found by SHELXT: C41 B Br Cl2 F16 N2 P
CELL 1.54178 11.5635 14.4995 15.0804 100.632 109.573 109.686
ZERR 2 0.0007 0.0008 0.0009 0.002 0.002 0.002
LATT 1
SFAC C H B Br Cl F N P
UNIT 79 41 2 2 6 30 4 2

L.S. 4
PLAN  18
TEMP -121.15
CONF
BOND
list 4
MORE -1
BOND $H
fmap 2
acta
OMIT -1 1 1
OMIT 2 0 0
OMIT 1 -3 3
OMIT 0 -4 3
OMIT -1 1 0
OMIT -1 3 0
OMIT 0 -1 4
OMIT 3 -2 1
OMIT -2 -3 3
OMIT 0 -4 2
OMIT -2 1 3
OMIT -2 3 1
OMIT 1 -4 2
OMIT 1 1 4
OMIT 3 -4 1
OMIT -1 -1 1
OMIT 3 -1 4
OMIT 1 0 0
OMIT -1 -1 3
OMIT 3 -1 1
OMIT 1 -1 4
OMIT 1 -2 2
OMIT -3 0 4
OMIT -1 0 1
OMIT -4 5 3
OMIT 0 1 1
OMIT 0 -3 2
OMIT -2 2 0
OMIT -1 -1 2
OMIT -1 0 2
OMIT 0 0 2
OMIT -3 -3 1
OMIT 1 -3 1
OMIT -2 0 1
OMIT 3 -6 4
OMIT 0 -1 2
OMIT 1 -4 4
OMIT 0 4 0
REM <olex2.extras>
REM <HklSrc "%.\\11.hkl">
REM </olex2.extras>

WGHT    0.133100    1.491200
FVAR       0.38283
BR1   4   -0.107757    0.112743    0.352610    11.00000    0.09035    0.03095 =
         0.10341    0.03562    0.07636    0.02765
CL1   5   -0.018383    0.576326    0.423661    11.00000    0.04078    0.03354 =
         0.04691    0.01325    0.03000    0.01107
P1    8    0.112514    0.663961    0.378040    11.00000    0.02929    0.02240 =
         0.03220    0.00875    0.01783    0.01193
F1    6    0.494065    0.651355    0.106861    11.00000    0.04134    0.05338 =
         0.03889    0.02811    0.02639    0.02719
F2    6    0.643573    0.571363    0.053763    11.00000    0.03518    0.07102 =
         0.03541    0.00935    0.02362    0.01945
F3    6    0.736972    0.451249    0.148210    11.00000    0.04768    0.06814 =
         0.07827    0.01460    0.03612    0.03933
F4    6    0.672814    0.412499    0.300420    11.00000    0.04426    0.05095 =
         0.08870    0.03751    0.02693    0.03393
F5    6    0.526479    0.495221    0.359097    11.00000    0.04084    0.04880 =
         0.04626    0.03128    0.02318    0.02473
F6    6    0.216907    0.491107    0.069715    11.00000    0.03477    0.02736 =
         0.03363    0.00649    0.01439    0.01557
F7    6    0.064444    0.539416   -0.073377    11.00000    0.03401    0.04079 =
         0.02713    0.00607    0.00999    0.01498
F8    6    0.077043    0.734548   -0.037440    11.00000    0.05871    0.05260 =
         0.03967    0.02166    0.01068    0.03258
F9    6    0.237886    0.877743    0.149419    11.00000    0.06410    0.03240 =
         0.05171    0.01624    0.01327    0.02889
F10   6    0.381202    0.829658    0.295090    11.00000    0.04532    0.02630 =
         0.03328    0.00441    0.00925    0.01886
F11   6    0.615101    0.813999    0.300504    11.00000    0.03995    0.03482 =
         0.03609    0.01757    0.02085    0.01101
F12   6    0.809162    0.961835    0.471356    11.00000    0.03801    0.03023 =
         0.05323    0.01312    0.01721    0.00439
F13   6    0.816941    0.944286    0.650525    11.00000    0.04050    0.04951 =
         0.03717   -0.00177    0.00577    0.00720
F14   6    0.632359    0.768455    0.651946    11.00000    0.04572    0.06551 =
         0.02801    0.01590    0.01467    0.01895
F15   6    0.436937    0.623560    0.485303    11.00000    0.03958    0.04114 =
         0.03126    0.01790    0.01934    0.01192
N1    7    0.296622    0.528093    0.283226    11.00000    0.03312    0.02298 =
         0.03161    0.01249    0.01976    0.01588
AFIX  43
H1    2    0.304905    0.469442    0.271487    11.00000   -1.20000
AFIX   0
N2    7    0.166828    0.606654    0.315472    11.00000    0.03324    0.02376 =
         0.03135    0.01266    0.02031    0.01320
C1    1    0.497198    0.575307    0.234236    11.00000    0.02406    0.02670 =
         0.02941    0.00941    0.01284    0.01180
C2    1    0.535822    0.592899    0.158894    11.00000    0.02738    0.03478 =
         0.02970    0.01168    0.01349    0.01483
C3    1    0.614805    0.552836    0.129525    11.00000    0.02624    0.04289 =
         0.03090    0.00553    0.01518    0.01226
C4    1    0.662303    0.492992    0.176855    11.00000    0.02896    0.04505 =
         0.04788    0.00256    0.01744    0.01914
C5    1    0.629534    0.472984    0.253782    11.00000    0.02724    0.03409 =
         0.05276    0.01676    0.01389    0.01753
C6    1    0.550986    0.515251    0.281185    11.00000    0.03013    0.03033 =
         0.03820    0.01482    0.01726    0.01322
C7    1    0.314124    0.659336    0.189784    11.00000    0.02462    0.02561 =
         0.02744    0.01202    0.01717    0.01167
C8    1    0.227230    0.589016    0.093878    11.00000    0.02818    0.02344 =
         0.03162    0.01033    0.01810    0.01161
C9    1    0.148057    0.612527    0.018052    11.00000    0.02778    0.03440 =
         0.02579    0.00857    0.01318    0.01288
C10   1    0.153353    0.710023    0.035679    11.00000    0.03914    0.03672 =
         0.03232    0.01829    0.01380    0.01972
C11   1    0.235918    0.782573    0.129889    11.00000    0.04316    0.02773 =
         0.03950    0.01635    0.01834    0.01964
C12   1    0.311083    0.755503    0.203697    11.00000    0.03259    0.02492 =
         0.02962    0.00914    0.01434    0.01153
C13   1    0.511068    0.712400    0.382064    11.00000    0.02846    0.02914 =
         0.02883    0.01198    0.01648    0.01531
C14   1    0.612567    0.800711    0.386565    11.00000    0.03307    0.03071 =
         0.03403    0.01507    0.01795    0.01618
C15   1    0.714756    0.878831    0.473690    11.00000    0.02914    0.02744 =
         0.04437    0.01080    0.01585    0.01147
C16   1    0.718726    0.869581    0.564089    11.00000    0.03062    0.03533 =
         0.03393    0.00499    0.00990    0.01392
C17   1    0.624031    0.782889    0.564675    11.00000    0.03471    0.04511 =
         0.02869    0.01317    0.01554    0.02003
C18   1    0.522945    0.706320    0.475523    11.00000    0.03160    0.03234 =
         0.03088    0.01465    0.01655    0.01618
C27   1   -0.008356    0.697722    0.203976    11.00000    0.03386    0.03634 =
         0.03906    0.01290    0.01426    0.01627
AFIX  43
H27   2    0.017698    0.649844    0.173299    11.00000   -1.20000
AFIX   0
C19   1    0.196945    0.526062    0.307511    11.00000    0.02898    0.02303 =
         0.02400    0.00865    0.01345    0.01240
C20   1    0.120100    0.429208    0.321993    11.00000    0.03323    0.02299 =
         0.03330    0.01118    0.02208    0.01371
C25   1   -0.020127    0.374450    0.267552    11.00000    0.03644    0.03048 =
         0.02957    0.01043    0.01587    0.00922
AFIX  43
H25   2   -0.069018    0.401934    0.224424    11.00000   -1.20000
AFIX   0
C24   1   -0.088961    0.279952    0.275884    11.00000    0.04068    0.02884 =
         0.04086    0.00738    0.02251    0.00136
AFIX  43
H24   2   -0.184287    0.241161    0.237081    11.00000   -1.20000
AFIX   0
C23   1   -0.016106    0.243047    0.341926    11.00000    0.06176    0.02560 =
         0.06194    0.02144    0.04932    0.02244
C22   1    0.121696    0.298467    0.400458    11.00000    0.05179    0.04901 =
         0.07730    0.04391    0.04767    0.03599
AFIX  43
H22   2    0.168608    0.273280    0.447520    11.00000   -1.20000
AFIX   0
C21   1    0.191394    0.391713    0.389891    11.00000    0.03671    0.03607 =
         0.05875    0.02913    0.03029    0.02319
AFIX  43
H21   2    0.286853    0.429815    0.428497    11.00000   -1.20000
AFIX   0
C33   1    0.246422    0.761626    0.492086    11.00000    0.03263    0.02644 =
         0.03360    0.00825    0.01960    0.01462
C38   1    0.289326    0.738286    0.579295    11.00000    0.04593    0.03224 =
         0.03762    0.01406    0.02064    0.01549
AFIX  43
H38   2    0.243182    0.670840    0.580466    11.00000   -1.20000
AFIX   0
C37   1    0.400318    0.814207    0.665040    11.00000    0.05529    0.04169 =
         0.03310    0.01213    0.01474    0.01726
AFIX  43
H37   2    0.430990    0.798329    0.724563    11.00000   -1.20000
AFIX   0
C36   1    0.465882    0.912981    0.663273    11.00000    0.04630    0.03941 =
         0.03542    0.00260    0.01407    0.01247
AFIX  43
H36   2    0.540805    0.965026    0.721948    11.00000   -1.20000
AFIX   0
C35   1    0.422461    0.936091    0.576113    11.00000    0.04214    0.02618 =
         0.04462    0.00707    0.02123    0.00841
AFIX  43
H35   2    0.468074    1.003792    0.575246    11.00000   -1.20000
AFIX   0
C34   1    0.313456    0.861221    0.490837    11.00000    0.03879    0.03056 =
         0.03739    0.01327    0.02191    0.01614
AFIX  43
H34   2    0.283920    0.877281    0.431290    11.00000   -1.20000
AFIX   0
C26   1    0.021727    0.721406    0.305297    11.00000    0.02672    0.02488 =
         0.04220    0.01110    0.01453    0.01035
C32   1   -0.018529    0.790508    0.349645    11.00000    0.04065    0.03857 =
         0.05266    0.01128    0.02089    0.02264
AFIX  43
H32   2    0.001192    0.806328    0.418553    11.00000   -1.20000
AFIX   0
C30   1   -0.087549    0.835898    0.292317    11.00000    0.04358    0.03963 =
         0.08889    0.02019    0.02927    0.02889
AFIX  43
H30   2   -0.115900    0.882632    0.321956    11.00000   -1.20000
AFIX   0
C29   1   -0.115302    0.813632    0.192543    11.00000    0.04372    0.05037 =
         0.07725    0.03181    0.01651    0.02695
AFIX  43
H29   2   -0.161321    0.845975    0.153993    11.00000   -1.20000
AFIX   0
C28   1   -0.076645    0.744746    0.148504    11.00000    0.04192    0.05855 =
         0.05507    0.02621    0.01310    0.02478
AFIX  43
H28   2   -0.096948    0.729316    0.079520    11.00000   -1.20000
AFIX   0
B1    3    0.402397    0.621154    0.272477    11.00000    0.02959    0.02321 =
         0.02781    0.01191    0.01753    0.01411

CL2   5    0.822575    0.939541    0.893535    11.00000    0.18036    0.08398 =
         0.14770    0.00259   -0.02397    0.07782
CL3   5    0.746505    0.720923    0.867791    11.00000    0.12683    0.07625 =
         0.07343    0.02115    0.01726    0.04434
C39   1    0.863584    0.837302    0.873859    11.00000    0.12196    0.09273 =
         0.08428    0.02002   -0.01716    0.05188
AFIX  23
H39A  2    0.952907    0.855556    0.928432    11.00000   -1.20000
H39B  2    0.873630    0.826881    0.810571    11.00000   -1.20000
AFIX   0

C40   1    0.542885    0.199199    0.042821    10.50000    0.25311    0.06731 =
         0.06474    0.02696    0.06882   -0.00492
AFIX 137
H40A  2    0.585848    0.264069    0.031598    10.50000   -1.50000
H40B  2    0.613229    0.180712    0.081496    10.50000   -1.50000
H40C  2    0.489987    0.208525    0.079823    10.50000   -1.50000
AFIX   0
C41   1    0.427333    0.092638   -0.080471    10.50000    0.21562    0.11713 =
         0.41072    0.17681    0.22732    0.13264
AFIX  23
H41A  2    0.330226    0.063728   -0.093471    10.50000   -1.20000
H41B  2    0.439503    0.110683   -0.137946    10.50000   -1.20000
AFIX   0
C42   1    0.508105    0.019130   -0.038495    10.50000    0.17264    0.17752 =
         0.19096    0.03033    0.13113    0.07223
AFIX  23
H42A  2    0.479128   -0.041617   -0.096851    10.50000   -1.20000
H42B  2    0.606693    0.060995   -0.015610    10.50000   -1.20000
AFIX   0
HKLF 4


REM  11_a.res in P-1
REM wR2 = 0.1961, GooF = S = 1.078, Restrained GooF = 1.078 for all data
REM R1 = 0.0563 for 6471 Fo > 4sig(Fo) and 0.0854 for all 7774 data
REM 578 parameters refined using 0 restraints

END

WGHT      0.1331      1.4918

REM Highest difference peak  0.903,  deepest hole -1.320,  1-sigma level  0.128
Q1    1   0.5434  0.1537 -0.0053  11.00000  0.05    0.90
Q2    1   0.4803  0.1983  0.0410  11.00000  0.05    0.89
Q3    1   0.4229  0.1145 -0.0429  11.00000  0.05    0.88
Q4    1  -0.0555  0.1026  0.3483  11.00000  0.05    0.85
Q5    1   0.9740  0.9423  0.9892  11.00000  0.05    0.83
Q6    1   0.4033  0.0727 -0.1361  11.00000  0.05    0.81
Q7    1  -0.1764  0.0803  0.2910  11.00000  0.05    0.79
Q8    1   0.2985  0.0163 -0.0702  11.00000  0.05    0.67
Q9    1   0.3998  0.1818  0.0450  11.00000  0.05    0.60
Q10   1   0.7647  0.8031  0.8907  11.00000  0.05    0.58
Q11   1   0.0763  0.6319  0.4011  11.00000  0.05    0.57
Q12   1   0.3411  0.0397 -0.1263  11.00000  0.05    0.57
Q13   1   0.8215  0.9376  0.9720  11.00000  0.05    0.57
Q14   1   0.5810  0.2243  0.0536  11.00000  0.05    0.51
Q15   1   0.1592  0.6287  0.3623  11.00000  0.05    0.45
Q16   1   0.5626  0.0630  0.0283  11.00000  0.05    0.44
Q17   1   0.0568  0.2527  0.3515  11.00000  0.05    0.41
Q18   1   0.8164  0.8625  0.8714  11.00000  0.05    0.41
;
_shelx_res_checksum                33871
_shelx_hkl_file
;
  -1   0   0   16.00    1.10
  -1   0   0   13.80    1.90
  -1   0   0   15.70    1.20
  -1   0   0   13.90    1.20
  -1   0   0   14.90    1.10
  -1   0   0   17.10    2.30
  -1   0   0   16.90    1.00
   1   0   0   15.60    1.00
   1   0   0   15.60    2.20
   1   0   0   13.50    1.10
   1   0   0   15.50    1.00
  -2   0   0  186.68   10.20
  -2   0   0  189.08   10.30
  -2   0   0  192.98   10.50
  -2   0   0  168.88   10.10
  -2   0   0  180.28   10.10
  -2   0   0  188.48   12.70
   2   0   0  172.78   10.30
   2   0   0  174.38   10.00
   2   0   0  192.28   10.40
   2   0   0  182.18   10.10
   2   0   0  177.58   12.60
  -3   0   0  139.09    8.40
  -3   0   0  134.69    8.70
  -3   0   0  148.09    8.30
  -3   0   0  172.88   12.60
  -3   0   0  136.49    8.80
   3   0   0  137.89    8.20
   3   0   0  153.68    8.30
   3   0   0  167.68   12.40
   3   0   0  132.59    8.40
   3   0   0  136.29    8.60
  -4   0   0   57.19    4.00
  -4   0   0   67.59   10.80
  -4   0   0   60.89    4.60
  -4   0   0   55.59    4.10
   4   0   0   58.39    4.30
   4   0   0   53.89    3.70
   4   0   0   51.29    3.40
   4   0   0   56.89    4.40
   4   0   0   50.39    9.00
   4   0   0   64.69    4.10
  -5   0   0   48.20    4.40
  -5   0   0   53.09   11.40
  -5   0   0   49.99    4.00
  -5   0   0   49.30    4.10
   5   0   0   56.19    4.10
   5   0   0   48.00    3.50
   5   0   0   49.90    4.50
   5   0   0   49.00    3.80
   5   0   0   73.49   12.70
   5   0   0   49.50    4.00
  -6   0   0    6.70    2.10
  -6   0   0   -1.30   14.90
   6   0   0   29.10   16.30
   6   0   0    5.90    1.50
   6   0   0    7.40    1.90
   6   0   0    6.70    1.50
  -7   0   0   20.60   74.39
  -7   0   0   22.20    2.50
  -7   0   0   14.90    1.80
  -7   0   0   17.90    1.80
  -7   0   0   21.00    3.30
  -7   0   0  -22.20   40.70
   7   0   0   17.40    3.60
   7   0   0   22.70    3.50
   7   0   0   19.50    2.00
   7   0   0   19.30    2.10
  -8   0   0  173.68   10.20
  -8   0   0   19.10   87.89
  -8   0   0  154.58    9.90
   8   0   0  192.58   11.00
   8   0   0  179.88   13.70
   8   0   0  193.98   10.70
  -9   0   0   15.40    3.80
  -9   0   0    3.40   68.29
  -9   0   0  -14.30   47.30
   9   0   0   11.00    3.10
   9   0   0    6.30    3.50
   9   0   0   12.30    1.90
   9   0   0   11.20    1.80
 -10   0   0   97.99    8.70
 -10   0   0   -9.10   66.79
  10   0   0  103.29    7.10
  10   0   0   88.69    6.70
 -11   0   0   21.20   63.99
  11   0   0    9.00    1.50
  11   0   0   10.70    1.80
  11   0   0   10.80    1.50
 -12   0   0    3.10   23.40
  12  -1   0    3.90    0.70
  12  -1   0    3.50    0.90
 -12   1   0    0.40   41.10
  11  -1   0   22.40    2.30
  11  -1   0   19.90    2.70
  11  -1   0   21.80    2.40
 -11   1   0   18.50    4.10
 -11   1   0   -1.60   67.69
  10  -1   0   21.10    6.10
 -10   1   0  -51.69   43.80
   9  -1   0    6.10    3.20
   9  -1   0    3.20    1.00
   9  -1   0    5.00    1.60
   9  -1   0    5.00    2.70
   9  -1   0    4.80    1.40
  -9   1   0   -4.20   56.29
  -9   1   0    3.10    3.10
  -9   1   0    1.70    0.80
  -9   1   0    4.70   68.99
   8  -1   0   -2.10    1.40
   8  -1   0    0.20    1.80
   8  -1   0   -2.60    3.90
   8  -1   0    2.40    1.10
  -8   1   0   10.00   50.89
  -8   1   0    1.70    0.90
  -8   1   0    1.20    0.60
  -8   1   0   13.00   63.69
  -8   1   0    1.00    1.60
   7  -1   0   55.49    4.80
   7  -1   0   53.89    4.00
   7  -1   0   43.50    8.40
   7  -1   0   53.09    5.90
   7  -1   0   50.79    5.60
   7  -1   0   59.19   33.40
   7  -1   0   65.49    4.30
  -7   1   0   51.79    3.60
  -7   1   0   25.30   57.59
  -7   1   0   48.50    3.70
  -7   1   0   50.59   26.60
  -7   1   0   63.29    4.60
  -7   1   0   66.09    5.90
  -7   1   0   10.20   72.19
   6  -1   0    3.70    2.90
   5  -1   0   18.90    2.10
   5  -1   0   18.50    2.00
   5  -1   0   17.80    4.30
   5  -1   0   14.00    1.40
   5  -1   0    5.60    7.80
   5  -1   0   17.70    2.60
  -5   1   0   15.00    2.30
  -5   1   0   10.00    8.00
  -5   1   0   16.20    2.20
   4  -1   0 1209.28   69.89
   4  -1   0 1220.48   68.89
   4  -1   0 1330.97   69.89
   4  -1   0 1248.18   69.39
   4  -1   0 1338.07   74.89
   4  -1   0 1352.46   69.49
  -4   1   0 1141.29   69.99
  -4   1   0 1467.25   74.29
  -4   1   0 1266.67   69.49
  -4   1   0 1336.17   74.69
  -4   1   0 1274.97   69.89
   3  -1   0  642.54   34.80
   3  -1   0  704.13   35.30
   3  -1   0  745.63   39.40
   3  -1   0  649.04   35.40
   3  -1   0  594.54   35.20
  -3   1   0  703.43   39.10
  -3   1   0  653.13   35.30
  -3   1   0  565.84   35.70
  -3   1   0  633.54   35.50
  -3   1   0  655.13   35.30
   2  -1   0  946.81   51.29
   2  -1   0  958.40   53.69
   2  -1   0  947.81   50.89
  -2   1   0  964.40   53.59
   1  -1   0  126.39    6.50
   1  -1   0  117.99    6.60
   1  -1   0  122.19    8.10
   1  -1   0  110.79    7.10
   1  -1   0  104.79    6.70
  -1   1   0  117.69    6.40
  -1   1   0  118.19    6.50
  -1   1   0  119.09    7.20
  -1   1   0  129.69    6.50
  -1   1   0  118.99    6.60
   0  -1   0 1379.76   74.79
   0   1   0 1356.96   74.69
  -1  -1   0  777.32   43.50
   1   1   0  745.43   40.80
   1   1   0  770.12   43.60
  -2  -1   0    4.20    0.80
  -2  -1   0    3.00    0.80
  -2  -1   0    4.80    0.90
  -2  -1   0    3.40    0.60
  -2  -1   0   -1.30    2.40
   2   1   0    4.20    0.40
   2   1   0    4.70    0.70
   2   1   0    6.60    3.10
   2   1   0    4.00    0.80
   2   1   0    5.00    1.00
   2   1   0    3.20    0.70
  -3  -1   0  125.29    7.50
  -3  -1   0  124.49    7.40
  -3  -1   0  129.09   12.20
  -3  -1   0  120.39    7.90
   3   1   0  127.69    7.50
   3   1   0  122.79    7.40
   3   1   0  123.69    7.90
   3   1   0  121.39    7.40
   3   1   0  124.69   12.20
  -4  -1   0  117.19   14.30
  -4  -1   0  125.69    8.20
  -4  -1   0  136.79    8.20
  -4  -1   0  144.89    8.90
   4   1   0  144.89    8.50
   4   1   0  124.39   15.60
   4   1   0  119.29    7.40
   4   1   0  132.49    8.20
   4   1   0  131.19    8.80
   4   1   0  121.59    7.90
  -5  -1   0   57.79    4.80
  -5  -1   0   59.39    4.90
  -5  -1   0   66.19    5.40
  -5  -1   0   47.80   14.30
   5   1   0   79.79   15.50
   5   1   0   64.49    5.00
   5   1   0   59.99    4.50
   5   1   0   64.79    4.90
   5   1   0   63.09    5.50
   5   1   0   62.29    4.20
  -6  -1   0  636.34   34.70
  -6  -1   0  592.54   49.00
  -6  -1   0  604.34   33.10
   6   1   0  574.34   32.30
   6   1   0  569.74   51.19
   6   1   0  592.64   32.50
   6   1   0  578.34   34.80
   6   1   0  631.24   33.90
   6   1   0  531.35   32.90
  -7  -1   0  -18.50   99.59
  -7  -1   0    0.20    0.60
  -7  -1   0    1.40    1.60
  -7  -1   0  -10.90   48.80
  -7  -1   0    1.10    0.90
   7   1   0    0.10    0.70
   7   1   0   -0.90    2.90
   7   1   0    1.40    1.70
   7   1   0   -0.80    5.30
  -8  -1   0   19.80   49.00
  -8  -1   0   37.60   77.89
  -8  -1   0   46.00    5.40
   8   1   0   35.50    3.60
   8   1   0   42.70    4.90
   8   1   0   39.70    3.60
  -9  -1   0  -28.70   51.29
  -9  -1   0  -51.79   68.19
 -10  -1   0  -11.70   54.69
  10   1   0   70.29    6.90
  10   1   0   90.89    5.80
 -11  -1   0    8.30   39.00
  11   1   0    1.00    1.10
  11   1   0    0.10    0.60
  11   1   0    0.60    0.70
  12  -2   0    2.50    1.00
  12  -2   0    1.80    0.80
 -12   2   0   -3.50   46.50
 -11   2   0   36.00   79.49
  10  -2   0   22.80    2.90
  10  -2   0   26.90    2.70
  10  -2   0   25.00    2.50
 -10   2   0   37.20    5.00
 -10   2   0   11.90   77.89
 -10   2   0   26.50    2.30
   9  -2   0   16.20    2.40
   9  -2   0   18.10    2.50
   9  -2   0   15.90    3.90
  -9   2   0   18.30    4.00
  -9   2   0  -16.10   69.39
  -9   2   0   11.80   71.39
  -9   2   0   17.30    1.90
   8  -2   0   52.69    3.90
   8  -2   0   46.00    5.60
   8  -2   0   41.00    6.10
   8  -2   0   48.30    4.80
   8  -2   0   50.99    3.70
  -8   2   0   49.10    3.30
  -8   2   0   55.49    5.70
  -8   2   0    2.60   47.10
  -8   2   0  -16.90   60.99
   7  -2   0   16.50    5.60
   7  -2   0   20.40   21.60
  -7   2   0    5.50    3.70
  -7   2   0  -45.20   98.29
  -7   2   0   -2.10   41.30
  -7   2   0   -5.30   22.10
   6  -2   0  159.58    9.90
   6  -2   0  152.88   10.70
   6  -2   0  156.78    9.40
   6  -2   0  183.98   21.70
   6  -2   0  158.08   10.50
   6  -2   0  145.79   14.90
   6  -2   0  181.48   10.60
  -6   2   0  161.48   21.20
  -6   2   0  158.98   10.20
  -6   2   0  158.28   11.00
   5  -2   0   13.50    2.00
   5  -2   0   11.80    2.20
   5  -2   0   12.40    2.00
   5  -2   0   12.30    1.20
   5  -2   0   11.50    1.60
   5  -2   0   20.80    8.00
   5  -2   0    7.00    2.90
  -5   2   0   11.50    7.30
  -5   2   0   11.30    1.90
  -5   2   0   11.10    2.20
  -5   2   0   10.00    1.80
   4  -2   0   79.19    7.30
   4  -2   0   90.69    5.50
   4  -2   0   87.69    5.40
   4  -2   0   78.79   10.80
   4  -2   0   76.79    5.70
  -4   2   0   81.09   10.60
  -4   2   0   90.09    5.60
  -4   2   0   84.89    6.60
  -4   2   0   79.39    6.00
   3  -2   0  952.30   48.50
   3  -2   0  933.31   52.69
   3  -2   0  819.62   50.19
   3  -2   0  843.82   48.70
   3  -2   0  933.81   48.60
  -3   2   0  961.00   52.49
  -3   2   0  916.31   49.00
  -3   2   0  889.31   48.20
  -3   2   0  895.81   48.60
  -3   2   0  941.51   48.60
  -3   2   0  919.71   52.59
  -3   2   0  787.52   49.00
   2  -2   0  143.39    8.80
   2  -2   0  152.08    8.80
   2  -2   0  140.79    9.70
   2  -2   0  161.58   11.70
   2  -2   0  159.08    8.60
  -2   2   0  146.69    9.90
  -2   2   0  157.38    8.50
  -2   2   0  148.89    8.30
  -2   2   0  164.68    8.60
  -2   2   0  158.08    8.80
  -2   2   0  160.18    9.00
   1  -2   0   75.99    5.10
   1  -2   0   68.39    4.40
   1  -2   0   72.09    4.40
   1  -2   0   76.69    6.70
   1  -2   0   76.19    4.50
  -1   2   0   78.09    4.50
  -1   2   0   74.19    4.30
  -1   2   0   70.79    6.60
  -1   2   0   69.99    5.10
  -1   2   0   76.69    4.50
  -1   2   0   75.09    4.30
  -1   2   0   75.09    4.40
   0  -2   0   98.69    6.00
   0  -2   0  106.19    6.30
   0  -2   0  121.89    7.10
   0  -2   0  102.99    6.00
   0  -2   0  102.59    6.40
   0  -2   0  102.89    6.20
   0  -2   0  112.59    6.40
   0  -2   0  111.49    6.30
   0   2   0  109.09    6.30
   0   2   0  108.69    6.10
   0   2   0  113.29    7.10
   0   2   0  116.29    9.30
   0   2   0  109.19    6.10
   0   2   0  120.59    9.30
   1   2   0 1431.06   81.09
  -2  -2   0  307.67   16.80
  -2  -2   0  261.37   15.90
  -2  -2   0  265.27   15.70
  -2  -2   0  299.27   20.80
  -2  -2   0  278.07   15.70
  -2  -2   0  272.67   15.90
   2   2   0  274.07   15.40
   2   2   0  281.57   15.80
   2   2   0  266.97   15.20
   2   2   0  298.17   15.40
   2   2   0  277.37   15.80
   2   2   0  310.37   21.50
   2   2   0  282.67   16.20
  -3  -2   0  211.48   12.30
  -3  -2   0  211.58   18.50
  -3  -2   0  196.98   12.20
  -3  -2   0  229.18   12.90
   3   2   0  199.78   12.20
   3   2   0  204.18   12.80
   3   2   0  251.87   19.60
   3   2   0  181.38   11.60
   3   2   0  217.08   12.30
   3   2   0  229.98   12.00
  -4  -2   0   98.69   15.90
  -4  -2   0  118.69    8.10
  -4  -2   0  140.49    8.90
  -4  -2   0  124.69    8.30
   4   2   0  131.19    8.20
   4   2   0  128.29    8.90
   4   2   0  115.99   17.60
   4   2   0  125.29    7.40
   4   2   0  131.79    7.90
  -5  -2   0  166.18   24.20
  -5  -2   0  191.38   12.30
  -5  -2   0  212.08   13.10
   5   2   0  199.18   13.40
   5   2   0  193.78   11.30
   5   2   0  196.88   12.10
   5   2   0  184.38   25.40
  -6  -2   0  112.49    7.60
  -6  -2   0  129.39    9.30
  -6  -2   0  135.69    8.30
   6   2   0  109.39    7.20
   6   2   0  120.09    9.80
   6   2   0  104.09    7.00
   6   2   0  112.99    8.50
   6   2   0  114.69    8.10
  -7  -2   0  -18.20   41.60
  -7  -2   0  -46.30   59.89
  -8  -2   0  264.97   19.50
   8   2   0  272.47   15.60
   8   2   0  260.87   15.40
   8   2   0  276.17   16.00
   8   2   0  255.97   17.40
  -9  -2   0    8.60   54.99
  -9  -2   0    0.70   65.09
   9   2   0   51.29    5.80
   9   2   0   46.30    4.10
   9   2   0   44.10    3.70
 -10  -2   0    2.80   41.80
  10   2   0   -1.00    1.10
  10   2   0    0.30    0.70
 -11  -2   0    2.70   35.90
  11   2   0    3.90    0.70
  11   2   0    2.50    0.90
  12  -3   0   77.99    5.10
  12  -3   0   89.19    7.10
  12  -3   0   84.69    5.40
 -12   3   0    2.50   57.39
 -12   3   0   81.09    8.50
  11  -3   0    1.10    0.90
  11  -3   0    0.20    1.00
  11  -3   0    1.80    0.80
 -11   3   0   -0.50    1.80
 -11   3   0  -39.40   56.69
 -11   3   0   -0.70    0.60
  10  -3   0    0.00    2.70
  10  -3   0    1.10    0.90
 -10   3   0    1.20    1.80
 -10   3   0  -49.90   65.29
 -10   3   0    1.40    0.80
   9  -3   0    1.00    2.10
  -9   3   0   65.79   97.89
   8  -3   0    5.00    1.20
   8  -3   0    3.30    1.60
   8  -3   0    6.20    1.20
   8  -3   0    3.50    2.90
   8  -3   0    4.90    2.40
   8  -3   0    8.20    5.10
  -8   3   0    5.10    1.20
  -8   3   0    5.20    0.90
  -8   3   0   29.80   83.79
  -8   3   0    6.30    2.40
  -8   3   0   10.50    4.70
   7  -3   0  608.24   34.80
   7  -3   0  574.14   39.90
   7  -3   0  617.64   33.40
   7  -3   0  611.64   35.40
   7  -3   0  624.54   33.30
   7  -3   0  618.34   34.00
  -7   3   0  642.74   35.80
  -7   3   0  580.54   51.89
  -7   3   0  602.64   40.90
  -7   3   0  576.24   33.30
   6  -3   0  971.80   50.99
   6  -3   0  845.02   51.39
   6  -3   0  955.30   50.19
   6  -3   0  910.11   50.99
   6  -3   0  851.21   55.09
   6  -3   0  920.11   50.49
   6  -3   0 1006.80   61.19
  -6   3   0 1017.40   58.29
  -6   3   0  940.71   50.99
  -6   3   0  879.81   51.89
  -6   3   0  917.41   60.19
   5  -3   0   36.80    9.60
   5  -3   0   33.10    2.80
   5  -3   0   30.50    3.00
   5  -3   0   29.00    2.20
   5  -3   0   29.90    4.60
   5  -3   0   29.40    2.40
   5  -3   0   28.20    3.00
  -5   3   0   22.80    8.80
  -5   3   0   28.00    3.20
  -5   3   0   28.20    3.00
  -5   3   0   29.30    2.90
   4  -3   0   96.69    5.60
   4  -3   0  101.49   11.20
   4  -3   0   78.59    8.00
   4  -3   0   89.49    5.30
   4  -3   0   87.19    5.90
  -4   3   0   92.79    5.30
  -4   3   0   93.29    5.70
  -4   3   0   78.79   11.00
  -4   3   0   83.49    6.20
  -4   3   0   82.89    5.10
  -4   3   0   78.59    9.00
   3  -3   0 2706.43  139.69
  -3   3   0 2338.07  136.39
   2  -3   0  401.86   24.40
   2  -3   0  435.86   23.30
   2  -3   0  376.66   23.20
   2  -3   0  413.66   23.30
   2  -3   0  448.36   27.60
  -2   3   0  436.46   22.90
  -2   3   0  430.76   23.00
  -2   3   0  431.96   23.50
  -2   3   0  437.46   23.00
  -2   3   0  417.96   23.00
  -2   3   0  382.46   24.60
  -2   3   0  457.25   28.00
  -2   3   0  435.46   27.70
  -2   3   0  424.96   23.30
   1  -3   0   56.19    4.20
   1  -3   0   46.90    3.30
   1  -3   0   46.40    3.20
   1  -3   0   49.50    3.10
  -1   3   0   43.60    2.90
  -1   3   0   44.90    3.20
  -1   3   0   44.80    3.00
  -1   3   0   43.60    4.10
  -1   3   0   53.49    7.40
   0   3   0 1706.33   95.19
   0   3   0 1639.34   94.49
  -1  -3   0  894.51   51.89
  -1  -3   0  920.21   51.59
  -1  -3   0  847.02   51.59
  -1  -3   0  902.91   51.29
  -1  -3   0 1065.69   56.99
   1   3   0  964.20   51.89
   1   3   0  941.41   51.19
   1   3   0 1003.50   57.99
   1   3   0  931.21   51.59
   1   3   0  936.41   51.19
   1   3   0 1004.40   51.69
   1   3   0 1035.50   53.39
  -2  -3   0   29.80    2.80
  -2  -3   0   37.50    3.20
  -2  -3   0   31.50    2.60
  -2  -3   0   44.30    9.20
  -2  -3   0   36.70    6.10
  -2  -3   0   35.90    2.90
   2   3   0   34.90    4.30
   2   3   0   33.90    2.30
   2   3   0   34.00    3.20
   2   3   0   37.00    3.10
   2   3   0   32.50    2.80
   2   3   0   31.40    2.20
   2   3   0   37.30    8.90
  -3  -3   0   45.70    3.90
  -3  -3   0   46.10   11.40
  -3  -3   0   55.49    3.80
  -3  -3   0   48.50    4.70
   3   3   0   44.40    3.10
   3   3   0   48.70    4.30
   3   3   0   43.90   10.80
   3   3   0   44.60    3.70
   3   3   0   47.10    3.00
   3   3   0   47.60    4.00
   3   3   0   42.10    3.70
  -4  -3   0  177.78   11.50
  -4  -3   0  179.88   22.80
  -4  -3   0  161.58   11.00
  -4  -3   0  175.58   10.80
   4   3   0  170.48   10.70
   4   3   0  180.48   11.00
   4   3   0  181.08   11.80
   4   3   0  166.18   10.00
   4   3   0  168.88    9.90
   4   3   0  165.18   24.40
  -5  -3   0    8.20    5.30
  -5  -3   0    7.70    6.80
  -5  -3   0    7.60    2.00
   5   3   0    8.50    2.80
   5   3   0    5.40    1.10
   5   3   0   10.40   26.40
   5   3   0    7.50    1.30
   5   3   0    7.90    1.90
  -6  -3   0  -18.00   74.09
  -6  -3   0    9.40    1.30
  -6  -3   0    5.50    2.40
  -6  -3   0    5.60    2.00
  -6  -3   0    3.70    1.10
  -6  -3   0    8.40   52.79
   6   3   0    3.50    3.00
   6   3   0    4.00    2.30
   6   3   0    3.40    1.00
   6   3   0    5.30    2.10
   6   3   0    4.40    1.20
  -7  -3   0   19.80    1.80
  -7  -3   0  -18.40   57.89
  -7  -3   0   13.20   51.29
   7   3   0   20.50    2.20
   7   3   0   16.90    3.70
  -8  -3   0   17.20   71.19
   8   3   0   66.69    6.80
   8   3   0   74.29    5.40
   8   3   0   84.09    6.10
  -9  -3   0  -15.20   45.30
  -9  -3   0  -10.10   52.39
   9   3   0    8.70    3.90
   9   3   0    6.60    1.70
  10   3   0    1.30    1.00
  10   3   0    0.60    1.50
  12  -4   0   32.40    2.60
  12  -4   0   33.60    2.50
  12  -4   0   32.20    3.00
 -12   4   0   21.40    4.80
 -12   4   0    2.50   67.39
 -12   4   0   25.80    2.20
  11  -4   0   32.40    2.90
  11  -4   0   30.90    3.30
  11  -4   0   31.80    3.10
 -11   4   0  -14.70   57.29
 -11   4   0   32.90    2.70
 -11   4   0   39.30    5.00
  10  -4   0  119.19    7.70
  10  -4   0  125.69    8.00
  10  -4   0  117.99   10.80
  10  -4   0  140.89    8.70
 -10   4   0   -0.40   73.29
 -10   4   0  118.09    7.70
 -10   4   0  132.89   10.80
   9  -4   0  166.08   12.90
   9  -4   0  166.98   10.60
   9  -4   0  179.58   11.10
   9  -4   0  170.78   10.40
  -9   4   0   -4.00   77.39
  -9   4   0  187.58   13.40
  -9   4   0  168.78   10.30
   8  -4   0    4.50    4.30
   8  -4   0    9.90    1.30
   8  -4   0    8.90    1.70
   8  -4   0    5.00    1.60
   8  -4   0    6.60    2.50
  -8   4   0    7.60    2.70
  -8   4   0    7.90    1.20
   7  -4   0   11.00    1.70
   7  -4   0    9.40    2.00
   7  -4   0   11.80    1.90
   7  -4   0   10.10    2.50
   7  -4   0    8.60    3.90
  -7   4   0   12.80    2.90
  -7   4   0  -44.80   43.10
  -7   4   0   10.60    1.50
  -7   4   0    5.10    4.20
  -7   4   0   14.20   64.99
   6  -4   0   41.80    6.30
   6  -4   0   55.39    4.80
   6  -4   0   51.09    3.40
   6  -4   0   47.40    3.60
   6  -4   0   70.59   14.90
   6  -4   0   51.39    3.90
   6  -4   0   47.90    3.30
   6  -4   0   48.60    4.50
  -6   4   0   51.39    4.90
  -6   4   0   25.60   14.40
  -6   4   0   39.50    7.80
  -6   4   0   54.49    4.70
  -6   4   0   46.30    4.60
   5  -4   0  579.64   38.10
   5  -4   0  505.55   28.30
   5  -4   0  485.75   31.90
   5  -4   0  512.95   29.30
   5  -4   0  523.75   28.60
   5  -4   0  509.05   28.20
   5  -4   0  536.15   29.20
  -5   4   0  539.55   29.20
  -5   4   0  528.75   28.80
  -5   4   0  535.75   37.70
  -5   4   0  522.35   28.30
  -5   4   0  477.65   29.70
   4  -4   0   41.40    2.80
   4  -4   0   41.90    2.80
   4  -4   0   43.00    3.60
   4  -4   0   41.50    3.40
   4  -4   0   58.69   10.00
   4  -4   0   36.60    4.70
  -4   4   0   44.50    3.10
  -4   4   0   42.30    3.50
  -4   4   0   21.50    7.90
  -4   4   0   41.10    2.80
  -4   4   0   38.10    3.70
  -4   4   0   43.20    3.00
   3  -4   0  796.32   44.20
   3  -4   0  806.22   42.50
   3  -4   0  764.82   42.20
   3  -4   0  708.63   42.50
   3  -4   0  835.02   48.80
  -3   4   0  807.22   41.90
  -3   4   0  725.73   42.80
  -3   4   0  702.33   44.50
  -3   4   0  816.62   41.60
  -3   4   0  792.82   42.40
  -3   4   0  772.52   42.40
  -3   4   0  781.62   48.70
   2  -4   0  166.68    9.40
   2  -4   0  142.79   14.20
   2  -4   0  146.79    9.40
   2  -4   0  166.98   10.90
   2  -4   0  158.28    9.70
  -2   4   0  160.98    9.20
  -2   4   0  152.28   11.20
  -2   4   0  165.18    9.70
  -2   4   0  165.18    9.20
  -2   4   0  157.68    9.10
  -2   4   0  171.38   15.10
   1  -4   0    1.90    1.20
   1  -4   0    1.70    0.80
   1  -4   0    1.50    0.80
   1  -4   0    3.00    0.80
   1  -4   0    1.10    0.70
  -1   4   0    2.80    0.70
  -1   4   0    1.70    0.60
  -1   4   0    1.70    0.70
  -1   4   0    6.50    4.10
  -1   4   0    2.00    3.50
  -1   4   0    1.80    1.20
   0  -4   0   43.70    4.20
   0  -4   0   40.20    2.80
   0  -4   0   34.00    2.90
   0  -4   0   40.60    3.20
   0  -4   0   36.10    3.00
   0  -4   0   33.50    2.50
   0  -4   0   33.50    2.50
   0   4   0   39.00    4.30
   0   4   0   37.80    2.60
   0   4   0   34.80    2.40
   0   4   0   25.80    7.10
   0   4   0   40.20    2.90
   0   4   0   26.90    7.60
   0   4   0   36.20    2.60
  -1  -4   0  293.17   17.50
  -1  -4   0  293.47   17.60
  -1  -4   0  329.27   23.40
  -1  -4   0  317.87   17.30
  -1  -4   0  300.17   17.50
  -1  -4   0  292.57   17.00
  -1  -4   0  310.77   16.60
   1   4   0  277.57   17.30
   1   4   0  294.17   16.90
   1   4   0  307.37   16.90
   1   4   0  330.77   19.90
   1   4   0  303.87   17.70
   1   4   0  328.77   24.90
   1   4   0  294.17   16.70
   1   4   0  318.77   25.30
  -2  -4   0   29.10    2.80
  -2  -4   0   30.50    2.80
  -2  -4   0   30.00    3.10
   2   4   0   45.40   11.80
   2   4   0   30.40    2.40
   2   4   0   31.60    2.90
   2   4   0   33.10    2.40
   2   4   0   36.30    3.50
  -3  -4   0 1979.70  100.99
  -3  -4   0 1823.42  109.49
   3   4   0 1944.01  113.59
   3   4   0 1824.22   99.39
   3   4   0 1912.01  101.19
   3   4   0 1902.11  100.29
   3   4   0 1728.63   99.39
   3   4   0 1742.03   99.19
  -4  -4   0  654.83   37.30
  -4  -4   0  660.53   38.00
   4   4   0  670.43   36.40
   4   4   0  685.43   57.29
   4   4   0  679.43   37.60
   4   4   0  646.74   36.30
   4   4   0  689.73   38.80
  -5  -4   0   52.49   11.00
  -5  -4   0   39.20    3.10
   5   4   0   41.30    3.50
   5   4   0   40.20    3.30
   5   4   0   44.20    6.90
   5   4   0   40.80    4.30
  -6  -4   0    7.50    1.60
  -6  -4   0    8.90    1.40
  -6  -4   0    9.20    5.90
  -6  -4   0  -30.70   48.50
   6   4   0    8.30    1.40
   6   4   0    8.40    3.10
   6   4   0    5.00    1.70
   6   4   0    7.10    1.60
   6   4   0    3.30    2.40
  -7  -4   0  235.68   13.80
   7   4   0  250.67   14.40
   7   4   0  229.68   14.80
   7   4   0  262.97   16.80
   7   4   0  272.67   14.70
  -8  -4   0  -19.30   60.19
  -8  -4   0   -7.30   44.70
   8   4   0   10.80    3.20
  -9  -4   0   14.70   45.70
  -9  -4   0   16.80   50.49
  10   4   0    2.30    0.80
 -13   5   0    1.00   41.70
  12  -5   0   24.70    2.70
  12  -5   0   23.80    2.30
  12  -5   0   24.30    2.20
 -12   5   0   25.20    2.00
 -12   5   0    8.90   67.49
 -12   5   0   25.80    4.00
  11  -5   0   31.20    2.80
  11  -5   0   32.50    3.20
 -11   5   0  -15.20   58.49
 -11   5   0   30.80    2.70
 -11   5   0   35.70    5.00
  10  -5   0    4.10    2.70
  10  -5   0    1.70    0.80
  10  -5   0    3.10    1.10
  10  -5   0    2.50    1.10
 -10   5   0   -9.00   64.09
 -10   5   0    3.30    1.00
 -10   5   0    4.60    2.40
   9  -5   0    3.80    1.00
   9  -5   0    5.20    2.60
   9  -5   0    5.30    1.20
   9  -5   0    0.50    1.30
   9  -5   0    2.90    1.20
  -9   5   0   -1.60   70.99
  -9   5   0    3.10    0.80
  -9   5   0    3.20    1.00
  -9   5   0    1.50    1.80
   8  -5   0   10.60    5.30
   8  -5   0   10.80    2.80
   8  -5   0    8.40    1.70
   8  -5   0   10.70    1.60
  -8   5   0   10.50    1.30
  -8   5   0    7.50    2.60
  -8   5   0   -0.80   80.19
   7  -5   0   39.30   28.00
  -7   5   0   18.60   66.99
  -7   5   0   15.70    6.50
  -7   5   0  -16.40   25.10
   6  -5   0  343.97   20.20
   6  -5   0  375.86   35.00
   6  -5   0  367.46   20.20
   6  -5   0  372.46   21.60
   6  -5   0  373.06   20.30
  -6   5   0  357.46   20.90
  -6   5   0  358.66   22.30
  -6   5   0  427.16   36.40
  -6   5   0  360.56   21.60
   5  -5   0  430.06   24.30
   5  -5   0  479.15   34.40
   5  -5   0  424.56   23.10
   5  -5   0  393.76   23.00
   5  -5   0  411.66   24.00
   5  -5   0  404.86   26.90
  -5   5   0  440.46   24.30
  -5   5   0  396.56   24.70
  -5   5   0  435.06   23.20
  -5   5   0  438.56   23.40
  -5   5   0  379.26   33.70
   4  -5   0 1099.79   64.49
   4  -5   0  986.50   57.29
   4  -5   0 1031.00   55.19
   4  -5   0  862.11   54.69
  -4   5   0 1070.99   63.59
  -4   5   0 1012.40   54.19
  -4   5   0 1012.40   54.29
  -4   5   0 1042.70   64.19
  -4   5   0  889.21   55.29
  -4   5   0 1040.00   55.09
  -4   5   0 1046.90   54.39
   3  -5   0 2156.78  120.69
   3  -5   0 1944.71  112.29
  -3   5   0 1989.60  112.29
  -3   5   0 2012.80  111.59
  -3   5   0 2352.76  121.69
  -3   5   0 2041.30  120.29
   2  -5   0  175.18   10.20
   2  -5   0  194.38   12.60
   2  -5   0  192.58   11.00
   2  -5   0  182.18   10.70
   2  -5   0  174.28   11.10
   2  -5   0  180.38   10.80
  -2   5   0  174.18   10.50
  -2   5   0  170.48   10.40
  -2   5   0  177.68   17.80
  -2   5   0  208.78   19.00
  -2   5   0  177.58   10.50
   1  -5   0    4.20    0.70
   1  -5   0    1.80    0.80
   1  -5   0    4.60    1.80
   1  -5   0    4.70    1.10
   1  -5   0    5.50    1.10
   1  -5   0    2.50    1.10
   1  -5   0    8.90    4.60
   1  -5   0    3.40    1.20
  -1   5   0    3.90    6.00
  -1   5   0    5.00    1.00
  -1   5   0    2.40    5.40
  -1   5   0    5.20    2.20
  -1   5   0    3.80    0.90
  -1   5   0    3.20    1.00
   0  -5   0  223.58   12.70
   0  -5   0  223.18   13.60
   0  -5   0  230.08   13.40
   0  -5   0  248.68   13.20
   0  -5   0  214.68   12.70
   0  -5   0  233.88   13.50
   0  -5   0  207.08   19.60
   0   5   0  232.88   22.30
   0   5   0  229.28   12.90
   0   5   0  223.98   13.40
   0   5   0  210.28   20.80
   0   5   0  232.58   13.30
   0   5   0  224.38   12.90
   0   5   0  214.38   12.60
  -1  -5   0 1117.79   62.29
  -1  -5   0 1101.09   62.39
  -1  -5   0 1086.29   62.19
  -1  -5   0 1123.49   61.49
  -1  -5   0 1138.49   61.79
  -1  -5   0 1265.07   70.79
   1   5   0 1137.29   62.39
   1   5   0 1191.38   72.79
   1   5   0 1115.69   61.39
   1   5   0 1134.49   61.49
   1   5   0 1139.69   62.09
   1   5   0 1111.49   61.19
   1   5   0 1171.28   73.19
   2   5   0    6.70   11.00
   2   5   0   14.90   12.30
  -3  -5   0   17.10    2.50
   3   5   0   14.20    1.70
   3   5   0   19.60    2.60
   3   5   0   14.40    1.70
   3   5   0   13.80    1.70
   3   5   0   18.80    1.60
   3   5   0   13.60    2.90
  -4  -5   0   35.90    4.20
  -4  -5   0   40.20   11.10
   4   5   0   42.80    3.60
   4   5   0   46.70    3.30
   4   5   0   51.29    3.60
   4   5   0   53.59    4.70
   4   5   0   46.50    5.60
  -5  -5   0  981.20   68.39
  -5  -5   0 1047.00   55.29
  -5  -5   0 1031.40   55.79
  -5  -5   0 1059.69   56.79
   5   5   0  939.61   55.09
   5   5   0 1048.80   57.09
   5   5   0  986.90   55.69
   5   5   0 1023.10   55.29
   5   5   0 1050.49   55.59
  -6  -5   0   11.60    1.50
  -6  -5   0   -7.50   42.80
  -6  -5   0   28.60    9.20
   6   5   0   12.30    2.20
   6   5   0   14.50    2.20
   6   5   0   14.70    1.80
   6   5   0    9.80    3.00
   6   5   0    5.80    2.90
   6   5   0   14.80    2.20
  -7  -5   0  -18.40   40.50
   7   5   0    2.50    2.00
   7   5   0    1.30    1.80
   7   5   0    2.80    1.10
  -8  -5   0   -3.90   39.40
   8   5   0   21.90    2.80
   8   5   0   20.60    3.50
   8   5   0   18.30    2.10
   8   5   0   15.80    2.40
   8   5   0   12.30    3.20
   9   5   0   32.30    2.50
   9   5   0   33.00    3.30
   9   5   0   22.30    3.30
 -13   6   0    2.20    0.50
 -13   6   0  -11.90   33.10
  12  -6   0    5.80    1.20
  12  -6   0    5.70    1.20
  12  -6   0    8.70    1.70
 -12   6   0    3.50    2.20
 -12   6   0    1.90   66.69
 -12   6   0    4.80    1.30
  11  -6   0   -0.50    0.60
  11  -6   0   -0.80    0.70
  11  -6   0   -0.90    2.00
  11  -6   0   -0.90    0.80
  11  -6   0   -0.50    1.00
 -11   6   0    3.60   62.19
 -11   6   0   -0.90    1.50
 -11   6   0    0.40    0.70
  10  -6   0    1.70    0.90
  10  -6   0    0.90    1.80
  10  -6   0    1.10    0.70
  10  -6   0    1.50    0.90
  10  -6   0    0.40    2.60
 -10   6   0  -28.20   78.69
 -10   6   0    0.70    0.90
 -10   6   0    0.60    1.70
   9  -6   0   38.50    4.90
   9  -6   0   32.80    3.10
   9  -6   0   33.90    2.80
  -9   6   0   27.80    4.60
  -9   6   0   31.10    2.80
  -9   6   0   32.00    2.50
  -9   6   0   34.60   88.59
   8  -6   0   11.00    2.80
   8  -6   0    9.70    1.70
   8  -6   0    9.90    1.50
   8  -6   0   10.90    5.70
   8  -6   0   16.20    2.00
   8  -6   0   10.70    1.40
  -8   6   0    9.00    1.90
  -8   6   0   12.50    1.70
  -8   6   0   13.00    3.30
   7  -6   0   53.69    8.10
   7  -6   0   53.79    3.80
   7  -6   0   55.69    5.20
   7  -6   0   55.09    4.10
  -7   6   0  -28.00   66.79
  -7   6   0   65.19    4.30
   6  -6   0   31.50    5.60
   6  -6   0   34.70    2.70
   6  -6   0   33.40    3.50
   6  -6   0   29.50    3.50
   6  -6   0   31.00   19.00
   6  -6   0   30.10    2.40
  -6   6   0   36.80    3.10
  -6   6   0   -1.10   17.80
  -6   6   0   34.50    2.80
  -6   6   0   31.60    4.10
   5  -6   0  366.36   32.00
   5  -6   0  286.17   17.60
   5  -6   0  281.17   20.40
   5  -6   0  299.47   18.10
   5  -6   0  287.47   17.40
   5  -6   0  301.57   16.50
  -5   6   0  315.37   18.10
  -5   6   0  285.87   18.30
  -5   6   0  272.57   16.70
  -5   6   0  293.07   16.70
  -5   6   0  310.37   17.00
  -5   6   0  292.07   31.00
   4  -6   0    5.00    1.90
   4  -6   0    7.60    2.70
   4  -6   0    5.90    1.00
   4  -6   0    5.60    0.90
   4  -6   0   -1.00    8.70
   4  -6   0    5.90    1.40
   4  -6   0    5.40    1.50
  -4   6   0   17.20    9.90
  -4   6   0    5.10    1.00
  -4   6   0    5.50    1.90
  -4   6   0    5.20    1.10
  -4   6   0    4.40    1.20
  -4   6   0    6.40    1.90
  -4   6   0    5.50    1.10
   3  -6   0    0.40    0.70
   3  -6   0    2.40    1.60
   3  -6   0    1.50    1.10
   3  -6   0    0.80    0.50
   3  -6   0    0.30    4.70
   3  -6   0    0.90    0.80
   3  -6   0    0.00    1.00
  -3   6   0    0.60    0.60
  -3   6   0   -3.90    7.70
  -3   6   0    0.70    0.80
  -3   6   0    0.90    0.70
  -3   6   0    6.80    8.40
   2  -6   0  945.71   52.29
   2  -6   0 1069.09   55.69
   2  -6   0  981.30   53.49
   2  -6   0  984.50   53.19
   2  -6   0  917.31   53.59
   2  -6   0  990.00   63.89
  -2   6   0  981.50   52.69
  -2   6   0 1005.10   64.39
  -2   6   0  988.20   52.79
  -2   6   0  985.10   52.89
  -2   6   0  911.51   62.89
  -2   6   0  891.21   52.29
   1  -6   0    3.90    4.20
   1  -6   0    1.30    0.80
   1  -6   0    0.80    1.20
   1  -6   0   -0.10    1.10
   1  -6   0    0.70    0.80
   1  -6   0    1.10    0.50
   1  -6   0    0.70    0.60
   1  -6   0    0.00    1.00
   1  -6   0    4.20    1.10
  -1   6   0    1.00    0.60
  -1   6   0    1.70    0.70
  -1   6   0  -12.10    7.90
  -1   6   0    1.10    0.80
  -1   6   0   -0.50    7.90
  -1   6   0    0.80    0.60
   0  -6   0  579.14   31.50
   0  -6   0  539.25   30.70
   0  -6   0  550.44   30.50
   0  -6   0  535.25   31.90
   0  -6   0  580.94   31.80
   0  -6   0  614.74   31.20
   0   6   0  562.34   30.90
   0   6   0  538.45   30.90
   0   6   0  575.14   31.70
   0   6   0  530.55   30.40
   0   6   0  545.55   30.50
   0   6   0  559.14   43.50
   0   6   0  576.74   31.40
   0   6   0  542.15   42.20
  -1  -6   0 1233.98   68.99
  -1  -6   0 1348.97   79.19
  -1  -6   0 1244.08   68.19
  -1  -6   0 1228.38   69.39
  -1  -6   0 1215.48   69.09
  -1  -6   0 1255.67   68.49
   1   6   0 1218.38   67.79
   1   6   0 1356.36   85.19
   1   6   0 1282.07   69.39
   1   6   0 1222.28   68.09
   1   6   0 1276.87   68.89
   1   6   0 1244.28   81.49
   1   6   0 1284.77   67.79
   1   6   0 1258.07   68.19
  -2  -6   0  384.46   22.30
  -2  -6   0  458.05   34.00
   2   6   0  385.56   22.00
   2   6   0  366.66   21.80
   2   6   0  381.26   22.10
   2   6   0  396.06   42.20
   2   6   0  372.06   21.60
   2   6   0  395.86   23.70
   2   6   0  412.66   23.10
  -3  -6   0  140.79    9.20
   3   6   0  128.89    8.50
   3   6   0  139.19    8.50
   3   6   0  144.69    9.80
   3   6   0  143.09    8.70
   3   6   0  140.09    8.50
   3   6   0  140.69   10.70
  -4  -6   0  162.58   11.30
   4   6   0  188.78   14.90
   4   6   0  176.68   10.10
   4   6   0  163.08   10.20
   4   6   0  183.98   10.60
   4   6   0  168.48   10.50
   4   6   0  169.18   11.80
  -5  -6   0   13.40    2.90
  -5  -6   0   12.20   62.89
  -5  -6   0   17.40    1.80
  -5  -6   0   14.40    2.10
   5   6   0   13.90    2.20
   5   6   0   13.50    2.50
   5   6   0   16.20    3.30
   5   6   0   16.80    1.90
  -6  -6   0   -1.20   50.59
  -6  -6   0   68.39    4.30
   6   6   0   53.09    6.60
   6   6   0   63.79    5.00
   6   6   0   63.99    4.70
   6   6   0   67.79    4.60
   6   6   0   59.79    6.30
  -7  -6   0  -33.10   33.00
   7   6   0    2.30    1.20
   7   6   0   -0.60    1.10
   7   6   0    1.40    0.80
   7   6   0    2.30    2.20
   7   6   0    3.00    1.10
  -8  -6   0   -1.90   24.70
   8   6   0   16.30    2.20
   8   6   0   11.30    2.00
   8   6   0   14.20    1.80
   9   6   0   14.70    1.60
   9   6   0   13.80    1.60
  13  -7   0   14.90    1.50
  13  -7   0   13.90    1.70
 -13   7   0   22.40   51.49
 -13   7   0   14.80    1.30
  12  -7   0    3.20    1.00
  12  -7   0    1.90    1.10
  12  -7   0    0.90    1.20
  12  -7   0    2.90    1.30
 -12   7   0  -26.50   56.49
 -12   7   0    2.00    1.80
 -12   7   0    1.50    1.00
  11  -7   0    0.40    0.80
  11  -7   0    0.00    0.90
  11  -7   0   -0.60    1.90
  11  -7   0   -0.80    0.80
  11  -7   0   -0.40    0.60
 -11   7   0    0.60    0.80
 -11   7   0   -0.30    1.40
 -11   7   0    6.50   64.49
  10  -7   0   30.60    3.00
  10  -7   0   36.40    3.00
  10  -7   0   30.00    2.70
  10  -7   0   32.70    4.80
  10  -7   0   32.50    5.30
  10  -7   0   30.10    3.50
 -10   7   0   33.90    3.00
 -10   7   0   33.90    5.10
 -10   7   0    9.40   75.99
   9  -7   0    5.80    1.40
   9  -7   0    3.10    2.10
   9  -7   0    6.80    2.50
   9  -7   0    4.80    1.30
   9  -7   0    7.80    1.30
   9  -7   0    5.20    1.40
  -9   7   0    5.80    1.10
  -9   7   0   14.50   79.79
  -9   7   0    1.80    2.30
  -9   7   0    5.60    1.40
  -9   7   0    4.80    2.30
   8  -7   0    8.70    1.50
   8  -7   0    8.70    2.70
   8  -7   0    5.30    2.10
   8  -7   0    9.40    1.40
   8  -7   0    6.90    1.50
  -8   7   0   10.90    1.50
  -8   7   0    7.20    2.70
  -8   7   0    7.90    1.50
  -8   7   0    9.10    1.80
   7  -7   0    7.70    1.40
   7  -7   0    9.20    1.60
   7  -7   0    8.30    1.50
   7  -7   0    9.50    2.40
   7  -7   0    7.90    1.20
   7  -7   0    9.70    2.50
   7  -7   0    5.90    3.80
  -7   7   0    8.70    2.60
  -7   7   0    9.20    1.40
  -7   7   0    6.20    1.70
  -7   7   0   22.90   68.29
   6  -7   0   46.80    3.60
   6  -7   0   53.39    3.50
   6  -7   0   50.29    4.80
   6  -7   0   46.70    7.00
   6  -7   0   49.10    4.60
  -6   7   0   47.10    5.30
  -6   7   0   53.79    3.70
  -6   7   0   50.29    3.90
  -6   7   0   51.89    4.20
   5  -7   0  630.24   36.90
   5  -7   0  671.93   36.80
   5  -7   0  638.14   35.70
   5  -7   0  641.14   35.50
  -5   7   0  610.54   52.29
  -5   7   0  689.33   36.40
  -5   7   0  684.53   36.10
  -5   7   0  637.24   37.90
   4  -7   0    0.90    0.60
   4  -7   0    0.80    1.90
   4  -7   0    0.30    0.80
   4  -7   0    0.90    1.00
   4  -7   0    1.00    1.60
   4  -7   0    0.80    0.50
   4  -7   0    0.70    1.80
  -4   7   0    2.30    1.30
  -4   7   0    1.50    1.20
  -4   7   0    1.80    0.90
  -4   7   0   -9.00   12.90
  -4   7   0  -15.80   12.20
  -4   7   0    1.50    0.80
  -4   7   0    1.20    0.90
   3  -7   0  816.52   42.60
   3  -7   0  800.02   42.40
   3  -7   0  760.92   54.89
   3  -7   0  842.32   45.60
   3  -7   0  715.83   43.10
   3  -7   0  790.02   43.00
   3  -7   0  737.93   41.40
  -3   7   0  741.83   42.00
  -3   7   0  770.32   55.99
  -3   7   0  760.02   41.90
  -3   7   0  687.03   41.40
  -3   7   0  742.63   42.00
  -3   7   0  807.62   56.69
   2  -7   0  747.53   51.69
   2  -7   0  661.63   39.70
   2  -7   0  671.33   37.80
   2  -7   0  754.22   39.10
   2  -7   0  668.73   38.90
   2  -7   0  684.13   39.50
   2  -7   0  691.13   38.10
   2  -7   0  724.73   39.00
  -2   7   0  693.23   38.10
  -2   7   0  742.73   38.60
  -2   7   0  665.93   37.90
  -2   7   0  707.33   38.60
  -2   7   0  701.63   38.80
  -2   7   0  692.33   52.09
  -2   7   0  702.83   52.99
   1  -7   0 1790.32   89.49
   1  -7   0 1547.45   86.49
   1  -7   0 1545.15   85.09
   1  -7   0 1626.54   86.99
   1  -7   0 1668.53   85.79
   1  -7   0 1439.76   85.19
   1  -7   0 1442.76   85.19
  -1   7   0 1623.04   85.99
  -1   7   0 1515.95   85.19
  -1   7   0 1529.35   99.49
  -1   7   0 1579.54   85.49
  -1   7   0 1572.24   85.19
  -1   7   0 1611.74   86.09
  -1   7   0 1682.23  102.09
   0  -7   0   31.80    4.10
   0  -7   0   34.20    3.00
   0  -7   0   28.90    3.30
   0  -7   0   29.60    4.30
   0  -7   0   30.90    2.30
   0  -7   0   30.30    2.70
   0   7   0   56.99   19.50
   0   7   0   34.20    3.30
   0   7   0   29.30    2.30
   0   7   0   23.90   17.80
   0   7   0   31.00    3.50
   0   7   0   30.30    2.80
   0   7   0   32.20    2.50
   0   7   0   32.10    2.80
  -1  -7   0    2.20    1.10
  -1  -7   0    0.30    1.00
  -1  -7   0   -2.80    2.60
  -1  -7   0    3.50    3.80
  -1  -7   0    2.60    1.00
   1   7   0   -0.50   22.20
   1   7   0    0.90    1.10
   1   7   0    1.10    0.70
   1   7   0   -0.70    1.30
   1   7   0    0.60    0.80
   1   7   0    0.80    0.90
  -2  -7   0  221.28   13.10
   2   7   0  200.38   12.10
   2   7   0  217.48   12.80
   2   7   0  204.98   12.70
   2   7   0  202.18   14.40
   2   7   0  220.68   12.60
   2   7   0  221.38   12.50
  -3  -7   0    5.70   50.69
  -3  -7   0    5.30    6.60
   3   7   0   11.90    1.70
   3   7   0   11.30    3.70
   3   7   0   13.60    2.00
   3   7   0   11.20    1.40
   3   7   0   17.00    3.30
   3   7   0   14.60    2.20
   3   7   0    9.40    2.10
   3   7   0   14.80    1.70
  -4  -7   0  100.59   17.80
  -4  -7   0  141.39    8.00
  -4  -7   0  123.39    9.10
   4   7   0  129.79    8.00
   4   7   0  121.29    8.30
   4   7   0  124.69    9.70
   4   7   0  137.49    8.40
  -5  -7   0   -2.50   50.19
  -5  -7   0   40.30    3.20
   5   7   0   42.10    3.60
   5   7   0   38.50    3.30
   5   7   0   41.90    3.80
   5   7   0   39.50    3.20
   5   7   0   37.10    5.10
   5   7   0   44.20    5.00
  -6  -7   0    3.80    0.80
  -6  -7   0   17.70   49.60
   6   7   0   -2.20    3.90
   6   7   0    4.30    2.30
   6   7   0    4.90    1.40
   6   7   0    7.20    1.50
   6   7   0    5.30    1.10
  -7  -7   0  -19.50   41.50
   7   7   0    2.10    1.10
   7   7   0    6.80    3.20
   7   7   0    2.80    1.80
   7   7   0    3.00    1.00
   8   7   0   11.10    1.50
  13  -8   0   22.20    1.80
 -13   8   0   15.80   42.70
 -13   8   0   15.10    1.60
  12  -8   0   22.60    2.20
  12  -8   0   25.70    2.30
  12  -8   0   22.30    2.40
  12  -8   0   26.20    2.60
 -12   8   0   -3.90   54.39
 -12   8   0   30.80    2.70
 -12   8   0   21.80    4.00
  11  -8   0   43.20    3.30
  11  -8   0   44.60    3.60
  11  -8   0   46.50    4.20
  11  -8   0   42.50    3.80
  11  -8   0   40.40    5.50
 -11   8   0  -19.00   54.39
 -11   8   0   45.40    5.60
 -11   8   0   41.50    3.50
  10  -8   0    6.20    2.70
  10  -8   0    4.50    1.10
  10  -8   0    3.00    2.00
  10  -8   0    4.60    1.10
  10  -8   0    4.70    1.30
  10  -8   0    3.60    2.80
 -10   8   0    3.70   59.89
 -10   8   0    4.80    1.30
 -10   8   0    4.60    2.40
   9  -8   0   81.99    5.20
   9  -8   0   75.89    5.00
   9  -8   0   73.69    5.40
   9  -8   0   78.29    5.40
   9  -8   0   62.59    6.70
  -9   8   0   73.39    5.30
  -9   8   0   71.99    5.50
  -9   8   0  -25.50   59.89
  -9   8   0   73.19    7.80
   8  -8   0  304.77   18.00
   8  -8   0  333.87   18.30
   8  -8   0  325.47   18.40
   8  -8   0  311.67   19.90
   8  -8   0  320.97   17.90
   8  -8   0  356.16   21.70
  -8   8   0  312.27   21.30
  -8   8   0  308.47   17.90
  -8   8   0  294.17   18.50
   7  -8   0   29.20    3.90
   7  -8   0   25.20    3.50
   7  -8   0   29.00    2.40
   7  -8   0   26.40    6.90
   7  -8   0   25.30    2.50
   7  -8   0   25.90    2.30
   7  -8   0   23.00    2.40
  -7   8   0   25.60    4.00
  -7   8   0   24.60   75.49
  -7   8   0   29.40    2.40
   6  -8   0  579.04   37.10
   6  -8   0  720.33   37.30
   6  -8   0  693.23   43.40
   6  -8   0  697.73   37.10
   6  -8   0  692.33   38.80
   6  -8   0  658.93   37.30
   6  -8   0  726.33   38.70
  -6   8   0  708.03   38.10
  -6   8   0  710.83   38.10
  -6   8   0  611.44   39.80
   5  -8   0   90.79    9.40
   5  -8   0   87.89    8.20
   5  -8   0   85.29    6.60
   5  -8   0   84.39    6.40
   5  -8   0   86.09    5.20
   5  -8   0   79.39    5.40
  -5   8   0   80.69    5.50
  -5   8   0   -1.30   26.90
  -5   8   0   77.89    7.30
  -5   8   0   93.59    6.30
   4  -8   0  188.08   11.70
   4  -8   0  183.48   12.60
   4  -8   0  167.38   12.80
   4  -8   0  179.38   10.50
   4  -8   0  173.68   11.40
   4  -8   0  194.18   14.80
  -4   8   0  174.48   11.00
  -4   8   0  202.68   30.40
  -4   8   0  180.28   11.30
  -4   8   0  177.98   31.00
   3  -8   0    7.40    1.00
   3  -8   0    7.90    3.00
   3  -8   0    6.80    1.70
   3  -8   0    7.50    1.20
   3  -8   0    9.00    1.90
  -3   8   0   25.80   19.50
  -3   8   0    1.80   17.20
  -3   8   0    7.70    1.70
  -3   8   0    9.70    1.30
  -3   8   0    8.70    1.70
  -3   8   0    6.20    1.20
   2  -8   0  164.08   12.90
   2  -8   0  182.18   12.60
   2  -8   0  199.68   11.90
   2  -8   0  187.68   11.70
   2  -8   0  181.38   10.40
   2  -8   0  186.48   11.70
   2  -8   0  173.88   11.40
   2  -8   0  185.88   10.60
  -2   8   0  183.78   10.60
  -2   8   0  194.88   11.50
  -2   8   0  179.48   10.70
  -2   8   0  183.48   11.70
  -2   8   0  194.78   11.70
  -2   8   0  190.48   31.30
  -2   8   0  166.28   33.90
  -2   8   0  180.38   11.20
   1  -8   0  516.55   28.10
   1  -8   0  497.45   28.10
   1  -8   0  497.05   30.50
   1  -8   0  489.85   41.70
   1  -8   0  541.65   28.70
   1  -8   0  497.45   29.90
   1  -8   0  522.65   29.20
  -1   8   0  529.05   29.10
  -1   8   0  502.55   29.30
  -1   8   0  515.55   28.50
  -1   8   0  498.65   27.90
  -1   8   0  438.86   51.19
  -1   8   0  578.34   53.39
  -1   8   0  513.65   28.60
  -1   8   0  454.85   28.60
   0  -8   0   46.20    3.60
   0  -8   0   48.70    3.90
   0  -8   0   49.30    4.20
   0  -8   0   53.39    4.80
   0   8   0   45.60    4.90
   0   8   0   55.69    4.80
   0   8   0   53.89    4.20
   0   8   0   49.10    4.30
   0   8   0   42.50   30.50
   0   8   0   47.80    3.50
   0   8   0   53.59    4.20
   0   8   0   50.79    3.70
  -1  -8   0  152.88    9.30
  -1  -8   0  148.79    9.80
   1   8   0  160.08    9.20
   1   8   0  155.08    9.90
   1   8   0  157.98   10.70
   1   8   0  160.48   11.00
   1   8   0  154.48   11.40
   1   8   0  157.18    9.40
   1   8   0  147.29    9.80
  -2  -8   0  515.45   28.00
  -2  -8   0  478.35   28.20
   2   8   0  466.65   30.20
   2   8   0  484.75   28.00
   2   8   0  467.45   27.20
   2   8   0  503.35   28.10
   2   8   0  522.55   27.70
   2   8   0  505.55   27.40
   2   8   0  493.75   29.20
   2   8   0  491.15   27.60
  -3  -8   0   32.70    2.80
  -3  -8   0   34.60    4.30
  -3  -8   0   10.70   51.09
  -3  -8   0   22.30   11.40
   3   8   0   32.60    3.10
   3   8   0   32.70    2.80
   3   8   0   29.10    3.50
   3   8   0   32.30    4.30
   3   8   0   31.90    3.60
  -4  -8   0   17.60   11.30
  -4  -8   0    1.50    0.80
  -4  -8   0    2.50    2.50
  -4  -8   0   19.30   53.89
   4   8   0    0.70    2.10
   4   8   0    1.90    0.90
   4   8   0    1.10    0.90
   4   8   0    2.60    1.00
   4   8   0    1.70    1.20
  -5  -8   0  152.28   20.50
  -5  -8   0  155.38   10.20
   5   8   0  182.78   10.70
   5   8   0  179.68   10.90
   5   8   0  163.68   10.90
   5   8   0  187.08   11.10
   5   8   0  213.98   14.40
  -6  -8   0   16.10   42.20
   6   8   0    3.30    1.00
   6   8   0    4.30    2.30
   6   8   0    2.20    1.30
   6   8   0    3.10    1.20
   7   8   0    0.70    0.80
   7   8   0    0.30    1.00
   7   8   0    1.30    1.00
   7   8   0    1.60    0.90
  13  -9   0   30.00    2.40
  13  -9   0   37.50    2.70
 -13   9   0   41.10    2.90
 -13   9   0    6.70   31.20
  12  -9   0   32.90    3.00
  12  -9   0   32.60    2.70
  12  -9   0   32.00    2.70
  12  -9   0   33.40    3.10
 -12   9   0   34.70    4.70
 -12   9   0  -32.60   69.59
  11  -9   0   89.99    6.00
  11  -9   0   89.09    6.20
  11  -9   0   88.89    6.00
  11  -9   0   83.89    7.90
  11  -9   0   90.09    5.80
 -11   9   0   84.19    5.40
 -11   9   0   95.89    6.10
 -11   9   0   94.29   11.00
 -11   9   0   -3.40   54.89
  10  -9   0    4.40    3.60
  10  -9   0    5.80    1.60
  10  -9   0    7.70    2.70
  10  -9   0    4.60    1.70
  10  -9   0    5.50    1.20
 -10   9   0    6.20    1.60
 -10   9   0    5.40    1.80
 -10   9   0    6.40    2.70
   9  -9   0    4.60    2.30
   9  -9   0    2.70    1.00
   9  -9   0    2.80    1.20
   9  -9   0    3.40    1.20
   9  -9   0    2.70    0.90
   9  -9   0    0.50    1.70
  -9   9   0    3.30    1.60
  -9   9   0    3.30    1.10
  -9   9   0   20.10   68.69
   8  -9   0  237.68   13.40
   8  -9   0  229.48   13.10
   8  -9   0  229.98   13.00
   8  -9   0  211.78   14.90
   8  -9   0  205.68   14.10
  -8   9   0  221.68   16.50
  -8   9   0  229.98   13.30
   7  -9   0    2.80    1.00
   7  -9   0    5.90    1.10
   7  -9   0    3.90    1.20
   7  -9   0    4.90    1.10
   7  -9   0    5.40    2.10
   7  -9   0    5.20    2.00
  -7   9   0    4.40    1.90
  -7   9   0    4.70    1.20
  -7   9   0    4.60    2.20
  -7   9   0    1.90    1.50
   6  -9   0  145.19    8.90
   6  -9   0  151.98   10.70
   6  -9   0  152.28    9.30
   6  -9   0  155.28    9.00
  -6   9   0  160.68   10.30
  -6   9   0  143.69    9.00
  -6   9   0  157.18    9.20
  -6   9   0  158.08    9.90
  -6   9   0  144.89   11.70
   5  -9   0  884.41   48.30
   5  -9   0  791.52   46.30
   5  -9   0  859.11   46.50
   5  -9   0  902.11   48.10
   5  -9   0  897.31   52.89
   5  -9   0  868.21   46.70
  -5   9   0  794.52   46.60
  -5   9   0  872.01   47.50
   4  -9   0  295.37   20.80
   4  -9   0  327.87   19.20
   4  -9   0  316.77   17.70
   4  -9   0  317.07   36.20
   4  -9   0  351.16   19.50
   4  -9   0  285.67   21.00
   4  -9   0  308.47   17.90
   4  -9   0  322.07   17.90
   4  -9   0  351.26   23.50
  -4   9   0  300.17   17.90
  -4   9   0  322.77   18.70
  -4   9   0  345.07   48.50
  -4   9   0  324.17   18.90
  -4   9   0  316.67   18.60
  -4   9   0  302.77   18.50
  -4   9   0  249.97   46.30
   3  -9   0    4.90    1.10
   3  -9   0    5.40    0.90
   3  -9   0    3.60    0.80
   3  -9   0    2.00    3.70
   3  -9   0    3.60    1.70
   3  -9   0    4.60    1.00
   3  -9   0    5.30    1.80
   3  -9   0    5.10    1.70
   3  -9   0    7.90    3.30
   3  -9   0    4.40    1.00
   3  -9   0    6.00    1.90
   3  -9   0    3.50    7.90
   3  -9   0    5.10    4.90
  -3   9   0    4.70    1.00
  -3   9   0    3.00    1.10
  -3   9   0    4.10    1.60
  -3   9   0  -16.60   30.40
  -3   9   0  -30.20   28.20
  -3   9   0    6.10    1.10
  -3   9   0    6.10    1.80
  -3   9   0    4.40    0.90
  -3   9   0    6.40    1.70
  -3   9   0    2.30    1.20
   2  -9   0    6.20    1.80
   2  -9   0    7.40    1.00
   2  -9   0    7.40    1.20
   2  -9   0    5.60    1.70
   2  -9   0    7.20    3.60
   2  -9   0    7.10    1.30
   2  -9   0    4.30    1.70
   2  -9   0    0.30    6.80
   2  -9   0   12.90    8.20
   2  -9   0    7.40    2.00
   2  -9   0    7.60    1.30
   2  -9   0    6.60    1.40
  -2   9   0   51.29   34.50
  -2   9   0    6.60    1.70
  -2   9   0    7.80    1.40
  -2   9   0  -40.00   31.50
  -2   9   0   12.00    2.40
  -2   9   0    6.90    1.30
  -2   9   0    7.60    1.80
  -2   9   0    6.80    1.10
  -2   9   0    4.50    1.90
   1  -9   0    1.40    1.30
   1  -9   0    1.60    1.10
   1  -9   0    0.70    1.70
   1  -9   0    1.70    1.30
   1  -9   0    3.80    6.10
  -1   9   0    1.30    0.70
  -1   9   0    0.70    1.10
  -1   9   0    2.60    1.30
  -1   9   0   -0.90    1.70
  -1   9   0    1.90    0.90
  -1   9   0    2.10    0.90
  -1   9   0    2.00    0.70
   0  -9   0   12.80    8.10
   0  -9   0    3.40    1.50
   0  -9   0    4.80    1.10
   0  -9   0    3.40    1.80
   0   9   0    1.40    2.10
   0   9   0    3.50    1.20
   0   9   0    2.30    0.80
   0   9   0    2.90    1.30
   0   9   0    2.50    1.70
   0   9   0    5.60    1.10
   0   9   0    2.70    1.00
   0   9   0    2.40    1.30
  -1  -9   0  351.46   20.80
  -1  -9   0  365.96   21.10
   1   9   0  383.46   21.40
   1   9   0  375.26   21.80
   1   9   0  368.76   23.90
   1   9   0  387.76   21.30
   1   9   0  386.26   23.00
   1   9   0  377.96   20.90
   1   9   0  384.16   21.00
   1   9   0  354.46   21.80
  -2  -9   0    6.20    8.70
  -2  -9   0    2.90    1.00
  -2  -9   0  -22.20   38.90
  -2  -9   0    3.70    1.90
   2   9   0    3.30    1.00
   2   9   0    2.00    1.20
   2   9   0   -0.40    1.50
   2   9   0    1.30    1.10
   2   9   0    0.80    1.30
   2   9   0    2.60    0.90
   2   9   0    4.20    2.00
  -3  -9   0  170.88   10.10
  -3  -9   0  139.19   11.70
   3   9   0  173.28   10.00
   3   9   0  164.98   10.40
   3   9   0  170.98   12.40
   3   9   0  146.89   10.70
   3   9   0  174.28   10.60
   3   9   0  174.98   10.20
  -4  -9   0   -0.90    9.00
  -4  -9   0  -18.50   56.49
  -4  -9   0    1.90    1.00
   4   9   0    2.50    1.90
   4   9   0    2.00    1.00
   4   9   0   -0.30    2.60
   4   9   0    1.70    1.80
   4   9   0    4.90    2.30
   4   9   0    3.10    1.20
  -5  -9   0    3.90   44.20
  -5  -9   0   70.39    4.60
   5   9   0   71.19    6.80
   5   9   0   83.09    5.50
   5   9   0   66.89    6.40
   5   9   0   78.29    5.10
   6   9   0   10.00    1.90
   6   9   0    8.10    1.40
   6   9   0   11.30    1.70
   7   9   0    2.80    0.80
  12 -10   0    0.30    0.90
  12 -10   0    3.10    0.80
  12 -10   0    2.90    1.00
  12 -10   0    2.50    0.80
 -12  10   0    5.90   38.90
 -12  10   0    4.00    3.60
 -12  10   0    1.60    1.00
  11 -10   0   -1.70    1.80
  11 -10   0    0.00    0.60
  11 -10   0    0.90    0.70
  11 -10   0    0.70    1.00
  11 -10   0    0.90    1.30
 -11  10   0    0.10    0.80
 -11  10   0   -1.10   61.09
 -11  10   0   -0.60    1.50
 -11  10   0    0.00    0.50
  10 -10   0   90.39    6.00
  10 -10   0   87.99    5.70
  10 -10   0   84.79    7.70
  10 -10   0   80.99    5.90
  10 -10   0   63.89    8.60
  10 -10   0   88.59    5.60
 -10  10   0   90.89    5.60
 -10  10   0   89.89    6.00
 -10  10   0  -12.50   53.69
 -10  10   0   84.59    6.10
 -10  10   0   80.79    8.40
   9 -10   0  152.98   11.00
   9 -10   0  151.58    8.60
   9 -10   0  134.39   10.50
   9 -10   0  112.79   10.10
   9 -10   0  142.59    8.90
   9 -10   0  133.59    8.30
  -9  10   0  137.79    8.70
  -9  10   0   33.50   82.09
  -9  10   0  129.89   11.70
  -9  10   0  146.19    8.70
  -9  10   0  131.89    9.20
   8 -10   0  635.64   32.30
   8 -10   0  525.85   34.80
   8 -10   0  595.24   32.50
   8 -10   0  588.14   34.60
   8 -10   0  590.64   32.60
   8 -10   0  593.44   32.10
  -8  10   0  598.74   32.40
  -8  10   0  544.35   32.90
  -8  10   0  568.64   36.10
   7 -10   0  223.18   15.00
   7 -10   0  227.58   12.40
   7 -10   0  183.88   13.10
   7 -10   0  217.98   12.70
   7 -10   0  224.68   14.40
  -7  10   0  227.08   14.10
  -7  10   0  202.38   13.30
  -7  10   0  196.98   15.60
   6 -10   0  214.58   12.30
   6 -10   0  217.48   14.20
   6 -10   0  225.58   12.50
   6 -10   0  185.68   13.10
   6 -10   0  236.58   14.60
   6 -10   0  222.48   12.70
   6 -10   0  215.68   12.80
  -6  10   0  223.28   14.00
  -6  10   0  208.38   15.70
  -6  10   0  208.98   12.50
  -6  10   0  217.38   13.60
   5 -10   0    5.90    3.80
   5 -10   0    6.50    2.10
   5 -10   0    6.30    1.10
   5 -10   0    5.60    1.40
   5 -10   0    6.70    2.00
  -5  10   0    6.30    1.90
  -5  10   0    6.30    1.40
  -5  10   0    4.60    1.10
  -5  10   0    3.50    2.20
  -5  10   0    0.00    1.70
  -5  10   0    5.00    1.70
   4 -10   0    3.90    1.10
   4 -10   0    4.20    1.10
   4 -10   0    4.00    0.90
   4 -10   0    5.50    1.90
   4 -10   0    4.20    1.10
   4 -10   0    4.40    0.80
   4 -10   0    3.60    2.20
   4 -10   0    2.30    1.20
   4 -10   0    5.40    2.00
  -4  10   0    3.30    1.40
  -4  10   0    6.80    1.90
  -4  10   0    3.00    1.10
  -4  10   0    4.40    1.60
  -4  10   0    4.20    1.10
  -4  10   0    3.90    1.50
  -4  10   0    4.50    1.10
  -4  10   0    1.70    2.30
   3 -10   0    1.80    0.80
   3 -10   0    0.90   10.80
   3 -10   0    1.60    3.30
   3 -10   0    1.20    1.10
   3 -10   0    1.40    0.80
   3 -10   0    1.80    0.60
   3 -10   0    0.10    1.60
   3 -10   0    0.90    0.90
   3 -10   0    1.10    1.30
   3 -10   0    1.80    0.70
  -3  10   0    2.00    0.90
  -3  10   0    1.20    0.70
  -3  10   0   -0.50    0.90
  -3  10   0    1.70    0.90
  -3  10   0   -0.40    1.00
  -3  10   0    0.10    1.00
   2 -10   0  107.19    7.10
   2 -10   0   99.29    7.20
   2 -10   0  145.99   22.50
   2 -10   0  109.69    6.50
   2 -10   0  122.29    8.70
   2 -10   0  111.69    7.00
  -2  10   0  111.19    7.30
  -2  10   0  115.69    8.00
  -2  10   0  114.99    6.80
  -2  10   0  104.59    9.90
  -2  10   0  111.19    7.20
  -2  10   0  104.59    8.80
  -2  10   0  106.09    7.20
  -2  10   0  115.29    6.90
  -2  10   0  114.09    8.10
   1 -10   0   37.00   13.20
   1 -10   0   46.20    3.70
   1 -10   0   43.20    3.50
   1 -10   0   46.60    4.80
   1 -10   0   37.40    3.90
  -1  10   0   44.60    4.30
  -1  10   0   42.90    5.70
  -1  10   0   42.40    3.60
  -1  10   0   44.60    4.70
  -1  10   0   43.70    3.60
  -1  10   0   41.50    3.50
  -1  10   0   42.50    3.20
  -1  10   0   42.50    4.10
  -1  10   0   43.90    3.30
   0 -10   0   54.09    3.90
   0 -10   0   49.30    3.90
   0 -10   0   55.59    5.50
   0 -10   0   47.90    4.70
   0  10   0   48.00    4.20
   0  10   0   50.29    5.30
   0  10   0   53.89    4.20
   0  10   0   52.69    4.80
   0  10   0   55.79    3.90
   0  10   0   51.49    4.10
   0  10   0   53.19    4.70
   0  10   0   52.29    3.70
  -1 -10   0   -1.80    7.70
  -1 -10   0    3.90    1.10
  -1 -10   0    2.80    2.30
  -1 -10   0   -1.30   48.70
   1  10   0    3.80    1.10
   1  10   0    4.40    1.90
   1  10   0    6.60    1.70
   1  10   0    5.70    1.40
   1  10   0    3.90    2.20
   1  10   0    4.40    1.10
  -2 -10   0  297.17   16.70
  -2 -10   0  281.17   17.10
  -2 -10   0  259.47   33.10
   2  10   0  295.87   17.10
   2  10   0  287.57   19.00
   2  10   0  291.77   16.70
   2  10   0  286.07   17.60
   2  10   0  291.37   17.00
   2  10   0  292.67   16.50
  -3 -10   0   96.09    6.50
   3  10   0   97.29    7.30
   3  10   0   91.79    8.40
   3  10   0  100.89    6.30
   3  10   0   90.09    7.20
   3  10   0   79.89    6.10
  -4 -10   0   16.20   49.10
  -5 -10   0    1.00    0.70
   5  10   0    0.80    0.80
   5  10   0    0.30    0.70
   5  10   0   -0.70    1.00
   6  10   0   19.40    1.90
   6  10   0   22.40    2.00
   6  10   0   21.60    1.90
  12 -11   0    1.80    0.60
  12 -11   0    1.70    0.60
  12 -11   0   -0.70    1.70
  12 -11   0    1.30    0.80
 -12  11   0    2.00    0.80
  11 -11   0   39.40    3.00
  11 -11   0   40.90    3.70
  11 -11   0   38.60    3.10
  11 -11   0   42.60    5.20
  11 -11   0   37.50    3.30
 -11  11   0   42.10    3.30
 -11  11   0   48.20    8.10
  10 -11   0   -1.60    1.70
  10 -11   0    1.20    0.80
  10 -11   0    1.30    1.10
  10 -11   0    0.40    0.70
  10 -11   0    0.60    0.80
 -10  11   0    0.00    1.80
 -10  11   0   -0.10    0.70
 -10  11   0    1.50    0.80
 -10  11   0    1.30    1.30
   9 -11   0  118.49    8.00
   9 -11   0  129.49    9.70
   9 -11   0  120.99    7.50
   9 -11   0  132.19    7.70
   9 -11   0  127.39    9.90
   9 -11   0   98.19    9.30
  -9  11   0  120.79    7.80
  -9  11   0  111.99   10.70
  -9  11   0  128.49    7.90
   8 -11   0    9.90    1.40
   8 -11   0   11.90    2.00
   8 -11   0    7.30    2.70
   8 -11   0   10.30    3.00
   8 -11   0    8.70    1.40
   8 -11   0    9.20    1.70
  -8  11   0    9.70    1.70
  -8  11   0    9.60    3.40
  -8  11   0    8.10    1.60
   7 -11   0   11.30    1.70
   7 -11   0    9.30    1.70
   7 -11   0   12.40    1.90
   7 -11   0    9.40    2.80
   7 -11   0    9.50    1.40
   7 -11   0   11.00    2.90
  -7  11   0    7.20    1.50
  -7  11   0    3.60    2.40
  -7  11   0   11.70    1.90
  -7  11   0    9.20    3.40
   6 -11   0  266.27   14.90
   6 -11   0  277.27   15.10
   6 -11   0  259.47   15.40
   6 -11   0  279.77   17.40
   6 -11   0  263.67   17.00
   6 -11   0  266.77   15.30
   6 -11   0  256.07   15.50
  -6  11   0  241.58   18.50
  -6  11   0  266.57   15.60
  -6  11   0  255.27   15.50
  -6  11   0  262.97   16.80
   5 -11   0    3.30    1.10
   5 -11   0    1.60    0.70
   5 -11   0    2.40    1.20
   5 -11   0   -1.10    1.80
   5 -11   0    1.80    1.00
   5 -11   0   -1.30    3.80
   5 -11   0    0.90    1.40
  -5  11   0    2.70    1.60
  -5  11   0    2.10    1.00
  -5  11   0    3.00    1.00
  -5  11   0   -0.40    1.50
  -5  11   0   -0.50    1.40
   4 -11   0   69.19    4.60
   4 -11   0   70.89    5.60
   4 -11   0   67.09    4.40
   4 -11   0   71.39    6.40
   4 -11   0   69.09    5.00
   4 -11   0   78.99    8.90
   4 -11   0   69.19    5.10
   4 -11   0   52.39    7.40
  -4  11   0   71.39    6.30
  -4  11   0   80.89    6.30
  -4  11   0   69.29    5.00
  -4  11   0   74.49    5.90
  -4  11   0   72.99    5.20
  -4  11   0   74.19    4.50
   3 -11   0   36.00    2.60
   3 -11   0   32.30    2.70
   3 -11   0   39.00    3.20
   3 -11   0   39.80    3.30
   3 -11   0   42.20    4.60
  -3  11   0   37.20    3.00
  -3  11   0   39.60    3.60
  -3  11   0   36.60    2.80
  -3  11   0   37.30    3.30
  -3  11   0   41.60    4.60
  -3  11   0   40.20    3.40
  -3  11   0   44.20    4.30
  -3  11   0   45.40    4.20
   2 -11   0   44.00    4.30
   2 -11   0   33.90   15.80
   2 -11   0   57.79    4.00
  -2  11   0   50.49    5.20
  -2  11   0   49.00    4.10
  -2  11   0   53.99    4.60
  -2  11   0   51.89    4.20
  -2  11   0   53.59    3.80
  -2  11   0   47.80    4.90
   1 -11   0   62.49   17.60
   1 -11   0   68.09    4.90
   1 -11   0   71.29    4.80
  -1  11   0   69.69    4.80
  -1  11   0   62.19    4.90
  -1  11   0   69.29    5.10
  -1  11   0   68.99    4.60
  -1  11   0   69.89    5.90
  -1  11   0   72.99    6.60
  -1  11   0   61.99    5.10
   0 -11   0   14.40    1.90
   0 -11   0   16.40    2.00
   0 -11   0  -10.70   51.09
   0 -11   0   39.90   16.20
   0  11   0   19.80    2.80
   0  11   0   18.80    3.20
   0  11   0   18.00    1.90
   0  11   0   18.30    2.10
   0  11   0   15.10    2.00
   0  11   0   18.40    2.30
   0  11   0   18.70    3.80
  -1 -11   0    9.50   11.60
  -1 -11   0    8.20    1.50
  -1 -11   0  -12.80   50.49
   1  11   0    5.40    1.80
   1  11   0    7.40    1.50
   1  11   0    7.20    1.30
   1  11   0    4.10    2.50
   1  11   0    5.80    1.90
   1  11   0    6.80    2.70
   1  11   0    6.20    1.50
  -2 -11   0  263.97   17.20
   2  11   0  325.27   17.70
   2  11   0  311.87   17.00
   2  11   0  281.37   18.30
   2  11   0  317.87   17.50
   2  11   0  235.48   20.10
  -3 -11   0   66.09    4.50
  -3 -11   0   10.00   48.70
   3  11   0   66.79    4.60
   3  11   0   66.99    5.00
   3  11   0   62.19    6.10
   3  11   0   68.59    5.20
   3  11   0   68.29    5.70
  -4 -11   0    8.30    1.40
   4  11   0   11.00    1.60
   4  11   0   12.00    2.00
   4  11   0   12.70    1.70
   5  11   0    6.40    1.10
   5  11   0    7.00    1.10
   5  11   0   11.00    1.30
  12 -12   0   12.70    1.30
  12 -12   0   14.10    1.40
  12 -12   0   13.60    1.70
 -12  12   0   13.80    1.60
  11 -12   0   23.50    2.60
  11 -12   0   28.90    3.10
  11 -12   0   26.40    2.20
  11 -12   0   25.70    2.20
 -11  12   0   25.80    2.20
 -11  12   0   24.10    2.40
 -11  12   0   24.90    4.30
  10 -12   0   11.30    1.90
  10 -12   0   15.00    1.70
  10 -12   0   12.70    1.90
  10 -12   0   13.20    1.60
  10 -12   0   16.20    3.40
 -10  12   0   15.30    2.40
 -10  12   0   18.70    4.30
 -10  12   0   16.10    1.70
 -10  12   0   12.30    1.80
   9 -12   0  135.29   10.60
   9 -12   0  146.89    8.80
   9 -12   0  140.59    8.80
   9 -12   0  138.89    8.40
   9 -12   0  140.69    8.20
  -9  12   0  131.99   11.80
  -9  12   0  136.49    8.60
  -9  12   0  135.69    8.60
  -9  12   0  130.09    9.20
   8 -12   0   33.90    2.80
   8 -12   0   36.30    3.30
   8 -12   0   31.30    4.40
   8 -12   0   35.30    2.80
   8 -12   0   32.80    4.90
  -8  12   0   35.10    3.00
  -8  12   0   30.30    5.20
  -8  12   0   33.80    3.10
   7 -12   0    6.00    2.30
   7 -12   0    6.00    2.40
   7 -12   0    5.60    1.20
   7 -12   0    5.50    1.40
   7 -12   0    3.90    1.30
   7 -12   0    4.50    1.10
   7 -12   0    1.30    2.80
   7 -12   0    3.80    1.30
  -7  12   0    5.20    2.90
  -7  12   0    3.40    1.20
  -7  12   0    4.30    1.10
  -7  12   0    5.20    1.40
  -7  12   0    2.40    2.00
   6 -12   0  138.19   10.70
   6 -12   0  150.08    9.20
   6 -12   0  164.58   11.20
   6 -12   0  141.89    9.10
   6 -12   0  145.49    9.30
   6 -12   0  129.39   13.20
   6 -12   0  153.38    8.70
   6 -12   0  153.68    8.80
  -6  12   0  143.29    9.00
  -6  12   0  152.78   10.40
  -6  12   0  149.99    9.30
  -6  12   0  133.19   12.20
  -6  12   0  139.09   10.60
   5 -12   0    5.30    1.00
   5 -12   0    5.50    1.40
   5 -12   0    3.40    1.40
   5 -12   0   11.60    2.90
   5 -12   0    6.70    1.40
   5 -12   0    6.30    3.40
  -5  12   0    5.80    2.80
  -5  12   0    8.00    2.30
  -5  12   0    5.10    1.40
  -5  12   0    6.40    2.90
  -5  12   0    8.10    1.60
   4 -12   0    1.00    1.60
   4 -12   0    1.30    0.60
   4 -12   0    1.10    0.70
   4 -12   0    1.90    0.90
   4 -12   0    1.10    0.80
   4 -12   0    3.80    2.00
   4 -12   0    7.30   19.80
  -4  12   0    3.00    2.40
  -4  12   0    0.40    1.20
  -4  12   0    1.30    0.90
  -4  12   0    1.70    0.80
  -4  12   0   -0.20    2.30
  -4  12   0    1.80    0.90
   3 -12   0   14.30    3.30
   3 -12   0    7.80   16.20
   3 -12   0   10.90    1.30
   3 -12   0   13.90    1.80
   3 -12   0   13.10    2.00
  -3  12   0   15.10    2.00
  -3  12   0   14.30    1.60
  -3  12   0   10.50    1.60
  -3  12   0   17.20    3.50
  -3  12   0   13.40    3.70
  -3  12   0   14.30    2.00
  -3  12   0   15.30    3.00
   2 -12   0   61.09    4.70
   2 -12   0   65.39    4.50
   2 -12   0   64.09    6.40
   2 -12   0   48.50   19.00
  -2  12   0   65.19    4.80
  -2  12   0   64.29    4.30
  -2  12   0   60.59    4.80
  -2  12   0   63.89    5.90
  -2  12   0   60.79    4.90
  -2  12   0   65.09    4.50
  -2  12   0   59.29    5.50
  -2  12   0   56.89    6.10
   1 -12   0   20.40    2.10
   1 -12   0   17.90   13.70
   1 -12   0   22.90    2.30
   1 -12   0   12.30    3.10
  -1  12   0   10.20    3.10
  -1  12   0   21.90    2.10
  -1  12   0   19.30    2.10
  -1  12   0   20.30    2.30
  -1  12   0   20.70    2.40
  -1  12   0   17.60    3.20
  -1  12   0   23.50    3.90
  -1  12   0   21.60    2.90
   0 -12   0   14.70    1.90
   0 -12   0  -11.90   43.00
   0 -12   0   34.40   17.20
   0  12   0   15.30    2.20
   0  12   0    9.90    1.70
   0  12   0   15.70    3.20
   0  12   0   14.70    1.80
   0  12   0   11.90    3.50
   0  12   0   15.40    3.60
   0  12   0   16.80    3.00
   0  12   0   13.60    2.60
  -1 -12   0   -9.30   46.80
  -1 -12   0    2.00    0.90
  -1 -12   0    4.30    1.80
   1  12   0    2.10    0.90
   1  12   0    1.90    0.90
   1  12   0    1.60    2.50
   1  12   0    1.50    1.40
   1  12   0    3.30    1.20
   1  12   0    1.20    1.70
  -2 -12   0  133.09    8.00
   2  12   0  106.89    9.20
   2  12   0  129.69    7.90
   2  12   0  129.89    8.50
   2  12   0  133.19    8.40
   2  12   0  136.19    8.20
  -3 -12   0   50.89    3.70
   3  12   0   44.20    4.30
   3  12   0   42.40    3.40
   3  12   0   45.10    3.30
   4  12   0    0.40    0.70
   4  12   0   -0.30    0.60
   4  12   0    0.90    0.80
  12 -13   0    0.50    0.50
  12 -13   0    0.70    0.40
  12 -13   0    0.40    0.50
 -12  13   0    0.10    0.50
  11 -13   0   29.50    2.50
  11 -13   0   28.90    2.50
 -11  13   0   26.90    2.00
 -11  13   0   28.20    4.50
 -11  13   0   37.90    3.20
  10 -13   0   28.00    4.30
  10 -13   0   31.00    2.50
  10 -13   0   33.20    3.00
  10 -13   0   31.70    2.90
  10 -13   0   31.90    2.60
 -10  13   0   40.30    4.50
 -10  13   0   29.50    6.40
 -10  13   0   33.80    2.70
 -10  13   0   31.60    2.70
   9 -13   0  136.59    7.90
   9 -13   0  125.59   10.00
   9 -13   0  128.59    8.30
   9 -13   0  141.99    8.50
   9 -13   0  128.09    8.10
  -9  13   0  123.29   12.00
  -9  13   0  136.09    8.20
  -9  13   0  143.09    8.40
  -9  13   0  128.79    9.00
   8 -13   0  105.09    6.10
   8 -13   0   97.59    5.90
   8 -13   0   89.39    6.40
   8 -13   0   91.39    8.00
   8 -13   0   94.09    6.50
  -8  13   0   97.39    6.50
  -8  13   0   95.09    6.20
  -8  13   0   92.39    9.40
   7 -13   0   12.20    2.50
   7 -13   0   16.30    1.80
   7 -13   0   10.50    5.90
   7 -13   0   17.70    2.30
   7 -13   0   18.70    4.00
   7 -13   0   16.50    2.50
  -7  13   0   18.50    2.40
  -7  13   0   16.30    2.20
  -7  13   0   10.20    3.70
  -7  13   0   14.40    4.10
   6 -13   0   22.60    2.50
   6 -13   0   20.70    3.90
   6 -13   0   24.30    2.00
   6 -13   0   23.60    2.10
   6 -13   0   23.50    2.50
  -6  13   0   24.00    4.00
  -6  13   0   16.00    4.20
  -6  13   0   25.60    2.20
  -6  13   0   22.60    2.40
  -6  13   0   22.80    3.60
  -6  13   0   26.20    2.70
   5 -13   0  473.95   27.50
   5 -13   0  486.75   27.30
   5 -13   0  499.55   26.60
   5 -13   0  549.45   29.90
  -5  13   0  437.76   26.80
  -5  13   0  487.65   27.60
  -5  13   0  522.85   29.00
  -5  13   0  455.05   31.10
  -5  13   0  491.15   27.40
   4 -13   0    0.20    0.60
   4 -13   0    1.00    0.80
   4 -13   0    0.70    1.50
   4 -13   0    0.60    0.80
  -4  13   0    0.10    0.70
  -4  13   0    0.60    0.80
  -4  13   0   -0.60    1.40
  -4  13   0   -1.80    3.00
  -4  13   0    2.30    1.90
  -4  13   0   -0.70    1.50
  -4  13   0    0.80    0.80
   3 -13   0    3.70    1.10
   3 -13   0   -5.60   18.30
   3 -13   0    3.30    1.10
   3 -13   0    5.10    2.30
  -3  13   0    7.60    2.50
  -3  13   0    1.40    1.00
  -3  13   0    3.60    1.20
  -3  13   0    4.30    1.80
  -3  13   0    3.20    0.90
  -3  13   0    0.10    2.60
  -3  13   0    3.00    1.10
   2 -13   0    1.50   17.20
   2 -13   0   27.00    2.60
   2 -13   0   23.70    4.30
   2 -13   0   29.20    2.80
  -2  13   0   23.00    3.70
  -2  13   0   24.30    3.90
  -2  13   0   30.80    2.40
  -2  13   0   23.60    4.60
  -2  13   0   28.10    2.80
  -2  13   0   23.70    2.40
  -2  13   0   27.40    3.80
  -2  13   0   28.10    2.80
   1 -13   0  288.27   18.00
   1 -13   0  338.07   18.60
  -1  13   0  314.97   18.70
  -1  13   0  319.97   21.00
  -1  13   0  306.27   18.80
  -1  13   0  344.27   18.40
  -1  13   0  304.77   19.70
  -1  13   0  330.57   18.10
  -1  13   0  351.96   18.80
   0 -13   0  254.07   14.20
   0 -13   0  261.67   16.00
   0  13   0  246.28   14.40
   0  13   0  247.98   13.90
   0  13   0  233.28   15.30
   0  13   0  241.18   14.60
   0  13   0  269.97   15.40
   0  13   0  196.28   15.30
   0  13   0  232.08   14.50
  -1 -13   0   21.20   39.80
  -1 -13   0    2.50    0.90
  -1 -13   0    2.70    2.90
   1  13   0    2.00    0.90
   1  13   0    2.40    1.10
   1  13   0    1.20    1.40
   1  13   0    2.10    0.90
  -2 -13   0   -0.50    0.70
   2  13   0    1.70    1.00
   2  13   0    0.10    0.80
   2  13   0    1.90    1.50
  -3 -13   0    1.60    0.40
   3  13   0    0.20    0.60
   3  13   0    1.60    0.60
   3  13   0    1.40    0.80
  11 -14   0   -0.50    0.50
  11 -14   0    0.20    0.50
  11 -14   0    0.60    0.50
 -11  14   0   -0.20    0.30
 -11  14   0    0.50    0.60
  10 -14   0    1.70    1.60
  10 -14   0    4.90    1.30
  10 -14   0    3.00    1.00
  10 -14   0    2.50    0.70
 -10  14   0    0.80    1.60
 -10  14   0    2.20    0.90
 -10  14   0    1.80    0.80
 -10  14   0    1.80    2.60
 -10  14   0    3.00    1.30
   9 -14   0   11.00    2.90
   9 -14   0    6.60    1.60
   9 -14   0    6.00    0.90
   9 -14   0    4.80    0.90
   9 -14   0    6.80    1.40
  -9  14   0    4.50    1.60
  -9  14   0    6.70    1.20
  -9  14   0    6.70    1.30
   8 -14   0   51.69    4.30
   8 -14   0   64.39    6.10
   8 -14   0   57.89    5.20
   8 -14   0   51.59    3.80
   8 -14   0   62.59    4.40
   8 -14   0   63.69    3.90
  -8  14   0   51.99    6.60
  -8  14   0   60.29    4.40
  -8  14   0   59.29    4.00
   7 -14   0   54.59    4.10
   7 -14   0   58.69    3.70
   7 -14   0   57.89    4.40
   7 -14   0   55.09    4.30
   7 -14   0   57.99    5.90
  -7  14   0   55.29    6.80
  -7  14   0   56.49    5.80
  -7  14   0   57.29    4.40
  -7  14   0   55.99    4.00
   6 -14   0    6.00    1.30
   6 -14   0    4.10    1.00
   6 -14   0    7.30    2.50
   6 -14   0    7.00    1.00
   6 -14   0    8.70    1.60
  -6  14   0    6.10    2.20
  -6  14   0    7.40    1.50
  -6  14   0    5.90    2.70
  -6  14   0    5.40    1.20
  -6  14   0    5.30    1.00
   5 -14   0    0.30    0.70
   5 -14   0    1.00    0.80
   5 -14   0    0.30    0.60
   5 -14   0    0.50    1.70
  -5  14   0    3.00    2.50
  -5  14   0    1.10    0.80
  -5  14   0   -0.10    0.70
  -5  14   0    1.70    1.80
  -5  14   0    0.80    1.70
   4 -14   0  616.94   32.60
   4 -14   0  597.64   32.90
   4 -14   0  603.04   35.00
  -4  14   0  582.24   33.00
  -4  14   0  578.54   34.10
  -4  14   0  624.34   32.90
  -4  14   0  504.25   34.20
   3 -14   0   76.19    7.20
   3 -14   0   75.89    5.10
   3 -14   0   78.89    5.40
  -3  14   0   75.49    6.50
  -3  14   0   73.89    5.40
  -3  14   0   70.59    7.80
  -3  14   0   81.69    5.50
  -3  14   0   66.49    4.50
   2 -14   0  101.29    6.60
   2 -14   0   84.69    6.00
  -2  14   0   80.79    6.10
  -2  14   0  114.49    6.80
  -2  14   0  104.19    6.70
  -2  14   0  103.09    7.80
  -2  14   0  108.19    6.00
   1 -14   0   -7.70   43.80
   1 -14   0    9.20    2.00
   1 -14   0    8.20    1.40
  -1  14   0    9.10    2.20
  -1  14   0    4.70    1.20
  -1  14   0    8.40    2.40
  -1  14   0    6.50    1.40
  -1  14   0    8.30    1.20
   0 -14   0   17.00   38.80
   0 -14   0    6.50    1.20
   0  14   0    6.30    1.00
   0  14   0    4.70    1.10
   0  14   0    6.60    1.40
  -1 -14   0   28.40    2.60
   1  14   0   38.30    2.60
   1  14   0   27.40    2.40
  -2 -14   0    1.00    0.40
   2  14   0    1.70    0.60
   2  14   0    1.30    0.70
  10 -15   0    7.00    1.00
 -10  15   0    9.80    1.80
   9 -15   0    0.80    0.60
   9 -15   0    0.60    0.60
   9 -15   0    0.50    0.60
  -9  15   0    0.60    2.00
  -9  15   0    1.80    1.10
  -9  15   0    0.60    0.50
  -9  15   0    1.40    0.70
   8 -15   0   48.90    3.40
   8 -15   0   34.00    3.00
   8 -15   0   40.50    3.40
  -8  15   0   45.60    3.00
  -8  15   0   47.90    3.50
  -8  15   0   41.90    5.60
   7 -15   0   44.70    3.00
   7 -15   0   43.30    4.20
   7 -15   0   38.10    3.10
   7 -15   0   42.60    4.80
  -7  15   0   34.50    2.70
  -7  15   0   39.00    8.80
  -7  15   0   42.00    3.40
   6 -15   0   30.20    2.80
   6 -15   0   36.00    2.80
   6 -15   0   50.89    7.40
  -6  15   0   31.40    2.90
  -6  15   0   30.00    5.10
  -6  15   0   27.20    4.40
  -6  15   0   29.60    2.70
   5 -15   0   16.60    4.60
   5 -15   0   12.80    1.80
   5 -15   0   15.80    1.70
  -5  15   0    8.80    1.50
  -5  15   0   11.20    3.40
  -5  15   0   11.00    3.40
  -5  15   0   12.60    1.80
   4 -15   0    0.60    0.70
   4 -15   0   -0.10    2.20
   4 -15   0    1.20    0.80
  -4  15   0    0.50    0.80
  -4  15   0    1.00    2.70
  -4  15   0    0.90    0.80
  -4  15   0    2.50    3.10
   3 -15   0   38.70    3.20
   3 -15   0    7.70   40.70
   3 -15   0   39.90    3.30
  -3  15   0   39.00    3.20
  -3  15   0   32.20    4.10
  -3  15   0   28.70    6.10
  -3  15   0   35.90    3.30
   2 -15   0    4.60    1.10
   2 -15   0  -13.50   33.40
   2 -15   0    3.40    1.50
  -2  15   0    2.50    3.60
  -2  15   0    2.30    0.90
  -2  15   0    3.30    1.10
   1 -15   0    7.60    1.30
   1 -15   0    3.20   25.10
  -1  15   0    7.90    1.10
  -1  15   0    8.00    1.80
  -1  15   0    7.10    1.40
   0 -15   0    0.20    0.50
   0  15   0   -0.10    0.70
   0  15   0    1.40    0.80
   9 -16   0    2.00    0.60
  -9  16   0    3.80    0.80
  -9  16   0    4.20    1.10
  -9  16   0   -0.90    0.90
   8 -16   0    6.60    1.10
   8 -16   0    7.80    1.20
  -8  16   0    4.30    1.20
  -8  16   0    9.20    1.30
   7 -16   0    4.30    1.00
   7 -16   0    3.80    1.00
   6 -16   0    2.10    0.80
   6 -16   0    3.40    2.50
   6 -16   0    0.80    0.70
  -6  16   0    0.30    0.80
  -6  16   0    0.60    0.80
  -6  16   0   -1.70    2.90
   5 -16   0    2.20    0.90
   5 -16   0    1.80    0.70
   5 -16   0    1.60    2.40
  -5  16   0    2.50    1.30
  -5  16   0    2.50    0.80
  -5  16   0    1.60    4.70
   4 -16   0   -3.00   30.00
   4 -16   0    0.70    0.90
   4 -16   0   -0.20    1.50
   4 -16   0    0.20    0.60
  -4  16   0   -0.30    0.70
  -4  16   0    0.40    0.80
   3 -16   0  -11.30   29.40
   3 -16   0    3.20    0.90
  -3  16   0    3.50    1.00
   2 -16   0    0.30    0.60
  -2  16   0    1.10    0.60
  -2  16   0    0.30    0.60
   1 -16   0    0.00    0.50
  -1  16   0   -0.20    0.50
   7 -17   0   27.90    2.20
  -7  17   0   30.70    2.30
   6 -17   0   -0.90   25.20
   6 -17   0    6.60    0.90
   6 -17   0   10.30    1.20
  -6  17   0    9.40    1.20
   5 -17   0   36.20    2.70
  -5  17   0   40.70    3.10
   4 -17   0    2.60    0.70
  -4  17   0    2.30    0.70
  -4  17   0    1.40    0.60
   3 -17   1    2.30    0.60
  -4  17  -1   -0.10    0.50
  -4  17  -1    0.20    0.50
   4 -17   1   -2.50   23.70
   4 -17   1    0.50    0.50
  -5  17  -1   11.30    1.30
  -5  17  -1    9.70    1.10
   5 -17   1   33.00   35.60
   5 -17   1   10.60    1.20
  -6  17  -1   40.00    2.90
   6 -17   1   35.60    2.70
   6 -17   1   41.20    3.20
  -7  17  -1    0.40    0.80
  -7  17  -1    0.40    0.60
   7 -17   1    0.60    0.50
   7 -17   1    0.40    0.50
  -1  16  -1    3.20    0.90
   1 -16   1    4.20    0.80
  -2  16  -1    1.70    0.80
  -2  16  -1    0.70    0.80
   2 -16   1    2.80   29.20
   2 -16   1    2.80    0.80
  -3  16  -1    3.10    0.90
  -3  16  -1    3.20    1.10
   3 -16   1    1.90    1.70
   3 -16   1    3.10    1.10
   3 -16   1   -2.60   35.80
  -4  16  -1   85.99    5.40
  -4  16  -1   69.89    5.40
   4 -16   1   92.69    5.80
   4 -16   1   72.59    4.80
   4 -16   1  144.79   77.79
   4 -16   1   76.09    5.90
  -5  16  -1   41.00    3.40
  -5  16  -1   48.50    3.50
   5 -16   1   32.30    3.10
   5 -16   1   39.50    3.90
   5 -16   1   41.30    3.50
  -6  16  -1    4.90    0.90
  -6  16  -1    7.60    1.60
   6 -16   1    3.30    2.50
   6 -16   1    7.60    1.50
   6 -16   1    5.70    1.10
  -7  16  -1   16.70    2.00
   7 -16   1   15.00    1.70
   7 -16   1   19.40    2.30
  -8  16  -1   -0.20    0.50
  -8  16  -1    0.70    0.50
  -8  16  -1   -0.40    0.90
   8 -16   1    0.10    0.50
   8 -16   1    0.40    0.70
  -9  16  -1    0.60    1.00
  -9  16  -1    0.40    0.80
  -9  16  -1    1.30    0.50
  -9  16  -1    0.50    0.50
   9 -16   1    1.30    0.60
   1  15  -1   -0.20    0.60
   1  15  -1    0.20    0.50
  -1 -15   1    0.30    0.40
   0  15  -1    4.00    1.30
   0  15  -1    7.80    1.60
   0 -15   1  -14.00   30.30
   0 -15   1    9.10    1.50
  -1  15  -1   74.49    5.60
  -1  15  -1   68.29    5.00
  -1  15  -1   71.29    4.70
   1 -15   1   73.29    4.80
   1 -15   1   62.39    7.10
  -2  15  -1  111.79   10.60
  -2  15  -1  109.59    7.30
  -2  15  -1  121.29    8.90
  -2  15  -1  133.29    7.90
  -2  15  -1  137.09    8.40
   2 -15   1  133.89    7.80
   2 -15   1   57.69   74.39
  -3  15  -1   27.40    2.60
  -3  15  -1   26.20    4.80
  -3  15  -1   31.30    2.70
   3 -15   1   20.30    2.30
   3 -15   1   28.20    3.20
   3 -15   1   28.40    2.60
  -4  15  -1    1.00    0.80
  -4  15  -1   -1.00    1.60
  -4  15  -1    0.40    0.70
  -4  15  -1    1.20    2.40
   4 -15   1    1.20    0.80
   4 -15   1    0.60    0.80
   4 -15   1   -1.50    1.80
  -5  15  -1   19.80    3.40
  -5  15  -1   16.80    2.10
  -5  15  -1   18.70    2.00
  -5  15  -1   17.90    4.20
   5 -15   1   19.50    2.10
   5 -15   1   10.10    2.80
   5 -15   1   18.10    2.00
  -6  15  -1    5.80    1.20
  -6  15  -1    5.30    2.50
  -6  15  -1    5.30    1.30
  -6  15  -1    6.80    3.60
  -6  15  -1    6.60    1.20
   6 -15   1    5.40    1.10
   6 -15   1    5.60    1.30
   6 -15   1    4.10    2.30
  -7  15  -1   51.29    3.80
  -7  15  -1   46.60    7.30
   7 -15   1   52.69    4.00
   7 -15   1   44.70    5.90
   7 -15   1   32.80    4.90
   7 -15   1   45.30    3.50
  -8  15  -1    1.90    1.00
  -8  15  -1    1.90    0.80
  -8  15  -1   -0.30    1.30
  -8  15  -1   -0.40    2.00
   8 -15   1    1.60    0.90
   8 -15   1    0.00    0.60
  -9  15  -1   16.20    1.60
  -9  15  -1   16.30    1.80
  -9  15  -1   14.10    2.10
   9 -15   1   15.40    2.00
   9 -15   1   15.20    1.30
  10 -15   1   79.19    5.20
  10 -15   1   86.09    4.80
   2  14  -1   16.10    1.40
   2  14  -1    9.50    1.40
   2  14  -1   13.10    1.60
  -2 -14   1   10.90    1.10
   1  14  -1   37.20    2.80
   1  14  -1   48.20    5.80
   1  14  -1   31.20    3.00
  -1 -14   1   42.60    3.30
  -1 -14   1   -2.40   32.30
   0  14  -1   23.80    2.10
   0  14  -1   23.70    2.20
   0  14  -1   25.50    3.10
   0  14  -1   19.70    3.30
   0  14  -1   22.90    2.50
   0 -14   1   14.00    2.90
   0 -14   1    1.40   55.29
   0 -14   1   25.60    2.30
  -1  14  -1   10.70    1.90
  -1  14  -1    8.70    1.60
  -1  14  -1    9.80    2.50
  -1  14  -1    7.10    1.70
  -1  14  -1    4.10    2.30
  -1  14  -1   11.80    1.50
   1 -14   1    8.10    2.70
   1 -14   1   12.50    1.60
   1 -14   1  -12.80   38.30
  -2  14  -1  379.06   22.00
  -2  14  -1  385.26   21.90
  -2  14  -1  399.46   21.20
  -2  14  -1  378.06   23.10
   2 -14   1  387.36   21.80
   2 -14   1  369.86   21.30
  -3  14  -1  198.98   12.00
  -3  14  -1  200.48   14.40
  -3  14  -1  197.38   15.50
  -3  14  -1  227.38   12.90
  -3  14  -1  237.18   14.30
  -3  14  -1  214.08   13.00
   3 -14   1  220.58   12.50
   3 -14   1  205.98   14.70
   3 -14   1  222.38   12.90
  -4  14  -1    6.90    1.60
  -4  14  -1    6.70    3.00
  -4  14  -1    6.10    2.20
  -4  14  -1    7.00    1.50
  -4  14  -1   12.90    3.30
   4 -14   1    8.90    2.80
   4 -14   1    7.60    1.40
   4 -14   1    8.40    1.60
  -5  14  -1   27.20    4.00
  -5  14  -1   15.90    3.60
  -5  14  -1   18.10    4.30
  -5  14  -1   19.30    2.30
  -5  14  -1   22.10    2.30
  -5  14  -1   16.90    1.80
   5 -14   1   17.90    1.50
   5 -14   1   19.90    2.20
   5 -14   1   26.70    4.40
   5 -14   1   19.90    2.20
  -6  14  -1   21.80    7.10
  -6  14  -1   37.70    4.30
  -6  14  -1   28.50    2.50
  -6  14  -1   30.20    2.70
  -6  14  -1   26.10    4.80
  -6  14  -1   30.50    2.90
   6 -14   1   35.10    3.00
   6 -14   1   28.30    2.20
   6 -14   1   36.40    4.40
   6 -14   1   29.00    2.80
  -7  14  -1  114.19    7.30
  -7  14  -1  107.69   10.20
  -7  14  -1  127.89    7.90
  -7  14  -1  126.59    9.20
  -7  14  -1  117.79    7.30
   7 -14   1  129.59    7.10
   7 -14   1  129.99    8.00
   7 -14   1   95.49    7.60
   7 -14   1  129.79    9.60
   7 -14   1  121.39    7.70
  -8  14  -1  116.09    7.10
  -8  14  -1  108.19    6.80
  -8  14  -1   87.09    9.10
   8 -14   1  121.49    9.10
   8 -14   1  100.59    7.60
   8 -14   1  113.19    9.20
   8 -14   1  113.59    6.50
   8 -14   1  103.49    6.50
   8 -14   1  112.79    7.10
  -9  14  -1   12.00    1.60
  -9  14  -1    7.40    2.80
  -9  14  -1    9.00    1.40
  -9  14  -1    5.40    2.30
   9 -14   1   10.50    1.60
   9 -14   1   11.80    1.30
   9 -14   1    8.70    1.20
   9 -14   1    6.00    1.70
   9 -14   1   11.60    3.90
 -10  14  -1    0.10    1.60
 -10  14  -1    0.90    0.70
 -10  14  -1    1.30    0.80
 -10  14  -1   -2.50    1.90
  10 -14   1    1.20    0.80
  10 -14   1    1.60    0.90
  10 -14   1    0.50    0.80
 -11  14  -1    1.50    0.70
 -11  14  -1    1.60    0.50
  11 -14   1    2.70    0.80
  11 -14   1    1.10    0.50
  11 -14   1    1.20    0.70
   3  13  -1   35.60    2.80
   3  13  -1   33.50    2.80
  -3 -13   1   29.90    2.10
   2  13  -1   12.60    1.60
   2  13  -1    8.60    1.80
   2  13  -1   12.30    1.90
   2  13  -1   12.70    1.60
  -2 -13   1   11.30    1.40
  -2 -13   1    0.70   34.80
   1  13  -1  104.29    6.20
   1  13  -1  103.69    7.00
   1  13  -1   87.09    6.50
   1  13  -1   99.59    6.70
  -1 -13   1   88.79    7.40
  -1 -13   1  102.19    6.40
   0  13  -1    5.60    4.20
   0  13  -1    5.00    2.00
   0  13  -1    7.80    1.30
   0  13  -1    5.10    1.70
   0  13  -1    7.00    1.50
   0  13  -1    6.50    1.20
   0 -13   1   -0.30   44.70
   0 -13   1    4.80    1.70
   0 -13   1    7.40   15.60
   0 -13   1    5.90    1.30
  -1  13  -1   52.79    6.50
  -1  13  -1   52.69    4.60
  -1  13  -1   41.50    5.60
  -1  13  -1   52.49    4.20
  -1  13  -1   60.99    4.80
  -1  13  -1   55.59    6.10
  -1  13  -1   61.89    4.70
  -1  13  -1   59.19    4.10
   1 -13   1   24.90   16.70
   1 -13   1   56.69    4.70
   1 -13   1   46.20    4.10
   1 -13   1  -29.20   51.09
  -2  13  -1  113.29    7.40
  -2  13  -1  109.59    8.60
  -2  13  -1  115.79    8.40
  -2  13  -1  104.19    7.30
  -2  13  -1  119.09    9.00
  -2  13  -1   98.69    6.90
  -2  13  -1  112.79    6.80
  -2  13  -1  105.99    9.10
   2 -13   1  110.99    9.10
   2 -13   1  107.49    6.90
   2 -13   1  115.69    7.30
  -3  13  -1   11.30    3.50
  -3  13  -1   11.70    1.50
  -3  13  -1   11.80    1.90
  -3  13  -1    6.60    2.40
  -3  13  -1    9.60    1.80
  -3  13  -1    7.30    1.40
  -3  13  -1   15.20    2.90
  -3  13  -1    6.20    3.00
   3 -13   1   10.80    1.80
   3 -13   1   22.00   20.10
   3 -13   1    9.60    2.70
   3 -13   1    8.50    1.40
  -4  13  -1    6.30    1.10
  -4  13  -1    5.70    2.70
  -4  13  -1    2.70    3.50
  -4  13  -1    5.20    2.40
  -4  13  -1    7.10    2.20
  -4  13  -1    6.10    1.40
  -4  13  -1    5.70    1.40
   4 -13   1    5.90    2.40
   4 -13   1    5.70    1.30
   4 -13   1    5.90    1.20
  -5  13  -1   33.40    5.30
  -5  13  -1   37.20    3.20
  -5  13  -1   26.10    4.30
  -5  13  -1   37.30    4.40
  -5  13  -1   35.60    3.20
   5 -13   1   36.50    3.10
   5 -13   1   35.30    2.50
   5 -13   1   35.90    4.50
   5 -13   1   28.70    2.50
   5 -13   1   36.30    3.20
  -6  13  -1    6.10    2.70
  -6  13  -1    6.00    2.30
  -6  13  -1    9.20    2.90
  -6  13  -1    7.70    1.60
  -6  13  -1    7.60    1.50
   6 -13   1    7.40    1.10
   6 -13   1    8.90    2.60
   6 -13   1    8.20    1.60
   6 -13   1    5.60    2.50
   6 -13   1    5.90    1.40
   6 -13   1    7.10    1.20
  -7  13  -1    3.70    1.30
  -7  13  -1    1.30    1.90
  -7  13  -1    5.50    1.40
   7 -13   1    3.40    1.30
   7 -13   1    3.60    1.80
   7 -13   1    0.90    6.80
   7 -13   1    3.20    2.40
   7 -13   1    3.40    1.40
   7 -13   1    3.40    1.10
   7 -13   1    3.30    0.90
  -8  13  -1   25.10    4.60
  -8  13  -1   28.30    2.60
  -8  13  -1   28.60    2.70
   8 -13   1   23.60    3.00
   8 -13   1   24.80    2.30
   8 -13   1   28.00    2.70
   8 -13   1   26.70    2.30
   8 -13   1   25.00    3.90
   8 -13   1   27.80    2.70
   8 -13   1   16.60    3.20
  -9  13  -1   99.49    6.30
  -9  13  -1   88.79    9.90
  -9  13  -1   89.49    6.60
  -9  13  -1  103.09    6.20
   9 -13   1   80.79    6.50
   9 -13   1   83.49    7.70
   9 -13   1   98.89    6.40
   9 -13   1   97.49    5.80
 -10  13  -1    7.60    2.90
 -10  13  -1    8.40    1.40
 -10  13  -1    9.40    1.70
 -10  13  -1   10.50    1.40
  10 -13   1   10.70    1.80
  10 -13   1   11.20    1.40
  10 -13   1    8.80    4.00
  10 -13   1    9.20    1.30
  10 -13   1   11.10    1.70
 -11  13  -1    0.30    0.40
 -11  13  -1    0.60    0.70
  11 -13   1    0.30    0.50
  11 -13   1    0.40    0.70
  11 -13   1    0.90    0.60
   4  12  -1    0.00    0.70
   4  12  -1    0.20    0.60
   3  12  -1   20.60    2.10
   3  12  -1   17.40    2.60
   3  12  -1   18.90    2.20
   3  12  -1   15.70    1.90
  -3 -12   1   16.40    1.70
  -3 -12   1  -11.90   49.70
   2  12  -1    4.10    1.10
   2  12  -1    4.00    1.20
   2  12  -1    4.00    1.50
   2  12  -1    2.50    2.10
   2  12  -1    5.30    1.20
  -2 -12   1  -12.70   33.00
  -2 -12   1    5.30    2.20
  -2 -12   1    4.80    1.10
   1  12  -1    0.20    0.70
   1  12  -1    6.00    3.50
   1  12  -1   -0.20    2.10
   1  12  -1    1.30    1.20
  -1 -12   1    1.30    0.90
  -1 -12   1   11.60   48.90
  -1 -12   1    2.40    1.50
  -1 -12   1    8.70   12.70
   0  12  -1   17.00    2.00
   0  12  -1    9.70    2.50
   0  12  -1   17.20    3.10
   0  12  -1   17.40    2.20
   0  12  -1   17.80    2.30
   0  12  -1   17.00    1.90
   0  12  -1    9.90    2.90
   0 -12   1   19.20   13.10
   0 -12   1   19.40    2.10
   0 -12   1   16.50   46.30
  -1  12  -1    2.10    0.90
  -1  12  -1    3.40    1.40
  -1  12  -1    1.30    1.80
  -1  12  -1    2.40    1.60
  -1  12  -1    3.40    1.00
  -1  12  -1    3.50    1.00
  -1  12  -1    3.70    1.90
  -1  12  -1    2.50    1.00
   1 -12   1    2.70    0.90
   1 -12   1    3.60    1.10
   1 -12   1    2.30    1.80
  -2  12  -1   68.59    5.20
  -2  12  -1   73.09    5.40
  -2  12  -1   69.69    4.70
  -2  12  -1   68.99    6.60
  -2  12  -1   72.59    6.00
  -2  12  -1   71.39    5.20
   2 -12   1   59.19   18.90
   2 -12   1   72.79    5.20
   2 -12   1   70.09    4.90
   2 -12   1   79.99    7.00
  -3  12  -1  163.98   10.00
  -3  12  -1  162.18   10.50
  -3  12  -1  170.38   11.90
  -3  12  -1  170.88   10.40
  -3  12  -1  166.78    9.80
  -3  12  -1  178.28   11.50
  -3  12  -1  169.38   10.50
  -3  12  -1  160.88   11.60
   3 -12   1  173.88   10.50
   3 -12   1  170.98   10.20
   3 -12   1  127.59   29.10
   3 -12   1  188.48   12.40
  -4  12  -1   25.60    4.30
  -4  12  -1   27.00    2.20
  -4  12  -1   27.10    2.70
  -4  12  -1   27.20    2.60
  -4  12  -1   29.20    3.50
  -4  12  -1   23.10    3.90
  -4  12  -1   27.50    4.10
   4 -12   1   25.60    2.60
   4 -12   1   23.20   23.60
   4 -12   1   24.20    2.00
   4 -12   1   25.50    2.20
   4 -12   1   23.60    3.60
   4 -12   1   26.50    2.70
  -5  12  -1   90.89    9.30
  -5  12  -1  110.49    6.90
  -5  12  -1   97.79    6.90
  -5  12  -1   99.79    7.80
  -5  12  -1  106.29    9.10
   5 -12   1  103.79    7.00
   5 -12   1  106.69    6.40
   5 -12   1   95.79    8.70
   5 -12   1   79.09    8.40
   5 -12   1  119.99    8.80
   5 -12   1  104.69    6.80
   5 -12   1  108.99    6.90
   5 -12   1  108.59    6.30
  -6  12  -1   96.79    6.40
  -6  12  -1   99.09    7.60
  -6  12  -1   95.69    6.70
  -6  12  -1  101.99    8.10
  -6  12  -1   85.49    9.10
   6 -12   1   93.39    6.60
   6 -12   1  101.19    6.00
   6 -12   1  102.09    6.50
   6 -12   1   92.79    6.50
   6 -12   1  102.59    8.30
   6 -12   1   95.19    8.10
   6 -12   1  100.09    6.20
  -7  12  -1   12.50    3.10
  -7  12  -1   13.20    3.80
  -7  12  -1   15.20    2.00
  -7  12  -1    9.40    2.40
   7 -12   1   16.20    3.20
   7 -12   1   15.20    2.20
   7 -12   1   12.80    1.70
   7 -12   1   14.00    2.00
   7 -12   1   15.10    3.20
   7 -12   1   14.20    1.70
   7 -12   1    9.90    2.00
  -8  12  -1   84.89    6.00
  -8  12  -1   77.79    8.50
  -8  12  -1   89.39    6.00
   8 -12   1   91.39    7.80
   8 -12   1   82.69    6.00
   8 -12   1   77.29    7.50
   8 -12   1   88.89    5.70
   8 -12   1   90.09    5.50
  -9  12  -1   25.00    5.20
  -9  12  -1   32.40    2.90
  -9  12  -1   27.80    3.20
  -9  12  -1   31.80    2.80
   9 -12   1   26.30    2.90
   9 -12   1   32.50    2.70
   9 -12   1   34.60    4.50
   9 -12   1   29.20    2.50
   9 -12   1   28.90    2.90
 -10  12  -1    4.20    2.30
 -10  12  -1    6.10    1.20
 -10  12  -1    6.10    1.30
  10 -12   1    5.10    1.10
  10 -12   1    7.20    1.50
  10 -12   1   11.90    3.40
  10 -12   1    7.60    1.30
  10 -12   1    6.20    2.40
 -11  12  -1    9.60    4.40
 -11  12  -1    9.50    1.70
 -11  12  -1    7.00    1.00
  11 -12   1    6.40    1.10
  11 -12   1    8.40    1.80
  11 -12   1    8.60    1.70
  11 -12   1    7.00    1.40
 -12  12  -1    0.90    0.60
  12 -12   1    1.00    0.50
  12 -12   1    0.40    0.50
  12 -12   1    1.30    0.70
   5  11  -1   83.99    5.60
   5  11  -1   98.59    6.10
   5  11  -1   81.79    5.60
   4  11  -1   59.39    6.50
   4  11  -1   52.69    4.20
   4  11  -1   56.79    3.90
   4  11  -1   55.49    4.10
  -4 -11   1   47.90    3.50
  -3 -11   1    6.00   11.00
  -3 -11   1   14.40   46.50
   2  11  -1    7.50    1.40
   2  11  -1    7.30    1.60
   2  11  -1    3.30    2.50
   2  11  -1    7.70    1.40
   2  11  -1    7.90    2.40
   2  11  -1    7.50    2.20
  -2 -11   1    3.50   10.20
  -2 -11   1   20.80   49.10
  -2 -11   1    5.70    1.30
  -2 -11   1    7.30    1.80
   1  11  -1   87.89    7.80
   1  11  -1   87.79    6.90
   1  11  -1   90.29    6.30
   1  11  -1   86.19    6.20
   1  11  -1   80.19    7.00
   1  11  -1   88.19    5.70
   1  11  -1   89.99    5.90
  -1 -11   1   89.69    6.00
   0  11  -1  253.67   16.40
   0  11  -1  242.08   15.30
   0  11  -1  225.48   14.50
   0  11  -1  254.07   14.60
   0  11  -1  248.48   14.00
   0  11  -1  210.68   15.20
   0  11  -1  252.67   14.60
   0  11  -1  255.07   15.60
   0 -11   1  252.97   14.40
  -1  11  -1  205.48   12.10
  -1  11  -1  220.28   12.20
  -1  11  -1  198.28   13.50
  -1  11  -1  208.68   14.00
  -1  11  -1  194.58   13.30
  -1  11  -1  202.38   12.60
  -1  11  -1  202.78   12.50
  -1  11  -1  218.38   12.60
   1 -11   1  193.08   12.80
   1 -11   1  210.88   12.40
   1 -11   1  208.58   12.10
   1 -11   1  211.48   27.80
  -2  11  -1  306.47   18.00
  -2  11  -1  333.57   19.30
  -2  11  -1  310.67   21.40
  -2  11  -1  304.77   19.30
  -2  11  -1  335.57   19.90
  -2  11  -1  331.57   17.90
  -2  11  -1  310.57   18.30
  -2  11  -1  301.27   18.40
  -2  11  -1  325.97   18.40
   2 -11   1  308.37   37.40
   2 -11   1  317.27   18.10
   2 -11   1  341.07   20.20
   2 -11   1  318.57   19.10
   2 -11   1  306.17   18.30
  -3  11  -1   97.79    6.20
  -3  11  -1  102.29    6.40
  -3  11  -1  106.59    8.00
  -3  11  -1  113.29    7.70
  -3  11  -1   96.89    7.70
  -3  11  -1  101.29    6.70
  -3  11  -1  100.59    6.80
  -3  11  -1  105.29    6.80
   3 -11   1   87.69    6.10
   3 -11   1  116.29    8.40
   3 -11   1  103.29    6.00
   3 -11   1  106.69    6.70
   3 -11   1  101.99    6.80
  -4  11  -1  100.49    7.20
  -4  11  -1   82.29    5.80
  -4  11  -1   90.09    6.40
  -4  11  -1   88.29    8.70
  -4  11  -1  103.59    7.50
  -4  11  -1   95.49    5.80
  -4  11  -1   96.69    6.30
   4 -11   1   97.09    7.80
   4 -11   1   90.89    6.30
   4 -11   1  128.29   28.70
   4 -11   1  112.49    8.00
   4 -11   1   96.69    7.80
   4 -11   1   78.39    8.40
   4 -11   1  100.89    5.80
   4 -11   1   92.29    6.20
   4 -11   1   90.89    5.80
   4 -11   1   93.59    6.30
  -5  11  -1  345.57   19.50
  -5  11  -1  303.17   18.50
  -5  11  -1  288.27   21.20
  -5  11  -1  347.67   19.90
  -5  11  -1  343.07   18.40
   5 -11   1  262.17   19.80
   5 -11   1  286.77   18.00
   5 -11   1  326.77   20.10
   5 -11   1  318.27   18.50
   5 -11   1  332.87   18.30
   5 -11   1  350.26   20.40
   5 -11   1  350.86   18.10
  -6  11  -1   10.70    3.50
  -6  11  -1   16.50    3.20
  -6  11  -1   19.80    4.50
   6 -11   1   17.70    2.20
   6 -11   1   22.40    5.40
   6 -11   1   19.30    2.30
   6 -11   1   19.90    1.90
   6 -11   1   18.40    2.20
   6 -11   1   19.70    2.00
   6 -11   1   22.10    3.80
  -7  11  -1  210.38   15.00
  -7  11  -1  196.88   16.00
   7 -11   1  230.38   13.40
   7 -11   1  230.38   13.20
   7 -11   1  231.78   12.80
   7 -11   1  226.28   15.10
   7 -11   1  211.28   13.40
   7 -11   1  226.48   12.90
  -8  11  -1   18.90    4.40
   8 -11   1   25.10    2.70
   8 -11   1   23.20    2.20
   8 -11   1   25.00    2.70
   8 -11   1   21.50    3.90
   8 -11   1   25.10    2.40
   8 -11   1   18.20    3.70
  -9  11  -1   15.80    2.50
  -9  11  -1   10.60    3.40
   9 -11   1   17.00    2.00
   9 -11   1   25.00    5.30
   9 -11   1   19.00    2.40
   9 -11   1   28.50    4.00
 -10  11  -1   26.00    4.80
 -10  11  -1   28.30    2.50
 -10  11  -1   80.79  117.29
 -10  11  -1   28.50    2.80
  10 -11   1   30.00    2.90
  10 -11   1   30.00    3.10
  10 -11   1   28.40    4.30
  10 -11   1   26.80    2.70
  10 -11   1   28.40    2.50
 -11  11  -1   22.80   53.49
 -11  11  -1   13.90    1.80
 -11  11  -1    9.30    1.10
 -11  11  -1    5.40    2.40
  11 -11   1   10.80    1.40
  11 -11   1   11.30    1.50
  11 -11   1    6.10    1.60
  11 -11   1    8.60    1.70
 -12  11  -1    1.10    0.70
  12 -11   1    1.20    0.60
  12 -11   1    1.10    0.60
  12 -11   1    1.70    0.80
   6  10  -1   44.00    3.60
   6  10  -1   44.50    3.50
   6  10  -1   46.50    3.20
   6  10  -1   37.40    4.20
   5  10  -1  108.59    6.70
   5  10  -1  110.99   10.20
   5  10  -1   96.89    7.00
   5  10  -1  114.49    7.00
   4  10  -1  137.29    8.40
   4  10  -1  132.59   10.30
   4  10  -1  138.09    8.80
   4  10  -1  141.19    8.60
   4  10  -1  133.99    9.00
  -4 -10   1  144.59    8.30
  -4 -10   1  112.79   24.10
   3  10  -1  228.68   16.30
   3  10  -1  257.07   14.10
   3  10  -1  231.98   16.40
   3  10  -1  250.47   14.40
   3  10  -1  225.48   14.90
   3  10  -1  243.98   13.80
  -3 -10   1  249.28   14.00
  -3 -10   1  206.78   15.40
   2  10  -1  232.08   15.60
   2  10  -1  235.18   14.40
   2  10  -1  243.28   13.50
   2  10  -1  219.58   14.50
   2  10  -1  236.58   13.90
   2  10  -1  225.18   13.70
   2  10  -1  227.18   13.30
  -2 -10   1  233.38   13.90
  -2 -10   1  209.28   27.80
  -2 -10   1  232.18   13.50
  -2 -10   1  217.38   14.70
   1  10  -1    8.90    2.20
   1  10  -1   11.10    1.70
   1  10  -1    9.20    2.60
   1  10  -1   10.00    1.60
   1  10  -1    7.90    1.70
   1  10  -1    7.10    2.50
  -1 -10   1   12.40    1.60
  -1 -10   1   -1.00   46.90
  -1 -10   1   -0.20    7.30
  -1 -10   1    7.70    2.40
   0  10  -1   40.90    4.00
   0  10  -1   41.10    3.90
   0  10  -1   41.80    4.60
   0  10  -1   35.40    2.90
   0  10  -1   29.30    5.10
   0  10  -1   38.00    3.20
   0  10  -1   37.00    3.30
   0  10  -1   43.20    3.10
   0 -10   1   34.80    4.40
   0 -10   1   41.50    3.30
   0 -10   1   39.90    4.00
   0 -10   1   33.70    2.90
  -1  10  -1    6.80    1.80
  -1  10  -1    7.70    2.00
  -1  10  -1    5.30    2.00
  -1  10  -1    6.60    2.90
  -1  10  -1    6.50    1.60
  -1  10  -1    6.70    1.20
  -1  10  -1    5.60    1.70
   1 -10   1    7.20    1.40
   1 -10   1    6.50    2.20
   1 -10   1    7.40    1.80
   1 -10   1    8.60    1.30
  -2  10  -1   -1.70    1.90
  -2  10  -1    1.20    0.70
  -2  10  -1    1.30    1.20
  -2  10  -1    2.00    0.70
  -2  10  -1    1.60    1.40
  -2  10  -1    0.50    1.10
  -2  10  -1    0.30    0.80
  -2  10  -1    0.90    0.60
   2 -10   1    0.50    0.70
   2 -10   1   -4.60    7.30
   2 -10   1    1.20    1.20
   2 -10   1    1.00    0.80
   2 -10   1   -0.30    1.30
   2 -10   1    1.50    0.80
   2 -10   1   -0.70    1.00
  -3  10  -1  875.41   48.30
  -3  10  -1  840.02   48.50
  -3  10  -1  932.31   49.20
  -3  10  -1  893.81   47.90
  -3  10  -1  889.51   49.40
  -3  10  -1  939.41   49.50
  -3  10  -1  849.32   48.30
   3 -10   1  988.10   50.09
   3 -10   1  912.91   48.60
   3 -10   1  817.02   49.50
   3 -10   1  880.51   48.30
   3 -10   1  895.41   47.80
   3 -10   1  741.33   67.79
   3 -10   1 1004.50   55.39
   3 -10   1  882.31   48.10
   3 -10   1  871.31   47.80
   3 -10   1  837.12   48.40
   3 -10   1  886.91   49.60
  -4  10  -1    1.70    1.30
  -4  10  -1    1.80    0.70
  -4  10  -1    4.80    2.30
  -4  10  -1    3.70    1.50
  -4  10  -1    2.60    0.90
  -4  10  -1    2.60    1.40
   4 -10   1    2.50    3.70
   4 -10   1    3.50    1.80
   4 -10   1    2.10    0.90
   4 -10   1    3.50    0.80
   4 -10   1    5.00    1.10
   4 -10   1    2.20    1.20
   4 -10   1    3.90    1.00
   4 -10   1   -2.20   11.10
   4 -10   1    2.90    0.80
   4 -10   1    2.30    1.50
  -5  10  -1  166.98   13.20
  -5  10  -1  174.18   11.40
  -5  10  -1  176.88   11.80
  -5  10  -1  173.28   10.60
   5 -10   1  193.48   12.30
   5 -10   1  189.68   10.40
   5 -10   1  184.78   12.10
   5 -10   1  184.18   12.30
   5 -10   1  179.78   16.30
   5 -10   1  165.48   10.90
  -6  10  -1  491.55   27.70
  -6  10  -1  474.55   27.20
  -6  10  -1  416.46   29.20
  -6  10  -1  464.45   26.40
  -6  10  -1  475.85   27.20
   6 -10   1  464.35   26.40
   6 -10   1  489.45   26.20
   6 -10   1  455.15   26.60
   6 -10   1  495.75   28.30
   6 -10   1  481.95   26.00
   6 -10   1  457.85   26.50
   6 -10   1  511.75   28.30
  -7  10  -1   21.50    2.50
  -7  10  -1   22.90    4.30
  -7  10  -1   26.60    2.50
  -7  10  -1   19.90    3.00
  -7  10  -1   25.80    3.80
   7 -10   1   24.20    2.60
   7 -10   1   26.10    3.80
   7 -10   1   27.00    3.90
   7 -10   1   26.60    2.70
   7 -10   1   26.00    2.40
   7 -10   1   27.10    2.30
  -8  10  -1  255.47   19.60
  -8  10  -1   66.19  108.59
  -8  10  -1  266.37   17.00
   8 -10   1  286.07   18.80
   8 -10   1  301.87   16.40
   8 -10   1  308.97   16.90
   8 -10   1  292.47   16.50
   8 -10   1  297.07   16.90
   8 -10   1  297.17   18.80
  -9  10  -1   13.60    3.80
  -9  10  -1   16.00    2.50
  -9  10  -1   -3.60   51.69
  -9  10  -1   18.50    2.30
   9 -10   1   19.60    3.10
   9 -10   1   19.10    2.40
   9 -10   1   16.10    3.60
   9 -10   1   16.70    2.00
   9 -10   1   20.70    2.10
   9 -10   1   11.30    3.20
 -10  10  -1    2.20    1.10
 -10  10  -1   28.40   54.59
 -10  10  -1    0.70    2.00
 -10  10  -1    3.40    1.00
  10 -10   1    2.50    2.10
  10 -10   1    3.00    1.10
  10 -10   1    2.90    0.90
  10 -10   1    2.50    0.90
  10 -10   1    3.30    1.30
 -11  10  -1    9.10    2.90
 -11  10  -1   10.40    1.80
 -11  10  -1   10.90    1.70
  11 -10   1   13.20    1.80
  11 -10   1   16.50    3.00
  11 -10   1   12.40    1.60
  11 -10   1   13.50    1.60
  11 -10   1    9.40    3.70
 -12  10  -1   13.00   42.20
 -12  10  -1   25.50    2.20
  12 -10   1   18.30    2.00
  12 -10   1   25.70    2.00
  12 -10   1   17.80    1.90
   7   9  -1    6.70    1.20
   7   9  -1    4.30    1.30
   7   9  -1    8.00    1.40
   7   9  -1    8.00    1.20
   6   9  -1    1.50    2.10
   6   9  -1   -0.70    0.70
   6   9  -1   -0.50    0.60
   6   9  -1    0.90    1.30
  -6  -9   1    4.50   42.40
   5   9  -1   93.99    6.10
   5   9  -1   95.19    6.70
   5   9  -1  104.49    6.50
   5   9  -1   90.89    8.10
   5   9  -1   95.59    6.50
  -5  -9   1   92.89    5.80
   4   9  -1  127.49   10.10
   4   9  -1  125.09    7.90
   4   9  -1  123.59    8.10
   4   9  -1  122.99    7.70
  -4  -9   1  116.49    9.40
  -4  -9   1  130.59    7.80
   3   9  -1    7.00    1.40
   3   9  -1    7.90    1.80
   3   9  -1    8.30    1.50
   3   9  -1    9.30    1.70
  -3  -9   1   11.90    1.70
  -3  -9   1    7.80    2.40
  -3  -9   1    6.50    1.80
  -3  -9   1    0.50    7.50
  -3  -9   1  -16.00   44.60
   2   9  -1    0.50    0.60
   2   9  -1   -0.40    1.00
   2   9  -1    1.00    1.70
   2   9  -1    0.90    0.80
   2   9  -1    0.80    1.60
  -2  -9   1  -24.10   44.10
  -2  -9   1    1.50    0.70
  -2  -9   1    1.30    6.20
  -2  -9   1   -0.10    1.50
   1   9  -1  477.55   25.50
   1   9  -1  462.55   25.20
   1   9  -1  482.35   27.20
   1   9  -1  463.85   26.10
   1   9  -1  452.85   25.10
   1   9  -1  466.25   31.80
   1   9  -1  446.86   25.50
  -1  -9   1  367.06   40.80
   0   9  -1   31.50    2.60
   0   9  -1   31.60    4.60
   0   9  -1   29.10    2.50
   0   9  -1   34.00    2.80
   0   9  -1   31.50    2.80
   0   9  -1   33.50    3.80
   0   9  -1   32.20    3.20
   0  -9   1   33.40    3.20
   0  -9   1   32.70    2.70
   0  -9   1   31.10    2.60
   0  -9   1   31.40    3.80
  -1   9  -1   64.99    4.50
  -1   9  -1   71.29    5.10
  -1   9  -1   62.69    5.40
  -1   9  -1   66.19    5.10
  -1   9  -1   60.79    5.80
  -1   9  -1   75.59   35.30
  -1   9  -1   59.39    4.40
   1  -9   1   66.19    5.60
   1  -9   1   59.19    4.20
   1  -9   1   64.79    4.70
  -2   9  -1  973.20   53.29
  -2   9  -1 1004.80   53.39
  -2   9  -1  974.00   54.89
  -2   9  -1 1038.00   54.79
  -2   9  -1  923.21   81.09
  -2   9  -1  930.51   53.59
  -2   9  -1  987.70   53.59
  -2   9  -1 1010.30   54.29
  -2   9  -1 1003.00   54.39
   2  -9   1  969.20   53.29
   2  -9   1 1122.29   55.19
   2  -9   1  975.80   54.89
   2  -9   1 1067.79   59.39
   2  -9   1  998.70   53.79
   2  -9   1  861.21   69.39
   2  -9   1 1024.40   54.39
   2  -9   1  890.21   54.09
   2  -9   1  902.31   56.39
   2  -9   1 1120.19   59.49
   2  -9   1  929.61   53.49
  -3   9  -1   21.40   28.40
  -3   9  -1   79.99    6.00
  -3   9  -1   85.39    5.50
  -3   9  -1   85.09    6.30
  -3   9  -1   85.39    6.20
  -3   9  -1   79.69    5.50
  -3   9  -1   88.89    6.10
  -3   9  -1  112.39   31.80
   3  -9   1   75.09    8.90
   3  -9   1   81.59   17.00
   3  -9   1   83.29    5.40
   3  -9   1   93.19    6.70
   3  -9   1   92.69    6.70
   3  -9   1   86.79    5.20
   3  -9   1   86.49    5.60
   3  -9   1   84.19    5.10
   3  -9   1   97.59    9.70
   3  -9   1   80.09    6.50
   3  -9   1   79.59    5.60
   3  -9   1   96.19    8.50
  -4   9  -1   76.19    5.30
  -4   9  -1   78.69    5.90
  -4   9  -1   70.29    7.10
  -4   9  -1   84.89    6.20
  -4   9  -1   82.29   35.50
  -4   9  -1   57.79   32.00
  -4   9  -1   94.59    6.10
  -4   9  -1   73.29    5.30
   4  -9   1  106.59   20.20
   4  -9   1   88.69    6.60
   4  -9   1   71.49    9.70
   4  -9   1   66.89    8.80
   4  -9   1   85.49    9.40
   4  -9   1   86.69    6.50
   4  -9   1   96.49    5.90
   4  -9   1   81.49    5.30
   4  -9   1   82.99    5.10
   4  -9   1   78.19    5.40
  -5   9  -1  269.87   17.50
  -5   9  -1  275.07   19.70
  -5   9  -1  310.67   17.30
  -5   9  -1  319.47   18.00
  -5   9  -1  267.57   16.50
   5  -9   1  288.97   16.30
   5  -9   1  289.17   16.20
   5  -9   1  282.97   16.50
   5  -9   1  319.07   22.40
   5  -9   1  288.87   17.10
   5  -9   1  303.37   18.10
  -6   9  -1  152.98   10.30
  -6   9  -1  143.49   11.80
  -6   9  -1  164.68   10.10
  -6   9  -1  149.29    9.30
   6  -9   1  168.08   11.10
   6  -9   1  151.78    9.10
   6  -9   1  154.78   10.80
   6  -9   1  177.28   17.30
   6  -9   1  158.48   11.00
   6  -9   1  156.38    9.60
   6  -9   1  148.59    9.20
  -7   9  -1  103.19    6.80
  -7   9  -1  109.89    8.00
  -7   9  -1  100.09    9.30
  -7   9  -1   34.30   92.29
   7  -9   1  112.89    6.80
   7  -9   1  106.49    7.10
   7  -9   1  108.59    8.50
   7  -9   1  105.99    6.60
   7  -9   1  105.39    8.50
   7  -9   1  111.09    7.00
  -8   9  -1  231.38   17.20
  -8   9  -1  248.68   14.10
  -8   9  -1   19.00  102.99
   8  -9   1  245.78   14.20
   8  -9   1  241.48   16.40
   8  -9   1  238.18   16.10
   8  -9   1  245.98   14.40
   8  -9   1  244.48   13.90
   8  -9   1  244.08   14.40
  -9   9  -1   40.40    3.30
  -9   9  -1  -20.30   61.99
  -9   9  -1   32.70    2.80
  -9   9  -1   34.30    5.30
  -9   9  -1   25.40    3.30
   9  -9   1   35.30    3.00
   9  -9   1   34.10    2.80
   9  -9   1   37.80    4.80
   9  -9   1   37.50    3.30
   9  -9   1   32.60    5.30
   9  -9   1   35.50    3.30
 -10   9  -1    4.50    1.30
 -10   9  -1   -0.60   53.49
 -10   9  -1    6.10    2.80
  10  -9   1    4.80    1.20
  10  -9   1    3.70    1.00
  10  -9   1    3.00    1.20
  10  -9   1    4.20    1.40
  10  -9   1    4.30    2.60
  10  -9   1    2.60    2.40
 -11   9  -1    8.50   71.49
 -11   9  -1   48.70    3.80
 -11   9  -1   44.10    5.60
  11  -9   1   51.69    3.60
  11  -9   1   48.70    3.90
  11  -9   1   48.70    4.00
  11  -9   1   41.70    5.40
  11  -9   1   46.90    3.80
 -12   9  -1   17.00    1.90
 -12   9  -1   21.00   54.39
  12  -9   1   17.90    1.70
  12  -9   1   12.90    1.70
  12  -9   1   15.50    1.70
  12  -9   1   16.50    2.10
   8   8  -1    0.00    0.60
  -7  -8   1   13.00   38.80
   6   8  -1   20.40    2.60
   6   8  -1   22.30    2.20
   6   8  -1   18.30    2.70
   6   8  -1   16.60    3.50
   6   8  -1   20.70    2.30
  -6  -8   1  -24.70   39.60
   5   8  -1   13.60    2.00
   5   8  -1   11.40    2.10
   5   8  -1   11.50    1.60
   5   8  -1   13.00    3.40
   5   8  -1   12.50    2.00
  -5  -8   1   12.50    1.50
  -5  -8   1   21.40    8.80
  -5  -8   1    7.00    2.80
  -5  -8   1   -4.70   39.70
   4   8  -1   16.40    2.10
   4   8  -1   15.90    2.40
   4   8  -1   17.70    2.50
   4   8  -1   17.40    1.90
  -4  -8   1   14.40    3.30
  -4  -8   1   14.30    1.80
  -4  -8   1    8.60   54.29
   3   8  -1    5.30    1.30
   3   8  -1    0.40    1.80
   3   8  -1    5.40    1.30
   3   8  -1    4.10    1.10
   3   8  -1    3.40    1.50
   3   8  -1    5.10    1.10
  -3  -8   1   16.90   49.99
  -3  -8   1    2.20    1.40
  -3  -8   1    2.60    0.90
  -3  -8   1    2.80    1.70
   2   8  -1   37.90    3.20
   2   8  -1   40.60    4.20
   2   8  -1   40.60    3.00
   2   8  -1   39.40    3.70
   2   8  -1   42.60    3.10
   2   8  -1   38.60    4.30
   2   8  -1   47.00    6.10
   2   8  -1   40.00    3.60
  -2  -8   1    2.90   62.59
  -2  -8   1   38.90    3.10
   1   8  -1   80.89    5.10
   1   8  -1   73.79    5.40
   1   8  -1   82.29    7.00
   1   8  -1   69.39    5.40
   1   8  -1   72.89    4.80
   1   8  -1   71.69    5.00
   1   8  -1   69.99    8.20
  -1  -8   1   98.39   14.80
  -1  -8   1   72.39    6.20
  -1  -8   1   73.99    5.50
  -1  -8   1   70.99    5.00
   0   8  -1  122.89    7.50
   0   8  -1  122.59    7.30
   0   8  -1  133.39    8.70
   0   8  -1  127.39    8.10
   0   8  -1  127.39    9.30
   0   8  -1  115.09   27.10
   0   8  -1  140.69   33.60
   0   8  -1  115.69    7.90
   0  -8   1  119.79    8.60
   0  -8   1  120.69    9.70
   0  -8   1  121.69    7.80
   0  -8   1  116.39    7.60
  -1   8  -1   22.00    2.30
  -1   8  -1   45.30   23.60
  -1   8  -1   21.60    1.90
  -1   8  -1   30.80   20.40
  -1   8  -1   20.80    2.30
  -1   8  -1   20.00    3.10
  -1   8  -1   19.10    2.50
  -1   8  -1   18.80    1.70
   1  -8   1   17.10    3.80
   1  -8   1   13.50    2.30
   1  -8   1   17.20    3.60
   1  -8   1   19.00    2.20
   1  -8   1   19.10    2.80
   1  -8   1   14.30    2.00
   1  -8   1   19.30    2.00
  -2   8  -1  148.79    9.10
  -2   8  -1   91.79   24.40
  -2   8  -1  139.89    9.20
  -2   8  -1  137.49    8.20
  -2   8  -1  145.59    8.40
  -2   8  -1  134.79   26.80
   2  -8   1  138.59    8.20
   2  -8   1  153.98    9.50
   2  -8   1  137.49    8.50
   2  -8   1  121.79   10.30
   2  -8   1  165.78   12.40
   2  -8   1  149.19    9.50
   2  -8   1  135.09    9.10
   2  -8   1  126.49   10.00
  -3   8  -1   31.90   18.60
  -3   8  -1   36.70    2.90
  -3   8  -1   37.00    3.30
  -3   8  -1   30.10   21.30
  -3   8  -1   36.00    3.20
  -3   8  -1   38.40    3.40
   3  -8   1   43.10    5.80
   3  -8   1   38.20    2.80
   3  -8   1   33.60    5.20
   3  -8   1   39.30    3.70
   3  -8   1   39.10    2.70
   3  -8   1   42.70    5.80
  -4   8  -1  376.06   25.50
  -4   8  -1  436.46   24.20
  -4   8  -1  434.76   24.40
  -4   8  -1  423.46   24.00
  -4   8  -1  395.46   44.70
   4  -8   1  428.56   28.20
   4  -8   1  425.26   23.60
   4  -8   1  429.16   24.80
   4  -8   1  410.26   26.00
   4  -8   1  461.75   25.10
   4  -8   1  457.25   40.00
  -5   8  -1    7.40    2.30
  -5   8  -1  -21.90   23.90
  -5   8  -1    7.80    1.30
  -5   8  -1    6.40    1.50
  -5   8  -1    7.50    1.70
   5  -8   1    6.20    1.80
   5  -8   1    4.20    2.80
   5  -8   1    6.60    1.90
   5  -8   1    7.40    1.10
   5  -8   1    7.10    1.30
  -6   8  -1   49.30    4.10
  -6   8  -1   57.99    3.80
  -6   8  -1   48.60    4.30
   6  -8   1   47.20    4.90
   6  -8   1   53.69    7.90
   6  -8   1   53.19    3.70
   6  -8   1   51.69    3.90
  -7   8  -1   -7.60   63.99
  -7   8  -1    9.00    2.80
  -7   8  -1    9.10    2.30
   7  -8   1    9.40    2.50
   7  -8   1    7.70    2.30
   7  -8   1    7.90    1.50
   7  -8   1    9.40    1.30
   7  -8   1    7.90    1.50
   7  -8   1    7.80    1.30
   7  -8   1    7.00    4.30
  -8   8  -1   18.40   67.79
  -8   8  -1   60.19    4.00
  -8   8  -1   55.19    4.10
  -8   8  -1   45.20    4.50
  -8   8  -1   56.09    6.40
   8  -8   1   52.29    5.70
   8  -8   1   50.79    4.20
   8  -8   1   56.29    4.40
   8  -8   1   56.89    4.10
   8  -8   1   61.19    5.90
  -9   8  -1   63.79    7.30
  -9   8  -1   67.29    4.50
  -9   8  -1   -1.20   73.89
  -9   8  -1   66.89    4.80
   9  -8   1   67.69    4.70
   9  -8   1   68.49    5.00
   9  -8   1   63.39    6.70
   9  -8   1   67.09    5.00
   9  -8   1   62.09    4.60
   9  -8   1   61.09    6.60
 -10   8  -1    3.20    2.20
  10  -8   1    2.50    1.20
  10  -8   1    3.40    3.70
  10  -8   1    1.70    3.40
  10  -8   1    7.00    2.10
  10  -8   1    4.60    1.20
  10  -8   1    5.40    1.40
 -11   8  -1  184.58   14.00
 -11   8  -1  177.58   10.00
  11  -8   1  177.38   10.30
  11  -8   1  135.99   10.40
  11  -8   1  165.68   10.30
  11  -8   1  145.09   12.10
  11  -8   1  170.78    9.80
 -12   8  -1    1.30    2.80
 -12   8  -1    0.60    0.70
  12  -8   1    0.10    0.70
  12  -8   1    0.70    0.90
  12  -8   1    0.60    0.90
  12  -8   1   -1.30    0.50
   8   7  -1    4.30    1.10
   8   7  -1    7.00    1.30
   8   7  -1    7.90    1.60
  -8  -7   1    9.70   40.20
   7   7  -1    0.30    0.70
   7   7  -1   -0.20    1.00
   7   7  -1    1.30    2.20
   7   7  -1    0.00    1.10
  -7  -7   1    2.80   45.50
   6   7  -1   40.50    5.00
   6   7  -1   42.50    4.40
   6   7  -1   27.90    5.30
   6   7  -1   41.10    3.40
  -6  -7   1    2.30   37.40
   5   7  -1  265.07   15.50
   5   7  -1  238.98   15.40
   5   7  -1  247.08   15.00
   5   7  -1  278.67   15.30
   5   7  -1  272.27   19.20
  -5  -7   1  308.57   18.20
  -5  -7   1  275.47   15.00
  -5  -7   1  242.78   15.30
  -4  -7   1   21.40   53.49
  -3  -7   1    6.70   54.89
  -3  -7   1   17.50    8.30
   2   7  -1  117.49    7.20
   2   7  -1  109.09    7.10
   2   7  -1  109.29    6.80
   2   7  -1  109.69    8.70
   2   7  -1  116.39    8.10
   2   7  -1  105.39    6.60
   2   7  -1  112.59   32.70
  -2  -7   1  101.99    7.30
  -2  -7   1  102.19    6.60
   1   7  -1  355.66   22.10
   1   7  -1  358.86   20.00
   1   7  -1  329.57   36.70
   1   7  -1  339.67   19.80
   1   7  -1  355.36   20.40
   1   7  -1  349.57   42.80
   1   7  -1  358.46   20.40
   1   7  -1  356.46   21.20
  -1  -7   1  362.56   22.10
  -1  -7   1  343.17   21.60
  -1  -7   1  363.66   20.50
  -1  -7   1  404.16   22.20
   0   7  -1  466.65   40.10
   0   7  -1  436.86   25.00
   0   7  -1  458.05   25.60
   0   7  -1  463.95   26.10
   0   7  -1  464.15   26.50
   0   7  -1  469.55   25.20
   0   7  -1  473.25   25.60
   0   7  -1  419.26   41.00
   0  -7   1  431.76   24.70
   0  -7   1  487.05   26.30
   0  -7   1  429.66   26.80
   0  -7   1  428.46   26.50
   0  -7   1  493.75   25.40
   0  -7   1  443.06   25.40
  -1   7  -1  192.98   11.30
  -1   7  -1  198.48   27.30
  -1   7  -1  189.68   11.40
  -1   7  -1  195.38   11.70
  -1   7  -1  172.68   11.30
  -1   7  -1  189.68   10.90
  -1   7  -1  188.38   25.30
   1  -7   1  164.38   11.10
   1  -7   1  197.68   12.70
   1  -7   1  189.48   11.40
   1  -7   1  190.18   10.80
   1  -7   1  192.58   12.30
   1  -7   1  219.28   14.50
   1  -7   1  200.68   11.80
   1  -7   1  187.68   11.70
  -2   7  -1    9.40   11.90
  -2   7  -1   20.60    1.80
  -2   7  -1   17.80    1.60
  -2   7  -1   18.30    2.20
  -2   7  -1   20.60    2.10
  -2   7  -1   23.80    2.30
  -2   7  -1   14.90   11.80
   2  -7   1   22.00    3.50
   2  -7   1   20.90    1.90
   2  -7   1   20.60    2.40
   2  -7   1   19.10    3.10
   2  -7   1   20.90    1.80
   2  -7   1   20.70    2.40
   2  -7   1   24.80    3.90
  -3   7  -1  270.37   15.50
  -3   7  -1  286.47   29.70
  -3   7  -1  277.47   15.40
  -3   7  -1  257.97   15.90
  -3   7  -1  267.37   15.40
  -3   7  -1  249.48   14.90
   3  -7   1  255.37   16.60
   3  -7   1  289.77   18.80
   3  -7   1  268.07   15.90
   3  -7   1  261.27   14.90
   3  -7   1  271.87   15.90
  -4   7  -1  158.88    9.50
  -4   7  -1  151.98    9.20
  -4   7  -1  146.89   10.70
  -4   7  -1  146.19   10.80
  -4   7  -1  163.78   25.20
  -4   7  -1  162.78    9.70
   4  -7   1  182.08   26.20
   4  -7   1  159.68   12.80
   4  -7   1  160.88   11.00
   4  -7   1  151.88    9.10
   4  -7   1  168.38   10.20
   4  -7   1  153.28    9.00
   4  -7   1  155.28   10.10
  -5   7  -1   34.20    4.60
  -5   7  -1   26.00    3.60
  -5   7  -1   33.20    2.70
  -5   7  -1   33.70    2.90
  -5   7  -1   23.20    3.60
   5  -7   1   31.20    2.50
   5  -7   1   27.40    4.80
   5  -7   1   27.10    4.90
   5  -7   1   30.50    3.30
   5  -7   1   29.60    2.30
   5  -7   1   27.10    3.20
  -6   7  -1   26.30    2.80
  -6   7  -1   26.50    2.60
  -6   7  -1   46.20   11.20
  -6   7  -1   13.60   24.30
  -6   7  -1   26.00    2.30
   6  -7   1   30.70    3.50
   6  -7   1   26.50    2.30
   6  -7   1   28.60    2.50
   6  -7   1   26.40    3.40
   6  -7   1   27.20    6.20
   6  -7   1   30.60   28.40
  -7   7  -1    4.70    1.50
  -7   7  -1   10.10    1.30
  -7   7  -1    8.20    2.60
  -7   7  -1   19.30    9.70
   7  -7   1    9.30    1.50
   7  -7   1   10.70    2.90
   7  -7   1    8.90    1.50
   7  -7   1    8.20    2.40
  -8   7  -1   35.50    4.00
  -8   7  -1   49.99    3.80
  -8   7  -1   52.49    3.50
  -8   7  -1   52.19    5.90
  -8   7  -1  -40.10   50.49
   8  -7   1   42.50    3.70
   8  -7   1   37.00    5.30
   8  -7   1   44.40    5.30
   8  -7   1   46.40    3.80
   8  -7   1   47.00    3.40
   8  -7   1   52.29    3.70
  -9   7  -1  186.38   10.50
  -9   7  -1  181.88   10.80
  -9   7  -1  187.88   13.90
  -9   7  -1   27.20   78.49
   9  -7   1  180.48   10.70
   9  -7   1  173.48   10.50
   9  -7   1  156.98   12.80
   9  -7   1  176.28   11.00
   9  -7   1  173.98   13.00
   9  -7   1  179.68   11.00
 -10   7  -1   41.30   93.99
 -10   7  -1  183.38   12.00
 -10   7  -1  193.98   14.40
  10  -7   1  197.68   11.30
  10  -7   1  177.18   13.60
  10  -7   1  178.98   13.70
 -11   7  -1   -2.70   61.49
 -11   7  -1   29.50    2.50
 -11   7  -1   38.60    8.70
  11  -7   1   21.30    4.20
  11  -7   1   24.20    2.80
  11  -7   1   26.60    2.50
  11  -7   1   24.40    2.70
  11  -7   1   25.60    2.40
 -12   7  -1   -7.30   50.79
 -12   7  -1   14.30    1.60
  12  -7   1   13.10    1.60
  12  -7   1   14.40    1.70
  12  -7   1   16.20    2.10
  12  -7   1   13.80    1.80
   9   6  -1    2.00    1.10
   9   6  -1    2.40    0.80
   8   6  -1   34.30    4.80
   8   6  -1   39.00    3.20
   8   6  -1   50.09    5.30
   8   6  -1   43.60    3.40
  -8  -6   1   -3.50   39.30
   7   6  -1    0.40    0.70
   7   6  -1    0.90    0.80
   7   6  -1    1.40    1.10
   7   6  -1    0.00    1.80
  -7  -6   1   -0.20   39.60
   6   6  -1  227.68   14.80
   6   6  -1  202.68   12.80
   6   6  -1  213.48   12.40
   6   6  -1  218.38   12.90
   6   6  -1  212.98   12.50
   6   6  -1  210.78   14.60
  -6  -6   1  205.88   14.20
  -6  -6   1  211.48   12.80
  -6  -6   1  205.58   12.00
   5   6  -1   60.79    4.40
   5   6  -1   54.69    5.50
   5   6  -1   47.70    4.20
   5   6  -1   54.19    4.00
  -5  -6   1   59.19    4.40
  -5  -6   1   62.09    5.50
  -5  -6   1   58.49    4.00
  -5  -6   1    0.30   50.39
   4   6  -1  716.03   40.60
   4   6  -1  728.53   41.00
   4   6  -1  787.72   40.70
   4   6  -1  724.53   41.00
  -4  -6   1  771.62   40.70
  -4  -6   1  744.23   41.10
   3   6  -1  190.38   10.90
   3   6  -1  185.18   11.20
   3   6  -1  188.68   12.20
   3   6  -1  184.58   11.10
   3   6  -1  128.19   32.60
   3   6  -1  186.98   13.10
   3   6  -1  186.48   10.80
  -3  -6   1   46.90   79.49
  -3  -6   1  191.38   11.30
  -3  -6   1  198.88   11.90
   2   6  -1  223.88   13.20
   2   6  -1  230.68   27.70
   2   6  -1  237.78   14.10
   2   6  -1  224.18   13.20
   2   6  -1  234.48   12.80
   2   6  -1  208.18   29.80
   2   6  -1  224.38   14.70
   2   6  -1  226.08   12.90
  -2  -6   1  227.58   13.60
  -2  -6   1  221.38   14.50
  -2  -6   1  228.78   14.40
   1   6  -1  104.29    7.10
   1   6  -1  104.69   18.80
   1   6  -1  129.99   20.10
   1   6  -1   99.39    6.10
   1   6  -1  102.59    7.50
   1   6  -1  106.89    6.60
   1   6  -1  107.79    6.60
  -1  -6   1   98.99    7.40
  -1  -6   1  106.59    7.70
  -1  -6   1  105.39    7.30
  -1  -6   1  101.69    6.60
   0   6  -1  147.59   20.60
   0   6  -1  127.99    8.10
   0   6  -1  129.29    7.70
   0   6  -1  122.29    7.30
   0   6  -1  115.19   17.80
   0   6  -1  125.09    7.60
   0  -6   1  123.39    7.20
   0  -6   1  117.19    8.60
   0  -6   1  111.79    7.20
   0  -6   1  122.19    8.30
   0  -6   1  134.39    7.60
   0  -6   1  137.99    8.30
   0  -6   1  121.79    7.50
  -1   6  -1  224.48   12.60
  -1   6  -1  227.58   13.20
  -1   6  -1  225.08   22.60
  -1   6  -1  232.18   13.00
  -1   6  -1  222.68   22.70
  -1   6  -1  216.18   12.90
   1  -6   1  229.48   12.70
   1  -6   1  234.38   13.30
   1  -6   1  214.18   13.00
   1  -6   1  223.88   13.90
   1  -6   1  228.58   13.30
   1  -6   1  212.48   13.50
   1  -6   1  220.58   12.50
  -2   6  -1    2.90    7.90
  -2   6  -1    5.50    4.60
  -2   6  -1    1.40    0.60
  -2   6  -1    1.00    0.50
  -2   6  -1    0.90    0.80
  -2   6  -1   -0.90    1.00
  -2   6  -1    0.90    0.70
   2  -6   1    0.40    1.20
   2  -6   1  -10.80    5.40
   2  -6   1   -0.10    1.10
   2  -6   1    0.80    0.80
   2  -6   1    0.40    0.70
   2  -6   1    0.20    0.50
  -3   6  -1   13.60    5.70
  -3   6  -1    6.40    1.20
  -3   6  -1    0.70    8.10
  -3   6  -1    5.80    1.50
  -3   6  -1    4.80    0.90
  -3   6  -1    5.30    1.10
  -3   6  -1    7.80    1.30
  -3   6  -1    5.50    1.80
  -3   6  -1    4.60    1.60
   3  -6   1    6.30    1.80
   3  -6   1   -1.50    7.90
   3  -6   1    8.40    2.60
   3  -6   1    6.70    1.60
   3  -6   1    5.60    1.40
  -4   6  -1  275.07   15.60
  -4   6  -1  278.07   16.40
  -4   6  -1  258.67   17.10
  -4   6  -1  296.17   16.00
  -4   6  -1  299.47   16.20
  -4   6  -1  276.77   17.00
   4  -6   1  286.47   15.70
   4  -6   1  266.07   15.60
   4  -6   1  287.37   17.20
   4  -6   1  281.57   16.70
   4  -6   1  284.77   16.60
   4  -6   1  283.87   19.20
  -5   6  -1 1358.66   80.39
  -5   6  -1 1499.45   78.69
  -5   6  -1 1411.36   92.59
  -5   6  -1 1478.25   80.19
  -5   6  -1 1442.86   90.59
  -5   6  -1 1524.85   78.99
   5  -6   1 1574.34   94.19
   5  -6   1 1480.75   78.59
   5  -6   1 1492.15   80.29
   5  -6   1 1476.65   83.39
   5  -6   1 1333.97   79.59
   5  -6   1 1519.85   79.89
   5  -6   1 1417.66   78.39
  -6   6  -1  477.05   28.00
  -6   6  -1  505.25   30.40
  -6   6  -1  533.85   28.50
   6  -6   1  538.55   29.80
   6  -6   1  488.75   33.50
   6  -6   1  489.55   28.30
   6  -6   1  527.65   28.20
   6  -6   1  526.45   28.30
   6  -6   1  546.05   50.19
  -7   6  -1  115.99   24.30
  -7   6  -1  110.59    6.70
  -7   6  -1  106.59    8.90
   7  -6   1  112.49    6.70
   7  -6   1  104.19    7.00
   7  -6   1   97.89    6.90
   7  -6   1  107.39    6.70
   7  -6   1  116.79    7.00
   7  -6   1  112.49    8.50
   7  -6   1   92.99   11.50
  -8   6  -1   46.00   81.89
  -8   6  -1    6.10    6.40
   8  -6   1    0.90    1.60
  -9   6  -1   13.80    1.60
  -9   6  -1   15.20    2.00
  -9   6  -1   16.80    4.00
  -9   6  -1   -8.70   76.29
   9  -6   1   16.70    1.90
   9  -6   1   14.40    5.80
   9  -6   1   14.00    2.00
   9  -6   1   15.40    2.40
   9  -6   1   16.20    2.00
 -10   6  -1    4.20    2.30
 -10   6  -1    6.70    1.30
 -10   6  -1    8.20   85.99
  10  -6   1    2.60    2.80
  10  -6   1    6.10    1.30
  10  -6   1    1.20    1.80
  10  -6   1    5.00    1.50
 -11   6  -1  100.19   11.70
 -11   6  -1   -7.30   68.49
 -11   6  -1   76.69    4.90
  11  -6   1   66.69    7.20
  11  -6   1   77.19    5.50
  11  -6   1   70.59    4.90
  11  -6   1   65.59    5.40
  11  -6   1   74.39    5.30
 -12   6  -1    0.30    0.60
 -12   6  -1   -1.00    2.60
 -12   6  -1  -17.60   71.29
  12  -6   1    1.50    1.10
  12  -6   1   -0.10    0.70
  12  -6   1    0.40    0.70
  10   5  -1    0.20    0.70
  -9  -5   1    6.90   40.10
   8   5  -1    7.80    1.80
   8   5  -1    8.50    1.50
   8   5  -1   11.00    2.80
   8   5  -1    6.00    2.60
  -8  -5   1    0.00   40.40
   7   5  -1   23.20    4.30
   7   5  -1   13.40    1.80
   7   5  -1   18.20    2.00
  -7  -5   1    0.00   42.20
   6   5  -1  121.19    8.50
   6   5  -1  127.59    8.00
   6   5  -1  136.89    8.50
   6   5  -1  131.19   10.00
   6   5  -1  139.19    8.20
  -6  -5   1  123.99    9.50
  -6  -5   1  139.09    8.70
   5   5  -1  564.54   35.50
   5   5  -1  582.34   32.40
   5   5  -1  600.64   32.30
  -5  -5   1  580.64   32.80
  -5  -5   1  600.64   32.20
  -5  -5   1  589.94   33.70
   4   5  -1  202.18   11.10
   4   5  -1  139.79   32.30
   4   5  -1  184.98   11.20
   4   5  -1  201.88   12.40
   4   5  -1  182.58   13.30
  -4  -5   1  154.18   20.30
  -4  -5   1  198.78   11.50
  -4  -5   1  188.48   11.00
  -4  -5   1  201.18   20.30
  -4  -5   1  187.88   12.00
   3   5  -1  165.68   25.10
   3   5  -1  201.08   12.00
   3   5  -1  196.78   28.40
   3   5  -1  213.48   13.00
   3   5  -1  206.18   12.10
   3   5  -1  204.98   11.80
  -3  -5   1  216.88   13.40
  -3  -5   1  214.58   13.20
  -3  -5   1  214.88   12.70
   2   5  -1  469.65   27.30
   2   5  -1  459.55   26.10
   2   5  -1  456.85   26.70
   2   5  -1  513.45   37.20
   2   5  -1  461.95   26.10
   2   5  -1  458.25   25.80
   2   5  -1  504.55   38.70
  -2  -5   1  484.75   27.10
  -2  -5   1  455.75   26.80
  -2  -5   1  462.65   26.40
  -2  -5   1  533.15   37.30
   1   5  -1   34.50    2.40
   1   5  -1   36.50    3.40
   1   5  -1   31.10    9.20
   1   5  -1   36.10    2.70
   1   5  -1   39.90   11.70
   1   5  -1   32.50    2.60
   1   5  -1   33.20    3.00
  -1  -5   1   34.20    3.50
  -1  -5   1   37.50    3.30
  -1  -5   1   33.20    2.50
  -1  -5   1   36.00    2.80
  -1  -5   1   34.80    3.20
   0   5  -1  503.65   37.40
   0   5  -1  552.64   29.90
   0   5  -1  547.95   29.90
   0   5  -1  512.65   29.60
   0   5  -1  527.05   32.60
   0   5  -1  559.14   38.70
   0   5  -1  566.24   30.40
   0  -5   1  547.45   30.40
   0  -5   1  544.25   30.50
   0  -5   1  525.35   29.60
   0  -5   1  571.74   30.40
   0  -5   1  526.75   29.80
   0  -5   1  561.64   29.90
   0  -5   1  565.64   30.70
   0  -5   1  496.55   37.00
   0  -5   1  622.64   32.60
  -1   5  -1  273.47   16.50
  -1   5  -1  289.37   16.20
  -1   5  -1  288.17   16.00
  -1   5  -1  278.77   16.30
  -1   5  -1  258.87   23.00
  -1   5  -1  293.97   16.10
   1  -5   1  284.77   16.40
   1  -5   1  278.97   16.80
   1  -5   1  328.57   18.40
  -2   5  -1 1061.09   65.49
  -2   5  -1 1173.38   62.89
  -2   5  -1 1205.08   63.59
  -2   5  -1 1133.39   71.09
  -2   5  -1 1147.89   63.49
  -2   5  -1 1216.88   62.69
   2  -5   1 1240.58   71.39
   2  -5   1 1157.28   63.19
   2  -5   1 1196.58   63.59
   2  -5   1 1129.59   65.99
  -3   5  -1 4362.16  246.28
  -4   5  -1  152.28   10.60
  -4   5  -1  166.78   19.10
  -4   5  -1  169.08   10.80
  -4   5  -1  153.78    8.90
  -4   5  -1  167.88    9.60
  -4   5  -1  171.48   10.10
  -4   5  -1  165.28    9.50
  -4   5  -1  175.68   10.60
   4  -5   1  157.98   12.30
   4  -5   1  170.48   10.50
   4  -5   1  170.28   10.30
   4  -5   1  154.28    9.40
   4  -5   1  159.68    9.50
   4  -5   1  195.08   19.20
  -5   5  -1  759.02   42.50
  -5   5  -1  795.02   42.60
  -5   5  -1  746.03   44.10
  -5   5  -1  844.82   43.90
   5  -5   1  793.82   54.59
   5  -5   1  791.62   42.50
   5  -5   1  729.93   42.30
   5  -5   1  821.82   43.90
   5  -5   1  778.12   43.60
   5  -5   1  775.02   46.80
  -6   5  -1   20.00    3.00
  -6   5  -1   -7.90   17.90
   6  -5   1   15.70    2.00
   6  -5   1   15.80    1.80
   6  -5   1   13.40    4.30
   6  -5   1   17.90    1.70
   6  -5   1    0.30   15.40
   6  -5   1   21.80    2.90
  -7   5  -1    0.90    1.20
  -7   5  -1    2.40    0.80
   7  -5   1    1.50    3.00
   7  -5   1    0.70    1.00
   7  -5   1    0.90    1.40
   7  -5   1    2.20    0.90
  -8   5  -1  307.87   18.10
  -8   5  -1  334.67   21.10
  -8   5  -1  320.77   18.00
   8  -5   1  340.67   18.50
   8  -5   1  298.77   18.00
   8  -5   1  343.87   18.30
   8  -5   1  313.27   20.50
   8  -5   1  300.17   18.40
  -9   5  -1    1.20    0.70
  -9   5  -1  -20.80   67.69
  -9   5  -1    1.40    0.80
  -9   5  -1    1.60    1.70
   9  -5   1   -0.30    0.80
   9  -5   1    2.10    1.20
   9  -5   1   -0.30    0.80
   9  -5   1   -0.10    0.70
 -10   5  -1   10.20    3.30
 -10   5  -1   13.70    2.50
 -10   5  -1   -0.50   69.29
  10  -5   1    7.40    2.80
  10  -5   1    6.10    3.10
  10  -5   1   13.50    2.00
  10  -5   1   12.30    2.70
 -11   5  -1    0.90    1.60
 -11   5  -1  -22.20   57.99
 -11   5  -1    0.60    0.70
  11  -5   1    2.20    1.50
  11  -5   1    2.10    2.30
  11  -5   1    1.70    0.80
  11  -5   1    2.50    1.20
  11  -5   1    1.60    1.20
 -12   5  -1   40.50  108.69
 -12   5  -1    6.80    1.10
 -12   5  -1    9.30    3.10
  12  -5   1    8.20    1.60
  12  -5   1    7.00    1.10
  12  -5   1    5.70    1.50
  10   4  -1    1.20    0.80
  10   4  -1    0.70    1.00
  10   4  -1    2.20    1.10
   9   4  -1   -2.00    2.90
   9   4  -1    0.20    1.20
  -9  -4   1  -29.70   34.00
   8   4  -1   49.50    3.80
   8   4  -1   48.70    4.20
   8   4  -1   49.60    3.80
  -8  -4   1  -13.10   52.89
   7   4  -1   53.19    5.50
   7   4  -1   36.40    7.30
   7   4  -1   51.19    4.00
   7   4  -1   39.80    3.60
  -7  -4   1   14.60   49.20
  -7  -4   1   52.69    4.20
  -7  -4   1   21.30   70.99
   6   4  -1  195.78   13.20
   6   4  -1  208.08   11.80
   6   4  -1  208.88   12.00
  -6  -4   1  210.08   12.40
  -6  -4   1  206.18   13.40
  -6  -4   1  188.38   15.50
  -6  -4   1  198.18   11.50
   5   4  -1  141.19   39.70
   5   4  -1  143.19    8.70
   5   4  -1  147.39   11.30
   5   4  -1  146.49    8.80
   5   4  -1  144.89    9.90
  -5  -4   1  145.09    8.70
  -5  -4   1  146.09    9.30
  -5  -4   1  154.08   10.90
  -5  -4   1  150.28   10.00
  -5  -4   1  158.38    9.40
   4   4  -1  186.18   10.40
   4   4  -1  166.48   10.20
   4   4  -1  184.48   11.50
   4   4  -1  185.88   12.50
   4   4  -1  181.28   10.30
   4   4  -1  152.48   24.50
   4   4  -1  178.88   10.50
  -4  -4   1  186.58   11.60
  -4  -4   1  198.08   12.20
  -4  -4   1  170.38   10.40
  -4  -4   1  181.88   11.40
   3   4  -1  109.09    7.70
   3   4  -1  106.89    7.00
   3   4  -1   97.39    6.20
   3   4  -1  108.29   18.10
   3   4  -1   95.59   15.70
   3   4  -1  103.69    6.30
   3   4  -1  100.29    6.00
  -3  -4   1  103.09    6.80
  -3  -4   1  104.69    7.00
   2   4  -1   11.70    1.20
   2   4  -1   16.80    7.10
   2   4  -1   13.90    2.20
   2   4  -1   10.30    1.00
   2   4  -1   15.50    7.10
  -2  -4   1    9.30    1.60
  -2  -4   1    8.40    1.60
  -2  -4   1   13.10    1.80
   1   4  -1  522.55   34.00
   1   4  -1  476.55   26.50
   1   4  -1  485.85   26.10
   1   4  -1  468.05   26.10
   1   4  -1  453.25   32.10
  -1  -4   1  489.25   26.20
  -1  -4   1  472.65   26.00
  -1  -4   1  470.95   26.60
  -1  -4   1  469.25   26.50
   0   4  -1 2126.59  120.59
   0   4  -1 2110.59  120.99
   0  -4   1 2273.67  121.49
   0  -4   1 2031.80  114.89
  -1   4  -1 1142.39   66.99
  -1   4  -1 1010.00   62.09
  -1   4  -1 1258.67   67.79
  -1   4  -1 1080.39   61.19
   1  -4   1 1118.89   66.39
   1  -4   1 1131.69   60.89
  -2   4  -1   59.79    5.60
  -2   4  -1   66.19    3.90
  -2   4  -1   56.79    9.30
  -2   4  -1   62.59    4.40
  -2   4  -1   48.00    7.30
  -2   4  -1   56.79    4.00
  -2   4  -1   59.69    4.30
   2  -4   1   58.49    5.20
   2  -4   1   61.09    4.10
   2  -4   1   59.79    9.30
   2  -4   1   66.59    4.40
   2  -4   1   57.79    4.10
  -3   4  -1   28.70    2.00
  -3   4  -1   21.60    2.60
  -3   4  -1   25.50    4.40
  -3   4  -1   24.30    1.80
  -3   4  -1   29.60    2.40
  -3   4  -1   24.00    7.00
  -3   4  -1   26.40    2.10
  -3   4  -1   27.10    2.60
  -3   4  -1   29.80    2.80
   3  -4   1   27.20    2.60
   3  -4   1   28.30    2.10
   3  -4   1   30.00    7.40
   3  -4   1   25.00    2.40
  -4   4  -1  336.47   18.40
  -4   4  -1  330.47   18.10
  -4   4  -1  257.87   27.00
  -4   4  -1  288.17   18.60
  -4   4  -1  310.77   17.30
  -4   4  -1  320.77   17.50
  -4   4  -1  329.27   21.60
   4  -4   1  363.36   26.70
   4  -4   1  307.27   17.50
   4  -4   1  278.97   20.10
   4  -4   1  317.47   17.40
   4  -4   1  331.77   18.40
   4  -4   1  288.77   18.50
   4  -4   1  343.07   17.90
  -5   4  -1  307.67   19.40
  -5   4  -1  326.57   17.80
  -5   4  -1  311.37   18.80
  -5   4  -1  337.57   28.60
  -5   4  -1  339.27   19.00
   5  -4   1  284.87   21.40
   5  -4   1  319.97   19.00
   5  -4   1  316.57   18.40
   5  -4   1  315.07   17.80
   5  -4   1  320.17   18.10
   5  -4   1  346.87   19.10
   5  -4   1  389.66   30.50
  -6   4  -1  189.38   13.10
   6  -4   1  191.38   12.10
   6  -4   1  189.18   16.00
   6  -4   1  185.28   11.10
   6  -4   1  187.08   27.00
   6  -4   1  209.28   11.40
   6  -4   1  199.78   11.70
   6  -4   1  198.28   12.80
  -7   4  -1   20.80   91.39
  -7   4  -1   18.50    2.30
  -7   4  -1   17.80    3.70
   7  -4   1   18.70    3.40
   7  -4   1   22.50    2.20
   7  -4   1   18.00    1.90
   7  -4   1   17.00    3.40
   7  -4   1   22.50    2.50
   7  -4   1   20.30    5.80
  -8   4  -1    3.00   74.09
  -8   4  -1    0.70    0.50
  -8   4  -1    0.40    0.60
  -8   4  -1    0.30    1.20
  -8   4  -1    2.30    4.70
   8  -4   1    1.40    4.30
   8  -4   1   -1.60    1.40
   8  -4   1    0.30    0.90
   8  -4   1    0.00    0.60
   8  -4   1    0.70    0.80
   8  -4   1    0.00    0.80
   8  -4   1   -1.90    1.30
  -9   4  -1   26.00    4.30
  -9   4  -1   22.70    2.00
  -9   4  -1   23.60    2.30
  -9   4  -1   -7.30   69.39
   9  -4   1   24.60    5.60
   9  -4   1   23.10    2.50
   9  -4   1   23.00    2.60
   9  -4   1   23.00    2.70
   9  -4   1   24.10    2.40
 -10   4  -1  -87.79   53.29
 -10   4  -1   26.00    3.50
  10  -4   1   20.30    2.60
  10  -4   1   40.80    9.90
 -11   4  -1   12.00    2.00
 -11   4  -1   11.20    2.90
 -11   4  -1   39.20   80.89
  11  -4   1    9.60    1.50
  11  -4   1   10.70    2.10
  11  -4   1   13.80    1.80
  11  -4   1   12.80    2.30
 -12   4  -1   16.30   59.99
  11   3  -1    4.20    1.20
  11   3  -1    5.40    1.10
 -10  -3   1  -26.40   42.60
   9   3  -1    1.00    1.10
   9   3  -1   -0.10    2.50
   9   3  -1    1.30    1.20
  -9  -3   1  -19.60   39.50
  -9  -3   1   -8.20   47.40
  -8  -3   1  -30.30   59.29
  -8  -3   1  -10.80   44.80
   7   3  -1    9.80    3.30
   7   3  -1    6.50    2.90
   7   3  -1   10.10    1.70
   7   3  -1    9.50    1.50
  -7  -3   1   10.60    2.00
  -7  -3   1  -28.50   47.60
  -7  -3   1   47.90   76.19
  -7  -3   1   12.00    3.30
   6   3  -1    2.00    2.60
   6   3  -1    4.10    1.70
   6   3  -1    5.10    0.90
   6   3  -1    3.90    1.00
  -6  -3   1    2.30    1.70
  -6  -3   1    3.90    0.90
  -6  -3   1    4.00    3.00
  -6  -3   1    5.90    2.10
  -6  -3   1    4.60    1.30
  -6  -3   1  -19.40   47.50
  -6  -3   1    4.10  103.99
  -6  -3   1    2.90    3.00
   5   3  -1   37.60    4.60
   5   3  -1   37.90   25.20
   5   3  -1   41.00    3.60
   5   3  -1   28.70    3.00
   5   3  -1   39.10    2.80
  -5  -3   1   42.30    3.80
  -5  -3   1   41.70    4.30
  -5  -3   1   44.40    4.40
   4   3  -1   28.10    3.30
   4   3  -1   23.40    1.90
   4   3  -1   23.70    2.50
   4   3  -1   24.30    1.70
   4   3  -1   24.00    1.80
   4   3  -1   20.40   11.20
  -4  -3   1   22.80    2.50
  -4  -3   1   25.30    2.90
  -4  -3   1   30.00    7.00
  -4  -3   1   27.20    3.00
  -4  -3   1   24.10    2.90
   3   3  -1   20.80    1.60
   3   3  -1   22.90    8.50
   3   3  -1   21.30    1.60
   3   3  -1   21.00    1.20
   3   3  -1   22.10    2.70
   3   3  -1   19.10    1.70
   3   3  -1   21.00    2.20
   3   3  -1   19.40    7.30
  -3  -3   1   20.30    2.40
  -3  -3   1   18.60    2.20
  -3  -3   1   19.90    1.70
  -3  -3   1   18.30    2.10
   2   3  -1  738.53   40.30
   2   3  -1  751.62   40.90
   2   3  -1  716.23   45.70
   2   3  -1  748.93   46.60
   2   3  -1  751.22   42.30
  -2  -3   1  746.13   40.70
  -2  -3   1  755.32   41.20
  -2  -3   1  790.72   40.90
  -2  -3   1  718.93   40.70
   1   3  -1 1158.28   67.59
   1   3  -1 1127.29   62.19
   1   3  -1 1203.08   64.69
   1   3  -1 1191.78   66.99
  -1  -3   1 1146.09   62.09
  -1  -3   1 1139.59   62.49
  -1  -3   1 1156.98   62.59
   0   3  -1  210.08   12.10
   0   3  -1  208.08   11.70
   0   3  -1  213.08   11.70
   0   3  -1  201.58   11.80
   0   3  -1  211.88   13.00
   0   3  -1  180.18   15.60
   0   3  -1  212.68   15.70
   0  -3   1  223.08   12.00
   0  -3   1  202.48   12.00
   0  -3   1  237.48   13.00
   0  -3   1  234.88   16.20
   0  -3   1  209.38   11.90
   0  -3   1  216.78   11.70
  -1   3  -1    2.50    0.60
  -1   3  -1    3.80    0.60
  -1   3  -1    1.90    0.70
  -1   3  -1    1.50    1.00
  -1   3  -1    1.40    0.60
  -1   3  -1    1.50    2.60
   1  -3   1    0.80    0.50
   1  -3   1    1.40    0.60
   1  -3   1    4.30    2.70
   1  -3   1    2.10    1.00
   1  -3   1    3.50    0.80
  -2   3  -1  373.36   19.70
  -2   3  -1  368.06   19.90
  -2   3  -1  374.06   24.70
  -2   3  -1  337.87   23.90
  -2   3  -1  366.26   19.40
  -2   3  -1  350.06   20.00
  -2   3  -1  360.06   19.30
   2  -3   1  375.06   24.50
   2  -3   1  332.27   19.70
   2  -3   1  351.46   19.50
   2  -3   1  362.66   19.90
   2  -3   1  328.57   20.80
  -3   3  -1  504.35   31.60
  -3   3  -1  618.74   31.80
  -3   3  -1  606.84   31.50
  -3   3  -1  626.44   31.40
  -3   3  -1  581.14   30.80
  -3   3  -1  537.85   36.80
   3  -3   1  598.54   37.30
   3  -3   1  530.65   31.40
   3  -3   1  511.85   31.60
   3  -3   1  594.54   31.50
   3  -3   1  567.04   30.90
   3  -3   1  570.14   30.80
   3  -3   1  532.15   33.00
   3  -3   1  587.84   31.20
  -4   3  -1  380.56   23.40
  -4   3  -1  421.46   23.10
  -4   3  -1  423.76   23.40
  -4   3  -1  412.36   29.90
  -4   3  -1  412.46   23.10
  -4   3  -1  402.96   22.20
   4  -3   1  431.86   23.10
   4  -3   1  456.15   30.80
   4  -3   1  402.46   22.50
   4  -3   1  378.36   25.30
   4  -3   1  410.16   22.30
   4  -3   1  392.56   23.20
   4  -3   1  404.56   22.80
  -5   3  -1  909.41   53.29
  -5   3  -1  975.00   62.19
  -5   3  -1  800.22   58.39
  -5   3  -1 1028.40   52.89
   5  -3   1  917.11   52.99
   5  -3   1  973.40   51.89
   5  -3   1 1042.10   52.89
   5  -3   1 1039.00   52.89
   5  -3   1 1102.49   63.39
   5  -3   1  968.70   52.29
   5  -3   1  883.51   55.99
  -6   3  -1  130.69   23.00
  -6   3  -1  142.09    9.60
   6  -3   1  128.99    8.80
   6  -3   1  125.19    7.60
   6  -3   1  127.69    8.20
   6  -3   1  129.49    7.70
   6  -3   1  120.29    9.00
   6  -3   1  113.89   11.80
   6  -3   1  104.89   22.50
  -7   3  -1   93.89    5.50
  -7   3  -1   80.59    7.10
  -7   3  -1   -4.70   74.59
  -7   3  -1  -24.00   65.89
   7  -3   1   75.69    6.90
   7  -3   1   76.29    5.10
   7  -3   1   82.59    5.90
   7  -3   1   75.99    5.30
   7  -3   1   57.49    9.40
   7  -3   1   71.09    6.80
  -8   3  -1   39.10    3.00
  -8   3  -1  -16.00   69.29
  -8   3  -1   37.10    2.80
  -8   3  -1   45.10    5.20
   8  -3   1   35.90    3.40
   8  -3   1   38.50    5.90
   8  -3   1   43.10    4.40
   8  -3   1   37.50    3.40
   8  -3   1   39.00    3.20
  -9   3  -1   -6.70   64.09
  -9   3  -1   28.30    2.20
  -9   3  -1   29.00    2.60
  -9   3  -1   38.20    5.00
   9  -3   1   30.80    2.80
   9  -3   1   28.90    2.70
   9  -3   1   26.70    3.00
   9  -3   1   30.10    3.10
   9  -3   1   37.80    6.10
   9  -3   1   26.40    4.10
 -10   3  -1    0.20    1.50
 -10   3  -1    0.40    0.60
  10  -3   1    0.20    0.80
  10  -3   1   -1.40    1.00
  10  -3   1    1.50    3.00
  10  -3   1   -0.10    0.90
  10  -3   1    0.70    0.80
 -11   3  -1   21.10   68.79
 -11   3  -1    4.10    2.20
  11  -3   1    0.70    0.90
  11  -3   1    1.40    1.60
 -12   3  -1   14.90   50.39
  12  -3   1    5.20    0.90
  12  -3   1    6.10    1.00
  11   2  -1    0.50    0.60
  11   2  -1    0.70    0.60
 -11  -2   1  -22.80   32.50
  10   2  -1    2.40    1.00
 -10  -2   1   16.10   52.99
 -10  -2   1    2.60   49.10
   9   2  -1   30.20    7.90
  -9  -2   1   13.50   56.99
  -9  -2   1  -30.10   57.19
  -8  -2   1   -0.70   45.80
  -8  -2   1  -29.10   66.79
   7   2  -1   10.90    1.60
   7   2  -1   13.60    1.90
   7   2  -1    6.70    4.50
   7   2  -1   18.70    3.30
  -7  -2   1  -12.60   51.29
  -7  -2   1   18.20    3.60
  -7  -2   1   14.40    2.10
   6   2  -1   84.69    8.00
   6   2  -1   88.29    6.60
   6   2  -1   97.59    5.80
   6   2  -1   89.29    5.90
  -6  -2   1   90.59    7.40
  -6  -2   1   81.39    7.10
  -6  -2   1   -9.30   77.39
  -6  -2   1  103.59    6.40
  -6  -2   1  117.59    8.10
   5   2  -1   56.09    3.70
   5   2  -1   64.09    5.60
   5   2  -1   40.50   13.00
   5   2  -1   62.09    4.40
   5   2  -1   57.49    4.50
  -5  -2   1   67.19    5.40
  -5  -2   1   57.69    4.60
  -5  -2   1   57.99    4.80
   4   2  -1  566.34   31.40
   4   2  -1  578.44   31.00
   4   2  -1  564.64   32.20
   4   2  -1  530.45   30.60
   4   2  -1  561.54   31.10
   4   2  -1  613.54   38.20
  -4  -2   1  504.95   31.40
  -4  -2   1  600.74   32.10
  -4  -2   1  625.74   36.40
  -4  -2   1  566.04   31.20
  -4  -2   1  527.75   36.80
   3   2  -1  792.92   40.80
   3   2  -1  720.43   40.70
   3   2  -1  762.92   41.80
   3   2  -1  731.93   40.60
   3   2  -1  734.83   41.20
   3   2  -1  777.42   46.20
  -3  -2   1  766.72   45.30
  -3  -2   1  793.42   41.80
  -3  -2   1  731.23   41.20
   2   2  -1  247.08   12.40
   2   2  -1  220.88   12.50
   2   2  -1  222.58   12.50
   2   2  -1  224.38   16.50
   2   2  -1  220.88   12.90
   2   2  -1  238.28   13.30
  -2  -2   1  228.68   12.80
  -2  -2   1  221.78   12.80
  -2  -2   1  223.88   13.20
   1   2  -1  727.43   40.10
   1   2  -1  676.83   36.70
   1   2  -1  684.73   36.50
   1   2  -1  683.03   36.60
   1   2  -1  687.93   39.50
  -1  -2   1  580.84   37.00
  -1  -2   1  747.83   40.20
  -1  -2   1  638.54   36.50
  -1  -2   1  709.73   36.80
  -1  -2   1  691.93   36.80
   0   2  -1 2076.09  110.59
   0  -2   1 1958.30  110.39
  -1   2  -1   31.20    4.90
  -1   2  -1   31.80    2.00
  -1   2  -1   31.50    2.20
  -1   2  -1   34.10    2.30
  -1   2  -1   30.60    2.10
  -1   2  -1   30.50    2.80
  -1   2  -1   36.80    2.30
  -1   2  -1   33.30    2.00
   1  -2   1   28.00    2.00
   1  -2   1   30.70    2.20
   1  -2   1   30.40    2.20
   1  -2   1   30.90    2.70
   1  -2   1   30.90    2.20
   1  -2   1   30.30    4.70
  -2   2  -1  345.67   21.00
  -2   2  -1  316.17   17.00
  -2   2  -1  282.47   16.60
  -2   2  -1  321.37   16.30
  -2   2  -1  307.97   16.70
  -2   2  -1  299.17   16.80
   2  -2   1  278.67   16.80
   2  -2   1  288.97   16.90
   2  -2   1  273.97   17.70
   2  -2   1  311.47   16.80
   2  -2   1  310.87   20.70
   2  -2   1  300.77   16.70
  -3   2  -1   45.40    3.30
  -3   2  -1   46.40    3.50
  -3   2  -1   54.09    3.70
  -3   2  -1   47.00    2.80
  -3   2  -1   40.20    3.60
   3  -2   1   43.70    3.40
   3  -2   1   53.19    3.50
   3  -2   1   51.29    4.90
   3  -2   1   48.90    3.20
   3  -2   1   43.90    3.60
   3  -2   1   44.00    3.50
   3  -2   1   37.10    7.30
  -4   2  -1   -0.50    5.40
  -4   2  -1    1.00    0.80
  -4   2  -1    0.00    0.70
  -4   2  -1    1.70    1.10
  -4   2  -1    1.20    0.90
   4  -2   1    0.80    0.80
   4  -2   1    0.70    0.50
   4  -2   1    0.60    0.70
   4  -2   1    0.50    1.30
   4  -2   1    1.30    0.80
   4  -2   1    1.20    1.10
   4  -2   1  -11.60    5.80
  -5   2  -1    4.90    9.80
  -5   2  -1   31.50    3.40
  -5   2  -1   35.00    6.60
  -5   2  -1   32.70    3.50
   5  -2   1   35.00    2.50
   5  -2   1   28.90    5.00
   5  -2   1   30.30    2.90
   5  -2   1   30.20    3.20
   5  -2   1   29.30    3.30
   5  -2   1   33.70    3.40
   5  -2   1   31.70   11.50
  -6   2  -1  -11.80   15.40
  -6   2  -1    8.40    2.30
   6  -2   1   15.40   16.50
   6  -2   1    8.80    1.80
   6  -2   1    8.90    2.10
   6  -2   1    7.30    3.50
   6  -2   1   10.00    1.50
   6  -2   1    9.50    2.40
  -7   2  -1   -2.20   52.99
  -7   2  -1   85.39   99.99
  -7   2  -1    9.00    5.00
   7  -2   1    0.80    2.10
  -8   2  -1   56.29    6.00
  -8   2  -1   21.90   59.89
  -8   2  -1   48.70    8.90
  -8   2  -1   51.99    3.50
  -8   2  -1  -29.30   62.39
  -8   2  -1   46.20    3.60
   8  -2   1   45.50    5.80
   8  -2   1   51.49    5.10
   8  -2   1   55.29    4.20
   8  -2   1   51.49    3.90
   8  -2   1   43.30    4.60
  -9   2  -1  109.59    7.00
  -9   2  -1  109.19    6.60
  -9   2  -1  -20.00   72.49
   9  -2   1  129.19   10.80
   9  -2   1  113.09    7.70
   9  -2   1  122.29    7.90
   9  -2   1  102.49    8.80
   9  -2   1  133.09    7.70
 -10   2  -1   66.79    6.70
 -10   2  -1   57.29   84.79
  10  -2   1   54.89    4.70
  10  -2   1   42.00    8.70
  10  -2   1   49.60    4.40
  10  -2   1   52.49    4.00
  10  -2   1   58.49    4.30
 -11   2  -1   -2.30   58.29
 -11   2  -1    7.30    2.80
  11  -2   1    6.30    1.70
  11  -2   1    6.60    1.30
 -12   2  -1   -6.90   30.20
  11   1  -1    0.40    0.80
  11   1  -1    0.60    0.80
  11   1  -1   -0.60    1.10
 -10  -1   1    8.10   54.69
 -10  -1   1   -8.40   55.89
   9   1  -1  175.68   15.50
   9   1  -1  216.48   14.70
  -9  -1   1  240.78   15.70
   8   1  -1    2.60    1.00
   8   1  -1    0.60    1.00
   8   1  -1    0.20    2.40
  -8  -1   1  -37.10   45.00
  -8  -1   1    3.30    0.90
  -8  -1   1  -10.60   61.59
  -8  -1   1    2.50    1.20
  -8  -1   1    3.30    2.00
   7   1  -1  664.43   43.20
   7   1  -1  731.03   40.70
   7   1  -1  743.03   42.20
   7   1  -1  717.93   40.50
  -7  -1   1  868.91   43.50
  -7  -1   1  791.62   41.50
  -7  -1   1  688.33   40.50
   6   1  -1  452.65   27.20
   6   1  -1  438.26   25.00
   6   1  -1  450.25   26.30
  -6  -1   1  432.46   26.00
  -6  -1   1  497.85   27.20
  -6  -1   1  464.55   26.30
   5   1  -1    9.60    1.50
   5   1  -1    9.20    2.20
   5   1  -1   10.60    1.60
   5   1  -1    8.30    0.90
   5   1  -1   12.10    8.10
  -5  -1   1   13.20    7.80
  -5  -1   1    9.70    1.80
  -5  -1   1    8.80    2.00
  -5  -1   1    9.50    1.60
   4   1  -1    7.10    4.60
   4   1  -1    4.20    1.00
   4   1  -1    2.90    0.90
   4   1  -1    5.20    1.60
   4   1  -1    5.80    1.00
  -4  -1   1    4.60    1.30
  -4  -1   1    4.20    1.00
  -4  -1   1    4.20    1.10
  -4  -1   1   11.70    5.00
   3   1  -1  471.35   27.90
   3   1  -1  530.15   31.00
   3   1  -1  471.55   27.50
   3   1  -1  533.75   28.50
   3   1  -1  508.25   27.50
   3   1  -1  500.15   27.90
   3   1  -1  531.65   27.80
  -3  -1   1  507.05   27.70
  -3  -1   1  559.04   30.70
  -3  -1   1  492.95   28.10
  -3  -1   1  552.04   35.90
   2   1  -1  574.74   30.90
   2   1  -1  592.94   31.40
   2   1  -1  544.85   30.80
   2   1  -1  599.34   33.10
  -2  -1   1  567.74   32.90
  -2  -1   1  567.94   30.90
  -2  -1   1  556.04   31.10
  -2  -1   1  590.04   32.70
   1   1  -1    2.30    1.10
   1   1  -1    3.80    0.40
   1   1  -1    3.10    1.20
  -1  -1   1    4.00    0.40
  -1  -1   1    3.30    0.50
  -1  -1   1    3.40    0.50
   0   1  -1 1042.70   57.59
   0  -1   1 1053.29   57.59
  -1   1  -1  424.56   22.10
  -1   1  -1  417.36   24.50
  -1   1  -1  373.76   22.10
  -1   1  -1  432.36   22.10
  -1   1  -1  392.26   22.10
  -1   1  -1  433.06   22.10
  -1   1  -1  423.66   21.80
  -1   1  -1  372.16   21.90
   1  -1   1  404.96   24.40
   1  -1   1  419.56   22.00
   1  -1   1  413.26   22.10
   1  -1   1  381.86   22.00
   1  -1   1  373.36   22.60
   1  -1   1  411.76   22.00
   2  -1   1 1497.75   84.19
  -3   1  -1   21.90    2.20
  -3   1  -1   17.80    1.70
  -3   1  -1   18.60    1.80
  -3   1  -1   20.00    1.90
  -3   1  -1   15.40    2.00
  -3   1  -1   15.90    5.20
   3  -1   1   19.40    2.00
   3  -1   1   11.70    4.60
   3  -1   1   18.90    1.80
   3  -1   1   14.30    1.90
   3  -1   1   17.00    1.40
   3  -1   1   15.80    1.80
  -4   1  -1    3.80    1.10
  -4   1  -1    2.60    1.10
  -4   1  -1    6.10    6.10
  -4   1  -1    1.20    1.30
  -4   1  -1    2.60    0.90
  -4   1  -1    4.90    1.30
   4  -1   1    3.50    1.00
   4  -1   1    4.50    1.50
   4  -1   1    3.10    1.10
   4  -1   1    1.40    6.10
   4  -1   1    1.10    1.10
  -5   1  -1   40.80    3.90
  -5   1  -1   40.90    4.00
  -5   1  -1   42.20   12.50
   5  -1   1   40.50    2.90
   5  -1   1   37.30    3.40
   5  -1   1   36.20    5.80
   5  -1   1   41.70    3.90
   5  -1   1   37.90    2.80
   5  -1   1   38.90   12.60
  -6   1  -1  395.76   22.40
  -6   1  -1  395.76   40.00
   6  -1   1  368.46   20.30
   6  -1   1  387.86   41.20
   6  -1   1  329.07   26.10
   6  -1   1  357.86   20.10
   6  -1   1  335.27   22.10
   6  -1   1  370.86   21.30
  -7   1  -1   35.60   85.49
  -7   1  -1   28.70    2.30
  -7   1  -1   13.40   46.10
  -7   1  -1   34.60    4.30
   7  -1   1   24.90    4.50
   7  -1   1   27.30    3.40
   7  -1   1   28.30    4.80
   7  -1   1   22.90    7.10
  -8   1  -1   43.40    3.30
  -8   1  -1  -45.10   55.79
  -8   1  -1   48.10    7.40
  -8   1  -1  -19.30   40.90
  -8   1  -1   47.00    5.50
   8  -1   1   44.80    3.70
   8  -1   1   46.00    3.60
   8  -1   1   50.89    4.00
   8  -1   1   42.90    4.00
   8  -1   1   44.60    5.80
  -9   1  -1  -43.50   55.09
  -9   1  -1   30.60    4.60
   9  -1   1   14.90    4.40
   9  -1   1   28.60    2.70
   9  -1   1   27.10    2.70
   9  -1   1   24.70    4.20
   9  -1   1   21.70    2.80
 -10   1  -1   16.90    3.90
 -10   1  -1  -10.60   63.79
  10  -1   1   15.20    1.90
  10  -1   1   14.80    2.40
  10  -1   1    9.90    2.80
  10  -1   1   13.50    2.50
 -11   1  -1    8.70   51.29
  11  -1   1   16.20    1.80
  11  -1   1   18.40    2.40
  11  -1   1   19.00    2.00
  12   0  -1    1.10    0.80
  12   0  -1    2.10    0.70
 -12   0   1    3.90   37.90
  11   0  -1   23.10    2.30
  11   0  -1   24.70    2.30
  11   0  -1   21.90    2.70
 -11   0   1   18.60   56.99
  10   0  -1   50.29    4.50
  10   0  -1   44.50   10.00
  10   0  -1   56.69    4.30
 -10   0   1   63.19    6.60
 -10   0   1   14.30   56.09
 -10   0   1  -24.50   60.49
   9   0  -1   87.79    6.00
   9   0  -1   77.79    8.40
   9   0  -1   82.99    7.50
  -9   0   1   82.89    5.30
  -9   0   1   36.70   60.39
  -9   0   1    6.00   70.59
   8   0  -1    6.00    2.30
   8   0  -1    4.80    2.70
   8   0  -1   13.90    4.70
  -8   0   1    9.20    2.90
  -8   0   1  -18.70   45.90
  -8   0   1  -54.39   55.09
   7   0  -1  211.68   20.20
   7   0  -1  222.28   15.90
   7   0  -1  237.38   13.60
   7   0  -1  248.38   15.00
  -7   0   1  208.98   13.50
  -7   0   1  271.17   16.20
  -7   0   1  245.98   14.30
  -7   0   1  257.87   14.20
  -7   0   1  252.57   14.50
   6   0  -1    0.40    0.90
   6   0  -1    1.60    1.40
   6   0  -1    1.00    0.60
   6   0  -1    0.50    0.90
   6   0  -1  -13.60    9.20
   6   0  -1   -0.30    2.00
  -6   0   1   -1.00    1.20
  -6   0   1    1.00    1.00
  -6   0   1   -2.10    8.70
  -6   0   1   -0.60    0.80
  -6   0   1    1.60    1.70
   5   0  -1  185.58   16.10
   5   0  -1  194.58   10.70
   5   0  -1  182.18   10.70
   5   0  -1  169.28   11.50
   5   0  -1  199.58   11.80
  -5   0   1  184.68   10.70
  -5   0   1  166.58   15.80
  -5   0   1  192.68   11.40
  -5   0   1  189.68   11.90
   4   0  -1  115.79   10.50
   4   0  -1  133.19    7.20
   4   0  -1  124.89    6.50
   4   0  -1  117.39    7.00
   4   0  -1  110.99    7.50
   4   0  -1  136.29    7.80
  -4   0   1  114.99    7.90
  -4   0   1  106.49   10.30
  -4   0   1  113.09    7.40
   3   0  -1 4874.11  261.97
   2   0  -1   53.49    3.70
   2   0  -1   48.50    3.10
   2   0  -1   49.99    2.70
  -2   0   1   50.59    3.70
  -2   0   1   43.90    2.80
  -2   0   1   45.00    3.10
   1   0  -1   71.09    3.80
   1   0  -1   72.29    4.10
  -1   0   1   73.49    4.10
  -1   0   1   73.19    3.80
  -1   0   1   64.79    4.00
   0   0  -1  771.02   43.10
   0   0   1  782.22   43.10
  -1   0  -1  461.15   24.30
  -1   0  -1  449.95   27.20
  -1   0  -1  425.16   24.60
  -1   0  -1  472.05   24.40
  -1   0  -1  462.95   24.70
  -1   0  -1  424.16   24.30
  -1   0  -1  457.55   24.60
   1   0   1  427.76   24.30
   1   0   1  473.65   27.40
   1   0   1  436.36   24.40
   1   0   1  461.95   24.50
   1   0   1  455.35   24.50
  -2   0  -1  705.33   43.30
  -2   0  -1  786.92   42.90
  -2   0  -1  866.71   43.00
  -2   0  -1  795.72   43.30
  -2   0  -1  765.32   42.90
  -2   0  -1  817.72   43.10
   2   0   1  822.02   43.10
   2   0   1  791.82   43.10
   2   0   1  810.82   47.50
   2   0   1  772.12   42.80
   2   0   1  791.82   43.00
   2   0   1  813.92   43.20
  -3   0  -1 1935.81  107.39
  -3   0  -1 1860.11  101.29
  -3   0  -1 1927.91  101.49
   3   0   1 1995.00  101.49
   3   0   1 1897.41  101.49
   3   0   1 1821.22  101.09
   3   0   1 1745.13  100.79
   3   0   1 1925.21  107.59
  -4   0  -1  704.53   46.30
  -4   0  -1  695.13   47.40
  -4   0  -1  738.13   41.20
  -4   0  -1  678.63   39.60
  -4   0  -1  752.02   40.00
   4   0   1  798.72   48.40
   4   0   1  746.33   40.40
   4   0   1  686.63   39.00
   4   0   1  730.53   40.10
   4   0   1  722.23   39.40
   4   0   1  726.13   39.80
  -5   0  -1  128.69    8.60
  -5   0  -1  124.79    8.80
  -5   0  -1  128.69   14.10
  -5   0  -1  122.79   18.80
   5   0   1  137.19   20.90
   5   0   1  120.79    8.20
   5   0   1  126.79    8.40
   5   0   1  118.09    8.80
   5   0   1  116.79    7.60
  -6   0  -1   18.00   72.59
  -6   0  -1   67.89   10.60
  -6   0  -1   99.79    7.30
   6   0   1  115.79   30.70
   6   0   1   75.59    5.50
   6   0   1   80.39    5.30
   6   0   1   87.09    7.30
   6   0   1   77.69    6.20
  -7   0  -1  192.08   12.60
  -7   0  -1  167.48    9.80
   7   0   1  167.48   11.50
   7   0   1  162.68   12.50
   7   0   1  158.88   10.20
   7   0   1  165.08   10.00
   7   0   1  154.18   12.70
  -8   0  -1   50.79    5.70
  -8   0  -1   20.50   81.29
  -8   0  -1    9.50   47.10
  -8   0  -1   41.90    3.00
   8   0   1   45.40    5.20
   8   0   1   41.10    3.60
   8   0   1   46.70    4.00
  -9   0  -1   -9.90   70.79
  -9   0  -1    0.90    1.90
   9   0   1    2.80    3.10
   9   0   1    0.70    1.00
   9   0   1   -1.60    1.20
   9   0   1    0.60    1.30
 -10   0  -1  -16.50   66.39
 -11   0  -1  -23.40   31.30
  11   0   1   16.50    2.80
  12  -1  -1   15.20    1.60
  12  -1  -1   13.40    1.60
 -12   1   1    8.00   50.49
  11  -1  -1   56.49    4.30
  11  -1  -1   59.29    5.80
 -11   1   1   -7.20   64.79
 -11   1   1   68.19    6.60
 -10   1   1  -19.80   52.99
 -10   1   1    6.50   62.19
   9  -1  -1   93.29    6.60
   9  -1  -1   84.89    6.00
   9  -1  -1   77.49    9.30
  -9   1   1   77.89    5.40
  -9   1   1  -16.50   63.89
  -9   1   1   92.99    8.20
   8  -1  -1    9.20    2.30
   8  -1  -1    8.20    1.50
   8  -1  -1    7.00    3.50
   8  -1  -1    5.20    2.40
  -8   1   1    6.20    1.60
  -8   1   1    5.80    2.20
  -8   1   1    5.80    1.20
  -8   1   1  -10.20   56.59
  -8   1   1    9.60   45.90
   7  -1  -1  217.38   12.50
   7  -1  -1  213.88   18.70
   7  -1  -1  213.68   13.40
   7  -1  -1  193.78   14.30
  -7   1   1  228.38   14.70
  -7   1   1  233.78   13.30
   6  -1  -1  203.48   12.70
   6  -1  -1  222.98   12.30
   6  -1  -1  200.88   13.30
   6  -1  -1  186.58   16.40
   6  -1  -1  231.98   19.70
  -6   1   1  208.88   13.70
  -6   1   1  219.48   19.50
  -6   1   1  223.28   15.40
  -6   1   1  229.08   12.40
   5  -1  -1  360.46   21.20
   5  -1  -1  373.96   21.60
   5  -1  -1  403.76   21.00
   5  -1  -1  329.47   20.50
   5  -1  -1  338.97   24.20
   5  -1  -1  387.96   25.80
  -5   1   1  384.86   20.90
  -5   1   1  433.86   24.50
  -5   1   1  350.86   22.50
  -5   1   1  388.76   21.40
  -5   1   1  436.46   26.30
   4  -1  -1  702.73   40.90
   4  -1  -1  705.43   38.00
   4  -1  -1  738.63   37.60
  -4   1   1  729.23   41.10
  -4   1   1  618.04   38.40
  -4   1   1  677.53   37.60
  -4   1   1  683.23   37.90
  -4   1   1  714.43   40.30
   3  -1  -1   16.10    1.20
   3  -1  -1   11.30    2.20
   3  -1  -1   13.80    1.30
  -3   1   1   13.10    2.30
  -3   1   1   12.80    1.30
  -3   1   1   12.30    1.60
  -3   1   1    9.30    3.00
  -3   1   1   14.70    1.20
   2  -1  -1  210.78   12.30
   2  -1  -1  199.88   10.70
   2  -1  -1  166.18   11.50
  -2   1   1  212.28   12.40
  -2   1   1  192.18   10.70
  -2   1   1  200.98   10.80
   1  -1  -1  222.38   14.10
   1  -1  -1  230.88   12.00
   1  -1  -1  227.28   12.20
   1  -1  -1  218.08   12.10
   1  -1  -1  211.38   12.70
  -1   1   1  217.98   14.00
  -1   1   1  207.18   12.70
  -1   1   1  222.88   12.20
  -1   1   1  231.58   12.20
  -1   1   1  246.68   12.00
   0  -1  -1   39.80    4.40
   0  -1  -1   31.60    2.30
   0  -1  -1   32.80    2.00
   0  -1  -1   35.30    2.30
   0  -1  -1   33.90    2.20
   0  -1  -1   32.60    2.20
   0   1   1   32.70    2.20
   0   1   1   35.80    2.70
   0   1   1   38.30    2.30
   0   1   1   34.40    2.20
   0   1   1   31.60    2.10
   0   1   1   42.50    4.50
   0   1   1   35.90    2.20
  -1  -1  -1  112.09    6.70
  -1  -1  -1  124.09   10.40
  -1  -1  -1  137.49   10.40
  -1  -1  -1  118.19    6.70
  -1  -1  -1  122.49    6.90
  -1  -1  -1  111.19    7.10
  -1  -1  -1  120.99    7.20
  -1  -1  -1  121.09    6.90
   1   1   1  127.39    7.00
   1   1   1  133.89   10.80
   1   1   1  102.69    6.60
   1   1   1  115.79    7.00
   1   1   1  126.79    6.90
   1   1   1  108.49    7.00
   2   1   1 3609.34  198.58
  -3  -1  -1   37.10    8.20
  -3  -1  -1   31.90    2.90
  -3  -1  -1   28.20    2.40
  -3  -1  -1   29.80    2.60
  -3  -1  -1   25.90    2.80
  -3  -1  -1   23.90    2.00
  -3  -1  -1   22.70    2.10
   3   1   1   35.30    2.60
   3   1   1   28.20    2.40
   3   1   1   29.10    2.60
   3   1   1   24.90    1.90
   3   1   1   22.60    7.20
  -4  -1  -1  132.09    8.00
  -4  -1  -1  122.29    8.20
  -4  -1  -1  113.39    7.60
  -4  -1  -1  112.19   19.00
  -4  -1  -1  130.69    8.60
   4   1   1  124.69    8.00
   4   1   1  126.49    8.10
   4   1   1  114.09    7.20
   4   1   1  134.69    8.80
   4   1   1  130.69    8.10
   4   1   1  114.59    7.70
  -5  -1  -1    2.80    3.50
  -5  -1  -1   20.40   15.70
  -5  -1  -1    5.00    1.80
   5   1   1    4.40    1.00
   5   1   1    7.60   17.00
   5   1   1    5.60    1.40
   5   1   1    3.80    1.40
  -6  -1  -1  115.79    8.40
  -6  -1  -1   90.79    6.30
  -6  -1  -1   51.39   94.19
   6   1   1   95.79    6.20
   6   1   1   97.99    8.60
   6   1   1   86.19    6.80
   6   1   1  114.19    7.80
  -7  -1  -1   -7.00   49.80
  -7  -1  -1   16.10    1.70
  -7  -1  -1   21.40   52.19
  -7  -1  -1   19.50    4.00
   7   1   1   15.20    1.90
   7   1   1   14.80    2.20
   7   1   1   16.70    2.50
   7   1   1   18.60    3.50
   7   1   1   16.10    2.20
  -8  -1  -1    7.20   71.29
  -8  -1  -1  -13.50   46.80
  -8  -1  -1   53.09    8.00
  -8  -1  -1   44.60    3.30
   8   1   1   58.29    4.10
   8   1   1   53.49    5.80
   8   1   1   54.19    6.90
   8   1   1   63.29    4.70
  -9  -1  -1   35.30   76.09
   9   1   1   -1.00    3.30
   9   1   1    3.40    2.40
   9   1   1    0.10    1.00
   9   1   1    0.40    1.30
 -10  -1  -1    9.00   55.89
  10   1   1   12.70    1.90
  10   1   1   12.10    2.20
 -11  -1  -1  -19.80   33.50
  11   1   1    1.60    0.70
  11   1   1    2.00    0.60
  12  -2  -1   27.60    3.40
  12  -2  -1   38.10    2.90
  12  -2  -1   41.70    3.60
 -12   2   1   -5.20   58.59
  11  -2  -1    0.90    0.90
  11  -2  -1    0.50    1.00
  11  -2  -1    0.40    0.90
 -11   2   1    7.80   73.19
 -11   2   1    0.70    0.60
  10  -2  -1   21.10    2.20
  10  -2  -1   18.60    4.60
 -10   2   1   20.20    4.30
 -10   2   1   21.00    2.10
 -10   2   1   -8.90   65.99
   9  -2  -1  152.38   12.70
   9  -2  -1  156.88   11.30
   9  -2  -1  165.48   10.30
   9  -2  -1  176.28   10.60
  -9   2   1  200.68   13.40
  -9   2   1  172.58   10.20
   8  -2  -1  135.49   15.50
   8  -2  -1  182.08   10.90
   8  -2  -1  125.99   10.90
   8  -2  -1  139.09   11.10
   8  -2  -1  174.28   10.40
   8  -2  -1  135.89    9.70
  -8   2   1  142.39    8.90
  -8   2   1  159.58   11.50
  -8   2   1  158.48    9.60
  -7   2   1    9.60   49.70
  -7   2   1  -24.70   62.39
  -7   2   1   34.70    5.10
   6  -2  -1  124.69   12.20
   6  -2  -1  148.29    8.40
   6  -2  -1  154.48    9.10
   6  -2  -1  151.18    9.90
   6  -2  -1  152.68    9.50
  -6   2   1  144.89   22.00
  -6   2   1  142.49    9.10
  -6   2   1  148.19   10.20
   5  -2  -1  199.18   15.00
   5  -2  -1  195.98   12.60
   5  -2  -1  216.18   12.00
   5  -2  -1  182.88   11.90
   5  -2  -1  227.58   12.30
   5  -2  -1  226.18   17.30
  -5   2   1  197.58   17.20
  -5   2   1  222.08   12.10
  -5   2   1  206.58   13.00
   4  -2  -1   28.90    5.80
   4  -2  -1   29.00    2.20
   4  -2  -1   30.80    2.30
   4  -2  -1   29.20    2.10
   4  -2  -1   25.90    2.50
  -4   2   1   36.60    6.20
  -4   2   1   27.10    2.20
  -4   2   1   27.90    2.80
   3  -2  -1 3589.34  193.28
  -3   2   1 3526.65  193.38
  -2   2   1 1123.79   58.29
  -2   2   1  945.51   56.09
   1  -2  -1  733.33   41.80
   1  -2  -1  795.12   41.70
  -1   2   1  798.52   45.50
   0  -2  -1  335.97   18.30
   0  -2  -1  359.26   22.90
   0  -2  -1  336.77   18.60
   0  -2  -1  321.87   18.70
   0  -2  -1  318.87   18.40
   0  -2  -1  319.57   18.10
   0   2   1  315.47   18.30
   0   2   1  387.86   19.70
   0   2   1  338.57   18.90
   0   2   1  343.07   22.70
   0   2   1  342.07   18.50
   0   2   1  320.87   18.40
   0   2   1  328.77   18.20
  -1  -2  -1   92.39    5.20
  -1  -2  -1   88.79    5.60
  -1  -2  -1   81.49    5.10
  -1  -2  -1   84.99    4.90
  -1  -2  -1   80.39    9.50
  -1  -2  -1   86.89    5.00
  -1  -2  -1   83.89    5.60
  -1  -2  -1   88.49    5.70
  -1  -2  -1   88.99    5.50
  -1  -2  -1   85.79    8.90
   1   2   1   80.09    5.00
   1   2   1   88.29    5.20
   1   2   1   90.09    5.60
   1   2   1   89.99   10.10
   1   2   1   85.59    5.40
   1   2   1   82.09    5.00
   1   2   1   82.79    5.40
   2   2   1 5199.88  285.37
  -3  -2  -1  749.73   40.60
  -3  -2  -1  697.13   40.20
  -3  -2  -1  683.63   48.50
  -3  -2  -1  713.73   40.90
  -3  -2  -1  702.13   41.30
  -3  -2  -1  832.32   41.50
  -3  -2  -1  761.22   48.40
   3   2   1  775.92   40.60
   3   2   1  712.53   40.10
   3   2   1  723.63   40.60
   3   2   1  767.52   50.09
   3   2   1  760.12   40.90
   3   2   1  787.02   41.50
   3   2   1  696.13   39.90
  -4  -2  -1    0.90    1.70
  -4  -2  -1    4.20    1.50
  -4  -2  -1    1.60    0.90
  -4  -2  -1   19.60   12.90
   4   2   1   -8.20   12.70
   4   2   1    1.50    0.70
   4   2   1    1.90    1.40
   5   2   1   86.19    7.80
   5   2   1   92.19    6.00
   5   2   1   61.39   27.50
   5   2   1   90.99    6.70
   5   2   1  101.09    6.40
   5   2   1   97.79    7.20
  -6  -2  -1  110.79    8.50
  -6  -2  -1  103.49    6.10
  -6  -2  -1  -32.70   69.79
  -6  -2  -1   16.70   66.39
   6   2   1   98.19    6.20
   6   2   1   82.29    7.80
   6   2   1  100.69    7.80
   6   2   1   88.39    8.90
   6   2   1   88.59    7.20
  -7  -2  -1   -9.20   55.19
  -7  -2  -1   46.90   80.89
  -7  -2  -1   21.10    8.10
  -7  -2  -1   26.80    7.50
  -8  -2  -1   30.40   81.29
  -8  -2  -1    1.30    0.90
  -8  -2  -1   14.40   50.09
   8   2   1    4.10    1.20
   8   2   1    5.00    2.40
   8   2   1   -1.00    2.60
   8   2   1    1.80    1.50
  -9  -2  -1    8.50   50.69
   9   2   1    5.50    1.40
   9   2   1    2.30    1.20
   9   2   1    4.70    1.60
   9   2   1    3.60    1.70
   9   2   1    0.90    2.40
 -10  -2  -1   -1.90   42.10
  10   2   1   26.90    2.40
  10   2   1   22.50    2.80
 -13   3   1   -4.00   38.60
 -12   3   1   42.90   82.29
  11  -3  -1    5.70    1.40
  11  -3  -1    8.50    1.50
  11  -3  -1    7.20    1.40
 -11   3   1    4.00    1.00
 -11   3   1    9.10    2.80
 -11   3   1   11.40   68.49
  10  -3  -1    4.90    1.50
  10  -3  -1    5.90    1.20
  10  -3  -1    4.40    3.10
 -10   3   1   26.40   78.19
 -10   3   1    4.20    1.10
 -10   3   1    2.50    2.20
   9  -3  -1  134.39    8.20
   9  -3  -1  127.89    8.00
   9  -3  -1  112.99   10.10
  -9   3   1  124.19    7.90
  -9   3   1  145.09   10.90
  -9   3   1   45.70   99.89
   8  -3  -1   55.89    3.90
   8  -3  -1   49.99    3.70
   8  -3  -1   51.29    4.50
   8  -3  -1   44.80    8.70
   8  -3  -1   50.49    5.40
  -8   3   1   20.40   82.19
  -8   3   1   49.70    4.10
  -8   3   1   53.19    3.90
  -8   3   1   49.70    3.30
  -8   3   1   57.49    5.80
  -8   3   1  -11.90   53.69
   7  -3  -1   60.09   16.90
   7  -3  -1   55.99    4.90
   7  -3  -1   53.89    7.90
   7  -3  -1   57.69    5.30
   7  -3  -1   55.99    3.90
   7  -3  -1   54.49    4.20
  -7   3   1   59.69    5.70
  -7   3   1    4.60   64.79
  -7   3   1   62.99    4.50
  -7   3   1   49.50   16.50
  -7   3   1   -3.50   49.80
   6  -3  -1  105.99    7.70
   6  -3  -1  108.59    6.80
   6  -3  -1  135.69   16.40
   6  -3  -1  107.09    7.10
   6  -3  -1  102.19   10.30
   6  -3  -1  104.69    6.50
  -6   3   1  118.19    7.60
  -6   3   1  120.79    8.40
  -6   3   1  118.59   16.40
   5  -3  -1  338.87   19.60
   5  -3  -1  400.36   27.00
   5  -3  -1  363.96   20.00
   5  -3  -1  361.66   19.80
   5  -3  -1  326.47   22.90
  -5   3   1  367.46   26.40
  -5   3   1  395.86   20.40
  -5   3   1  347.97   21.20
   4  -3  -1   20.30    2.20
   4  -3  -1   25.10    1.80
   4  -3  -1   21.90    3.40
   4  -3  -1   27.10    1.80
   4  -3  -1   13.50    5.60
   4  -3  -1   23.90    2.30
  -4   3   1   21.90    2.60
  -4   3   1   10.70    5.80
  -4   3   1   27.00    1.90
  -4   3   1   26.70    2.30
  -4   3   1   27.60    2.00
  -4   3   1   26.80    1.90
   3  -3  -1 9999.00  536.15
  -3   3   1 9926.81  536.05
   2  -3  -1   34.60    3.40
   2  -3  -1   31.90    2.50
   2  -3  -1   31.70    2.50
   2  -3  -1   39.70    6.10
   2  -3  -1   31.20    2.50
   2  -3  -1   32.50    2.30
  -2   3   1   33.20    4.00
  -2   3   1   30.20    2.20
  -2   3   1   33.80    6.40
  -2   3   1   31.40    2.30
  -2   3   1   24.90    5.40
  -2   3   1   32.40    2.20
   1  -3  -1   28.30    2.90
   1  -3  -1   24.40    2.10
   1  -3  -1   24.80    1.90
   1  -3  -1   26.10    2.30
   1  -3  -1   25.30    2.10
   1  -3  -1   22.50    1.60
   1  -3  -1   22.00    2.10
   1  -3  -1   27.50    2.10
  -1   3   1   25.50    1.90
  -1   3   1   25.40    1.90
  -1   3   1   25.90    2.00
  -1   3   1   32.50    6.20
  -1   3   1   24.40    1.90
  -1   3   1   28.70    3.20
  -1   3   1   19.90    5.50
   0  -3  -1  204.38   17.20
   0  -3  -1  184.98   11.20
   0  -3  -1  210.48   16.30
   0  -3  -1  197.88   11.60
   0  -3  -1  196.18   11.60
   0  -3  -1  195.38   11.10
   0  -3  -1  200.78   11.60
   0   3   1  228.98   17.80
   0   3   1  188.58   11.40
   0   3   1  203.48   11.60
   0   3   1  197.98   11.20
   0   3   1  220.58   13.30
   0   3   1  201.98   11.20
   0   3   1  196.18   11.60
  -1  -3  -1 2099.09  118.39
  -1  -3  -1 2019.20  123.89
  -1  -3  -1 2251.97  117.79
  -1  -3  -1 2245.08  125.79
   1   3   1 2222.18  126.19
   1   3   1 2384.26  120.49
  -2  -3  -1   79.29    5.60
  -2  -3  -1   71.79    5.00
  -2  -3  -1   80.59    5.70
  -2  -3  -1   81.39    5.80
  -2  -3  -1   72.49    4.90
  -2  -3  -1   75.49    4.70
   2   3   1   74.69    5.70
   2   3   1   78.09    4.70
   2   3   1   78.39    4.70
   2   3   1   81.79    5.60
   2   3   1   77.59    4.90
   2   3   1   79.09   13.60
   2   3   1   75.29    5.30
   2   3   1   75.99    4.70
  -3  -3  -1 1267.67   66.59
  -3  -3  -1 1151.68   66.39
  -3  -3  -1 1191.98   65.59
  -3  -3  -1 1168.38   66.19
  -3  -3  -1 1237.08   77.09
   3   3   1 1161.68   64.99
   3   3   1 1245.88   66.19
   3   3   1 1278.97   65.89
   3   3   1 1173.98   64.99
   3   3   1 1244.08   66.69
   3   3   1 1193.58   77.99
   3   3   1 1190.98   65.79
  -4  -3  -1  163.08    9.80
  -4  -3  -1  139.29   28.90
  -4  -3  -1  163.58   10.60
   4   3   1  152.68    8.70
   4   3   1  136.29   28.20
   4   3   1  138.19    9.50
   4   3   1  147.79    9.70
   4   3   1  140.39   10.70
   4   3   1  143.49    8.90
  -5  -3  -1  237.18   15.00
  -5  -3  -1  263.87   16.20
  -5  -3  -1  251.77   14.40
  -5  -3  -1  210.68   14.80
   5   3   1  234.98   14.10
   5   3   1  248.48   15.20
   5   3   1  243.98   16.70
   5   3   1  251.27   15.50
  -6  -3  -1  203.88   13.70
  -6  -3  -1  191.88   11.10
  -6  -3  -1  179.28   20.90
  -6  -3  -1    2.40  100.09
   6   3   1  193.38   11.90
   6   3   1  185.58   11.20
   6   3   1  173.08   12.50
   6   3   1  190.28   13.00
  -7  -3  -1   52.99    3.70
  -7  -3  -1  -12.30   51.09
  -7  -3  -1   -8.60   71.89
   7   3   1   50.59    4.00
   7   3   1   57.09    4.20
   7   3   1   50.39    4.40
   7   3   1   58.79    4.60
   7   3   1   50.69    5.60
  -8  -3  -1    1.60   64.39
   8   3   1  128.29    9.90
   8   3   1  120.79    8.30
   8   3   1  113.29   11.20
   8   3   1  123.59    7.70
  -9  -3  -1   -2.00   64.79
   9   3   1   46.80    3.50
   9   3   1   35.90    3.50
   9   3   1   39.00    3.80
   9   3   1   48.90    3.60
  10   3   1    1.70    0.80
  13  -4  -1   13.20    1.60
  13  -4  -1   15.10    1.30
 -13   4   1    9.40   41.10
  12  -4  -1   42.50    3.60
  12  -4  -1   45.40    3.30
  12  -4  -1   48.90    3.40
 -12   4   1   40.40    3.30
 -12   4   1   43.60    5.20
 -12   4   1   20.90   72.69
  11  -4  -1   13.40    1.90
  11  -4  -1   11.50    2.00
  11  -4  -1   14.00    2.30
 -11   4   1   17.20    3.80
 -11   4   1  -16.20   61.29
 -11   4   1   13.70    1.70
  10  -4  -1  122.19    7.80
  10  -4  -1  120.19    7.50
  10  -4  -1  111.89   10.20
  10  -4  -1  103.59    7.30
 -10   4   1  134.79   10.60
 -10   4   1  -23.50   68.29
 -10   4   1  119.79    7.40
   9  -4  -1  120.49   10.10
   9  -4  -1  130.19    7.90
   9  -4  -1  132.19    8.10
  -9   4   1  122.19    8.50
  -9   4   1  125.99    7.90
  -9   4   1  -30.40   70.69
  -9   4   1  140.09   10.80
   8  -4  -1   15.50    6.20
   8  -4  -1   12.60    1.90
   8  -4  -1   13.90    1.70
   8  -4  -1   14.20    4.40
  -8   4   1  -14.70   53.29
  -8   4   1   17.50    2.40
  -8   4   1   12.10    1.70
  -8   4   1   15.70    2.10
  -8   4   1   -0.30   63.79
  -8   4   1   15.10    3.40
   7  -4  -1   31.90   18.50
   7  -4  -1   34.60    2.70
   7  -4  -1   38.20    4.00
   7  -4  -1   39.40    6.80
   7  -4  -1   38.00    2.80
  -7   4   1    5.50   17.40
  -7   4   1   38.70    4.40
  -7   4   1   33.90    2.80
  -7   4   1  -15.90   48.50
   6  -4  -1  195.38   13.50
   6  -4  -1  239.08   14.30
   6  -4  -1  266.07   14.20
   6  -4  -1  251.27   14.20
   6  -4  -1  234.58   23.80
   6  -4  -1  217.68   17.20
  -6   4   1  246.58   14.10
  -6   4   1  217.18   23.80
  -6   4   1  220.48   14.90
   5  -4  -1  265.27   15.20
   5  -4  -1  251.87   17.80
   5  -4  -1  245.78   15.20
   5  -4  -1  256.27   14.40
  -5   4   1  255.37   15.20
  -5   4   1  281.57   21.40
  -5   4   1  252.77   16.00
   4  -4  -1  153.48   16.00
   4  -4  -1  156.48   13.20
   4  -4  -1  168.78   10.60
   4  -4  -1  171.38   10.00
   4  -4  -1  177.78   10.80
  -4   4   1  184.58   10.40
  -4   4   1  168.08   16.40
  -4   4   1  185.78   10.30
  -4   4   1  167.18   11.30
  -4   4   1  198.58   16.40
  -4   4   1  189.98    9.90
  -4   4   1  196.58   10.90
   3  -4  -1  585.84   32.80
   3  -4  -1  559.74   32.20
   3  -4  -1  603.54   34.50
   3  -4  -1  590.54   32.50
   3  -4  -1  604.54   32.90
  -3   4   1  615.44   32.40
  -3   4   1  625.04   39.20
  -3   4   1  524.35   35.80
  -3   4   1  618.64   32.50
  -3   4   1  621.64   32.00
   2  -4  -1  133.29    8.40
   2  -4  -1  120.99    7.50
   2  -4  -1  147.59    9.60
   2  -4  -1  135.79    8.30
   2  -4  -1  136.69    8.20
   2  -4  -1  139.59    8.00
  -2   4   1  140.69    7.90
  -2   4   1  133.39    7.90
  -2   4   1  142.19   13.80
  -2   4   1  133.89    7.90
  -2   4   1  119.89    9.80
  -2   4   1  137.49   14.20
   1  -4  -1 1266.07   67.19
   1  -4  -1 1192.78   66.29
   1  -4  -1 1199.68   66.79
   1  -4  -1 1248.78   67.39
  -1   4   1 1311.77   74.39
  -1   4   1 1203.28   69.09
  -1   4   1 1300.47   74.89
   0  -4  -1    0.70    0.80
   0  -4  -1   -0.10    0.70
   0  -4  -1    2.10    0.80
   0  -4  -1    0.70    0.50
   0   4   1    1.10    1.60
   0   4   1    7.90    6.50
   0   4   1    2.10    0.70
   0   4   1    1.50    0.80
   0   4   1    2.70    0.80
   0   4   1    2.70    0.90
  -1  -4  -1  127.69    8.70
  -1  -4  -1  142.49    7.80
  -1  -4  -1  103.29   15.90
  -1  -4  -1  123.79    8.50
  -1  -4  -1  131.89    8.00
  -1  -4  -1  137.39    8.00
  -1  -4  -1  144.39    8.70
   1   4   1  138.99    8.80
   1   4   1  142.79    8.00
   1   4   1  133.19   18.10
   1   4   1  134.29    7.80
   1   4   1  130.49    9.10
   1   4   1  131.89    7.90
  -2  -4  -1  240.78   14.30
  -2  -4  -1  244.28   15.50
  -2  -4  -1  260.77   15.60
  -2  -4  -1  273.37   14.90
   2   4   1  272.57   15.40
   2   4   1  274.47   28.90
   2   4   1  267.47   15.90
   2   4   1  251.27   14.60
   2   4   1  255.47   14.50
   2   4   1  277.27   15.70
   2   4   1  246.58   14.50
  -3  -4  -1   23.30   16.90
  -3  -4  -1   27.60    2.80
  -3  -4  -1   25.10    3.20
  -3  -4  -1   30.80    4.10
   3   4   1   24.70    5.10
   3   4   1   27.50    2.30
   3   4   1   27.40    2.30
   3   4   1   36.30   16.90
   3   4   1   27.70    2.20
   3   4   1   33.20    4.20
   3   4   1   26.60    3.00
  -4  -4  -1  310.77   18.50
  -4  -4  -1  317.97   19.40
   4   4   1  334.77   19.80
   4   4   1  311.47   18.40
   4   4   1  345.87   18.70
   4   4   1  373.86   21.40
  -5  -4  -1  455.35   25.40
   5   4   1  470.05   25.80
   5   4   1  410.66   23.60
   5   4   1  410.86   23.50
   5   4   1  422.86   23.90
   5   4   1  408.06   24.10
   5   4   1  395.26   26.80
  -6  -4  -1   37.40    3.00
  -6  -4  -1  -17.00   81.49
  -6  -4  -1   34.60   65.49
   6   4   1   36.20    5.00
   6   4   1   41.90    3.30
   6   4   1   37.70    4.90
   6   4   1   35.60    3.10
   6   4   1   44.80    5.00
  -7  -4  -1   18.10   54.99
  -7  -4  -1   73.69    4.70
  -7  -4  -1  -17.10   71.19
   7   4   1   69.39    6.90
   7   4   1   76.39    5.20
   7   4   1   78.79    5.40
   7   4   1   77.19    5.80
   7   4   1   67.29    5.40
  -8  -4  -1   64.19   71.19
  -8  -4  -1  -16.00   43.00
   8   4   1   17.60    3.40
   8   4   1   26.20    3.10
   8   4   1   24.90    2.50
   9   4   1   12.00    1.60
   9   4   1    7.80    1.70
   9   4   1   12.40    1.70
 -13   5   1  -25.90   40.10
  12  -5  -1   60.79    4.40
  12  -5  -1   55.09    4.30
  12  -5  -1   49.60    3.90
 -12   5   1  -12.90   56.19
 -12   5   1   59.09    4.70
 -12   5   1   66.99    7.30
  11  -5  -1   49.99    3.70
  11  -5  -1   42.70    5.80
  11  -5  -1   48.70    3.80
  11  -5  -1   49.10    4.10
 -11   5   1   51.19    6.10
 -11   5   1   51.19    3.70
 -11   5   1   17.90   78.99
  10  -5  -1   40.40    3.30
  10  -5  -1   46.80    3.70
  10  -5  -1   30.60    5.20
  10  -5  -1   40.20    3.30
 -10   5   1   38.20    3.30
 -10   5   1   46.80    5.80
 -10   5   1    0.40   86.19
   9  -5  -1   54.39    3.80
   9  -5  -1   51.59    5.70
   9  -5  -1   52.99    4.00
  -9   5   1  -28.70   63.29
  -9   5   1   53.99    3.90
  -9   5   1   43.60    4.00
  -9   5   1   55.29    6.20
   8  -5  -1   40.80    7.90
   8  -5  -1   39.20    2.90
  -8   5   1   38.40    4.90
  -8   5   1   39.90    3.10
  -8   5   1   34.60    2.70
  -8   5   1  -17.90   57.29
   7  -5  -1    8.20    2.10
   7  -5  -1    6.80    3.60
   7  -5  -1    9.20    1.40
   7  -5  -1    9.90    1.20
  -7   5   1   10.30    1.50
  -7   5   1   30.50   20.80
   6  -5  -1   20.70    1.90
   6  -5  -1   18.60    1.90
   6  -5  -1   20.90    4.90
   6  -5  -1   25.60    3.40
   6  -5  -1   33.70   15.00
   6  -5  -1   20.30    2.50
  -6   5   1   21.20    3.10
  -6   5   1    3.50   13.20
  -6   5   1   23.50    3.40
   5  -5  -1 1455.05   77.79
   5  -5  -1 1283.77   77.79
   5  -5  -1 1364.66   76.79
   5  -5  -1 1386.46   80.79
   5  -5  -1 1536.35   78.19
  -5   5   1 1458.85   77.09
  -5   5   1 1399.06   78.69
  -5   5   1 1470.55   76.59
  -5   5   1 1529.55   77.69
  -5   5   1 1424.96   87.39
   4  -5  -1   47.30    3.70
   4  -5  -1   42.60    5.10
   4  -5  -1   47.70    3.80
   4  -5  -1   50.09    4.20
  -4   5   1   49.40    3.00
  -4   5   1   78.49   13.20
  -4   5   1   46.00    3.40
  -4   5   1   46.30    3.50
  -4   5   1   47.40    4.40
   3  -5  -1  307.97   27.60
   3  -5  -1  367.96   20.70
   3  -5  -1  379.56   22.60
   3  -5  -1  352.26   19.70
   3  -5  -1  357.76   20.50
   3  -5  -1  361.76   20.90
   3  -5  -1  370.66   20.30
  -3   5   1  394.86   29.00
  -3   5   1  363.66   20.10
  -3   5   1  367.26   20.10
  -3   5   1  352.86   19.80
  -3   5   1  363.46   20.20
  -3   5   1  394.26   29.30
   2  -5  -1   54.69    4.00
   2  -5  -1   47.70    3.30
   2  -5  -1   54.09    3.30
   2  -5  -1   62.79    4.40
   2  -5  -1   47.00    4.20
   2  -5  -1   60.09    5.50
   2  -5  -1   52.59    3.80
  -2   5   1   59.59   11.40
  -2   5   1   54.19    3.80
  -2   5   1   54.49    3.70
  -2   5   1   70.39   12.60
  -2   5   1   55.69    3.80
  -2   5   1   52.59    6.60
  -2   5   1   53.39    3.70
   1  -5  -1   23.50    2.00
   1  -5  -1   26.10    2.50
   1  -5  -1   34.00    6.90
   1  -5  -1   24.70    2.60
   1  -5  -1   26.60    2.30
   1  -5  -1   24.80    2.90
   1  -5  -1   24.30    1.90
   1  -5  -1   26.40    2.50
   1  -5  -1   28.90    3.70
  -1   5   1   27.80    2.30
  -1   5   1   26.70    2.50
  -1   5   1   28.40    9.60
  -1   5   1   31.20    2.40
  -1   5   1   28.10    2.50
  -1   5   1   37.10    9.80
  -1   5   1   27.60    2.00
   0  -5  -1  662.13   39.30
   0  -5  -1  751.62   39.50
   0  -5  -1  801.92   40.20
   0  -5  -1  713.73   40.10
   0  -5  -1  721.53   40.30
   0  -5  -1  706.73   40.50
   0   5   1  737.93   40.80
   0   5   1  698.33   39.40
   0   5   1  715.23   50.59
   0   5   1  710.23   39.50
   0   5   1  700.43   39.50
   0   5   1  742.63   40.10
   0   5   1  803.52   51.19
  -1  -5  -1   11.80    1.30
  -1  -5  -1   13.30    2.10
  -1  -5  -1   12.90    1.00
  -1  -5  -1   12.90    2.40
  -1  -5  -1   14.40    2.00
  -1  -5  -1    9.50    1.50
  -1  -5  -1   11.70    1.40
   1   5   1   10.00    1.20
   1   5   1   13.30    1.70
   1   5   1   13.00    2.10
   1   5   1   12.00    1.30
   1   5   1   15.70   11.90
   1   5   1   12.10    2.20
   1   5   1   12.10    1.50
  -2  -5  -1  333.37   20.30
  -2  -5  -1  336.77   19.50
   2   5   1  363.46   20.30
   2   5   1  402.86   39.10
   2   5   1  329.57   18.90
   2   5   1  338.17   19.30
   2   5   1  357.06   20.90
   2   5   1  335.07   19.10
   2   5   1  341.87   19.20
  -3  -5  -1   48.30    3.50
  -3  -5  -1   49.50    4.10
  -3  -5  -1   42.30    4.50
   3   5   1   42.10   27.00
   3   5   1   54.39    5.40
   3   5   1   51.39    3.60
   3   5   1   48.50    4.50
   3   5   1   51.69    3.40
   3   5   1   40.40    3.50
  -4  -5  -1   56.59    5.10
  -4  -5  -1   58.29    4.20
   4   5   1   66.09    4.30
   4   5   1   65.79    7.50
   4   5   1   56.89    4.70
   5   5   1  214.68   12.60
   5   5   1  202.88   14.30
   5   5   1  213.58   13.00
   5   5   1  220.48   13.00
   5   5   1  238.58   14.80
   5   5   1  202.78   12.40
  -6  -5  -1   54.59    3.90
  -6  -5  -1    1.30   49.60
   6   5   1   46.40    5.50
   6   5   1   60.69    4.30
   6   5   1   54.19    4.40
   6   5   1   48.10    3.90
  -7  -5  -1    0.00   42.00
  -7  -5  -1   13.30    1.30
   7   5   1   21.30    2.30
   7   5   1   14.50    3.50
   7   5   1   15.70    2.40
   7   5   1   17.80    2.10
   7   5   1   18.60    2.70
   8   5   1    3.10    1.10
   8   5   1    2.60    2.40
   8   5   1    4.00    1.60
   9   5   1    0.50    0.70
   9   5   1    0.70    0.70
   9   5   1   -0.90    1.10
  13  -6  -1    1.30    0.60
  13  -6  -1    1.40    0.80
 -13   6   1    1.00    0.60
 -13   6   1  -14.00   42.00
  12  -6  -1    3.20    4.00
  12  -6  -1    4.40    1.30
  12  -6  -1    7.80    1.80
  12  -6  -1    4.70    1.10
 -12   6   1    5.40    1.10
 -12   6   1    8.50   87.89
  11  -6  -1    9.50    3.10
  11  -6  -1    9.10    1.40
  11  -6  -1   12.90    2.10
  11  -6  -1   12.00    1.80
 -11   6   1   12.30    1.80
 -11   6   1   13.60    3.50
 -11   6   1  -20.00   67.29
  10  -6  -1   39.90    5.40
  10  -6  -1   42.80    3.50
  10  -6  -1   34.60    3.30
  10  -6  -1   37.90    3.10
  10  -6  -1   35.30    3.00
  10  -6  -1   34.60    4.90
 -10   6   1   29.70    3.40
 -10   6   1   -9.70   72.29
 -10   6   1   39.00    3.20
 -10   6   1   44.00    5.60
   9  -6  -1   15.30    2.00
   9  -6  -1   14.30    1.70
   9  -6  -1   13.40    3.40
   9  -6  -1   13.00    1.80
   9  -6  -1   12.10    3.20
   9  -6  -1   16.60    2.10
  -9   6   1   15.70    2.20
  -9   6   1   17.20    4.00
  -9   6   1   -5.40   64.19
  -9   6   1   13.80    1.90
   8  -6  -1  156.28   11.00
   8  -6  -1  170.58    9.40
   8  -6  -1  143.09    9.90
   8  -6  -1  140.79   11.00
   8  -6  -1  164.28    9.50
   8  -6  -1  138.59   15.20
  -8   6   1  153.48    9.80
  -8   6   1  149.39    9.80
  -8   6   1  165.88   12.20
  -8   6   1  167.48    9.20
  -8   6   1   36.70   83.39
   7  -6  -1   54.89    3.60
   7  -6  -1   53.29    4.80
   7  -6  -1   51.59    3.80
   7  -6  -1   41.40    4.70
   7  -6  -1   39.90    7.00
  -7   6   1   54.79    5.70
  -7   6   1   22.00   25.30
  -7   6   1   59.19    4.90
  -7   6   1   57.89    3.60
   6  -6  -1  614.74   35.70
   6  -6  -1  644.24   35.60
   6  -6  -1  602.34   34.30
   6  -6  -1  664.43   36.00
   6  -6  -1  634.34   39.50
   6  -6  -1  621.44   34.40
  -6   6   1  622.44   36.70
  -6   6   1  642.84   34.70
  -6   6   1  633.44   50.49
   5  -6  -1    3.50    1.30
   5  -6  -1    4.60    2.40
   5  -6  -1    5.60    1.00
   5  -6  -1    2.90    1.80
   5  -6  -1    6.10    1.60
   5  -6  -1    5.60    2.00
  -5   6   1    5.20    1.80
  -5   6   1    5.60    1.30
  -5   6   1  -12.60   12.20
  -5   6   1    4.50    1.30
   4  -6  -1  120.49    8.20
   4  -6  -1  124.99    8.00
   4  -6  -1  124.89   10.30
   4  -6  -1  134.29    8.60
   4  -6  -1  118.39    7.20
   4  -6  -1  123.99    7.30
   4  -6  -1  120.39   16.90
   4  -6  -1  119.09    8.70
  -4   6   1  126.99    7.90
  -4   6   1  130.09    7.30
  -4   6   1  139.49   20.20
  -4   6   1  128.59    7.70
  -4   6   1  123.69    7.50
  -4   6   1  105.89   18.40
   3  -6  -1   81.69    5.70
   3  -6  -1   78.19    8.60
   3  -6  -1   86.79    7.60
   3  -6  -1   82.79    6.70
   3  -6  -1   79.19    4.80
  -3   6   1   77.59    5.40
  -3   6   1   69.59    5.00
  -3   6   1   69.79   15.20
  -3   6   1   79.29    5.30
  -3   6   1   81.99    5.30
   2  -6  -1   63.09    4.00
   2  -6  -1   60.29    3.90
   2  -6  -1   64.29    4.70
   2  -6  -1   57.29    4.60
   2  -6  -1   65.39    5.40
   2  -6  -1   56.69    4.70
   2  -6  -1   63.09    5.10
   2  -6  -1   74.29    6.70
  -2   6   1   67.39    4.70
  -2   6   1   64.79    4.50
  -2   6   1   66.39    4.50
  -2   6   1   59.39    4.00
  -2   6   1   64.79    4.40
  -2   6   1   71.49   16.10
  -2   6   1   76.39   14.40
   1  -6  -1   95.09    5.90
   1  -6  -1  105.09    8.80
   1  -6  -1  123.69   14.80
   1  -6  -1   93.89    6.30
   1  -6  -1  100.09    6.70
   1  -6  -1   90.09    7.20
   1  -6  -1   91.59    7.10
   1  -6  -1  104.89    6.80
   1  -6  -1   91.69    5.80
  -1   6   1  104.89   18.50
  -1   6   1   97.29    6.40
  -1   6   1  100.79    6.70
  -1   6   1   97.79    6.30
  -1   6   1   97.39    6.00
  -1   6   1  103.29   17.60
   0  -6  -1  249.68   25.00
   0  -6  -1  283.97   15.20
   0  -6  -1  275.87   14.40
   0  -6  -1  238.38   15.10
   0  -6  -1  237.48   15.70
   0  -6  -1  251.37   15.50
   0  -6  -1  257.77   14.10
   0  -6  -1  247.68   14.20
   0   6   1  243.68   14.10
   0   6   1  281.77   28.00
   0   6   1  231.68   14.30
   0   6   1  219.48   30.30
   0   6   1  242.28   15.20
   0   6   1  245.78   14.50
   0   6   1  232.08   14.40
   0   6   1  265.67   15.20
  -1  -6  -1  262.67   15.60
  -1  -6  -1  251.67   14.80
  -1  -6  -1  259.97   16.20
  -1  -6  -1  273.67   16.60
  -1  -6  -1  236.68   14.20
   1   6   1  249.58   14.80
   1   6   1  248.18   14.40
   1   6   1  258.67   35.00
   1   6   1  271.67   16.20
   1   6   1  266.57   39.80
   1   6   1  254.87   15.60
   1   6   1  255.07   14.50
   1   6   1  260.77   14.90
  -2  -6  -1    1.60    0.70
  -2  -6  -1   -0.40    1.10
  -2  -6  -1    2.50    1.10
  -2  -6  -1   10.50    7.00
  -2  -6  -1   -0.90    3.10
   2   6   1   -0.40    0.70
   2   6   1    0.40    0.80
   2   6   1    1.00    0.60
   2   6   1    0.10    0.60
   2   6   1   -0.10    1.40
   2   6   1  -26.20   25.50
   2   6   1   -0.20    1.10
  -3  -6  -1   38.90    4.00
  -3  -6  -1   40.70    3.20
   3   6   1   43.10    3.20
   3   6   1   38.90    5.70
   3   6   1   39.80    3.50
  -4  -6  -1   92.59    7.40
  -4  -6  -1  109.29    6.60
   4   6   1   98.89    6.70
   4   6   1   95.29    8.00
   4   6   1   92.99    6.30
   4   6   1  102.89    6.80
   4   6   1  104.59    6.50
  -5  -6  -1  182.98   10.70
   5   6   1  183.08   10.90
   5   6   1  176.08   11.20
   5   6   1  175.18   11.10
   5   6   1  169.88   10.60
   5   6   1  190.58   12.90
  -6  -6  -1   41.10   11.40
  -6  -6  -1   17.10    2.50
  -6  -6  -1   35.60   61.39
   6   6   1   26.50    3.50
   6   6   1   25.80    2.60
   6   6   1   18.90    3.60
   6   6   1   29.30    3.60
   7   6   1    1.90    2.20
   7   6   1    1.80    1.30
   7   6   1    0.60    0.90
   7   6   1    3.40    1.70
   7   6   1    0.20    1.20
   8   6   1    2.80    0.90
   8   6   1    2.10    1.30
  13  -7  -1   15.30    1.80
  13  -7  -1   16.40    1.60
 -13   7   1   14.40    1.40
 -13   7   1    5.60   47.30
  12  -7  -1   32.80    2.70
  12  -7  -1   30.50    3.00
  12  -7  -1   35.30    3.50
 -12   7   1    0.30   63.29
 -12   7   1   29.20    2.60
  11  -7  -1   86.99    8.30
  11  -7  -1   90.39    6.10
  11  -7  -1   93.79    6.40
  11  -7  -1   92.89    6.00
  11  -7  -1   92.39    6.20
 -11   7   1   96.89    8.90
 -11   7   1   93.69    6.20
 -11   7   1    6.80   81.49
  10  -7  -1   44.60    3.70
  10  -7  -1   43.10    3.40
  10  -7  -1   47.90    5.70
  10  -7  -1   41.20    5.60
  10  -7  -1   51.09    4.80
  10  -7  -1   44.60    3.50
 -10   7   1   48.40    3.70
 -10   7   1   39.40    3.80
 -10   7   1   45.50    6.00
 -10   7   1   40.40    3.00
 -10   7   1    4.10   68.89
   9  -7  -1  184.28   13.60
   9  -7  -1  213.48   12.00
   9  -7  -1  185.48   17.70
   9  -7  -1  208.18   11.70
   9  -7  -1  178.78   12.10
  -9   7   1  206.88   11.90
  -9   7   1  197.48   14.90
   8  -7  -1  241.38   13.90
   8  -7  -1  235.88   13.50
   8  -7  -1  234.78   15.70
   8  -7  -1  236.48   13.60
   8  -7  -1  236.48   15.40
   8  -7  -1  238.38   14.00
  -8   7   1  238.38   16.70
  -8   7   1  249.68   13.80
  -8   7   1  219.08   14.30
   7  -7  -1   35.90    7.60
   7  -7  -1   36.40    3.10
   7  -7  -1   37.20    4.00
   7  -7  -1   39.90    4.20
   7  -7  -1   36.50    3.00
  -7   7   1   36.90    3.00
  -7   7   1   37.50    2.80
  -7   7   1   35.90    4.70
   6  -7  -1   77.99    5.20
   6  -7  -1   82.79    6.60
   6  -7  -1   85.79    9.50
   6  -7  -1   77.89    7.50
   6  -7  -1   84.79    5.40
   6  -7  -1   88.29    6.40
  -6   7   1   89.49    5.90
  -6   7   1   79.49    7.30
  -6   7   1   91.89    6.20
   5  -7  -1   18.50    1.60
   5  -7  -1   17.20    2.30
   5  -7  -1   13.50    3.30
   5  -7  -1   19.70    1.80
   5  -7  -1   13.20    3.90
   5  -7  -1   16.90    2.40
  -5   7   1   17.00    2.90
  -5   7   1   34.20   17.90
  -5   7   1   18.10    2.50
  -5   7   1   17.70    1.90
  -5   7   1   21.10    2.20
  -5   7   1   45.00   17.70
   4  -7  -1 1720.93   89.19
   4  -7  -1 1615.14   87.79
   4  -7  -1 1671.33   88.79
   4  -7  -1 1569.14   89.79
   4  -7  -1 1779.72   92.69
   4  -7  -1 1599.44   87.89
  -4   7   1 1556.74   87.99
  -4   7   1 1641.24   88.39
  -4   7   1 1742.23  104.89
  -4   7   1 1653.93  103.79
  -4   7   1 1674.93   88.69
  -4   7   1 1481.25   87.79
   3  -7  -1   22.40    3.90
   3  -7  -1   21.40    2.30
   3  -7  -1   21.60    1.90
   3  -7  -1   15.20    2.90
   3  -7  -1   18.40    1.70
   3  -7  -1   16.90    3.30
   3  -7  -1   33.90   10.80
   3  -7  -1   19.70    2.40
   3  -7  -1   17.30    1.60
  -3   7   1   20.40    2.20
  -3   7   1   17.40    2.20
  -3   7   1   19.50    2.10
  -3   7   1   11.30   14.30
  -3   7   1   22.40    2.80
  -3   7   1   17.20    2.20
  -3   7   1   20.10   14.40
   2  -7  -1   15.90    2.10
   2  -7  -1   13.40    1.40
   2  -7  -1   13.40    2.90
   2  -7  -1   15.90    2.10
   2  -7  -1   18.80    4.10
   2  -7  -1   12.00    2.90
   2  -7  -1   15.60    2.10
   2  -7  -1   11.20    1.40
   2  -7  -1   16.90    2.20
   2  -7  -1   12.70    1.40
  -2   7   1   25.80   14.20
  -2   7   1   15.70    2.20
  -2   7   1   17.40    1.70
  -2   7   1   15.50    2.10
  -2   7   1   31.90   15.60
  -2   7   1   13.80    1.40
  -2   7   1   14.20    1.80
   1  -7  -1  112.69    8.80
   1  -7  -1  109.49    8.40
   1  -7  -1  124.09    7.90
   1  -7  -1  107.99    6.60
   1  -7  -1  124.09    8.90
   1  -7  -1  108.09    7.40
   1  -7  -1  104.09    6.80
  -1   7   1  114.89    7.30
  -1   7   1  105.09    6.70
  -1   7   1  118.49    7.80
  -1   7   1  115.69    7.90
  -1   7   1  113.19   22.70
  -1   7   1  111.49    7.30
  -1   7   1  111.49    6.90
  -1   7   1  140.79   25.10
   0  -7  -1  426.26   24.70
   0  -7  -1  419.76   26.30
   0  -7  -1  427.56   26.70
   0  -7  -1  494.95   25.80
   0  -7  -1  371.96   34.60
   0  -7  -1  468.05   24.60
   0  -7  -1  454.55   25.90
   0   7   1  429.56   25.30
   0   7   1  473.25   25.20
   0   7   1  491.45   48.50
   0   7   1  396.46   42.70
   0   7   1  461.25   25.80
   0   7   1  446.16   26.10
   0   7   1  440.66   24.60
  -1  -7  -1  100.19    6.40
  -1  -7  -1  100.79    6.80
  -1  -7  -1   99.09    7.40
  -1  -7  -1   96.69   15.40
   1   7   1  118.49    7.90
   1   7   1  109.29    6.90
   1   7   1  101.89    6.30
   1   7   1   97.99    6.80
   1   7   1   99.19    8.10
   1   7   1  101.69    6.50
   1   7   1   10.70   38.00
  -2  -7  -1  145.99    8.90
  -2  -7  -1  136.49    9.40
   2   7   1  153.68    9.20
   2   7   1  157.48    9.50
   2   7   1  145.09    9.50
   2   7   1  156.78   11.20
   2   7   1  141.89   11.20
   2   7   1  144.79    8.70
   2   7   1  142.39    9.40
   2   7   1  150.18    8.90
  -3  -7  -1  -26.00   47.50
  -3  -7  -1   38.60    3.20
  -3  -7  -1   35.80    4.10
   3   7   1   42.00    3.10
   3   7   1   41.10    4.70
   3   7   1   41.50    3.50
   3   7   1   37.60    3.20
   3   7   1   39.50    3.80
   3   7   1   35.80    3.40
  -4  -7  -1   41.90   87.99
  -4  -7  -1  182.58   10.60
   4   7   1  179.18   11.00
   4   7   1  180.38   11.10
   4   7   1  157.48   12.60
   4   7   1  180.58   12.60
   4   7   1  187.08   11.90
   4   7   1  168.18   10.40
  -5  -7  -1   -0.50   43.50
  -5  -7  -1    3.90    1.10
  -5  -7  -1   13.30   10.30
   5   7   1    0.30    2.50
   5   7   1    2.70    2.00
   5   7   1    3.30    1.00
   5   7   1    3.50    1.20
   5   7   1    3.90    1.60
   5   7   1    5.40    1.30
  -6  -7  -1   46.40    3.40
   6   7   1   57.89    5.80
   6   7   1   49.80    4.00
   6   7   1   53.39    3.80
   6   7   1   50.29    4.20
   6   7   1   54.49    4.50
   7   7   1    0.30    1.20
   7   7   1    2.50    1.30
   7   7   1    2.40    1.10
   7   7   1    2.00    1.00
   8   7   1    0.50    0.60
   8   7   1    0.30    0.60
  13  -8  -1    8.60    1.10
  13  -8  -1    9.80    1.20
 -13   8   1    6.50    1.00
 -13   8   1    5.50   43.60
  12  -8  -1   11.50    1.60
  12  -8  -1    8.90    1.60
  12  -8  -1   12.70    1.60
  12  -8  -1    6.50    1.70
 -12   8   1   10.60    1.50
 -12   8   1   16.70   67.19
  11  -8  -1   50.89    4.30
  11  -8  -1   50.59    6.10
  11  -8  -1   55.09    4.20
  11  -8  -1   52.79    3.80
  11  -8  -1   56.49    4.10
 -11   8   1   57.89    6.70
 -11   8   1   18.90   68.09
 -11   8   1   54.09    4.20
  10  -8  -1   30.60    2.60
  10  -8  -1   24.90    4.60
  10  -8  -1   33.30    5.50
  10  -8  -1   28.90    2.70
  10  -8  -1   30.50    2.80
 -10   8   1   22.40    4.90
 -10   8   1   30.80    2.40
 -10   8   1   27.60    3.10
 -10   8   1   28.90    2.80
 -10   8   1    6.20   66.29
  -9   8   1   51.19   83.19
   8  -8  -1  502.75   30.80
   8  -8  -1  533.75   29.00
   8  -8  -1  506.95   30.50
   8  -8  -1  563.54   29.30
   8  -8  -1  506.65   28.60
   8  -8  -1  536.75   28.70
  -8   8   1  521.25   28.90
  -8   8   1  495.15   29.40
  -8   8   1  499.55   32.10
   7  -8  -1   83.89    6.50
   7  -8  -1   75.09    4.90
   7  -8  -1   76.69    6.60
   7  -8  -1   74.39    5.30
   7  -8  -1   80.39    5.10
   7  -8  -1   71.79   13.40
   7  -8  -1   81.19    5.40
  -7   8   1   71.29    7.30
   6  -8  -1  450.65   25.30
   6  -8  -1  450.45   25.70
   6  -8  -1  445.46   26.90
   6  -8  -1  437.76   25.60
   6  -8  -1  466.55   25.50
   6  -8  -1  463.15   26.60
   6  -8  -1  482.95   31.40
  -6   8   1  437.76   28.20
  -6   8   1  482.55   26.50
  -6   8   1  481.95   26.20
   5  -8  -1  650.53   36.50
   5  -8  -1  645.24   35.10
   5  -8  -1  651.33   36.20
   5  -8  -1  621.44   34.90
   5  -8  -1  678.63   40.60
  -5   8   1  660.83   35.80
  -5   8   1  609.24   37.70
  -5   8   1  666.73   36.10
  -5   8   1  596.44   35.40
   4  -8  -1   26.50    2.80
   4  -8  -1   26.10    4.80
   4  -8  -1   23.20    2.00
   4  -8  -1   25.20    2.00
   4  -8  -1   36.50   13.60
   4  -8  -1   24.90    2.10
   4  -8  -1   18.20    4.00
   4  -8  -1   28.50    3.10
  -4   8   1   23.40    2.40
  -4   8   1  -12.80   20.90
  -4   8   1   15.30    2.70
  -4   8   1   26.70    2.80
  -4   8   1   19.80   22.80
  -4   8   1   24.90    2.60
  -4   8   1   23.10    2.70
   3  -8  -1  375.46   22.70
   3  -8  -1  388.76   21.50
   3  -8  -1  342.17   23.80
   3  -8  -1  394.76   22.70
   3  -8  -1  423.76   26.30
   3  -8  -1  372.46   23.70
   3  -8  -1  354.96   21.30
   3  -8  -1  393.96   22.50
   3  -8  -1  390.96   21.30
   3  -8  -1  384.56   22.90
  -3   8   1  409.46   22.50
  -3   8   1  398.76   21.70
  -3   8   1  347.27   41.90
  -3   8   1  400.76   22.30
  -3   8   1  364.86   43.20
  -3   8   1  403.96   22.50
   2  -8  -1  537.25   29.10
   2  -8  -1  513.55   27.80
   2  -8  -1  455.65   27.60
   2  -8  -1  447.86   30.10
   2  -8  -1  510.95   28.70
   2  -8  -1  553.64   32.80
   2  -8  -1  509.25   29.00
   2  -8  -1  497.15   30.00
   2  -8  -1  493.85   27.50
  -2   8   1  528.25   28.70
  -2   8   1  481.95   28.40
  -2   8   1  523.85   29.00
  -2   8   1  497.65   28.80
  -2   8   1  490.05   27.80
  -2   8   1  575.34   53.59
  -2   8   1  519.45   27.70
   1  -8  -1   -2.80    3.50
   1  -8  -1    2.80    3.50
   1  -8  -1    1.60    0.90
   1  -8  -1    4.70    5.50
   1  -8  -1    3.90    1.50
   1  -8  -1    3.10    1.40
   1  -8  -1    3.20    1.20
  -1   8   1   40.50   27.00
  -1   8   1    1.20    0.80
  -1   8   1    4.30    0.90
  -1   8   1    2.80    1.40
  -1   8   1    6.70    1.80
  -1   8   1    1.40    1.10
  -1   8   1    3.10    1.20
   0  -8  -1    1.80    0.70
   0  -8  -1    2.30    1.40
   0  -8  -1    0.20    4.80
   0  -8  -1   -2.90    7.00
   0  -8  -1    0.40    0.60
   0  -8  -1    1.80    1.00
   0  -8  -1    3.00    1.50
   0   8   1    4.70    2.10
   0   8   1    0.80    1.00
   0   8   1    4.40    1.10
   0   8   1    0.80    0.80
   0   8   1   27.00   40.10
   0   8   1    3.40    1.30
  -1  -8  -1   43.50    4.20
  -1  -8  -1   49.00    3.60
  -1  -8  -1   20.40   48.80
  -1  -8  -1   48.60    4.20
   1   8   1   45.10    3.70
   1   8   1   49.99    3.50
   1   8   1   42.40    3.90
   1   8   1   44.20    3.30
   1   8   1   44.40    4.00
   1   8   1   42.40    5.40
   1   8   1   51.99    4.90
  -2  -8  -1 1604.74   87.99
   2   8   1 1614.54   88.29
   2   8   1 1697.83   88.39
   2   8   1 1677.03   87.99
   2   8   1 1573.04   88.59
   2   8   1 1565.74   87.69
   2   8   1 1680.93   90.19
  -3  -8  -1   33.20   73.79
  -3  -8  -1   87.19    7.10
  -3  -8  -1   94.09    6.00
  -3  -8  -1   58.59   17.00
   3   8   1   85.29    5.70
   3   8   1   89.59    7.80
   3   8   1   93.69    6.40
   3   8   1   88.29    6.20
  -4  -8  -1    3.90    9.10
  -4  -8  -1   36.30   51.69
  -4  -8  -1    3.40    1.10
   4   8   1    3.70    2.00
   4   8   1    4.60    1.30
   4   8   1    2.20    1.00
   4   8   1    2.40    0.90
   4   8   1    6.40    2.70
  -5  -8  -1   63.19   18.20
  -5  -8  -1   44.40    3.50
   5   8   1   53.79    5.60
   5   8   1   48.60    4.10
   5   8   1   46.30    3.90
   5   8   1   48.70    3.70
   6   8   1    6.90    1.30
   6   8   1    7.80    1.50
   6   8   1    5.30    2.50
   6   8   1    6.10    1.80
   7   8   1    6.50    1.60
   7   8   1   10.10    1.40
   7   8   1    7.90    1.30
  13  -9  -1    1.60    0.60
  13  -9  -1   -0.50    0.40
 -13   9   1    0.80    0.60
 -13   9   1   -8.50   28.40
  12  -9  -1    0.40    0.70
  12  -9  -1    0.10    0.70
  12  -9  -1    0.50    0.90
  12  -9  -1    0.60    1.00
 -12   9   1   -0.10    0.70
 -12   9   1   -0.10    1.70
 -12   9   1    4.50   87.29
  11  -9  -1   -0.90    0.90
  11  -9  -1   -1.90    1.80
  11  -9  -1    0.70    0.90
  11  -9  -1    0.60    1.10
  11  -9  -1    0.50    0.70
 -11   9   1    0.10    1.70
 -11   9   1    1.10    1.30
 -11   9   1    0.10    0.80
 -11   9   1  -16.80   44.10
  10  -9  -1   53.39    3.80
  10  -9  -1   46.20    5.50
  10  -9  -1   38.10    3.90
  10  -9  -1   51.69    3.70
  10  -9  -1   45.30    6.10
 -10   9   1   51.09    4.00
 -10   9   1   52.69    4.90
 -10   9   1   50.29    3.60
 -10   9   1   51.79    6.50
 -10   9   1   -3.90   70.89
   9  -9  -1    2.10    2.00
   9  -9  -1    1.50    0.80
   9  -9  -1    0.40    0.70
   9  -9  -1    1.20    0.90
   9  -9  -1    1.80    0.80
   9  -9  -1    0.50    1.60
  -9   9   1    0.50    1.30
  -9   9   1    1.00    0.90
  -9   9   1    0.40    0.60
  -9   9   1   -1.90   65.19
  -9   9   1   -0.60    1.30
  -9   9   1    0.70    1.80
   8  -9  -1  725.23   42.30
   8  -9  -1  741.03   40.00
   8  -9  -1  763.12   40.30
   8  -9  -1  696.53   41.70
  -8   9   1  735.13   40.20
  -8   9   1  717.33   43.90
   7  -9  -1   -0.40    1.20
   7  -9  -1    0.10    0.50
   7  -9  -1   -0.30    0.40
   7  -9  -1   -0.10    0.70
   7  -9  -1   -0.50    1.00
  -7   9   1   -0.70    1.20
  -7   9   1   -0.60    1.20
   6  -9  -1    9.70    2.40
   6  -9  -1    7.50    2.20
   6  -9  -1    6.00    1.30
   6  -9  -1    6.00    1.10
   6  -9  -1    8.30    1.10
  -6   9   1    5.70    1.20
  -6   9   1    6.90    1.70
  -6   9   1    7.50    1.40
  -6   9   1    8.20    2.80
   5  -9  -1   21.90    2.70
   5  -9  -1   22.50    5.50
   5  -9  -1   23.90    2.20
   5  -9  -1   24.90    2.10
   5  -9  -1   22.70    2.00
   5  -9  -1   26.30    3.10
   5  -9  -1   23.30    2.20
   5  -9  -1   22.40    3.10
  -5   9   1   25.50    2.30
  -5   9   1   24.50    3.00
  -5   9   1   28.40    3.20
  -5   9   1   22.30    5.10
  -5   9   1   22.60    2.80
  -5   9   1   20.90    2.20
   4  -9  -1  170.18   10.60
   4  -9  -1  166.78   12.20
   4  -9  -1  211.58   12.40
   4  -9  -1  152.28   11.10
   4  -9  -1  195.18   12.00
   4  -9  -1  196.08   15.80
   4  -9  -1  173.18   12.30
   4  -9  -1  179.08   14.40
   4  -9  -1  188.78   10.70
  -4   9   1  180.98   11.00
  -4   9   1  195.48   11.70
  -4   9   1  200.08   11.80
   3  -9  -1   28.50    3.60
   3  -9  -1   32.40    5.90
   3  -9  -1   28.40    2.50
   3  -9  -1   36.70    3.10
   3  -9  -1   35.70    3.70
   3  -9  -1   35.20    6.00
   3  -9  -1   28.60    2.50
   3  -9  -1   27.60    3.50
   3  -9  -1   52.89   16.10
   3  -9  -1   26.70    7.80
   3  -9  -1   29.00    2.30
  -3   9   1   33.80    3.60
  -3   9   1   28.40    3.10
  -3   9   1    8.00   34.20
  -3   9   1   27.90    2.70
  -3   9   1   31.40    2.40
  -3   9   1   29.40    3.60
  -3   9   1   26.50    2.60
   2  -9  -1  309.47   17.60
   2  -9  -1  251.57   15.90
   2  -9  -1  250.87   20.40
   2  -9  -1  281.77   16.00
   2  -9  -1  311.57   17.80
   2  -9  -1  333.07   32.70
   2  -9  -1  268.27   19.30
   2  -9  -1  288.37   15.80
  -2   9   1  212.78   48.40
  -2   9   1  254.67   16.30
  -2   9   1  267.47   17.40
  -2   9   1  225.98   48.20
  -2   9   1  300.17   17.10
  -2   9   1  287.67   16.30
  -2   9   1  303.17   17.60
  -2   9   1  284.67   16.00
  -2   9   1  287.17   16.40
   1  -9  -1  752.52   48.20
   1  -9  -1  878.51   48.30
   1  -9  -1  931.81   49.70
   1  -9  -1  928.41   50.09
   1  -9  -1  899.11   48.50
  -1   9   1  876.51   48.50
  -1   9   1  850.71   50.19
  -1   9   1  930.01   49.30
  -1   9   1  878.21   48.70
  -1   9   1  876.81   48.10
  -1   9   1  925.21   48.60
  -1   9   1  896.01   48.20
  -1   9   1  909.51   49.30
   0  -9  -1  187.38   24.30
   0  -9  -1  166.08   11.70
   0  -9  -1  167.38   10.00
   0  -9  -1  155.58   10.40
   0   9   1  175.88   10.90
   0   9   1  173.88   11.80
   0   9   1  158.08   10.80
   0   9   1  167.18   10.30
   0   9   1  168.38   12.50
   0   9   1  163.58   10.00
  -1  -9  -1  200.68   13.10
  -1  -9  -1  231.28   12.60
  -1  -9  -1  188.68   12.90
   1   9   1  223.28   12.80
   1   9   1  205.28   12.70
   1   9   1  210.58   14.40
   1   9   1  220.38   13.40
   1   9   1  210.98   12.40
   1   9   1  197.58   13.20
   1   9   1  214.58   12.40
  -2  -9  -1   15.10   11.00
  -2  -9  -1   -1.40    2.10
  -2  -9  -1   -3.50   92.49
  -2  -9  -1    0.50    0.80
   2   9   1    1.00    0.90
   2   9   1    1.20    1.30
   2   9   1    2.60    2.00
   2   9   1    1.00    1.10
   2   9   1    0.40    0.80
  -3  -9  -1   16.70   46.40
  -3  -9  -1   27.80   13.90
  -3  -9  -1   30.80    2.80
   3   9   1   28.10    4.60
   3   9   1   31.20    2.90
   3   9   1   24.30    4.60
   3   9   1   30.40    2.80
   3   9   1   27.60    4.40
   3   9   1   28.50    3.00
  -4  -9  -1   -0.20    0.60
   4   9   1    0.10    1.10
   4   9   1    0.50    0.90
   4   9   1   -0.20    0.80
   4   9   1    1.10    3.00
   4   9   1    0.20    0.80
   4   9   1    0.00    1.80
  -5  -9  -1    4.90    0.90
   5   9   1    5.70    1.30
   5   9   1    4.40    1.20
   5   9   1    7.30    1.50
   6   9   1    7.40    1.30
   6   9   1    7.70    1.20
   6   9   1    8.60    1.40
   6   9   1   11.90    2.80
  13 -10  -1    3.00    0.70
  13 -10  -1    3.70    0.70
 -13  10   1   16.00   45.10
 -13  10   1    5.20    0.90
 -12  10   1   36.60   49.80
  11 -10  -1  200.28   10.80
  11 -10  -1  187.18   11.10
  11 -10  -1  202.18   11.30
  11 -10  -1  184.48   11.00
  11 -10  -1  188.18   13.30
 -11  10   1  198.28   11.10
 -11  10   1  177.08   11.10
 -11  10   1  141.49   17.40
 -11  10   1  165.38   10.20
  10 -10  -1  118.19    7.50
  10 -10  -1  115.99    7.10
  10 -10  -1  115.19    7.30
  10 -10  -1  118.89    7.60
  10 -10  -1  107.09   12.00
 -10  10   1   21.10   65.19
 -10  10   1  111.59    7.80
 -10  10   1  121.49    7.20
 -10  10   1  113.19   10.50
 -10  10   1  110.19    7.80
   9 -10  -1   21.40    2.50
   9 -10  -1   21.60    2.30
   9 -10  -1   24.60    2.20
   9 -10  -1   18.60    3.80
   9 -10  -1   18.60    2.10
   9 -10  -1   24.40    4.30
  -9  10   1   22.00    4.90
  -9  10   1   20.10    2.20
  -9  10   1   24.10    2.50
  -9  10   1   23.50    3.10
   8 -10  -1   13.80    3.20
   8 -10  -1    7.60    1.60
   8 -10  -1    8.60    2.50
   8 -10  -1   12.00    1.90
   8 -10  -1    9.60    1.70
   8 -10  -1    8.60    1.40
  -8  10   1    7.10    1.50
  -8  10   1    7.30    1.90
  -8  10   1    9.40    3.30
  -8  10   1    8.10    1.50
   7 -10  -1   24.80    2.50
   7 -10  -1   24.40    2.90
   7 -10  -1   23.50    2.20
   7 -10  -1   20.40    3.70
   7 -10  -1   22.50    3.70
  -7  10   1   25.00    2.60
  -7  10   1   18.10    4.30
  -7  10   1   21.00    3.20
   6 -10  -1   23.70    2.00
   6 -10  -1   21.10    3.50
   6 -10  -1   24.40    2.30
   6 -10  -1   21.30    2.00
   6 -10  -1   23.20    3.40
   6 -10  -1   19.50    2.20
  -6  10   1   24.20    3.70
  -6  10   1   21.00    2.20
  -6  10   1   20.80    2.20
  -6  10   1   19.10    4.40
  -6  10   1   22.20    3.20
   5 -10  -1  104.39   11.80
   5 -10  -1   81.49    9.60
   5 -10  -1  103.09    6.50
   5 -10  -1   96.99    7.60
   5 -10  -1  101.09    7.10
   5 -10  -1  107.39    8.00
   5 -10  -1   96.09    6.50
   5 -10  -1   86.49    8.40
   5 -10  -1  101.69    6.20
  -5  10   1  116.49    7.70
  -5  10   1  101.09    6.70
  -5  10   1   96.09    9.10
  -5  10   1  107.19    7.80
  -5  10   1  102.29    6.50
  -5  10   1  103.99    7.50
   4 -10  -1  887.01   50.59
   4 -10  -1  738.33   43.00
   4 -10  -1  846.12   44.90
   4 -10  -1  754.02   43.20
   4 -10  -1  805.22   42.80
   4 -10  -1  641.74   62.59
   4 -10  -1  800.72   43.00
   4 -10  -1  697.33   44.70
  -4  10   1  854.61   44.60
  -4  10   1  821.22   44.40
  -4  10   1  837.62   44.30
  -4  10   1  763.92   43.30
  -4  10   1  785.52   43.10
   3 -10  -1    4.00    0.90
   3 -10  -1    2.30    2.30
   3 -10  -1    3.40    1.00
   3 -10  -1    1.80    1.60
   3 -10  -1    3.80    0.80
   3 -10  -1    3.30    1.10
   3 -10  -1    3.60   10.50
   3 -10  -1    5.60    1.90
   3 -10  -1    4.70    1.20
  -3  10   1    4.00    1.00
  -3  10   1    5.90    1.40
  -3  10   1    5.50    1.80
  -3  10   1    3.20    0.90
  -3  10   1    6.10    1.80
  -3  10   1    4.60    1.20
  -3  10   1    5.60    3.00
  -3  10   1    3.30    1.40
   2 -10  -1   27.40    3.80
   2 -10  -1   32.10    3.60
   2 -10  -1   29.60    3.80
   2 -10  -1   28.40    2.10
  -2  10   1   18.20    4.20
  -2  10   1   25.80    3.20
  -2  10   1   27.50    2.60
  -2  10   1   33.20    4.60
  -2  10   1   28.80    2.90
  -2  10   1   30.80    3.60
  -2  10   1   28.90    2.50
  -2  10   1   31.40    2.80
  -2  10   1   27.30    2.70
   1 -10  -1  105.99    6.80
   1 -10  -1  101.29    6.90
   1 -10  -1  104.79    8.50
  -1  10   1  110.79    6.70
  -1  10   1  110.09    8.00
  -1  10   1  110.39    7.20
  -1  10   1  111.39    6.80
  -1  10   1  104.09    7.00
  -1  10   1  106.69    7.80
  -1  10   1  112.69    8.60
  -1  10   1  105.39    7.20
  -1  10   1  100.09   10.20
   0 -10  -1   18.00    2.00
   0 -10  -1   14.10    1.80
   0 -10  -1   19.60   11.60
   0 -10  -1   29.80   54.79
   0  10   1   15.10    2.40
   0  10   1   12.00    2.50
   0  10   1   15.00    1.90
   0  10   1   16.70    2.80
   0  10   1   17.00    2.20
   0  10   1   14.20    1.80
   0  10   1   18.90    2.20
   0  10   1   16.60    3.60
  -1 -10  -1  152.28    9.40
   1  10   1  152.98    9.70
   1  10   1  150.28    9.10
   1  10   1  138.29   10.20
   1  10   1  152.18    9.40
   1  10   1  155.78   11.60
   1  10   1  158.48    9.80
  -2 -10  -1  209.38   12.50
   2  10   1  215.78   12.50
   2  10   1  205.38   14.20
   2  10   1  213.18   12.80
   2  10   1  218.38   12.30
   2  10   1  213.88   14.90
   2  10   1  176.18   14.40
  -3 -10  -1    0.50    0.70
   3  10   1   -0.30    0.70
   3  10   1    0.40    1.80
   3  10   1    2.70    2.70
   3  10   1    0.50    1.20
   3  10   1    0.90    0.90
   3  10   1    1.00    0.90
  -4 -10  -1   51.49    3.60
   4  10   1   45.20    4.20
   4  10   1   51.69    3.70
   4  10   1   51.69    4.10
   4  10   1   69.39    8.20
   5  10   1   21.80    2.20
   5  10   1   20.40    2.30
   5  10   1   20.40    2.70
   5  10   1   23.30    2.30
  12 -11  -1   17.70    1.70
  12 -11  -1   14.40    1.70
  12 -11  -1   19.00    2.20
  12 -11  -1   19.80    1.80
 -12  11   1   22.50    3.00
 -12  11   1   16.30    4.00
  11 -11  -1    8.20    3.20
  11 -11  -1    7.70    1.30
  11 -11  -1    8.00    1.30
  11 -11  -1    6.60    1.30
 -11  11   1    6.00    1.30
 -11  11   1    5.20    2.60
 -11  11   1    7.00    1.40
  10 -11  -1    6.20    1.40
  10 -11  -1    7.70    1.30
  10 -11  -1    7.80    2.70
  10 -11  -1    5.90    1.20
  10 -11  -1    9.60    1.80
 -10  11   1    9.10    3.20
 -10  11   1    6.50    1.40
 -10  11   1    6.90    1.30
 -10  11   1    7.60    1.90
   9 -11  -1  112.99    7.20
   9 -11  -1  112.79    6.70
   9 -11  -1  109.49    6.80
   9 -11  -1  102.59    8.80
   9 -11  -1   99.89    8.60
  -9  11   1  107.99    7.00
  -9  11   1   97.29    9.90
  -9  11   1  101.79    7.80
  -9  11   1  106.89    6.90
   8 -11  -1   71.09    6.60
   8 -11  -1   74.69    4.80
   8 -11  -1   67.49    5.20
   8 -11  -1   68.19    4.80
   8 -11  -1   73.09    6.70
   8 -11  -1   74.59    5.20
  -8  11   1   70.69    5.00
  -8  11   1   73.99    5.20
  -8  11   1   67.29    8.10
   7 -11  -1  325.77   18.20
   7 -11  -1  333.67   20.30
   7 -11  -1  318.07   18.00
   7 -11  -1  319.77   18.30
   7 -11  -1  310.87   19.70
   7 -11  -1  326.77   17.80
  -7  11   1  301.67   18.00
  -7  11   1  314.47   18.30
  -7  11   1  296.27   21.90
   6 -11  -1   10.80    2.60
   6 -11  -1    6.60    1.40
   6 -11  -1    6.30    1.20
   6 -11  -1    7.40    1.20
   6 -11  -1    6.50    1.40
   6 -11  -1    2.80    2.40
   6 -11  -1    5.50    1.40
  -6  11   1   11.50    2.70
  -6  11   1    6.40    2.80
  -6  11   1    6.80    1.40
  -6  11   1   11.90    2.60
   5 -11  -1  260.87   17.90
   5 -11  -1  268.47   16.00
   5 -11  -1  275.17   15.90
   5 -11  -1  260.57   15.90
   5 -11  -1  315.87   18.10
   5 -11  -1  281.97   15.50
   5 -11  -1  279.07   15.80
  -5  11   1  232.28   16.30
  -5  11   1  278.77   19.60
  -5  11   1  287.47   17.50
  -5  11   1  279.97   16.00
   4 -11  -1  367.66   20.90
   4 -11  -1  387.66   22.80
   4 -11  -1  368.96   20.90
   4 -11  -1  383.26   20.40
   4 -11  -1  392.26   20.70
  -4  11   1  306.87   20.00
  -4  11   1  360.46   21.00
  -4  11   1  354.16   21.30
  -4  11   1  380.36   22.30
  -4  11   1  370.36   22.30
   3 -11  -1   13.10    3.10
   3 -11  -1   17.90    2.30
   3 -11  -1   19.50    1.70
   3 -11  -1   17.00   16.60
   3 -11  -1   18.40    1.80
   3 -11  -1   18.00    3.80
  -3  11   1   19.50    2.00
  -3  11   1   22.60    3.60
  -3  11   1   23.90    4.00
  -3  11   1   24.80    2.70
  -3  11   1   25.80    4.30
  -3  11   1   20.90    2.30
  -3  11   1   19.90    2.00
   2 -11  -1   56.89    4.10
   2 -11  -1   68.09    6.80
   2 -11  -1   54.79    4.20
  -2  11   1   52.99    3.90
  -2  11   1   53.59    3.80
  -2  11   1   54.59    5.70
  -2  11   1   51.49    4.20
  -2  11   1   48.70    5.00
  -2  11   1   50.89    4.30
   1 -11  -1  130.09   10.20
   1 -11  -1  137.49    8.30
   1 -11  -1  129.39    8.50
  -1  11   1  120.29    9.50
  -1  11   1  133.49    8.60
  -1  11   1  139.19    8.80
  -1  11   1  130.79   12.30
  -1  11   1  137.59    8.70
  -1  11   1  127.29    9.40
  -1  11   1  140.19    8.10
   0 -11  -1    3.00   12.00
   0 -11  -1   -0.50   49.40
   0 -11  -1    0.10    0.60
   0 -11  -1    1.20    0.90
   0  11   1    0.80    0.80
   0  11   1    1.40    1.00
   0  11   1   -0.60    1.20
   0  11   1    1.80    2.10
   0  11   1   -0.20    0.90
   0  11   1    1.00    1.30
   0  11   1    1.00    0.80
  -1 -11  -1   -0.90   53.49
  -1 -11  -1   75.19    5.00
  -1 -11  -1   77.39   22.20
   1  11   1   67.49    4.70
   1  11   1   54.29    7.00
   1  11   1   67.89    4.90
   1  11   1   70.39    7.10
   1  11   1   63.79    5.80
   1  11   1   65.09    5.20
   1  11   1   74.99    6.50
  -2 -11  -1    2.20    1.00
   2  11   1    3.70    1.30
   2  11   1    1.00    2.20
   2  11   1    2.50    1.50
   2  11   1    1.30    2.50
   2  11   1    1.90    1.10
   2  11   1    3.40    1.10
  -3 -11  -1    1.50    0.80
   3  11   1    0.80    0.90
   3  11   1    2.00    1.10
   3  11   1    0.20    0.90
   3  11   1    2.10    2.50
  -4 -11  -1    3.80    0.70
   4  11   1    2.10    1.50
   4  11   1    3.90    1.30
   4  11   1    5.00    1.10
   4  11   1    4.20    1.10
   5  11   1    4.10    0.90
   5  11   1    3.60    0.80
  12 -12  -1    1.10    0.60
  12 -12  -1    2.40    1.20
  12 -12  -1    1.30    0.70
  12 -12  -1    2.00    0.70
 -12  12   1    2.00    0.80
  11 -12  -1   24.90    2.60
  11 -12  -1   28.40    2.90
  11 -12  -1   28.00    2.30
  11 -12  -1   28.60    2.30
 -11  12   1   25.20    2.70
 -11  12   1   24.10    2.10
 -11  12   1   28.20    4.50
 -11  12   1   26.10    2.50
  10 -12  -1   51.89    5.50
  10 -12  -1   47.60    3.80
  10 -12  -1   49.50    3.80
  10 -12  -1   49.10    3.60
  10 -12  -1   44.00    3.30
 -10  12   1   45.20    4.20
 -10  12   1   46.30    3.70
 -10  12   1   48.00    3.50
   9 -12  -1   17.10    1.80
   9 -12  -1   16.20    2.30
   9 -12  -1   10.00    4.60
   9 -12  -1    8.90    2.60
   9 -12  -1   16.90    1.80
   9 -12  -1   14.20    1.90
  -9  12   1   10.20    1.70
  -9  12   1   12.10    2.40
  -9  12   1   16.90    2.00
  -9  12   1   14.40    4.20
   8 -12  -1   51.89    7.10
   8 -12  -1   67.09    6.30
   8 -12  -1   65.79    4.40
   8 -12  -1   62.39    4.70
   8 -12  -1   63.69    6.20
   8 -12  -1   61.39    4.20
  -8  12   1   61.69    4.40
  -8  12   1   55.69    7.30
  -8  12   1   66.19    4.70
   7 -12  -1  752.42   41.00
   7 -12  -1  653.03   43.40
   7 -12  -1  767.72   40.40
   7 -12  -1  786.62   41.00
   7 -12  -1  779.12   43.10
   7 -12  -1  697.33   41.00
   7 -12  -1  781.22   40.60
  -7  12   1  727.53   41.00
  -7  12   1  727.53   40.60
  -7  12   1  705.33   45.10
  -7  12   1  782.52   42.40
   6 -12  -1   11.20    1.70
   6 -12  -1   10.70    2.80
   6 -12  -1    8.60    1.70
   6 -12  -1   10.80    1.40
   6 -12  -1   10.20    1.40
   6 -12  -1    6.80    3.20
   6 -12  -1   10.00    1.70
  -6  12   1    9.70    1.70
  -6  12   1    9.40    1.60
  -6  12   1    8.70    2.40
  -6  12   1    9.60    2.80
  -6  12   1   10.70    1.50
  -6  12   1    4.70    2.70
   5 -12  -1    3.30    0.90
   5 -12  -1    3.30    0.90
   5 -12  -1    2.30    1.30
   5 -12  -1    2.70    1.80
   5 -12  -1    3.10    1.10
   5 -12  -1    2.90    2.80
   5 -12  -1    1.20    0.90
  -5  12   1    7.80    5.30
  -5  12   1    2.60    1.80
  -5  12   1    2.30    2.10
  -5  12   1    4.90    1.20
  -5  12   1    3.70    1.10
  -5  12   1    3.40    1.70
  -5  12   1    2.10    1.00
   4 -12  -1   29.20    4.10
   4 -12  -1   30.20    2.80
   4 -12  -1   26.00    2.30
   4 -12  -1   32.50    2.20
   4 -12  -1   27.70    2.70
  -4  12   1   23.50    3.80
  -4  12   1   27.70    2.30
  -4  12   1   28.20    2.90
  -4  12   1   15.20    4.00
  -4  12   1   31.70    3.80
  -4  12   1   30.90    2.90
   3 -12  -1  164.38    9.90
   3 -12  -1  173.38   12.00
   3 -12  -1  163.28   32.30
   3 -12  -1  148.19    9.10
   3 -12  -1  166.58   10.10
  -3  12   1  161.58   10.20
  -3  12   1  176.28   10.20
  -3  12   1  154.58   11.80
  -3  12   1  139.19   11.10
  -3  12   1  158.18    9.40
  -3  12   1  179.88   11.50
   2 -12  -1   72.09    5.30
   2 -12  -1   77.09    5.20
   2 -12  -1  103.19   27.50
   2 -12  -1   74.99    7.10
  -2  12   1   74.99    5.80
  -2  12   1   77.29    5.00
  -2  12   1   74.59    6.40
  -2  12   1   79.49    5.50
  -2  12   1   62.79    5.00
  -2  12   1   76.79    5.50
  -2  12   1   79.89    7.40
  -2  12   1   76.29    6.60
   1 -12  -1   56.79    4.40
   1 -12  -1   54.39    4.00
   1 -12  -1  -13.00   49.00
  -1  12   1   57.39    4.20
  -1  12   1   59.79    4.00
  -1  12   1   58.19    4.50
  -1  12   1   49.20    6.00
  -1  12   1   54.69    5.30
  -1  12   1   57.39    4.50
   0 -12  -1   16.20   16.10
   0 -12  -1   -3.80   49.80
   0  12   1    2.30    2.30
   0  12   1   -0.70    1.30
   0  12   1    0.60    0.80
   0  12   1   -0.60    0.90
   0  12   1    0.30    1.40
   0  12   1    0.80    1.50
   0  12   1    1.40    2.00
  -1 -12  -1  122.29    9.60
  -1 -12  -1  139.09    8.60
   1  12   1  151.48    9.10
   1  12   1  146.39    8.40
   1  12   1  139.19    9.00
   1  12   1  137.09    8.80
   1  12   1  119.19    9.40
   1  12   1  126.19    9.80
  -2 -12  -1   42.10    3.30
   2  12   1   42.10    3.20
   2  12   1   29.80    6.20
   2  12   1   46.60    3.70
   2  12   1   43.80    3.40
  -3 -12  -1   24.30    2.10
   3  12   1   30.40    3.10
   3  12   1   25.50    2.40
   3  12   1   23.20    2.40
   4  12   1   10.20    1.60
   4  12   1   13.10    1.30
  12 -13  -1   25.20    1.70
  12 -13  -1   17.00    1.60
  12 -13  -1   17.80    1.70
 -12  13   1   22.50    1.80
  11 -13  -1  178.58    9.80
  11 -13  -1  182.78   10.00
  11 -13  -1  187.18   10.90
  11 -13  -1  150.18    9.80
 -11  13   1  187.48   10.20
 -11  13   1  141.19    9.40
 -11  13   1  163.58   10.00
  10 -13  -1   15.20    1.90
  10 -13  -1   13.50    1.60
  10 -13  -1   10.10    1.80
  10 -13  -1   11.40    3.00
  10 -13  -1   15.30    1.70
 -10  13   1   20.70    7.00
 -10  13   1   14.70    1.70
 -10  13   1   14.40    1.70
 -10  13   1   13.10    2.30
   9 -13  -1    1.70    0.80
   9 -13  -1    3.10    2.00
   9 -13  -1    0.30    1.00
   9 -13  -1    0.90    0.80
   9 -13  -1    1.10    0.80
  -9  13   1    1.40    0.80
  -9  13   1    0.70    2.20
  -9  13   1    1.80    0.80
  -9  13   1    2.00    1.50
   8 -13  -1    7.50    1.50
   8 -13  -1    9.30    1.40
   8 -13  -1   10.60    3.00
   8 -13  -1    6.80    1.50
   8 -13  -1    6.00    1.10
  -8  13   1    8.50    1.60
  -8  13   1    5.00    2.50
  -8  13   1    7.50    1.20
   7 -13  -1   15.50    2.20
   7 -13  -1   14.40    1.70
   7 -13  -1   17.70    2.10
   7 -13  -1   12.70    5.20
  -7  13   1   14.80    4.40
  -7  13   1   11.00    1.60
  -7  13   1   14.40    4.00
   6 -13  -1  105.99    7.10
   6 -13  -1  118.49    8.90
   6 -13  -1  115.69    9.00
   6 -13  -1  106.69    6.40
   6 -13  -1  111.09    7.10
   6 -13  -1  101.39    6.50
  -6  13   1  105.69    7.20
  -6  13   1   86.99    9.80
  -6  13   1   99.29    8.10
  -6  13   1  111.69    7.00
   5 -13  -1  116.19    7.70
   5 -13  -1  133.39   10.20
   5 -13  -1  137.49    8.60
   5 -13  -1  135.99    8.40
   5 -13  -1  140.29    7.70
  -5  13   1  129.79    8.30
  -5  13   1  136.09    9.80
  -5  13   1  120.09   11.50
  -5  13   1  137.09    8.60
   4 -13  -1   62.99    6.40
   4 -13  -1   62.09    4.70
   4 -13  -1   59.29    3.80
   4 -13  -1   65.29    4.60
  -4  13   1   63.09    5.80
  -4  13   1   60.99    6.20
  -4  13   1   67.79    4.80
  -4  13   1   58.59    7.00
  -4  13   1   58.99    4.70
  -4  13   1   60.29    7.40
   3 -13  -1   21.90   25.50
   3 -13  -1   67.19    4.70
   3 -13  -1   64.69    4.80
   3 -13  -1   60.09    6.30
  -3  13   1   53.09    4.90
  -3  13   1   68.79    4.90
  -3  13   1   63.89    5.80
  -3  13   1   66.89    4.90
  -3  13   1   63.29    7.10
   2 -13  -1   25.90    2.60
   2 -13  -1  -39.50   41.60
   2 -13  -1   26.10    2.40
  -2  13   1   34.70    6.90
  -2  13   1   26.90    2.60
  -2  13   1   10.30    3.90
  -2  13   1   20.10    2.80
  -2  13   1   21.90    2.30
  -2  13   1   26.10    2.20
   1 -13  -1  392.56   20.80
   1 -13  -1  338.07   20.10
  -1  13   1  375.46   22.00
  -1  13   1  300.77   20.90
  -1  13   1  360.26   20.90
  -1  13   1  390.06   20.90
  -1  13   1  383.56   20.20
   0 -13  -1  104.79    6.90
   0 -13  -1  106.09    7.60
   0  13   1   98.99    6.70
   0  13   1  124.39   11.50
   0  13   1  107.59    7.10
   0  13   1  119.39    9.90
   0  13   1  108.09    6.50
   0  13   1   94.19    8.20
  -1 -13  -1    3.20    1.00
   1  13   1    4.90    1.20
   1  13   1    3.30    1.00
   1  13   1    5.40    1.00
  -2 -13  -1    8.00    1.10
   2  13   1    7.00    1.20
   2  13   1    6.00    1.30
   2  13   1    7.10    1.20
  11 -14  -1   -0.40    0.40
  11 -14  -1   -0.10    0.50
  11 -14  -1   -0.20    0.40
 -11  14   1    0.30    0.40
 -11  14   1    0.30    1.00
 -11  14   1   -0.60    0.40
  10 -14  -1    3.00    1.60
  10 -14  -1    7.50    1.10
  10 -14  -1   10.00    1.40
  10 -14  -1    6.30    1.40
 -10  14   1    5.80    1.00
 -10  14   1    7.90    1.60
 -10  14   1    5.10    1.10
   9 -14  -1    2.70    0.80
   9 -14  -1    1.90    1.90
   9 -14  -1    3.40    1.00
   9 -14  -1    3.40    0.90
   9 -14  -1    2.10    1.20
  -9  14   1    1.30    0.70
  -9  14   1    2.80    1.50
  -9  14   1    2.90    0.90
   8 -14  -1    1.10    0.70
   8 -14  -1    1.10    0.60
   8 -14  -1    1.30    1.70
   8 -14  -1    0.90    0.80
   8 -14  -1    1.40    1.40
  -8  14   1    1.60    0.80
  -8  14   1    1.30    2.10
  -8  14   1    0.20    0.60
   7 -14  -1  129.89    8.60
   7 -14  -1  142.69    7.90
   7 -14  -1  143.69   10.50
   7 -14  -1  141.59    8.60
   7 -14  -1  128.89    8.70
  -7  14   1  132.39   11.70
  -7  14   1  128.59    8.00
  -7  14   1  141.39    8.70
   6 -14  -1    1.70    1.80
   6 -14  -1    0.50    1.00
   6 -14  -1    2.00    0.60
   6 -14  -1    2.40    1.00
   6 -14  -1    1.50    0.90
  -6  14   1    1.90    1.00
  -6  14   1    2.60    2.30
  -6  14   1    2.00    0.90
  -6  14   1    1.80    1.90
   5 -14  -1   18.20    2.20
   5 -14  -1   20.10    4.00
   5 -14  -1   19.30    2.20
   5 -14  -1   16.30    1.50
  -5  14   1   17.70    3.20
  -5  14   1   20.90    2.20
  -5  14   1   20.10    2.30
  -5  14   1   19.90    4.70
   4 -14  -1   71.99    5.00
   4 -14  -1   71.49    5.10
   4 -14  -1   73.69    6.90
  -4  14   1   59.29    7.30
  -4  14   1   68.19    5.20
  -4  14   1   75.29    5.20
  -4  14   1   74.09    6.40
   3 -14  -1   28.70    2.50
   3 -14  -1   27.90    4.10
   3 -14  -1   27.30    2.70
  -3  14   1   26.70    4.70
  -3  14   1   28.10    2.80
  -3  14   1   28.90    2.80
  -3  14   1   28.90    4.10
   2 -14  -1   74.09    4.90
   2 -14  -1   79.29    5.30
   2 -14  -1  -13.30   63.19
  -2  14   1   76.69    5.40
  -2  14   1   71.89    6.50
  -2  14   1   78.89    5.40
  -2  14   1   73.99    4.60
   1 -14  -1    2.90    0.90
   1 -14  -1    6.70    1.90
  -1  14   1    4.50    1.20
  -1  14   1    2.20    1.10
  -1  14   1    1.50    2.20
  -1  14   1    2.80    0.80
   0 -14  -1    2.40    1.00
   0  14   1    2.90    1.30
   0  14   1    0.50    1.00
   0  14   1    2.70    1.00
  -1 -14  -1    0.40    0.50
   1  14   1    0.90    0.80
   1  14   1    0.30    0.50
  10 -15  -1    1.60    0.50
  10 -15  -1    1.10    0.60
  10 -15  -1    1.60    0.60
 -10  15   1    2.10    0.60
 -10  15   1    1.90    0.60
 -10  15   1    0.50    0.90
 -10  15   1    0.80    1.10
   9 -15  -1   -0.20    0.60
   9 -15  -1    0.20    0.40
   9 -15  -1    0.60    0.70
  -9  15   1    0.30    0.80
  -9  15   1    0.40    2.80
  -9  15   1    2.90    1.70
  -9  15   1    0.50    0.60
   8 -15  -1    0.80    0.60
   8 -15  -1    1.50    0.80
   8 -15  -1    1.30    1.00
   8 -15  -1    1.30    0.90
  -8  15   1   -1.20    2.00
  -8  15   1    1.20    1.20
  -8  15   1    1.90    0.80
   7 -15  -1   10.80    2.70
   7 -15  -1   14.70    1.80
   7 -15  -1   16.00    2.10
  -7  15   1   13.80    4.30
  -7  15   1   13.30    1.80
   6 -15  -1    3.20    2.90
   6 -15  -1    3.40    1.10
   6 -15  -1    2.50    1.00
  -6  15   1    2.00    0.90
  -6  15   1    1.70    2.50
   5 -15  -1    2.90    3.30
   5 -15  -1    4.90    1.20
   5 -15  -1    3.10    1.10
  -5  15   1    2.80    2.90
  -5  15   1    4.40    3.40
  -5  15   1    2.00    0.90
  -5  15   1    4.00    1.10
   4 -15  -1   21.40    2.20
   4 -15  -1   23.70    2.10
   4 -15  -1   14.60    3.10
   4 -15  -1  -23.10   68.89
  -4  15   1   18.90    3.10
  -4  15   1   26.20    2.30
  -4  15   1   19.10    4.90
  -4  15   1   25.80    2.40
   3 -15  -1  173.78   10.00
   3 -15  -1  136.79    9.60
  -3  15   1  184.88   10.10
  -3  15   1  161.48   12.90
  -3  15   1  171.38   10.10
   2 -15  -1  186.88   11.50
   2 -15  -1  170.88   11.90
  -2  15   1  159.98   14.00
  -2  15   1  149.79    9.90
   1 -15  -1  104.19    6.10
  -1  15   1   84.19    6.00
  -1  15   1  100.09    6.20
   0 -15  -1   32.10    2.40
   0  15   1   35.90    2.70
   9 -16  -1   29.10    2.40
  -9  16   1   30.70    2.40
  -9  16   1   38.00    2.90
   8 -16  -1   14.30    1.50
  -8  16   1   14.10    1.50
  -8  16   1   14.10    2.10
   7 -16  -1   34.10    2.60
   7 -16  -1   29.80    2.90
  -7  16   1   30.40    2.60
   6 -16  -1    1.00    0.70
   6 -16  -1    1.30    0.60
  -6  16   1    1.80    0.80
   5 -16  -1    9.20    1.20
   5 -16  -1   10.00   37.00
   5 -16  -1   11.20    1.50
  -5  16   1    9.30    1.50
  -5  16   1    8.10    1.20
   4 -16  -1  196.38   10.90
  -4  16   1  185.98   10.90
  -4  16   1  175.18   10.60
   3 -16  -1   51.29    3.50
  -3  16   1   48.20    4.00
  -3  16   1   44.80    3.30
   2 -16  -1   11.10    1.30
  -2  16   1   11.70    1.40
  -2  16   1    9.80    1.40
  -3  17  -2   42.80    2.90
  -3  17  -2   35.70    3.10
   3 -17   2   40.50    2.90
  -4  17  -2    6.90    1.10
  -4  17  -2    3.90    0.80
   4 -17   2   -1.60   25.80
   4 -17   2    5.30    0.90
  -5  17  -2   56.69    3.50
  -5  17  -2   48.60    3.50
   5 -17   2   40.70    3.20
  -6  17  -2   37.50    2.60
   6 -17   2   26.20    2.20
   6 -17   2   31.50    2.40
  -7  17  -2   16.90    1.70
   7 -17   2   17.10    1.60
   7 -17   2   15.60    1.50
   0  16  -2   50.89    3.20
   0 -16   2   36.10    2.70
  -1  16  -2    0.20    0.60
   1 -16   2    1.10   23.30
   1 -16   2    0.70    0.50
   2 -16   2  -37.80   31.30
   2 -16   2   10.20    2.80
  -3  16  -2   88.99    5.20
  -3  16  -2   66.89    5.30
   3 -16   2   86.19    6.20
   3 -16   2    4.90   49.10
   3 -16   2   58.59    5.40
  -4  16  -2   93.29    5.80
  -4  16  -2   81.39    6.20
   4 -16   2   95.39    6.10
   4 -16   2   71.09    5.00
   4 -16   2   85.89    6.10
  -5  16  -2   83.19    5.40
  -5  16  -2   77.19    5.70
   5 -16   2   74.39    5.80
   5 -16   2   79.59    5.40
  -6  16  -2   25.50    2.70
  -6  16  -2   23.10    2.00
   6 -16   2   26.60    2.30
   6 -16   2   17.60    2.10
  -7  16  -2    1.30    0.80
  -7  16  -2    0.10    1.00
   7 -16   2    0.90    0.70
  -8  16  -2   12.50    1.50
  -8  16  -2   14.20    1.80
   8 -16   2   13.90    1.50
   8 -16   2   12.70    1.50
  -9  16  -2   37.60    2.60
  -9  16  -2   40.30    2.40
   9 -16   2   27.00    2.40
   1  15  -2   30.80    2.60
   1  15  -2   30.60    2.60
   1  15  -2   32.80    2.30
  -1 -15   2   33.50    2.30
   0  15  -2   85.69    6.20
   0  15  -2  108.39    6.90
   0 -15   2  102.39    6.20
  -1  15  -2  153.38    8.80
  -1  15  -2  154.68    9.30
   1 -15   2  145.59    9.10
  -2  15  -2  166.98    9.90
  -2  15  -2  161.98    9.20
  -2  15  -2  144.79   10.20
   2 -15   2  160.58    9.80
   2 -15   2  170.68   10.50
  -3  15  -2   43.30    3.30
  -3  15  -2   44.40    4.80
  -3  15  -2   50.29    3.70
  -3  15  -2   45.00    3.70
   3 -15   2   33.70    4.20
   3 -15   2   39.20    3.10
   3 -15   2   47.60    6.80
   3 -15   2   47.60    3.60
  -4  15  -2    2.10    1.00
  -4  15  -2    0.30    1.80
  -4  15  -2    0.70    0.90
  -4  15  -2    2.10    2.30
   4 -15   2    2.10    1.00
   4 -15   2   -3.40    1.80
   4 -15   2    1.80    0.80
  -5  15  -2   17.90    2.00
  -5  15  -2   16.70    2.00
  -5  15  -2    8.80    2.60
  -5  15  -2   15.00    4.00
   5 -15   2   15.60    2.00
   5 -15   2   16.80    1.80
   5 -15   2   14.20    3.10
   5 -15   2   18.10    3.70
  -6  15  -2   61.09    6.60
  -6  15  -2   81.79    5.40
  -6  15  -2   67.29    8.20
  -6  15  -2   69.79    4.90
  -6  15  -2   72.19    4.80
   6 -15   2   77.99    5.20
   6 -15   2   85.19    8.40
   6 -15   2   70.99    5.60
   6 -15   2   75.99    5.00
  -7  15  -2   33.90    2.80
  -7  15  -2   28.20    4.70
  -7  15  -2   31.60    3.20
  -7  15  -2   21.10    2.60
   7 -15   2   31.70    2.90
   7 -15   2   23.60    2.00
   7 -15   2   28.10    4.10
   7 -15   2   29.50    2.60
   7 -15   2   24.20    3.00
  -8  15  -2    0.90    1.70
  -8  15  -2    1.90    0.90
  -8  15  -2    2.00    1.10
   8 -15   2    0.80    0.70
   8 -15   2    1.50    0.90
   8 -15   2    0.20    0.60
  -9  15  -2   20.50    2.60
  -9  15  -2   22.10    2.40
  -9  15  -2   31.60    2.20
   9 -15   2   28.10    1.70
   9 -15   2   16.50    2.40
 -10  15  -2   38.60    3.00
 -10  15  -2   45.60    3.10
  10 -15   2   52.79    3.30
  10 -15   2   48.00    2.90
   3  14  -2   16.00    1.80
   3  14  -2   18.50    1.50
   2  14  -2    4.00    1.10
   2  14  -2    1.10    0.80
   2  14  -2    3.30    1.00
  -2 -14   2    2.50   36.80
  -2 -14   2    3.60    0.70
   1  14  -2    0.70    0.80
   1  14  -2    0.50    1.40
   1  14  -2    0.50    0.70
   1  14  -2    0.70    0.80
  -1 -14   2    0.50    0.60
  -1 -14   2    4.90   38.90
   0  14  -2   29.50    5.40
   0  14  -2   29.90    2.70
   0  14  -2   30.80    2.50
   0  14  -2   31.70    3.00
   0  14  -2   30.30    3.60
   0 -14   2    8.30   43.20
   0 -14   2   28.50    3.30
   0 -14   2   29.10    2.60
  -1  14  -2   58.29    5.60
  -1  14  -2   66.99    4.70
  -1  14  -2   62.29    8.50
  -1  14  -2   60.79    4.70
  -1  14  -2   66.49    4.90
  -1  14  -2   61.39    4.20
  -1  14  -2   60.39    5.00
   1 -14   2   60.29    5.10
   1 -14   2    6.50   53.39
   1 -14   2   60.69    4.50
  -2  14  -2    1.00    0.80
  -2  14  -2    1.50    1.00
  -2  14  -2    1.20    0.90
  -2  14  -2    0.70    0.80
  -2  14  -2   -0.60    2.00
  -2  14  -2   -0.10    2.40
  -2  14  -2    1.60    2.20
  -2  14  -2   -0.30    1.40
   2 -14   2    2.00    1.90
   2 -14   2    3.70   26.30
   2 -14   2   -1.00    1.00
   2 -14   2    1.30    0.90
   2 -14   2   -0.30    0.80
  -3  14  -2  104.29    6.20
  -3  14  -2  109.09    6.90
  -3  14  -2  110.09    8.60
  -3  14  -2   82.69    8.80
  -3  14  -2  104.19    7.00
  -3  14  -2  103.39    7.90
   3 -14   2   63.29   26.80
   3 -14   2  104.39    6.90
   3 -14   2  100.99    8.50
   3 -14   2  108.29    6.50
  -4  14  -2    1.60    2.30
  -4  14  -2    3.00    2.50
  -4  14  -2    0.40    1.90
  -4  14  -2    2.40    1.00
  -4  14  -2    1.10    0.80
  -4  14  -2    2.40    1.00
   4 -14   2    2.10    0.90
   4 -14   2   -0.70    1.80
   4 -14   2    1.10    0.80
  -5  14  -2  114.99   10.70
  -5  14  -2  127.19    8.40
  -5  14  -2  118.29    9.90
  -5  14  -2  131.49    9.70
  -5  14  -2  139.59    8.30
   5 -14   2  130.29    8.40
   5 -14   2  139.99   10.30
   5 -14   2  131.59    8.20
  -6  14  -2   59.79    5.80
  -6  14  -2   57.49    6.80
  -6  14  -2   62.69    4.60
  -6  14  -2   64.09    4.80
   6 -14   2   65.49    4.00
   6 -14   2   66.29    4.80
   6 -14   2   63.19    6.30
   6 -14   2   69.49    4.70
  -7  14  -2  109.19    7.00
  -7  14  -2  106.69    6.60
  -7  14  -2   77.89    8.20
  -7  14  -2   82.99    9.50
   7 -14   2  107.99    7.00
   7 -14   2  107.09    8.50
   7 -14   2  116.89    6.90
   7 -14   2  117.59    6.20
   7 -14   2   85.69    6.30
  -8  14  -2    0.30    0.70
  -8  14  -2    1.70    0.90
  -8  14  -2    0.00    1.10
  -8  14  -2    0.80    2.10
   8 -14   2    0.40    0.70
   8 -14   2   -0.50    1.50
   8 -14   2   -0.60    2.00
   8 -14   2    0.30    1.80
   8 -14   2    0.70    0.70
   8 -14   2    0.50    0.60
   8 -14   2   -0.70    2.60
  -9  14  -2    7.70    3.00
  -9  14  -2    8.30    1.30
  -9  14  -2    5.20    1.10
  -9  14  -2    6.70    1.60
   9 -14   2    5.40    1.20
   9 -14   2    6.30    0.90
   9 -14   2    5.40    0.90
   9 -14   2    7.80    2.00
 -10  14  -2    1.60    0.70
 -10  14  -2    2.30    0.80
  10 -14   2    0.90    0.60
  10 -14   2    2.40    0.90
  10 -14   2    2.00    0.60
 -11  14  -2    0.60    0.60
 -11  14  -2    0.00    0.30
  11 -14   2    0.00    0.40
  11 -14   2   -0.30    0.40
   4  13  -2   60.69    4.10
   4  13  -2   63.09    4.40
   3  13  -2   42.50    3.40
   3  13  -2   32.60    3.10
   3  13  -2   39.80    2.90
   3  13  -2   36.00    3.30
  -3 -13   2   16.30   34.60
  -3 -13   2   33.50    2.40
   2  13  -2    4.30    1.20
   2  13  -2    3.10    0.90
   2  13  -2    1.80    0.90
   2  13  -2    2.60    1.40
  -2 -13   2    2.70    0.80
  -2 -13   2    3.90   42.30
   1  13  -2  188.08   10.90
   1  13  -2  178.88   10.40
   1  13  -2  175.28   11.10
   1  13  -2  156.78   11.60
   1  13  -2  186.88   11.00
  -1 -13   2  174.68   10.60
   0  13  -2    0.20    0.70
   0  13  -2    0.50    0.70
   0  13  -2    0.50    2.40
   0  13  -2    1.40    1.30
   0  13  -2    0.40    0.90
   0  13  -2    0.60    2.40
   0  13  -2   -1.50    1.40
   0 -13   2  -13.50   42.60
   0 -13   2   -0.50    1.20
   0 -13   2    0.40    0.70
  -1  13  -2  186.88   10.90
  -1  13  -2  177.28   12.10
  -1  13  -2  193.68   10.70
  -1  13  -2  174.38   13.10
  -1  13  -2  181.78   11.20
  -1  13  -2  169.98   11.40
   1 -13   2  179.78   30.30
   1 -13   2  183.98   11.10
  -2  13  -2    3.30    2.00
  -2  13  -2    1.30    2.50
  -2  13  -2    3.10    1.60
  -2  13  -2    0.80    0.90
  -2  13  -2    0.30    0.70
  -2  13  -2   -0.30    0.70
  -2  13  -2    1.00    0.70
   2 -13   2    1.20    0.90
   2 -13   2   -4.30   12.50
   2 -13   2    0.80    0.70
   2 -13   2    0.70    1.70
  -3  13  -2   11.80    1.60
  -3  13  -2   14.70    2.00
  -3  13  -2   13.70    1.60
  -3  13  -2   17.10    3.10
  -3  13  -2   12.10    3.20
  -3  13  -2   12.70    2.00
  -3  13  -2   10.40    3.20
  -3  13  -2   11.30    2.90
   3 -13   2   13.20    1.80
   3 -13   2   14.30    3.40
   3 -13   2   12.10    1.90
   3 -13   2   13.30   19.60
  -4  13  -2  147.69   12.40
  -4  13  -2  151.08    8.70
  -4  13  -2  123.19   14.10
  -4  13  -2  159.68   10.60
  -4  13  -2  157.28    9.50
  -4  13  -2  159.18   11.00
  -4  13  -2  149.69    9.60
   4 -13   2  135.09    8.40
   4 -13   2  113.39   36.60
   4 -13   2  157.88   11.30
   4 -13   2  157.08    9.50
   4 -13   2  155.78    9.30
  -5  13  -2   50.99    4.90
  -5  13  -2   49.40    4.10
  -5  13  -2   50.99    5.40
  -5  13  -2   44.70    6.00
  -5  13  -2   55.79    4.00
   5 -13   2   53.89    5.50
   5 -13   2   47.20    4.00
   5 -13   2   48.90    3.90
   5 -13   2   51.09    3.30
   5 -13   2   43.00    3.30
  -6  13  -2   18.30    2.20
  -6  13  -2   19.00    2.10
  -6  13  -2   17.10    3.20
  -6  13  -2   10.60    2.80
  -6  13  -2   14.70    3.80
   6 -13   2   15.30    1.70
   6 -13   2   17.40    2.10
   6 -13   2   16.90    1.80
   6 -13   2   16.80    2.20
   6 -13   2   18.40    3.80
   6 -13   2   13.20    3.10
  -7  13  -2   -0.20    1.60
  -7  13  -2   -2.90    2.20
  -7  13  -2    0.60    0.80
   7 -13   2    0.80    1.40
   7 -13   2    2.10    2.80
   7 -13   2    0.00    0.80
   7 -13   2    1.40    0.70
   7 -13   2    2.50    1.40
   7 -13   2    0.00    1.20
   7 -13   2    0.60    1.00
  -8  13  -2   25.60    2.60
  -8  13  -2   27.00    2.60
  -8  13  -2   23.90    4.40
   8 -13   2   27.90    2.30
   8 -13   2   28.50    2.40
   8 -13   2   23.10    2.70
   8 -13   2   26.90    2.70
   8 -13   2   25.80    3.90
   8 -13   2   22.90    2.70
  -9  13  -2   15.20    1.90
  -9  13  -2   10.40    3.10
  -9  13  -2   19.60    2.10
  -9  13  -2    9.10    2.70
   9 -13   2   13.90    3.10
   9 -13   2    7.60    1.70
   9 -13   2   13.10    1.60
   9 -13   2   15.10    1.60
   9 -13   2   13.70    2.00
 -10  13  -2    1.30    0.80
 -10  13  -2    0.70    0.80
 -10  13  -2    1.80    2.20
  10 -13   2    0.30    0.60
  10 -13   2    1.60    0.70
  10 -13   2    0.00    1.10
  10 -13   2    2.70    1.10
 -11  13  -2    2.60    0.80
  11 -13   2    2.10    0.60
  11 -13   2    2.50    0.70
  11 -13   2    1.20    0.60
   5  12  -2  109.69    6.20
   5  12  -2   89.69    6.00
   5  12  -2  100.19    6.00
   4  12  -2   36.40    3.40
   4  12  -2   44.30    3.10
   4  12  -2   34.70    3.00
   4  12  -2   34.40    3.30
  -4 -12   2   -5.80   37.80
   3  12  -2    1.20    1.20
   3  12  -2    3.50    1.70
   3  12  -2    1.30    1.00
   3  12  -2    1.40    0.80
  -3 -12   2   22.20   45.20
   2  12  -2   53.59    3.80
   2  12  -2   41.50    4.60
   2  12  -2   50.49    4.00
   2  12  -2   51.49    3.70
   2  12  -2   45.40    6.90
   2  12  -2   47.40    4.10
  -2 -12   2   55.49   17.80
  -2 -12   2   45.10    4.30
  -2 -12   2   -5.60   41.90
  -2 -12   2   45.70    3.60
   1  12  -2   -0.10    2.00
   1  12  -2    1.90    2.50
   1  12  -2    0.40    0.70
   1  12  -2    0.50    1.40
   1  12  -2    0.90    0.90
   1  12  -2   -0.50    0.60
  -1 -12   2    7.10   10.90
  -1 -12   2  -11.50   34.80
  -1 -12   2   -0.40    1.30
  -1 -12   2    0.50    0.70
   0  12  -2   66.39    4.80
   0  12  -2   59.69    5.50
   0  12  -2   63.59    4.40
   0  12  -2   57.49    6.20
   0  12  -2   64.49    4.50
   0  12  -2   62.99    4.90
   0  12  -2   52.29    5.50
   0 -12   2   66.09    4.70
   0 -12   2  -14.50   48.00
  -1  12  -2   54.39    4.30
  -1  12  -2   52.89    5.00
  -1  12  -2   50.69    3.90
  -1  12  -2   47.80    5.00
  -1  12  -2   50.59    5.80
  -1  12  -2   51.69    3.80
  -1  12  -2   54.29    4.20
  -1  12  -2   51.59    4.30
   1 -12   2   61.99   17.90
   1 -12   2   55.89    4.10
   1 -12   2   50.69    5.70
   1 -12   2   51.49    3.80
  -2  12  -2  115.49    7.70
  -2  12  -2  114.19    7.70
  -2  12  -2  107.79    9.10
  -2  12  -2  107.79    7.70
  -2  12  -2  122.59    7.20
  -2  12  -2  121.39    9.60
  -2  12  -2  120.59    7.60
  -2  12  -2  122.89    8.60
   2 -12   2  103.69    8.30
   2 -12   2  165.28   28.20
   2 -12   2  122.89    7.50
   2 -12   2  119.89    9.40
   2 -12   2  114.19    7.60
  -3  12  -2  466.65   31.30
  -3  12  -2  509.85   28.00
  -3  12  -2  523.75   30.00
  -3  12  -2  516.55   29.60
  -3  12  -2  526.65   28.20
  -3  12  -2  511.35   28.70
  -3  12  -2  514.25   30.10
  -3  12  -2  539.15   28.60
   3 -12   2  557.24   28.50
   3 -12   2  481.95   29.00
   3 -12   2  466.65   27.70
   3 -12   2  515.85   28.60
   3 -12   2  459.45   52.89
   3 -12   2  525.35   33.10
  -4  12  -2  210.78   16.00
  -4  12  -2  227.18   12.60
  -4  12  -2  191.58   14.30
  -4  12  -2  240.18   13.30
  -4  12  -2  221.18   14.30
  -4  12  -2  235.38   14.70
  -4  12  -2  224.68   13.40
   4 -12   2  230.38   13.40
   4 -12   2  203.68   13.70
   4 -12   2  220.98   15.10
   4 -12   2  227.88   12.50
   4 -12   2  234.18   13.20
   4 -12   2  198.98   40.50
  -5  12  -2  252.37   15.40
  -5  12  -2  212.88   16.90
  -5  12  -2  262.27   18.00
  -5  12  -2  241.18   14.50
  -5  12  -2  256.47   14.40
   5 -12   2  276.27   16.50
   5 -12   2  257.37   13.70
   5 -12   2  232.68   14.40
   5 -12   2  232.98   14.10
   5 -12   2  232.98   14.30
   5 -12   2  232.48   13.80
  -6  12  -2  133.19    9.60
  -6  12  -2  137.19    8.50
  -6  12  -2  133.49   10.00
  -6  12  -2  113.79   10.90
  -6  12  -2  137.59    8.80
   6 -12   2  135.69   10.30
   6 -12   2  154.68   10.90
   6 -12   2  139.09    8.60
   6 -12   2  139.59    8.80
   6 -12   2  141.29    8.30
   6 -12   2  132.39    8.80
   6 -12   2  141.99    8.10
  -7  12  -2  104.79    7.30
  -7  12  -2  114.69    9.20
  -7  12  -2  113.59    8.80
  -7  12  -2  115.99   10.40
   7 -12   2  120.49    7.90
   7 -12   2  112.19    8.30
   7 -12   2  127.49    7.30
   7 -12   2  129.69    9.80
   7 -12   2  120.59    7.90
   7 -12   2  124.59    9.50
   7 -12   2  126.09    7.40
  -8  12  -2    2.70    2.00
  -8  12  -2    3.80    2.30
   8 -12   2    5.20    3.20
   8 -12   2    7.50    1.60
   8 -12   2    8.90    2.10
   8 -12   2    6.70    3.30
   8 -12   2    6.00    1.20
  -9  12  -2   31.30    3.30
  -9  12  -2   35.10    3.10
  -9  12  -2   33.10    4.80
  -9  12  -2   32.80    3.10
   9 -12   2   37.50    2.80
   9 -12   2   33.40    3.20
   9 -12   2   32.20    2.80
   9 -12   2   31.90    3.10
   9 -12   2   31.90    4.50
 -10  12  -2    4.50    1.20
 -10  12  -2   12.70    5.30
 -10  12  -2    4.10    1.00
  10 -12   2    3.40    0.90
  10 -12   2    4.90    1.40
  10 -12   2    4.20    1.00
  10 -12   2    4.30    1.10
  10 -12   2    0.70    2.10
 -11  12  -2    0.50    0.90
 -11  12  -2    0.80    0.50
  11 -12   2    0.30    0.60
  11 -12   2    1.00    0.60
  11 -12   2    1.70    1.30
  11 -12   2    1.80    0.90
   6  11  -2    2.00    1.00
   6  11  -2    1.60    0.70
   6  11  -2    2.80    0.70
   5  11  -2    7.30    1.60
   5  11  -2    8.10    1.40
   5  11  -2    8.20    1.40
   5  11  -2    6.70    1.90
  -5 -11   2    3.50   33.40
   4  11  -2   53.09    3.70
   4  11  -2   49.10    4.00
   4  11  -2   54.49    4.00
   4  11  -2   54.29    4.30
  -4 -11   2   -2.70   39.80
  -4 -11   2   46.30    3.30
   3  11  -2   24.60    4.50
   3  11  -2   24.20    2.70
   3  11  -2   26.00    2.90
   3  11  -2   28.20    2.60
   3  11  -2   22.30    2.30
  -3 -11   2   -3.30   44.90
  -3 -11   2   25.40    2.30
   2  11  -2   35.70    2.90
   2  11  -2   30.20    3.60
   2  11  -2   29.10    5.00
   2  11  -2   32.30    2.80
   2  11  -2   32.40    3.10
   2  11  -2   25.90    4.20
  -2 -11   2   34.00    2.80
  -2 -11   2   49.00   15.40
  -2 -11   2   33.00    4.60
  -2 -11   2   -3.80   46.40
  -2 -11   2   31.60    3.50
   1  11  -2  662.93   37.70
   1  11  -2  644.44   38.90
   1  11  -2  656.43   36.90
   1  11  -2  661.23   37.00
   1  11  -2  675.83   36.40
   1  11  -2  677.73   36.70
  -1 -11   2  668.83   36.70
   0  11  -2  256.67   14.50
   0  11  -2  264.07   16.80
   0  11  -2  253.57   14.60
   0  11  -2  275.67   15.00
   0  11  -2  244.48   15.80
   0  11  -2  256.17   15.00
   0 -11   2  272.87   14.90
   0 -11   2  233.68   28.90
   0 -11   2  231.78   18.40
   0 -11   2  231.98   14.30
   0 -11   2  243.58   15.60
  -1  11  -2  201.98   12.00
  -1  11  -2  193.08   12.90
  -1  11  -2  190.68   13.40
  -1  11  -2  208.98   11.70
  -1  11  -2  167.18   12.90
   1 -11   2  207.08   12.70
   1 -11   2  202.58   11.60
   1 -11   2  213.38   13.70
  -2  11  -2  176.88   10.60
  -2  11  -2  174.28   10.50
  -2  11  -2  166.48   11.40
  -2  11  -2  182.68   11.50
  -2  11  -2  178.18   11.90
  -2  11  -2  138.79   12.80
  -2  11  -2  170.98   10.20
  -2  11  -2  173.98   10.10
   2 -11   2  176.38   10.40
   2 -11   2  181.08   12.10
   2 -11   2  170.18   26.80
   2 -11   2  170.48   10.50
  -3  11  -2    2.90    1.60
  -3  11  -2    2.40    1.00
  -3  11  -2    4.00    1.10
  -3  11  -2    1.00    2.90
  -3  11  -2    2.80    0.90
  -3  11  -2    4.60    1.70
  -3  11  -2    4.00    1.00
  -3  11  -2    3.00    1.80
  -3  11  -2    1.70    1.80
  -3  11  -2    5.00    1.50
   3 -11   2    4.90    2.00
   3 -11   2    3.50    1.00
   3 -11   2    3.00    1.00
   3 -11   2   -0.70    2.30
   3 -11   2    4.30    1.90
  -4  11  -2  252.97   14.80
  -4  11  -2  249.48   15.90
  -4  11  -2  275.87   15.80
  -4  11  -2  247.28   15.70
  -4  11  -2  254.67   14.20
  -4  11  -2  231.98   17.20
  -4  11  -2  230.18   14.30
   4 -11   2  243.68   14.90
   4 -11   2  280.37   16.60
   4 -11   2  242.78   14.30
   4 -11   2  268.17   14.20
   4 -11   2  267.97   40.00
   4 -11   2  255.27   14.80
   4 -11   2  270.97   17.70
   4 -11   2  241.28   14.50
   4 -11   2  267.87   16.60
  -5  11  -2  123.29    8.20
  -5  11  -2  116.69    7.10
  -5  11  -2   96.19    9.30
  -5  11  -2  101.69    8.10
   5 -11   2  107.19    8.60
   5 -11   2  102.79    6.70
   5 -11   2  113.79    7.10
   5 -11   2  119.89    9.40
   5 -11   2  112.09    7.60
   5 -11   2  103.29    7.20
  -6  11  -2  223.88   17.10
  -6  11  -2  256.17   15.90
  -6  11  -2  254.07   14.40
   6 -11   2  241.08   14.50
   6 -11   2  247.48   14.10
   6 -11   2  241.78   14.40
   6 -11   2  244.48   14.70
   6 -11   2  260.37   14.00
   6 -11   2  245.38   16.30
  -7  11  -2   69.69    7.70
  -7  11  -2   82.79    5.40
   7 -11   2   69.89    5.40
   7 -11   2   78.09    5.40
   7 -11   2   73.79    6.90
   7 -11   2   68.89    5.40
   7 -11   2   74.39    6.90
   7 -11   2   72.39    4.90
   7 -11   2   76.29    5.00
  -8  11  -2  318.77   19.50
  -8  11  -2  309.07   22.30
   8 -11   2  328.67   21.30
   8 -11   2  350.26   18.80
   8 -11   2  342.67   19.40
   8 -11   2  342.37   21.40
   8 -11   2  343.27   19.00
  -9  11  -2  138.69   11.90
  -9  11  -2  147.59    9.20
   9 -11   2  140.99   11.10
   9 -11   2  144.69   11.40
   9 -11   2  156.38    9.40
   9 -11   2  147.59    9.00
   9 -11   2  146.39    9.30
   9 -11   2  143.39    8.70
 -10  11  -2   28.50    2.80
 -10  11  -2   31.60    2.60
 -10  11  -2   26.30    4.50
  10 -11   2   31.60    3.00
  10 -11   2   32.70    2.90
  10 -11   2   27.60    2.50
  10 -11   2   28.50    4.20
  10 -11   2   33.00    2.70
 -11  11  -2    3.00    2.20
 -11  11  -2    2.80    0.70
 -11  11  -2    5.00    1.50
 -11  11  -2   14.90   51.79
  11 -11   2    4.60    1.30
  11 -11   2    3.00    0.90
  11 -11   2    4.20    0.90
 -12  11  -2   12.70    1.40
  12 -11   2   11.00    1.50
  12 -11   2   12.80    1.20
  12 -11   2   12.30    1.30
   7  10  -2    8.60    1.20
   7  10  -2    9.00    1.30
   6  10  -2   31.00    2.70
   6  10  -2   29.60    2.60
  -6 -10   2    2.30   32.30
   5  10  -2   14.00    2.00
   5  10  -2   12.20    2.10
   5  10  -2   14.20    3.50
   5  10  -2   14.70    1.70
   5  10  -2   10.30    2.00
  -5 -10   2   16.70   48.10
   4  10  -2   27.80    2.40
   4  10  -2   26.00    2.60
   4  10  -2   26.20    2.90
   4  10  -2   26.30    2.50
   4  10  -2   24.60    5.00
  -4 -10   2   19.40    3.80
  -4 -10   2   25.40    2.20
  -4 -10   2    3.90   46.80
  -4 -10   2   12.70    9.40
   3  10  -2   36.90    3.20
   3  10  -2   41.30    3.40
   3  10  -2   37.60    5.60
   3  10  -2   40.50    3.60
   3  10  -2   37.20    3.00
   3  10  -2   34.30    4.10
  -3 -10   2   -3.50   51.39
  -3 -10   2   21.90   11.30
  -3 -10   2   41.60    5.40
  -3 -10   2   42.30    3.10
   2  10  -2  103.69    6.70
   2  10  -2   95.39    6.20
   2  10  -2   88.79    7.30
   2  10  -2  102.09    8.30
   2  10  -2   97.59    6.60
  -2 -10   2  101.09    6.40
  -2 -10   2   93.89    6.80
  -2 -10   2   90.79    7.40
   1  10  -2   63.39    5.30
   1  10  -2   59.89    5.20
   1  10  -2   65.99    6.00
   1  10  -2   63.79    4.40
   1  10  -2   64.49    4.40
   1  10  -2   60.69    4.60
   1  10  -2   62.49    4.60
  -1 -10   2   21.30   56.79
  -1 -10   2   63.19    5.50
  -1 -10   2   61.39    4.60
   0  10  -2  683.23   37.60
   0  10  -2  710.13   37.70
   0  10  -2  704.33   38.00
   0  10  -2  711.33   38.70
   0  10  -2  677.63   38.70
   0  10  -2  665.23   40.40
   0  10  -2  699.73   39.60
   0 -10   2  631.24   40.70
   0 -10   2  668.93   37.80
   0 -10   2  689.73   55.09
   0 -10   2  716.13   39.70
   0 -10   2  677.63   37.50
  -1  10  -2   79.89    5.50
  -1  10  -2   81.69    5.30
  -1  10  -2   76.59    5.60
  -1  10  -2   89.59    6.40
  -1  10  -2   81.69    7.50
  -1  10  -2   74.99    6.60
  -1  10  -2   79.49    6.10
  -1  10  -2   78.89    5.20
  -1  10  -2   82.79    6.30
   1 -10   2   79.39    5.30
   1 -10   2   82.99    5.50
   1 -10   2   86.79    6.80
   1 -10   2  109.89   21.30
   1 -10   2   81.09    6.00
  -2  10  -2   23.10    2.20
  -2  10  -2   24.20    2.40
  -2  10  -2   27.30    3.10
  -2  10  -2   26.50    2.40
  -2  10  -2   22.00    2.10
  -2  10  -2   18.90    2.90
   2 -10   2   26.20    3.30
   2 -10   2   26.60    2.70
   2 -10   2   30.80    6.70
   2 -10   2   24.70    1.90
   2 -10   2   24.90    2.40
   2 -10   2   24.80    2.30
   2 -10   2   16.50   10.50
  -3  10  -2   23.00    4.80
  -3  10  -2   23.60    2.20
  -3  10  -2   27.60    3.30
  -3  10  -2   23.40    2.10
  -3  10  -2   23.10    3.60
  -3  10  -2   23.40    2.50
  -3  10  -2   24.60    2.40
  -3  10  -2   23.20    2.80
   3 -10   2   23.60    2.00
   3 -10   2   23.20    3.20
   3 -10   2   25.80    2.00
   3 -10   2   25.40    2.70
   3 -10   2   46.90   16.90
   3 -10   2   26.50    2.30
   3 -10   2   31.80    6.10
   3 -10   2   26.70    3.30
   3 -10   2   24.50    2.30
   3 -10   2   23.70    2.40
  -4  10  -2   24.40    3.30
  -4  10  -2   23.00    2.80
  -4  10  -2   22.70    2.60
  -4  10  -2   23.00    2.30
  -4  10  -2   20.60    3.50
  -4  10  -2   22.40    2.30
  -4  10  -2   21.30    2.10
  -4  10  -2   23.30    2.00
  -4  10  -2   24.80    3.20
   4 -10   2   42.20   17.40
   4 -10   2   24.60    3.20
   4 -10   2   25.30    2.40
   4 -10   2   24.10    5.90
   4 -10   2   24.10    2.30
   4 -10   2   24.60    2.00
   4 -10   2   23.70    2.40
   4 -10   2   23.30    3.30
   4 -10   2   24.70    2.00
  -5  10  -2    4.70    1.20
  -5  10  -2    6.80    2.60
  -5  10  -2    4.30    1.50
  -5  10  -2    5.30    1.90
   5 -10   2    3.30    1.00
   5 -10   2    5.00    1.90
   5 -10   2    5.40    1.40
   5 -10   2    5.20    2.00
   5 -10   2    4.10    4.00
   5 -10   2    9.60    1.30
  -6  10  -2   14.30    1.80
  -6  10  -2   13.70    1.80
  -6  10  -2   13.50    3.50
  -6  10  -2   12.50    2.40
  -6  10  -2   16.40    3.00
   6 -10   2   15.20    3.20
   6 -10   2   10.80    2.70
   6 -10   2   14.20    1.60
   6 -10   2   15.90    2.00
   6 -10   2   13.30    1.90
   6 -10   2   14.50    2.10
   6 -10   2   15.00    1.70
  -7  10  -2  558.54   36.10
  -7  10  -2  521.85   32.70
  -7  10  -2  564.84   34.20
  -7  10  -2  617.64   33.10
   7 -10   2  622.14   33.20
   7 -10   2  609.84   32.80
   7 -10   2  620.64   32.90
   7 -10   2  638.54   35.40
   7 -10   2  618.04   33.40
  -8  10  -2   20.00    2.30
  -8  10  -2   21.60    5.40
  -8  10  -2   21.40   84.89
  -8  10  -2   18.50    3.00
   8 -10   2   23.50    2.60
   8 -10   2   21.70    4.10
   8 -10   2   22.50    2.60
   8 -10   2   23.00    2.30
   8 -10   2   24.50    2.30
   8 -10   2   22.30    4.10
  -9  10  -2   36.10    3.00
  -9  10  -2   36.20    5.40
  -9  10  -2   35.00   81.69
  -9  10  -2   39.30    3.40
   9 -10   2   36.70    3.30
   9 -10   2   38.90    4.40
   9 -10   2   24.80    4.50
   9 -10   2   38.70    4.90
   9 -10   2   36.60    3.10
   9 -10   2   35.20    3.00
 -10  10  -2  -19.70   52.29
 -10  10  -2   12.10    3.40
 -10  10  -2   17.90    2.30
  10 -10   2    8.90    2.80
  10 -10   2   18.00    2.10
  10 -10   2   17.20    1.90
  10 -10   2   13.40    2.10
  10 -10   2   15.70    1.80
 -11  10  -2   48.90    5.60
 -11  10  -2   46.20    3.50
 -11  10  -2   35.20    3.00
 -11  10  -2  -22.00   47.00
  11 -10   2   48.80    3.40
  11 -10   2   51.79    3.80
  11 -10   2   43.60    3.20
  11 -10   2   46.20    4.00
 -12  10  -2   -0.50   37.40
 -12  10  -2   -0.40    0.50
  12 -10   2    0.20    0.50
  12 -10   2   -0.10    0.60
  12 -10   2    0.10    0.50
   7   9  -2    4.20    1.30
  -7  -9   2  -10.30   29.80
   6   9  -2   16.50    2.40
   6   9  -2   15.30    2.70
   6   9  -2   15.40    3.40
   6   9  -2   15.50    2.10
  -6  -9   2  -28.20   31.70
   5   9  -2    7.90    1.70
   5   9  -2    8.60    1.50
   5   9  -2   11.80    1.60
   5   9  -2    7.30    3.10
   5   9  -2    9.40    1.70
  -5  -9   2  -21.90   35.40
  -5  -9   2    9.20    3.40
  -5  -9   2    7.00    1.10
   4   9  -2   -1.10    1.70
   4   9  -2    1.60    1.10
   4   9  -2    1.20    0.70
   4   9  -2    1.30    0.90
   4   9  -2   -0.20    2.00
   4   9  -2    0.90    0.70
  -4  -9   2    0.60    0.60
  -4  -9   2   15.20    9.60
  -4  -9   2    1.30    2.00
  -4  -9   2  -29.60   40.30
   3   9  -2   87.49    7.70
   3   9  -2  117.69    7.10
   3   9  -2  106.79    6.90
   3   9  -2  117.39    7.50
   3   9  -2  115.09    7.40
   3   9  -2  107.69    8.90
  -3  -9   2  108.29    7.50
  -3  -9   2  118.59    7.00
  -3  -9   2  112.69    8.30
   2   9  -2   28.50    3.00
   2   9  -2   25.70    3.10
   2   9  -2   28.50    3.70
   2   9  -2   27.60    2.60
   2   9  -2   22.90    2.30
   2   9  -2   23.60    2.20
   2   9  -2   26.00    2.60
  -2  -9   2   22.50    2.70
  -2  -9   2   30.00    2.40
  -2  -9   2   22.20    3.30
  -2  -9   2   -4.00   48.30
   1   9  -2   63.19    4.70
   1   9  -2   67.19    4.30
   1   9  -2   60.89    4.20
   1   9  -2   64.19    5.80
   1   9  -2   64.69    5.10
   1   9  -2   61.89    6.70
   1   9  -2   58.69    5.00
   1   9  -2   58.99    4.50
  -1  -9   2   65.19    4.40
  -1  -9   2   62.39    5.80
   0   9  -2    1.50    1.40
   0   9  -2    1.30    1.00
   0   9  -2    2.10    0.90
   0   9  -2    4.20    2.10
   0   9  -2    1.80    1.30
   0   9  -2    0.40    0.50
   0  -9   2   -0.60    1.00
   0  -9   2   -0.40    0.60
   0  -9   2    3.30    6.70
   0  -9   2    0.80    1.20
  -1   9  -2    1.70    0.70
  -1   9  -2   13.90   31.70
  -1   9  -2    2.70    0.90
  -1   9  -2    1.50    1.10
  -1   9  -2    2.40    0.80
  -1   9  -2    3.80    1.50
  -1   9  -2    1.60    0.80
  -1   9  -2    2.10    1.00
   1  -9   2    1.60    1.30
   1  -9   2    0.50    1.00
   1  -9   2    2.50    6.30
   1  -9   2    2.70    1.20
   1  -9   2    2.20    0.80
   1  -9   2   -6.40    3.80
  -2   9  -2  170.48   10.50
  -2   9  -2  198.28   11.70
  -2   9  -2  194.58   11.90
  -2   9  -2  177.98   10.60
  -2   9  -2  182.58   36.70
  -2   9  -2  183.68   10.80
  -2   9  -2  192.58   11.50
  -2   9  -2  174.28   10.90
   2  -9   2  187.28   12.00
   2  -9   2  189.28   11.20
   2  -9   2  169.68   11.40
   2  -9   2  216.08   15.70
   2  -9   2  165.88   13.60
   2  -9   2  191.68   12.20
  -3   9  -2   71.79    4.60
  -3   9  -2   64.09    6.30
  -3   9  -2   78.19    5.40
  -3   9  -2   71.49    4.80
  -3   9  -2   64.89    4.80
  -3   9  -2   55.09   31.80
  -3   9  -2  109.99   32.20
  -3   9  -2   70.69    4.50
  -3   9  -2   71.09    5.50
  -3   9  -2   72.09    5.50
   3  -9   2   67.79    8.50
   3  -9   2   65.09    4.80
   3  -9   2   76.19    7.60
   3  -9   2   68.49    4.60
   3  -9   2   69.99    4.50
   3  -9   2   84.79    6.10
   3  -9   2   72.19    5.10
   3  -9   2   66.99   15.60
   3  -9   2   81.39    8.70
   3  -9   2   78.29    5.90
  -4   9  -2  307.67   19.10
  -4   9  -2  336.57   19.20
  -4   9  -2  354.76   19.80
  -4   9  -2  337.17   19.60
  -4   9  -2  305.07   21.10
  -4   9  -2  349.57   20.00
  -4   9  -2  328.87   49.10
   4  -9   2  351.56   24.40
   4  -9   2  348.47   20.50
   4  -9   2  326.57   22.50
   4  -9   2  353.36   19.10
   4  -9   2  351.66   20.60
   4  -9   2  354.86   18.90
  -5   9  -2    3.40    1.30
  -5   9  -2    2.80    0.90
  -5   9  -2    4.60    2.10
  -5   9  -2    3.40    2.70
   5  -9   2    6.00    2.00
   5  -9   2    4.40    0.90
   5  -9   2    3.30    0.80
   5  -9   2    2.00    1.50
   5  -9   2    3.40    1.00
   5  -9   2    4.70    3.20
   5  -9   2    3.20    1.00
  -6   9  -2   24.70    4.00
  -6   9  -2   24.90    2.90
  -6   9  -2   25.30    2.40
  -6   9  -2   22.50    3.30
   6  -9   2   23.30    2.70
   6  -9   2   27.70    3.60
   6  -9   2   27.70    3.60
   6  -9   2   25.10    2.80
   6  -9   2   27.70    2.30
   6  -9   2   33.00    7.40
   6  -9   2   26.30    2.60
  -7   9  -2  -31.20   83.39
  -7   9  -2   94.39    7.40
  -7   9  -2   96.39    7.00
  -7   9  -2   89.59    8.70
   7  -9   2   96.49    8.90
   7  -9   2   94.69    6.30
   7  -9   2   99.89    8.10
   7  -9   2  102.19    6.70
   7  -9   2   99.09    6.30
   7  -9   2   96.49    6.50
  -8   9  -2    5.00    1.20
  -8   9  -2    3.20    2.10
  -8   9  -2    5.20    2.50
  -8   9  -2    6.60   53.89
   8  -9   2    4.60    1.10
   8  -9   2    4.40    1.10
   8  -9   2    0.80    2.40
   8  -9   2    3.70    1.20
   8  -9   2    3.60    1.40
   8  -9   2    4.80    2.20
  -9   9  -2   40.10   81.99
  -9   9  -2   22.90    2.30
  -9   9  -2   24.10    2.60
  -9   9  -2   21.10    4.60
   9  -9   2   27.30    4.20
   9  -9   2   25.50    2.70
   9  -9   2   17.40    3.80
   9  -9   2   22.60    2.40
   9  -9   2   28.00    2.50
 -10   9  -2   38.90    5.40
 -10   9  -2   17.30   60.29
 -10   9  -2   40.00    3.40
  10  -9   2   39.30    5.10
  10  -9   2   43.40    3.60
  10  -9   2   39.20    3.20
  10  -9   2   45.10    3.40
  10  -9   2   36.40    3.60
 -11   9  -2   26.40   70.69
 -11   9  -2   72.79   10.80
 -11   9  -2   63.49    4.40
 -11   9  -2   52.39    3.80
  11  -9   2   60.39    4.70
  11  -9   2   67.79    5.20
  11  -9   2   60.89    6.50
  11  -9   2   63.59    4.30
  11  -9   2   64.99    4.40
 -12   9  -2  -14.80   39.10
 -12   9  -2    1.10    0.60
  12  -9   2    2.70    0.70
  12  -9   2    1.80    0.60
  12  -9   2    1.10    0.60
  12  -9   2    1.70    1.10
   8   8  -2    2.90    1.00
   8   8  -2    3.60    1.30
  -8  -8   2   -5.30   27.10
   7   8  -2   50.29    3.60
   7   8  -2   47.00    3.90
   7   8  -2   55.99    3.90
   7   8  -2   49.99    5.50
  -7  -8   2   -8.50   41.00
   6   8  -2  159.98   11.90
   6   8  -2  153.28    9.90
   6   8  -2  158.28    9.70
   6   8  -2  157.28    9.50
   6   8  -2  170.88   10.20
   5   8  -2   25.70    2.80
   5   8  -2   22.40    2.10
   5   8  -2   20.50    2.30
   5   8  -2   23.00    2.20
   5   8  -2   26.50    4.40
  -5  -8   2   -7.00   39.90
  -5  -8   2   22.20    3.90
  -5  -8   2   22.70    2.00
  -5  -8   2   19.30    2.40
  -5  -8   2    9.30    8.20
  -5  -8   2   14.00    7.00
   4   8  -2   45.30    4.90
   4   8  -2   66.59    4.70
   4   8  -2   63.39    4.30
   4   8  -2   57.79    5.00
   4   8  -2   64.59    6.20
  -4  -8   2   60.09    5.60
  -4  -8   2   66.49    4.30
  -4  -8   2   56.39    4.50
   3   8  -2    1.30    0.80
   3   8  -2    0.90    0.60
   3   8  -2    0.90    0.70
   3   8  -2    0.20    0.80
   3   8  -2    1.20    1.10
   3   8  -2    3.30    1.70
  -3  -8   2    1.50    0.70
  -3  -8   2    1.20   56.39
  -3  -8   2   -0.10    0.90
  -3  -8   2    1.90    1.50
   2   8  -2  271.27   16.90
   2   8  -2  284.67   17.00
   2   8  -2  296.17   17.00
   2   8  -2  284.87   16.50
   2   8  -2  285.87   18.90
   2   8  -2  286.87   16.30
  -2  -8   2  274.37   16.40
  -2  -8   2  345.07   29.30
   1   8  -2   18.60    3.00
   1   8  -2   17.60    1.70
   1   8  -2   15.70    3.20
   1   8  -2   18.00    2.20
   1   8  -2   19.50    1.90
   1   8  -2   19.50    2.30
   1   8  -2   53.39   32.10
  -1  -8   2   18.80    1.80
  -1  -8   2  -32.10   59.49
  -1  -8   2   18.80    2.60
  -1  -8   2   19.90    2.80
  -1  -8   2   17.30    7.70
   0   8  -2  146.49    9.30
   0   8  -2  147.59    9.40
   0   8  -2  118.19   28.80
   0   8  -2  147.89   29.80
   0   8  -2  152.38    8.70
   0   8  -2  143.59    8.90
   0   8  -2  159.18   10.10
   0  -8   2  137.09   10.60
   0  -8   2  160.38   10.10
   0  -8   2  147.49    9.30
  -1   8  -2  888.61   47.30
  -1   8  -2  880.71   47.70
  -1   8  -2  847.82   46.60
  -1   8  -2  838.62   46.50
  -1   8  -2  841.12   65.29
  -1   8  -2  880.51   47.20
  -1   8  -2  925.91   68.09
   1  -8   2  854.61   46.80
   1  -8   2  870.81   47.00
   1  -8   2  766.52   46.70
   1  -8   2  845.22   48.80
   1  -8   2  955.00   47.90
   1  -8   2  827.02   48.30
   1  -8   2  882.11   47.90
   1  -8   2  818.52   47.00
  -2   8  -2  245.98   35.70
  -2   8  -2  247.38   34.60
  -2   8  -2  241.78   13.90
  -2   8  -2  233.98   13.70
  -2   8  -2  260.97   14.60
  -2   8  -2  249.88   14.70
  -2   8  -2  237.78   16.00
   2  -8   2  225.18   13.60
   2  -8   2  242.68   14.20
   2  -8   2  220.08   15.80
   2  -8   2  219.58   15.40
   2  -8   2  262.57   26.60
   2  -8   2  262.27   15.10
   2  -8   2  270.27   17.90
   2  -8   2  260.07   15.00
  -3   8  -2    8.60    1.70
  -3   8  -2    3.80    2.60
  -3   8  -2    3.60    0.80
  -3   8  -2    2.80    1.40
  -3   8  -2   -5.00   17.90
  -3   8  -2    5.00    1.30
  -3   8  -2    4.90    1.10
  -3   8  -2    3.00    1.10
   3  -8   2    5.90    1.60
   3  -8   2    4.20    2.20
   3  -8   2    3.70    2.70
   3  -8   2    5.40    1.70
   3  -8   2    4.30    1.00
   3  -8   2   -8.90   17.50
   3  -8   2    4.30    0.80
  -4   8  -2   10.60   22.90
  -4   8  -2   11.20    2.00
  -4   8  -2    9.40    1.70
  -4   8  -2   10.20    1.60
  -4   8  -2   13.80    2.00
  -4   8  -2   12.10    3.30
  -4   8  -2   15.40    2.60
   4  -8   2   14.80    2.60
   4  -8   2    8.50   20.50
   4  -8   2    8.20    3.60
   4  -8   2   12.70    3.80
   4  -8   2   11.60    1.30
   4  -8   2   12.00    2.40
   4  -8   2   13.70    1.50
  -5   8  -2   43.70    3.70
  -5   8  -2   41.00    3.50
  -5   8  -2   28.30   29.30
  -5   8  -2   64.39   14.00
  -5   8  -2   35.90    4.50
  -5   8  -2   37.20    3.10
   5  -8   2   38.80    2.90
   5  -8   2   42.20    3.30
   5  -8   2  -19.00   28.50
   5  -8   2   42.20    3.20
   5  -8   2   40.90    3.00
   5  -8   2   37.60    4.10
   5  -8   2   43.10    6.50
   5  -8   2   42.50    4.20
  -6   8  -2  225.68   15.60
  -6   8  -2  233.58   13.90
  -6   8  -2  211.78   13.40
  -6   8  -2  222.08   13.10
  -6   8  -2  232.58   13.20
   6  -8   2  228.08   13.40
   6  -8   2  223.78   14.80
   6  -8   2  222.88   12.90
   6  -8   2  240.38   17.50
   6  -8   2  216.88   18.70
   6  -8   2  233.48   13.10
   6  -8   2  236.08   13.30
  -7   8  -2  154.28   10.80
  -7   8  -2  180.68   10.40
  -7   8  -2  154.28   10.70
  -7   8  -2  171.38   13.00
   7  -8   2  176.78   10.60
   7  -8   2  175.08   10.30
   7  -8   2  197.08   11.40
   7  -8   2  173.88   10.20
   7  -8   2  166.18   12.10
   7  -8   2  175.58   12.30
  -8   8  -2  295.37   33.60
  -8   8  -2  340.27   18.80
  -8   8  -2  320.77   21.90
   8  -8   2  332.87   21.20
   8  -8   2  342.67   19.20
   8  -8   2  300.47   23.40
   8  -8   2  350.26   18.90
   8  -8   2  338.37   18.70
   8  -8   2  329.97   19.20
  -9   8  -2  -23.00   62.89
  -9   8  -2   74.29    5.40
  -9   8  -2   78.49    8.00
  -9   8  -2   77.79    5.20
   9  -8   2   77.09    5.30
   9  -8   2   76.99    5.60
   9  -8   2   62.19    7.00
   9  -8   2   75.89    7.50
   9  -8   2   81.29    5.20
   9  -8   2   84.39    5.80
 -10   8  -2    0.60    1.70
 -10   8  -2    0.40    0.80
 -10   8  -2    0.60    0.60
 -10   8  -2   16.20   68.89
  10  -8   2    0.50    0.70
  10  -8   2    2.40    2.70
  10  -8   2   -0.40    0.70
  10  -8   2    0.20    0.80
  10  -8   2    1.00    2.00
  10  -8   2    0.60    1.10
 -11   8  -2   24.80    4.10
 -11   8  -2   29.30    2.50
 -11   8  -2   21.60   73.79
  11  -8   2   29.90    2.60
  11  -8   2   27.60    3.10
  11  -8   2   26.20    2.50
  11  -8   2   34.80    7.80
 -12   8  -2   16.30    1.50
 -12   8  -2   15.50   52.19
  12  -8   2   19.30    2.70
  12  -8   2   15.00    1.90
  12  -8   2   14.60    1.70
  12  -8   2   21.00    2.20
   9   7  -2   10.80    1.30
   8   7  -2    7.10    1.50
   8   7  -2    6.40    1.60
   8   7  -2   12.50    1.70
  -8  -7   2    5.40   43.70
   7   7  -2    8.70    1.30
   7   7  -2    7.10    2.40
   7   7  -2    6.60    1.70
   7   7  -2    9.60    2.00
   7   7  -2    7.60    2.60
  -7  -7   2   -0.20   43.10
   6   7  -2   20.90    2.10
   6   7  -2   20.50    2.10
   6   7  -2   28.00    4.70
   6   7  -2   21.20    2.40
  -6  -7   2   15.40    3.50
  -6  -7   2   16.80    2.30
  -6  -7   2  -11.50   42.10
   5   7  -2  120.09    9.60
   5   7  -2  101.89    8.10
   5   7  -2  129.99    7.80
   5   7  -2  136.59    8.10
  -5  -7   2  125.69    9.30
  -5  -7   2  124.29    8.30
  -5  -7   2  134.59    7.60
   4   7  -2    7.70    1.50
   4   7  -2    8.20    1.50
   4   7  -2   10.40    2.60
   4   7  -2    9.20    1.40
   4   7  -2    7.30    1.20
   4   7  -2    9.50    2.00
   4   7  -2    5.50    2.30
  -4  -7   2    2.70   66.49
  -4  -7   2    6.90    1.50
  -4  -7   2    8.90    1.60
  -4  -7   2    8.30    2.10
  -4  -7   2   26.60   67.49
  -4  -7   2    2.70   11.60
   3   7  -2  106.79    7.10
   3   7  -2  105.89    8.10
   3   7  -2  114.99    9.40
   3   7  -2  104.79    7.10
   3   7  -2  106.39    6.80
  -3  -7   2  109.99    7.00
  -3  -7   2  113.79    7.10
  -3  -7   2  104.29    6.70
   2   7  -2   97.99   27.60
   2   7  -2  105.69    7.20
   2   7  -2  110.59    8.70
   2   7  -2  108.49    6.70
   2   7  -2  115.69    7.30
   2   7  -2  118.19    8.20
   2   7  -2  112.09    6.80
  -2  -7   2  113.29    7.60
   1   7  -2  194.28   12.00
   1   7  -2  178.78   10.70
   1   7  -2  193.08   12.50
   1   7  -2  201.38   30.40
   1   7  -2  186.38   10.80
   1   7  -2  191.98   11.30
   1   7  -2  178.68   11.20
   1   7  -2  150.88   25.10
  -1  -7   2  194.88   12.10
  -1  -7   2  184.68   11.40
  -1  -7   2  198.68   13.40
  -1  -7   2  179.58   12.30
  -1  -7   2  205.38   20.70
   0   7  -2 2250.57  142.09
   0   7  -2 2590.64  145.49
   0  -7   2 2354.56  129.49
   0  -7   2 2244.18  128.29
   0  -7   2 2464.15  127.69
   0  -7   2 2532.05  141.99
   0  -7   2 2341.87  129.79
  -1   7  -2  214.18   28.20
  -1   7  -2  241.78   14.10
  -1   7  -2  232.18   27.20
  -1   7  -2  253.07   15.00
  -1   7  -2  253.17   14.60
  -1   7  -2  250.17   14.50
   1  -7   2  234.18   15.60
   1  -7   2  251.27   14.40
   1  -7   2  235.48   15.40
   1  -7   2  233.28   14.40
   1  -7   2  295.57   17.80
   1  -7   2  266.77   15.00
   1  -7   2  304.37   25.90
   1  -7   2  230.78   14.60
   1  -7   2  248.08   15.00
  -2   7  -2  402.46   22.70
  -2   7  -2  392.46   22.10
  -2   7  -2  443.86   35.00
  -2   7  -2  367.66   35.10
  -2   7  -2  390.26   23.70
  -2   7  -2  374.56   23.30
  -2   7  -2  408.96   22.80
  -2   7  -2  385.36   22.20
  -2   7  -2  399.26   22.60
   2  -7   2  416.36   35.50
   2  -7   2  436.86   25.80
   2  -7   2  369.66   23.70
   2  -7   2  436.96   23.20
   2  -7   2  389.96   23.70
   2  -7   2  389.26   22.10
   2  -7   2  428.86   23.20
  -3   7  -2    0.30    0.90
  -3   7  -2    0.70    0.80
  -3   7  -2    1.20    0.80
  -3   7  -2    0.10    0.50
  -3   7  -2   -1.90    1.50
  -3   7  -2    0.10   12.40
  -3   7  -2    0.80    0.90
  -3   7  -2    2.30    4.70
  -3   7  -2    1.60    0.70
   3  -7   2    0.20    0.50
   3  -7   2    0.50    1.80
   3  -7   2    1.00    1.50
   3  -7   2    0.80    0.50
   3  -7   2    0.90    0.90
   3  -7   2    1.80    1.10
   3  -7   2    3.20   11.70
  -4   7  -2  876.01   63.39
  -4   7  -2  844.12   47.10
  -4   7  -2  850.81   45.30
  -4   7  -2  761.12   46.80
  -4   7  -2  883.71   45.80
  -4   7  -2  860.81   45.50
  -4   7  -2  705.73   56.49
  -4   7  -2  862.51   47.10
   4  -7   2  816.72   45.00
   4  -7   2  868.21   61.99
   4  -7   2  832.52   46.40
   4  -7   2  875.31   46.50
   4  -7   2  818.92   45.20
   4  -7   2  831.32   47.20
   4  -7   2  848.12   49.60
  -5   7  -2   52.09   22.40
  -5   7  -2   65.99    4.70
  -5   7  -2   59.09    4.40
  -5   7  -2   79.79   13.40
  -5   7  -2   61.79    6.70
  -5   7  -2   55.89    5.60
   5  -7   2   62.89    4.30
   5  -7   2   68.69    6.70
   5  -7   2   62.39    4.10
   5  -7   2   57.69    5.20
   5  -7   2   67.89   28.40
   5  -7   2   66.19    5.40
   5  -7   2   54.59    7.30
  -6   7  -2    4.20    2.00
  -6   7  -2    3.00    1.30
  -6   7  -2    4.70    1.40
  -6   7  -2    8.80    6.60
   6  -7   2    4.70    1.20
   6  -7   2    3.40    1.10
   6  -7   2    2.90    0.80
   6  -7   2    4.30    1.70
   6  -7   2    5.70    3.30
   6  -7   2    5.00    1.30
  -7   7  -2   11.50    3.10
  -7   7  -2   17.30   74.89
   7  -7   2    7.10    4.40
   7  -7   2   10.20    1.40
   7  -7   2   11.90    1.70
   7  -7   2   11.20    1.50
   7  -7   2    8.00    2.40
   7  -7   2   15.10    3.30
   7  -7   2   10.60    1.70
  -8   7  -2   -0.30    6.00
  -8   7  -2    8.20    2.70
  -8   7  -2    0.40    0.80
  -8   7  -2    1.80    0.80
   8  -7   2    0.60    1.80
   8  -7   2    1.00    1.40
   8  -7   2    0.20    1.00
   8  -7   2    1.70    0.80
   8  -7   2   -0.20    1.50
   8  -7   2    0.70    1.00
  -9   7  -2  -31.40   58.29
  -9   7  -2   14.80    4.90
  -9   7  -2   10.00    1.80
  -9   7  -2   11.40    1.50
   9  -7   2   12.70    3.60
   9  -7   2   13.70    1.80
   9  -7   2   10.00    1.80
   9  -7   2   11.80    2.00
   9  -7   2   13.80    3.50
   9  -7   2   16.10    2.50
 -10   7  -2   20.90    1.90
 -10   7  -2   20.40    2.30
 -10   7  -2    6.70   75.09
 -10   7  -2   21.60    4.60
  10  -7   2   13.50    3.60
  10  -7   2   17.40    2.10
  10  -7   2   20.00    2.30
  10  -7   2   10.80    3.70
  10  -7   2   21.00    2.60
  10  -7   2   20.80    2.30
 -11   7  -2  -31.50   52.09
 -11   7  -2   17.10    1.80
 -11   7  -2   11.80    3.20
  11  -7   2   15.70    1.90
  11  -7   2   17.80    2.90
  11  -7   2   16.60    1.90
  11  -7   2   18.50    3.20
 -12   7  -2   84.89    5.30
  12  -7   2   77.39    5.00
  12  -7   2   73.79    5.90
  12  -7   2   72.69    5.10
  12  -7   2   93.49    5.60
   9   6  -2   15.40    1.80
   9   6  -2   13.70    2.10
  -9  -6   2    5.40   32.90
   8   6  -2    0.70    0.90
   8   6  -2    0.50    0.80
   8   6  -2   -2.20    2.00
  -8  -6   2   -6.70   41.00
   7   6  -2    0.80    1.30
   7   6  -2    3.20    1.00
   7   6  -2    4.20    2.20
  -7  -6   2   -4.00   39.20
  -7  -6   2    3.70    1.40
   6   6  -2   -0.80    3.10
   6   6  -2    2.70    1.50
   6   6  -2    2.80    0.90
   6   6  -2    1.90    1.10
  -6  -6   2    1.20    2.10
  -6  -6   2   21.20   57.99
  -6  -6   2    2.00    1.00
  -6  -6   2    2.50    0.70
   5   6  -2   85.19    5.30
   5   6  -2   83.89    5.40
   5   6  -2   89.89    7.00
   5   6  -2   75.29    5.50
  -5  -6   2   77.59    6.00
  -5  -6   2   76.49    6.60
  -5  -6   2   16.20   48.00
  -5  -6   2   14.00   66.29
  -5  -6   2   79.59   11.90
   4   6  -2  642.84   34.80
   4   6  -2  648.54   35.00
   4   6  -2  667.83   36.60
   4   6  -2  613.54   35.10
   4   6  -2  622.74   35.30
   4   6  -2  617.94   37.70
  -4  -6   2  629.14   35.20
  -4  -6   2  652.33   35.70
  -4  -6   2  675.13   36.30
  -4  -6   2  617.94   35.40
   3   6  -2  222.28   12.60
   3   6  -2  218.88   12.90
   3   6  -2  218.78   13.00
   3   6  -2  242.18   15.10
   3   6  -2  218.48   32.90
   3   6  -2  211.88   12.50
   3   6  -2  236.98   14.10
  -3  -6   2  229.98   13.60
  -3  -6   2  216.58   12.90
  -3  -6   2  209.28   14.40
   2   6  -2  251.57   14.70
   2   6  -2  252.27   30.20
   2   6  -2  259.47   16.10
   2   6  -2  257.77   14.40
   2   6  -2  269.07   14.80
   2   6  -2  303.17   31.10
   2   6  -2  267.47   15.60
  -2  -6   2  251.07   15.60
  -2  -6   2  247.08   15.00
  -2  -6   2  235.98   15.70
   1   6  -2  254.77   25.10
   1   6  -2  268.37   26.20
   1   6  -2  271.07   15.40
   1   6  -2  248.38   14.30
   1   6  -2  269.17   14.80
   1   6  -2  252.27   14.70
  -1  -6   2  247.98   14.80
  -1  -6   2  266.37   15.40
  -1  -6   2  240.28   15.30
   0   6  -2   64.99   13.50
   0   6  -2   63.89    4.20
   0   6  -2   60.79    4.50
   0   6  -2   64.19    4.50
   0   6  -2   64.59    4.90
   0   6  -2   42.80   13.20
   0  -6   2   64.79    4.90
   0  -6   2   71.49    5.00
   0  -6   2   72.49    5.30
   0  -6   2   70.19    4.20
   0  -6   2   68.39    4.20
   0  -6   2   79.19    6.80
   0  -6   2   64.69    5.40
  -1   6  -2  220.78   21.70
  -1   6  -2  224.38   13.40
  -1   6  -2  230.68   14.10
  -1   6  -2  213.38   12.80
  -1   6  -2  253.77   23.30
  -1   6  -2  230.18   13.20
  -1   6  -2  232.48   13.10
  -1   6  -2  225.88   13.60
   1  -6   2  213.48   13.30
   1  -6   2  235.38   13.60
   1  -6   2  241.38   22.70
   1  -6   2  236.58   13.50
   1  -6   2  219.68   14.00
   1  -6   2  254.07   15.60
  -2   6  -2  610.94   43.10
  -2   6  -2  587.34   32.10
  -2   6  -2  565.24   32.80
  -2   6  -2  559.44   31.60
  -2   6  -2  607.34   32.00
  -2   6  -2  582.44   31.90
  -2   6  -2  588.24   32.90
  -2   6  -2  539.85   32.50
  -2   6  -2  561.54   41.50
   2  -6   2  592.24   32.30
   2  -6   2  576.64   32.90
   2  -6   2  567.54   31.50
   2  -6   2  572.14   41.70
   2  -6   2  537.35   32.80
   2  -6   2  611.64   32.50
   2  -6   2  646.44   34.80
  -3   6  -2  700.33   39.80
  -3   6  -2  721.13   38.70
  -3   6  -2  700.93   39.80
  -3   6  -2  687.23   39.40
  -3   6  -2  740.83   38.90
  -3   6  -2  689.33   50.29
  -3   6  -2  652.53   39.70
  -3   6  -2  726.23   38.70
   3  -6   2  704.93   38.50
   3  -6   2  681.53   39.30
   3  -6   2  769.92   50.49
   3  -6   2  704.43   39.90
   3  -6   2  720.33   41.80
   3  -6   2  753.12   39.50
  -4   6  -2    2.90   11.40
  -4   6  -2   16.00    3.00
  -4   6  -2   17.80    1.60
  -4   6  -2   16.10    2.50
  -4   6  -2   15.20    6.20
  -4   6  -2   19.50    2.00
  -4   6  -2   17.10    2.90
  -4   6  -2   16.70    1.70
   4  -6   2   16.00    3.90
   4  -6   2   14.50    1.70
   4  -6   2   14.40    3.20
   4  -6   2   17.70    2.30
   4  -6   2   16.20    1.70
   4  -6   2   16.40    2.30
  -5   6  -2  370.96   23.80
  -5   6  -2  385.36   22.00
  -5   6  -2  426.56   22.40
  -5   6  -2  418.36   40.90
  -5   6  -2  424.86   24.20
   5  -6   2  387.76   21.90
   5  -6   2  422.16   26.60
   5  -6   2  406.06   23.40
   5  -6   2  387.66   39.40
   5  -6   2  380.76   22.30
   5  -6   2  383.66   26.50
   5  -6   2  396.36   22.10
  -6   6  -2    5.90    1.50
  -6   6  -2   23.00    8.80
  -6   6  -2   10.60    2.70
  -6   6  -2   11.00    1.40
   6  -6   2   87.39   26.70
   6  -6   2    9.10    3.80
   6  -6   2   12.20    2.60
   6  -6   2    7.50    1.40
   6  -6   2    8.00    1.60
   6  -6   2    9.70    1.30
  -7   6  -2   44.10    5.10
  -7   6  -2   46.60    3.30
  -7   6  -2   26.40   97.89
   7  -6   2   42.70    3.50
   7  -6   2   39.80    3.20
   7  -6   2   43.50    3.30
   7  -6   2   35.90    3.70
   7  -6   2   40.60    4.70
   7  -6   2   43.60    3.60
  -8   6  -2   31.90    4.60
  -8   6  -2   -2.90   75.69
   8  -6   2   32.10    2.80
   8  -6   2   29.80    3.60
   8  -6   2   29.40    3.00
   8  -6   2   32.80    3.10
   8  -6   2   28.80    2.60
   8  -6   2   24.50    4.50
  -9   6  -2   -8.00   84.29
  -9   6  -2    1.00    0.90
  -9   6  -2    2.10    0.80
   9  -6   2    3.20    2.60
   9  -6   2    1.10    0.80
   9  -6   2    0.40    0.80
   9  -6   2    1.80    1.00
   9  -6   2    1.10    1.20
 -10   6  -2  202.38   14.20
 -10   6  -2   12.20   91.99
 -10   6  -2  183.78   10.90
 -10   6  -2  182.28   10.50
  10  -6   2  185.28   11.50
  10  -6   2  182.98   11.30
  10  -6   2  179.78   11.10
  10  -6   2  178.08   10.90
  10  -6   2  176.78   14.00
 -11   6  -2    8.70   70.59
 -11   6  -2    6.60    1.20
 -11   6  -2    8.10    2.80
  11  -6   2    7.50    2.10
  11  -6   2    6.70    1.30
  11  -6   2    8.40    5.30
  11  -6   2    5.80    1.40
 -12   6  -2    1.70    0.60
 -12   6  -2   -3.00   48.70
  12  -6   2    1.10    0.80
  12  -6   2    2.10    1.10
  12  -6   2    1.10    0.60
  12  -6   2    0.50    0.70
  10   5  -2    2.80    0.70
  10   5  -2    3.40    0.90
   9   5  -2   13.30    1.90
   9   5  -2   11.70    1.70
   9   5  -2   12.20    2.00
  -9  -5   2   -0.20   44.70
  -8  -5   2   19.10   70.49
  -8  -5   2  -16.40   39.70
   7   5  -2   -1.20    3.00
   7   5  -2    0.80    1.00
   7   5  -2    1.20    0.70
   7   5  -2    1.10    0.90
   7   5  -2   -1.70    1.60
  -7  -5   2   96.89   90.09
  -7  -5   2   -9.70   48.10
  -7  -5   2   -0.20    2.00
  -7  -5   2    0.30    0.80
   6   5  -2  108.19    6.80
   6   5  -2  116.09    7.10
   6   5  -2  106.29    8.40
  -6  -5   2  111.69    7.50
  -6  -5   2  108.69    8.50
  -6  -5   2   47.00   73.29
  -6  -5   2   35.70   95.39
   5   5  -2   24.00    3.20
   5   5  -2   18.50    1.70
   5   5  -2   15.90    1.80
  -5  -5   2   15.70    2.10
  -5  -5   2   18.20    2.30
  -5  -5   2  -29.00   45.10
  -5  -5   2   18.30    2.30
  -5  -5   2   19.80    6.70
  -5  -5   2  -14.50   54.29
  -5  -5   2   15.80    2.90
  -5  -5   2   24.70    6.90
   4   5  -2 1146.09   63.59
   4   5  -2 1208.58   66.29
   4   5  -2 1148.19   63.79
   4   5  -2 1188.18   84.69
   4   5  -2 1159.58   63.59
   4   5  -2 1224.88   65.09
   4   5  -2 1158.28   63.89
  -4  -5   2 1055.69   72.19
  -4  -5   2 1178.58   64.09
  -4  -5   2 1240.08   64.99
  -4  -5   2 1308.97   66.89
   3   5  -2   50.29    4.30
   3   5  -2   52.79    3.70
   3   5  -2   62.29   17.70
   3   5  -2   50.79   14.20
   3   5  -2   55.79    3.90
   3   5  -2   48.30    4.80
  -3  -5   2   52.19    4.20
  -3  -5   2   51.29    3.60
  -3  -5   2   43.50    4.60
  -3  -5   2   49.90    4.50
   2   5  -2   21.90    1.70
   2   5  -2   21.10    1.90
   2   5  -2   32.50   10.10
   2   5  -2   14.40   10.20
   2   5  -2   19.40    2.00
   2   5  -2   22.00    2.40
   2   5  -2   19.50    2.90
  -2  -5   2   21.00    2.70
  -2  -5   2   20.60    2.50
  -2  -5   2   21.00    2.20
  -2  -5   2   31.50    6.30
  -2  -5   2   36.20   13.90
   1   5  -2   11.90    1.90
   1   5  -2    9.20    1.30
   1   5  -2    9.30    1.30
   1   5  -2    9.00    7.30
   1   5  -2    8.70    1.00
   1   5  -2   19.20    7.50
   1   5  -2    8.40    2.70
  -1  -5   2    4.90    3.70
  -1  -5   2    8.20    1.30
  -1  -5   2    1.70    5.10
  -1  -5   2    8.40    1.60
  -1  -5   2    8.80    1.50
   0   5  -2   15.60    6.70
   0   5  -2   13.80    1.60
   0   5  -2   17.00    3.40
   0   5  -2   15.70    1.60
   0   5  -2   14.60    1.30
   0   5  -2   15.90    1.60
   0  -5   2   17.70    2.70
   0  -5   2   17.30    1.90
   0  -5   2   17.60    1.50
   0  -5   2   16.00    1.60
   0  -5   2   14.50    1.70
   0  -5   2   18.10    2.10
   0  -5   2   17.10    1.40
  -1   5  -2 1942.41  104.49
  -1   5  -2 1890.41  112.09
  -1   5  -2 2031.60  113.09
  -1   5  -2 1739.43  106.09
   1  -5   2 1962.10  111.79
   1  -5   2 1927.71  104.49
   1  -5   2 2046.60  104.49
  -2   5  -2   87.59    5.10
  -2   5  -2   79.89    5.70
  -2   5  -2   86.49    5.80
  -2   5  -2   76.29    5.50
  -2   5  -2   76.49    8.00
  -2   5  -2   71.29    5.60
  -2   5  -2   90.29   13.70
  -2   5  -2   78.19    4.80
   2  -5   2   80.59    5.40
   2  -5   2   78.49    5.80
   2  -5   2   82.39    4.90
   2  -5   2   77.99   12.10
   2  -5   2   79.79    5.70
   2  -5   2   80.99    5.40
  -3   5  -2   30.50    2.40
  -3   5  -2   26.50    3.00
  -3   5  -2   29.20    3.20
  -3   5  -2   47.70   11.10
  -3   5  -2   30.00    3.30
  -3   5  -2   27.90    6.50
  -3   5  -2   31.10    3.20
  -3   5  -2   33.00    2.30
   3  -5   2   33.60    3.00
   3  -5   2   29.40    4.10
   3  -5   2   36.10    3.30
   3  -5   2   28.50    2.20
   3  -5   2   27.40    2.40
   3  -5   2   33.30    9.60
   3  -5   2   26.00    2.70
  -4   5  -2  314.27   22.50
  -4   5  -2  395.36   22.00
  -4   5  -2  396.86   21.00
  -4   5  -2  395.36   22.40
  -4   5  -2  375.76   22.10
  -4   5  -2  377.46   20.80
  -4   5  -2  408.66   33.00
   4  -5   2  395.56   22.20
   4  -5   2  375.86   32.10
   4  -5   2  352.76   24.10
   4  -5   2  367.26   21.80
   4  -5   2  390.56   21.40
   4  -5   2  369.16   20.80
   4  -5   2  383.96   21.10
  -5   5  -2   18.00   13.20
  -5   5  -2    7.70    2.50
  -5   5  -2    9.10    2.30
  -5   5  -2    6.30    1.00
  -5   5  -2    8.90    2.20
  -5   5  -2   11.70    1.50
  -5   5  -2    6.60    4.50
   5  -5   2    8.10    3.00
   5  -5   2    9.10    1.60
   5  -5   2   10.50    2.80
   5  -5   2   21.70   15.70
   5  -5   2    9.10    2.10
   5  -5   2   11.00    1.20
   5  -5   2    9.00    1.40
  -6   5  -2   85.89    7.30
   6  -5   2   87.39    5.60
   6  -5   2   91.49    5.80
   6  -5   2   83.19    6.00
   6  -5   2   85.59    9.90
   6  -5   2   70.69   27.70
   6  -5   2   92.79    7.20
  -7   5  -2   62.29    6.20
  -7   5  -2   62.49    4.30
  -7   5  -2   62.19   12.30
  -7   5  -2   17.60   67.59
   7  -5   2   63.59    4.40
   7  -5   2   65.69    6.20
   7  -5   2   54.69    4.80
  -8   5  -2  177.48   11.20
  -8   5  -2  179.98   11.10
  -8   5  -2  195.18   13.80
  -8   5  -2   68.89  152.98
   8  -5   2  197.68   11.40
   8  -5   2  178.68   11.80
   8  -5   2  185.98   10.90
   8  -5   2  178.28   11.30
   8  -5   2  182.78   11.10
   8  -5   2  181.68   13.40
  -9   5  -2   47.50   10.60
  -9   5  -2   29.50    2.60
  -9   5  -2   16.30    8.20
  -9   5  -2   46.20   98.39
  -9   5  -2   29.50    2.40
   9  -5   2   27.70    3.10
   9  -5   2   29.20    2.70
   9  -5   2   22.50    2.70
   9  -5   2   27.20    5.20
   9  -5   2   28.00    2.60
 -10   5  -2   80.69    7.70
 -10   5  -2   69.69    4.90
 -10   5  -2   64.49    4.50
 -10   5  -2   14.20   80.69
  10  -5   2   77.09    5.50
  10  -5   2   84.49    5.40
  10  -5   2   76.49    5.10
  10  -5   2   80.19    8.20
  10  -5   2   77.19    5.70
 -11   5  -2   15.30    3.50
 -11   5  -2    8.50   58.49
  11  -5   2   20.10    2.00
  11  -5   2   21.50    2.70
  11  -5   2   19.50    2.10
  11  -5   2   10.10    3.30
  11  -5   2   22.50    3.20
 -12   5  -2  -10.50   40.00
  10   4  -2    2.20    1.00
  10   4  -2    2.00    1.40
  10   4  -2    1.10    0.80
 -10  -4   2    3.40   38.70
  -9  -4   2  -27.70   43.20
  -9  -4   2  -13.00   50.49
   8   4  -2  149.69   11.70
   8   4  -2  157.18    9.60
  -8  -4   2  167.78   10.30
  -8  -4   2   39.40   89.59
   7   4  -2   16.90    2.10
   7   4  -2   13.40    3.50
   7   4  -2   16.60    1.80
   7   4  -2   11.70    3.30
  -7  -4   2   -1.50   43.60
  -7  -4   2   15.50    3.20
  -7  -4   2    8.00   83.19
  -7  -4   2   18.00    2.30
   6   4  -2    4.90    2.00
   6   4  -2    4.40    1.30
   6   4  -2    4.10    3.10
  -6  -4   2  -18.30   41.90
  -6  -4   2    4.60    1.80
  -6  -4   2    3.80    1.30
  -6  -4   2  -56.99   85.79
  -6  -4   2  -11.50   66.29
  -6  -4   2    1.50    1.40
   5   4  -2   10.50    1.30
   5   4  -2    8.40    2.60
   5   4  -2    9.60    1.30
   5   4  -2    9.10    1.50
   5   4  -2   12.50    2.40
  -5  -4   2   11.00    3.40
  -5  -4   2   17.90    3.40
  -5  -4   2  -14.30   46.80
  -5  -4   2   12.30    2.30
  -5  -4   2    6.60   66.79
  -5  -4   2    9.40    1.80
   4   4  -2  599.04   34.70
   4   4  -2  643.04   35.80
   4   4  -2  611.14   35.20
   4   4  -2  673.73   36.90
   4   4  -2  622.04   43.80
   4   4  -2  634.94   34.90
   4   4  -2  597.44   45.60
  -4  -4   2  658.13   34.80
  -4  -4   2  633.34   35.40
  -4  -4   2  633.34   35.70
  -4  -4   2  686.53   35.50
  -4  -4   2  638.14   36.20
   3   4  -2 1590.04   90.39
   3   4  -2 1693.73   99.69
   3   4  -2 1723.93   92.19
   3   4  -2 1619.54   90.69
   3   4  -2 1665.53   91.49
   3   4  -2 1743.53   98.29
   3   4  -2 1676.43   90.79
  -3  -4   2 1965.20   98.89
  -3  -4   2 1608.14   91.29
  -3  -4   2 1645.84   90.69
  -3  -4   2 1728.53   91.29
  -3  -4   2 1647.64   91.19
   2   4  -2 2309.57  132.19
   2   4  -2 2367.66  133.49
   2   4  -2 2375.66  128.49
  -2  -4   2 2610.94  132.79
  -2  -4   2 2213.18  126.19
  -2  -4   2 2219.98  126.09
   1   4  -2    6.50    1.00
   1   4  -2    5.50    0.70
   1   4  -2   10.50    5.00
   1   4  -2    5.60    0.90
   1   4  -2    6.00    0.90
   1   4  -2    6.70    2.00
   1   4  -2    3.50    4.40
  -1  -4   2    4.90    1.00
  -1  -4   2    5.90    1.10
  -1  -4   2    4.20    2.90
  -1  -4   2    1.50    3.50
  -1  -4   2    5.50    1.20
  -1  -4   2    9.00    1.40
   0   4  -2  186.68   11.10
   0   4  -2  192.28   11.30
   0   4  -2  196.18   11.60
   0   4  -2  218.08   17.10
   0   4  -2  189.38   12.70
   0   4  -2  192.28   11.10
   0  -4   2  200.18   11.30
   0  -4   2  203.08   11.50
   0  -4   2  194.68   11.00
   0  -4   2  227.08   12.70
   0  -4   2  190.18   11.10
   0  -4   2  188.18   11.50
   0  -4   2  203.78   16.60
  -1   4  -2   92.99    7.70
  -1   4  -2  130.89   12.10
  -1   4  -2  106.79    6.80
  -1   4  -2  105.29    6.40
  -1   4  -2  106.89    6.30
  -1   4  -2  110.59   11.90
   1  -4   2  105.49    6.80
   1  -4   2  104.79    6.60
   1  -4   2  111.99    7.70
   1  -4   2  108.79    6.70
   1  -4   2  114.19   11.70
  -2   4  -2  397.76   27.00
  -2   4  -2  373.26   19.50
  -2   4  -2  316.87   20.00
  -2   4  -2  360.16   19.90
  -2   4  -2  340.17   21.60
  -2   4  -2  333.47   19.60
  -2   4  -2  380.66   20.20
  -2   4  -2  358.86   19.50
  -2   4  -2  356.36   20.10
   2  -4   2  370.16   21.40
   2  -4   2  316.47   19.70
   2  -4   2  373.16   26.40
   2  -4   2  349.67   20.10
   2  -4   2  373.56   20.20
   2  -4   2  342.07   19.30
   2  -4   2  350.66   19.50
   2  -4   2  346.97   19.90
  -3   4  -2   11.50    1.10
  -3   4  -2   11.60    2.00
  -3   4  -2    9.40    1.30
  -3   4  -2    7.40    1.60
  -3   4  -2   10.70    1.80
  -3   4  -2   14.40    7.00
  -3   4  -2    9.40    1.10
  -3   4  -2    8.20    1.50
   3  -4   2   11.40    1.30
   3  -4   2   10.00    6.40
   3  -4   2    9.40    1.70
   3  -4   2    9.40    1.10
   3  -4   2    9.60    1.70
   3  -4   2   11.50    2.70
   3  -4   2    7.70    1.90
  -4   4  -2   37.30    3.60
  -4   4  -2   35.40    2.40
  -4   4  -2   31.80   11.60
  -4   4  -2   43.10    3.80
  -4   4  -2   34.10    2.50
  -4   4  -2   39.20    3.70
  -4   4  -2   29.50    3.30
   4  -4   2   34.00    2.80
   4  -4   2   37.20    4.90
   4  -4   2   34.20    3.10
   4  -4   2   32.80    3.50
   4  -4   2   29.60    3.20
   4  -4   2   34.10    2.50
   4  -4   2   34.10   10.90
  -5   4  -2   23.20    3.00
  -5   4  -2   28.90    3.70
  -5   4  -2   24.50    3.10
  -5   4  -2   27.60    2.00
   5  -4   2   24.90    3.00
   5  -4   2   23.60    2.10
   5  -4   2    6.00   13.50
   5  -4   2   21.60    2.30
   5  -4   2   23.70    3.20
   5  -4   2   20.00    4.80
   5  -4   2   23.00    2.80
   5  -4   2   21.00    2.20
  -6   4  -2   25.40   22.90
  -6   4  -2   92.29    7.20
   6  -4   2   63.89    8.80
   6  -4   2  116.39   27.20
   6  -4   2   78.49    5.30
   6  -4   2   73.69    5.70
   6  -4   2   81.29    6.70
   6  -4   2   88.69    5.30
   6  -4   2   85.99    6.50
  -7   4  -2  530.25   28.90
  -7   4  -2  497.35   28.80
  -7   4  -2  545.45   31.60
   7  -4   2  542.55   29.90
   7  -4   2  515.45   31.30
   7  -4   2  533.25   29.00
   7  -4   2  501.35   30.80
  -8   4  -2    3.20    5.70
  -8   4  -2    2.60    1.00
  -8   4  -2    2.10    1.60
  -8   4  -2    2.10    0.70
   8  -4   2    1.50    1.80
   8  -4   2    1.00    1.10
   8  -4   2   -1.60    1.40
   8  -4   2    1.50    0.80
   8  -4   2    0.30    0.70
   8  -4   2    0.80    1.00
  -9   4  -2    0.90    5.90
  -9   4  -2   -1.50    1.20
  -9   4  -2    0.70    0.70
  -9   4  -2   43.10   82.39
  -9   4  -2    0.20    0.60
   9  -4   2   -0.10    1.00
   9  -4   2    0.20    0.90
   9  -4   2   -0.30    0.60
   9  -4   2    0.20    0.70
   9  -4   2   -0.70    2.20
   9  -4   2   -0.80    2.20
 -10   4  -2    4.00   65.49
 -10   4  -2    0.60    0.80
 -10   4  -2    0.40    0.70
 -10   4  -2    0.50    1.80
  10  -4   2    0.90    1.20
  10  -4   2    0.50    0.90
  10  -4   2   -0.10    0.70
  10  -4   2    1.20    0.90
 -11   4  -2   32.50   81.69
 -11   4  -2   33.40    5.70
  11  -4   2   23.10    2.60
  11  -4   2   27.00    2.60
  11  -4   2   23.50    2.80
  11  -4   2   28.40    3.00
 -12   4  -2    5.20   39.00
  12  -4   2    2.90    0.70
  12  -4   2    2.50    0.80
 -11  -3   2  -28.40   43.10
 -10  -3   2  -17.00   39.30
 -10  -3   2   -9.10   46.10
   9   3  -2   25.00    4.30
   9   3  -2   25.70    6.00
   9   3  -2   38.90    3.50
   9   3  -2   41.00    3.20
  -9  -3   2   46.90   88.29
  -9  -3   2    0.50   50.29
   8   3  -2    1.70    0.90
   8   3  -2    0.70    2.00
  -8  -3   2  -16.90   64.29
  -8  -3   2    2.20    1.20
  -8  -3   2   -8.40   53.29
   7   3  -2  117.39    9.10
   7   3  -2  117.39    7.70
   7   3  -2  130.39    7.90
   7   3  -2  131.49    9.60
  -7  -3   2   -5.30   73.59
  -7  -3   2  144.29   10.30
  -7  -3   2  123.69    9.40
  -7  -3   2  133.59    8.60
   6   3  -2   11.30    1.40
   6   3  -2   10.70    2.30
   6   3  -2    5.00    2.80
   6   3  -2   10.10    1.30
  -6  -3   2   13.50    1.90
  -6  -3   2   15.60    3.10
  -6  -3   2  -25.50   80.69
  -6  -3   2   12.90    1.80
  -6  -3   2   14.80    1.80
  -6  -3   2    7.20   53.99
  -6  -3   2   12.40    1.90
  -6  -3   2    6.00   78.49
   5   3  -2  204.38   21.40
   5   3  -2  181.18   11.70
   5   3  -2  222.08   12.80
   5   3  -2  217.18   14.20
  -5  -3   2  204.58   12.00
  -5  -3   2  205.28   12.90
  -5  -3   2  224.78   13.50
   4   3  -2  118.69   14.60
   4   3  -2  102.19    6.60
   4   3  -2   92.29    5.50
   4   3  -2   87.99    7.00
   4   3  -2   94.39    5.80
   4   3  -2  109.79   12.80
   4   3  -2   92.29    5.70
  -4  -3   2   92.99    8.50
  -4  -3   2   97.79    6.60
  -4  -3   2  100.59    6.20
  -4  -3   2   99.49    6.20
   3   3  -2   79.29    5.40
   3   3  -2   76.89    4.80
   3   3  -2   78.29   11.10
   3   3  -2   81.39    4.80
   3   3  -2   79.19    5.80
   3   3  -2   79.29   10.00
  -3  -3   2   87.99    5.20
  -3  -3   2   80.69    5.30
  -3  -3   2   75.89    5.10
  -3  -3   2   78.49    5.00
  -3  -3   2   85.39    5.70
  -3  -3   2   66.99    7.70
   2   3  -2  961.30   53.69
   2   3  -2  851.41   48.30
   2   3  -2  954.80   48.30
   2   3  -2  865.51   48.00
   2   3  -2  883.41   52.49
   2   3  -2  971.10   50.29
  -2  -3   2  860.51   48.80
  -2  -3   2  905.81   48.60
  -2  -3   2  860.71   48.60
  -2  -3   2  873.61   48.50
   1   3  -2  958.10   54.59
   1   3  -2  921.61   50.19
   1   3  -2  997.30   51.59
   1   3  -2  936.01   50.19
  -1  -3   2  855.21   50.39
  -1  -3   2  934.21   50.39
   0   3  -2    3.00    0.60
   0   3  -2    4.20    0.80
   0   3  -2    4.00    1.20
   0   3  -2    3.60    0.80
   0   3  -2    4.50    0.80
   0   3  -2    3.20    2.60
   0   3  -2    2.20    2.60
   0  -3   2    3.60    0.80
   0  -3   2    6.00    1.00
   0  -3   2    4.80    0.70
   0  -3   2    2.30    2.70
   0  -3   2    4.30    1.20
  -1   3  -2 1886.11  105.29
   1  -3   2 1840.82  104.89
  -2   3  -2  887.91   55.49
  -2   3  -2  867.01   49.99
  -2   3  -2  924.11   49.60
  -2   3  -2  957.40   50.39
  -2   3  -2  968.40   50.39
  -2   3  -2  921.61   55.89
   2  -3   2  889.71   50.19
   2  -3   2  971.70   56.19
   2  -3   2  843.02   51.29
   2  -3   2  957.70   50.29
   2  -3   2  985.70   50.19
   2  -3   2  957.00   50.49
   2  -3   2  895.21   49.80
  -3   3  -2  246.08   13.40
  -3   3  -2  236.68   19.80
  -3   3  -2  222.58   13.40
  -3   3  -2  201.98   13.30
  -3   3  -2  213.78   12.90
  -3   3  -2  228.38   12.40
  -3   3  -2  235.08   13.30
   3  -3   2  224.28   13.10
   3  -3   2  249.58   20.20
   3  -3   2  218.68   12.70
   3  -3   2  212.78   13.20
   3  -3   2  220.28   12.50
   3  -3   2  225.98   13.30
   3  -3   2  229.68   13.50
  -4   3  -2  115.09    7.50
  -4   3  -2   99.79    7.50
  -4   3  -2  104.69    7.10
  -4   3  -2  102.19   16.50
  -4   3  -2  111.09    7.80
   4  -3   2  105.99   15.80
   4  -3   2  106.69    6.60
   4  -3   2  108.29    7.40
   4  -3   2  111.39    6.90
   4  -3   2  116.09    7.70
   4  -3   2   99.69    9.20
   4  -3   2  113.39    7.40
  -5   3  -2   60.29   15.90
  -5   3  -2   73.69    6.10
  -5   3  -2   83.09    6.20
  -5   3  -2   78.69    6.20
   5  -3   2   81.49   16.90
   5  -3   2   79.29    5.90
   5  -3   2   74.79    4.90
   5  -3   2   79.69    5.40
   5  -3   2   64.99    5.80
   5  -3   2   75.59    8.40
  -6   3  -2   25.80    3.50
   6  -3   2   23.30    2.50
   6  -3   2   24.70    2.40
   6  -3   2   26.60    3.50
   6  -3   2   24.90    6.20
   6  -3   2   22.00    3.80
   6  -3   2   42.40   20.90
   6  -3   2   24.30    3.80
  -7   3  -2   16.60    1.90
  -7   3  -2  -12.60   64.39
  -7   3  -2   19.70    1.90
  -7   3  -2   19.60    3.30
   7  -3   2   14.60    5.70
   7  -3   2   12.90    3.30
   7  -3   2   17.10    3.00
   7  -3   2   16.70    2.50
   7  -3   2   16.60    1.90
   7  -3   2   19.10    3.80
  -8   3  -2   29.70    2.60
  -8   3  -2   41.70   81.99
  -8   3  -2   32.80    4.60
  -8   3  -2   30.40    3.10
   8  -3   2   28.10    3.10
   8  -3   2   28.20    4.10
   8  -3   2   29.00    5.00
   8  -3   2   30.80    3.10
   8  -3   2   31.90    2.80
  -9   3  -2   30.40   85.59
  -9   3  -2    4.80    2.20
  -9   3  -2    3.30    0.90
  -9   3  -2    3.00    0.90
   9  -3   2    0.50    2.50
   9  -3   2    2.00    1.00
   9  -3   2    3.60    1.00
   9  -3   2    2.90    1.50
   9  -3   2    5.50    2.40
   9  -3   2    2.30    1.00
 -10   3  -2    5.00    2.40
 -10   3  -2   -5.30   73.69
  10  -3   2    3.70    1.20
  10  -3   2    2.90    1.50
  10  -3   2    4.70    1.30
  10  -3   2    3.30    1.00
 -11   3  -2   65.59    6.50
 -11   3  -2  -15.30   63.09
  11  -3   2   63.69    5.30
  11  -3   2   71.19    5.10
  11  -3   2   71.79    4.80
  11  -3   2   62.99    4.80
 -12   3  -2    1.10   36.00
  12  -3   2    7.10    1.10
  12  -3   2    7.40    1.30
  11   2  -2    1.80    1.20
  11   2  -2    3.20    0.90
 -11  -2   2    7.10   48.90
 -10  -2   2    2.80   59.99
 -10  -2   2   -9.10   48.20
   9   2  -2   10.40    3.90
   9   2  -2   10.30    1.80
   9   2  -2    7.40    2.90
  -9  -2   2   17.00   68.79
  -9  -2   2  -14.60   40.70
  -9  -2   2    8.20    2.90
   7   2  -2    8.10    2.20
   7   2  -2   12.60    2.80
   7   2  -2    8.90    1.30
   7   2  -2   11.70    1.60
  -7  -2   2   27.30   69.09
  -7  -2   2   11.90    2.10
  -7  -2   2   14.10    3.10
  -7  -2   2   11.10    1.70
  -7  -2   2  -18.10   51.69
  -7  -2   2   11.90    2.60
  -7  -2   2   11.40    2.10
  -7  -2   2    9.90    2.00
  -7  -2   2    9.50   66.09
   6   2  -2  480.35   29.10
   6   2  -2  466.35   27.50
   6   2  -2  459.85   26.60
  -6  -2   2  471.15   27.50
  -6  -2   2  479.85   27.40
  -6  -2   2  514.05   28.30
  -6  -2   2  552.54   29.00
   5   2  -2  351.56   22.70
   5   2  -2  337.87   20.50
   5   2  -2  356.46   21.60
   5   2  -2  330.57   19.60
  -5  -2   2  381.96   21.40
  -5  -2   2  373.16   19.70
  -5  -2   2  355.66   20.90
  -5  -2   2  349.07   19.70
  -5  -2   2  404.76   20.60
   4   2  -2   97.79    6.10
   4   2  -2   97.49    7.00
   4   2  -2  104.29    6.50
   4   2  -2  111.29   10.60
   4   2  -2  103.19    5.80
   4   2  -2  104.19   10.00
   4   2  -2   97.89    6.00
  -4  -2   2  107.29    7.00
  -4  -2   2   92.89    7.90
  -4  -2   2   96.89    5.90
  -4  -2   2  101.69    6.60
  -4  -2   2  104.39    6.00
   3   2  -2 1834.82   92.09
   3   2  -2 1701.63   94.79
   3   2  -2 1769.62   95.49
   3   2  -2 1589.14   91.99
  -3  -2   2 1745.43   92.09
  -3  -2   2 1581.44   94.39
  -3  -2   2 1768.22   92.19
  -3  -2   2 1782.42   94.89
   2   2  -2   60.39    3.70
   2   2  -2   65.39    3.80
   2   2  -2   61.69    3.60
   2   2  -2   56.29    6.00
   2   2  -2   70.79    7.50
  -2  -2   2   58.99    3.70
  -2  -2   2   55.99    3.90
  -2  -2   2   60.29    3.80
   1   2  -2  482.75   29.90
   1   2  -2  492.65   27.40
   1   2  -2  532.05   27.40
   1   2  -2  493.85   27.40
   1   2  -2  549.05   28.10
  -1  -2   2  509.95   27.40
  -1  -2   2  474.95   27.50
  -1  -2   2  470.35   27.20
  -1  -2   2  480.55   27.40
  -1  -2   2  504.85   29.90
  -1  -2   2  570.24   30.50
   0   2  -2  450.45   27.90
   0   2  -2  501.65   28.10
   0   2  -2  544.15   28.20
   0   2  -2  535.25   31.30
   0   2  -2  516.25   28.20
   0   2  -2  603.54   33.20
   0   2  -2  491.65   28.50
   0  -2   2  483.25   30.90
   0  -2   2  516.55   28.20
   0  -2   2  523.65   28.10
   0  -2   2  531.95   28.50
  -1   2  -2  116.49    6.40
  -1   2  -2  104.79    6.80
  -1   2  -2  105.99    7.20
  -1   2  -2  113.99    6.60
  -1   2  -2  111.19   10.20
  -1   2  -2  114.89    6.80
  -1   2  -2  115.59    6.80
  -1   2  -2  122.39    6.90
   1  -2   2  112.39    6.80
   1  -2   2  109.39    7.30
   1  -2   2  117.79    6.80
   1  -2   2  106.39    6.70
   1  -2   2  114.49    6.60
   1  -2   2  105.99   10.00
   1  -2   2  119.99    6.80
  -2   2  -2    9.60    1.20
  -2   2  -2    9.00    1.30
  -2   2  -2   11.50    1.40
  -2   2  -2   10.20    0.90
  -2   2  -2   15.00    5.20
  -2   2  -2    8.30    3.40
   2  -2   2   11.00    1.50
   2  -2   2    9.60    2.00
   2  -2   2    7.40    4.40
   2  -2   2   12.00    1.50
   2  -2   2    8.40    1.20
   2  -2   2   10.70    1.40
   2  -2   2    9.80    1.30
  -3   2  -2    3.80    1.30
  -3   2  -2    8.90    4.00
  -3   2  -2    6.00    1.20
  -3   2  -2    5.50    1.40
  -3   2  -2    6.90    0.70
  -3   2  -2    7.60    1.50
  -3   2  -2    7.30    1.50
  -3   2  -2    2.50    4.90
   3  -2   2    7.60    1.50
   3  -2   2    2.60    4.90
   3  -2   2    6.90    1.30
   3  -2   2    6.40    1.30
   3  -2   2    5.40    1.40
   3  -2   2    6.70    1.50
  -4   2  -2   59.09    4.60
  -4   2  -2   55.59    4.60
  -4   2  -2   57.99    4.30
  -4   2  -2   52.49    4.60
   4  -2   2   61.49    4.70
   4  -2   2   58.09    4.20
   4  -2   2   50.99    4.50
   4  -2   2   59.29    4.60
   4  -2   2   56.89    3.70
   4  -2   2   55.19    6.30
   4  -2   2   47.60   12.30
  -5   2  -2 1136.49   62.59
  -5   2  -2 1190.08   62.89
  -5   2  -2 1139.19   62.19
  -5   2  -2 1197.98   74.59
   5  -2   2 1129.59   60.99
   5  -2   2 1076.29   62.39
   5  -2   2 1148.39   61.69
   5  -2   2 1167.98   75.19
   5  -2   2  997.00   65.59
   5  -2   2 1156.38   62.39
  -6   2  -2   70.49    5.00
  -6   2  -2   12.50   25.70
  -6   2  -2   71.89    7.30
   6  -2   2   71.59    4.80
   6  -2   2   77.39    6.60
   6  -2   2   77.69   27.60
   6  -2   2   78.19    5.10
   6  -2   2   80.09    5.80
   6  -2   2   71.29    9.70
   6  -2   2   71.49    6.50
  -7   2  -2  166.58    9.30
  -7   2  -2  126.19   10.00
  -7   2  -2  180.98   12.00
   7  -2   2  151.88   11.60
   7  -2   2  128.19   15.80
   7  -2   2  163.18   10.70
   7  -2   2  141.39   11.60
   7  -2   2  158.28    9.40
   7  -2   2  156.48    9.70
  -8   2  -2    7.70    1.30
  -8   2  -2    7.80    2.70
  -8   2  -2   16.20    7.30
   8  -2   2    4.30    2.40
   8  -2   2    7.00    2.30
   8  -2   2    9.20    1.90
   8  -2   2    6.60    1.40
  -9   2  -2   20.40   75.89
  -9   2  -2   22.90    4.00
  -9   2  -2   19.00    1.70
   9  -2   2   21.80    2.80
   9  -2   2   19.50    2.40
   9  -2   2   14.50    3.60
   9  -2   2   19.80    2.60
   9  -2   2   23.50    5.30
 -10   2  -2   15.20   81.89
 -10   2  -2   18.80    4.20
  10  -2   2   11.50    2.20
  10  -2   2   11.40    2.00
  10  -2   2   13.60    2.10
  10  -2   2   16.40    2.00
  11  -2   2   34.10    2.80
  11  -2   2   30.00    2.60
  11  -2   2   34.70    3.20
 -12  -1   2   -3.50   30.60
 -11  -1   2  -29.70   42.10
  10   1  -2    2.00    1.20
  10   1  -2    3.90    1.50
 -10  -1   2  -21.20   61.49
 -10  -1   2    3.70    2.30
 -10  -1   2    0.70    0.70
 -10  -1   2   -2.30   44.80
   9   1  -2   73.49    5.20
   9   1  -2   78.79    5.50
   9   1  -2   70.89    6.90
   9   1  -2   68.89    8.00
  -9  -1   2   73.69    4.80
  -9  -1   2   -5.60   59.29
  -9  -1   2   81.19    7.70
  -8  -1   2   -7.70   49.60
  -8  -1   2   -5.60   65.89
  -8  -1   2   -9.60   84.09
   7   1  -2  132.09    9.40
   7   1  -2  127.69   10.50
   7   1  -2  108.89   13.60
   7   1  -2  133.69    8.00
   7   1  -2  134.49    9.40
  -7  -1   2   -0.90   68.09
  -7  -1   2  129.99    8.40
  -7  -1   2  147.49    8.80
  -7  -1   2  147.59    9.00
  -7  -1   2  157.28   10.50
  -7  -1   2  125.89    8.10
  -7  -1   2  149.88    9.70
  -7  -1   2  138.99    8.70
   6   1  -2   19.50    1.60
   6   1  -2   21.70    3.60
   6   1  -2   19.30    2.20
  -6  -1   2   23.50    3.00
  -6  -1   2   24.40    2.80
   5   1  -2   -0.10    0.90
   5   1  -2    1.70    1.10
   5   1  -2    0.80    0.70
  -5  -1   2    0.30    0.80
  -5  -1   2    0.50    0.80
   4   1  -2  355.46   19.70
   4   1  -2  347.87   19.30
   4   1  -2  343.57   19.80
  -4  -1   2  333.07   19.80
   3   1  -2 1369.66   69.89
   3   1  -2 1354.16   69.89
  -3  -1   2 1148.79   70.09
  -3  -1   2 1320.27   69.19
   2   1  -2 1113.69   67.99
   2   1  -2 1180.28   68.19
  -2  -1   2 1449.55   68.39
  -2  -1   2 1415.26   68.29
  -2  -1   2 1138.29   67.29
   1   1  -2   52.69    3.40
   1   1  -2   51.79    3.30
   1   1  -2   58.29    4.80
   1   1  -2   59.39    3.40
   1   1  -2   58.79    3.30
  -1  -1   2   58.59    3.30
  -1  -1   2   54.09    3.40
  -1  -1   2   57.39    4.80
  -1  -1   2   56.69    3.30
   0   1  -2    1.10    0.30
   0   1  -2    1.00    0.40
   0   1  -2    1.00    0.50
   0   1  -2    0.50    0.30
   0   1  -2   -0.70    1.40
   0   1  -2    0.90    0.40
   0  -1   2    0.50    0.40
   0  -1   2    0.70    0.40
   0  -1   2    1.00    0.40
   0  -1   2    0.20    0.30
   0  -1   2    1.20    1.70
   0  -1   2    0.50    0.40
  -1   1  -2 2061.39  117.29
   1  -1   2 2175.68  117.49
  -2   1  -2 1627.44   92.49
  -2   1  -2 1479.55   87.29
  -2   1  -2 1677.83   87.49
  -2   1  -2 1660.03   87.29
   2  -1   2 1674.83   92.79
  -3   1  -2  301.17   17.60
  -3   1  -2  299.97   17.10
  -3   1  -2  306.17   17.00
  -3   1  -2  296.67   17.30
  -3   1  -2  288.97   16.80
  -3   1  -2  271.17   17.10
   3  -1   2  287.17   16.40
   3  -1   2  316.37   17.10
   3  -1   2  295.57   16.80
   3  -1   2  286.67   24.00
   3  -1   2  295.47   16.30
   3  -1   2  293.77   17.50
  -4   1  -2  196.68   12.40
  -4   1  -2  208.58   12.70
  -4   1  -2  210.68   21.80
  -4   1  -2  191.68   12.10
  -4   1  -2  188.88   11.90
   4  -1   2  194.38   11.40
   4  -1   2  231.28   12.50
   4  -1   2  196.48   12.50
   4  -1   2  188.68   11.90
   4  -1   2  206.28   20.90
   4  -1   2  205.68   11.60
  -5   1  -2    7.50    5.00
  -5   1  -2   14.70    2.50
  -5   1  -2   13.20    2.80
   5  -1   2   19.70    3.10
   5  -1   2   15.20    2.80
   5  -1   2   15.70    2.50
   5  -1   2   14.00    1.70
   5  -1   2   11.60    1.70
  -6   1  -2  201.28   13.30
  -6   1  -2   52.99  108.69
  -6   1  -2  184.78   11.10
   6  -1   2  191.38   12.30
   6  -1   2  188.98   13.20
   6  -1   2  171.78   17.10
   6  -1   2  192.88   14.10
   6  -1   2  198.58   11.40
  -7   1  -2  455.15   26.30
  -7   1  -2  533.95   38.50
  -7   1  -2  542.55   29.50
   7  -1   2  462.75   27.90
   7  -1   2  466.05   29.50
   7  -1   2  444.86   26.40
   7  -1   2  493.55   26.90
   7  -1   2  408.46   28.80
  -8   1  -2  -34.30   47.90
  -8   1  -2    0.60    0.60
  -8   1  -2    8.30    5.90
  -8   1  -2    1.00    1.70
   8  -1   2    0.50    0.80
   8  -1   2    0.00    1.10
   8  -1   2   -1.90    1.60
   8  -1   2   -1.10    1.00
   8  -1   2    0.30    2.10
   8  -1   2    0.90    1.10
  -9   1  -2   16.30   82.39
  -9   1  -2    1.10    0.60
  -9   1  -2    0.20    1.60
   9  -1   2    2.40    3.10
   9  -1   2    1.00    1.00
   9  -1   2    1.00    1.20
   9  -1   2    0.40    1.00
   9  -1   2    0.50    3.30
 -10   1  -2   24.90    4.40
 -10   1  -2  -11.90   58.69
  10  -1   2   27.40    2.60
  10  -1   2   26.70    3.30
  10  -1   2   29.30    2.80
 -11   1  -2  -11.10   40.00
  11  -1   2   28.80    2.40
  11  -1   2   30.90    2.60
  11  -1   2   28.30    3.50
 -12   0   2  -43.00   31.20
  11   0  -2    4.50    1.40
 -11   0   2   -2.70   52.89
  10   0  -2    2.00    3.60
  10   0  -2    3.70    1.30
  10   0  -2    2.40    1.30
 -10   0   2    4.30    0.90
 -10   0   2    7.00    2.60
 -10   0   2    4.40   58.09
 -10   0   2  -21.10   60.39
   9   0  -2    3.20    1.30
   9   0  -2    4.20    3.10
   9   0  -2    1.60    2.50
  -9   0   2    3.80    1.40
  -9   0   2    2.90    1.20
  -9   0   2    6.70    2.60
  -9   0   2   25.90   72.79
  -9   0   2    2.50    0.80
  -9   0   2   -0.90   59.89
   8   0  -2   66.59    8.60
   8   0  -2   79.89    5.90
   8   0  -2   62.59    6.90
   8   0  -2   72.19    6.10
  -8   0   2   70.39    5.10
  -8   0   2   76.59    5.50
  -8   0   2  -31.30   57.89
  -8   0   2   77.49    5.70
  -8   0   2   82.99    7.20
   7   0  -2    8.60    2.70
   7   0  -2    9.30    4.50
   7   0  -2   11.80    1.20
   7   0  -2    7.40    1.80
  -7   0   2    9.10    1.30
  -7   0   2    6.60    1.40
  -7   0   2   12.70    2.70
  -7   0   2   -9.40   42.20
  -7   0   2    9.40    1.70
  -7   0   2    6.20    2.00
  -7   0   2   11.40   84.69
   6   0  -2   90.59    5.70
   6   0  -2   85.39    5.20
   6   0  -2   81.59    9.20
   6   0  -2   92.69    6.90
  -6   0   2   97.59    7.10
  -6   0   2   96.99    6.60
   5   0  -2  746.33   39.20
   5   0  -2  695.43   37.70
   5   0  -2  707.03   38.20
  -5   0   2  698.53   38.80
  -5   0   2  669.83   39.30
   4   0  -2  139.09    8.40
  -4   0   2  141.29    8.30
  -4   0   2  129.59    8.60
   3   0  -2 1009.00   52.09
  -3   0   2  919.61   51.99
   2   0  -2    4.80    1.10
  -2   0   2    7.40    0.80
   1   0  -2  126.99    7.00
   1   0  -2  118.89    6.80
   1   0  -2  127.09    7.20
   1   0  -2  119.39    7.20
   1   0  -2  125.19    7.00
   1   0  -2  135.49    7.00
  -1   0   2  135.89    9.40
  -1   0   2  109.09    7.00
  -1   0   2  131.49    7.00
  -1   0   2  123.09    7.20
  -1   0   2  137.59    7.00
   0   0  -2   53.39    3.20
   0   0  -2   48.80    5.70
   0   0  -2   55.39    3.40
   0   0  -2   48.80    3.30
   0   0  -2   54.39    3.50
   0   0  -2   57.39    3.40
   0   0  -2   50.49    3.30
   0   0   2   53.09    3.40
   0   0   2   53.29    3.30
   0   0   2   51.09    5.70
   0   0   2   49.20    3.20
   0   0   2   53.39    3.30
   0   0   2   50.49    3.30
  -1   0  -2  368.56   21.50
  -1   0  -2  369.76   21.60
  -1   0  -2  402.26   21.40
  -1   0  -2  400.26   25.80
  -1   0  -2  367.96   21.80
  -1   0  -2  393.76   21.40
  -1   0  -2  404.36   21.60
   1   0   2  391.06   21.60
   1   0   2  427.36   26.30
   1   0   2  392.46   21.40
   1   0   2  402.26   21.60
   1   0   2  359.66   21.40
   1   0   2  415.86   21.60
  -2   0  -2  213.78   12.60
  -2   0  -2  215.48   12.60
  -2   0  -2  209.28   13.20
  -2   0  -2  234.48   12.90
  -2   0  -2  223.88   18.20
  -2   0  -2  214.78   13.00
  -2   0  -2  223.38   17.90
  -2   0  -2  219.38   12.90
   2   0   2  211.88   12.70
   2   0   2  223.68   13.00
   2   0   2  222.88   12.80
   2   0   2  242.98   18.80
   2   0   2  238.48   12.90
   2   0   2  220.18   12.50
  -3   0  -2   13.20    1.80
  -3   0  -2   11.30    1.80
  -3   0  -2   13.90    1.60
  -3   0  -2   13.60    2.10
  -3   0  -2   10.00    1.90
   3   0   2   12.60    1.90
   3   0   2   12.60    1.50
   3   0   2   12.70    2.10
   3   0   2   14.10    6.60
   3   0   2   12.00    1.90
  -4   0  -2  409.76   24.00
  -4   0  -2  449.16   24.40
  -4   0  -2  376.76   23.30
  -4   0  -2  400.26   34.30
  -4   0  -2  383.06   23.40
   4   0   2  460.25   24.10
   4   0   2  418.66   23.30
   4   0   2  478.05   35.40
   4   0   2  411.06   24.30
   4   0   2  412.56   23.70
  -5   0  -2  216.08   13.40
   5   0   2  187.98   11.50
   5   0   2  206.98   11.80
   5   0   2  202.78   13.50
   5   0   2  216.88   12.80
   5   0   2  159.88   28.30
   5   0   2  187.88   12.00
  -6   0  -2   -0.30    0.50
  -6   0  -2    7.40    5.50
  -6   0  -2   -8.50   63.89
  -6   0  -2    0.80    1.20
   6   0   2    2.30    1.60
   6   0   2    2.60    2.20
   6   0   2    0.10    1.10
   6   0   2    0.50    0.80
   6   0   2    1.50    1.00
  -7   0  -2    6.40    1.20
  -7   0  -2    0.30    4.80
  -7   0  -2    9.60    2.80
  -7   0  -2    0.90   74.99
   7   0   2    5.00    1.40
   7   0   2    5.40    2.20
   7   0   2    7.60    1.70
   7   0   2    6.20    2.80
  -8   0  -2   13.90    1.60
  -8   0  -2   12.30    4.00
  -8   0  -2  -11.20   62.39
   8   0   2   13.00    2.00
   8   0   2   10.20    3.40
   8   0   2   10.20    2.10
   8   0   2   15.40    2.50
   8   0   2   15.60    3.60
   8   0   2   16.70    2.10
  -9   0  -2   -8.00   55.09
  -9   0  -2   17.40    3.90
   9   0   2   12.60    3.30
   9   0   2   18.40    2.30
   9   0   2   18.00    2.40
   9   0   2   11.40    4.30
   9   0   2   17.20    2.60
 -10   0  -2  -17.50   47.20
  10   0   2   56.29    4.70
  10   0   2   72.49    4.80
  10   0   2   70.09    5.20
 -11   0  -2   11.60   38.40
  12  -1  -2    8.70    1.30
  12  -1  -2    8.50    1.80
  12  -1  -2    7.30    1.30
 -12   1   2   17.10   58.39
  11  -1  -2   14.10    2.30
  11  -1  -2   21.70    2.30
 -11   1   2   23.10    4.20
 -11   1   2  -18.60   52.89
  10  -1  -2    1.50    1.00
  10  -1  -2    1.80    3.10
 -10   1   2    2.60    0.80
 -10   1   2  -24.80   57.09
 -10   1   2    1.10    2.00
 -10   1   2   12.10   83.89
   9  -1  -2    5.00    1.30
   9  -1  -2    1.50    2.30
   9  -1  -2    4.30    2.50
  -9   1   2    3.00    2.10
  -9   1   2    3.00    0.90
  -9   1   2  -15.60   60.09
  -9   1   2    1.90   55.79
   8  -1  -2   77.49    7.30
   8  -1  -2   77.59    6.10
   8  -1  -2   85.39    5.30
   8  -1  -2   73.49    7.70
   8  -1  -2   74.49   11.10
  -8   1   2   93.99    7.60
  -8   1   2   84.09    5.30
  -8   1   2   81.89    6.00
  -8   1   2   -7.50   62.99
  -8   1   2   75.09    5.70
  -8   1   2   64.59    6.90
  -8   1   2   85.79    5.70
   7  -1  -2  144.09    9.10
   7  -1  -2  122.29   13.00
   7  -1  -2  150.68   10.00
   7  -1  -2  133.59   10.00
  -7   1   2  150.78    9.10
  -7   1   2  148.09   10.30
  -7   1   2  130.19    9.00
   6  -1  -2   41.30    3.90
   6  -1  -2   39.80    6.00
   6  -1  -2   44.70    3.50
  -6   1   2   44.00    4.20
  -6   1   2   44.20    3.70
   5  -1  -2  923.71   50.59
   5  -1  -2 1012.70   49.60
   5  -1  -2  894.51   49.80
   5  -1  -2  843.62   53.19
  -5   1   2  875.51   51.19
  -5   1   2  941.01   50.59
  -5   1   2 1002.10   51.29
   4  -1  -2  114.59    6.20
   4  -1  -2  109.09    8.50
   4  -1  -2  118.69    6.80
  -4   1   2   98.19    7.20
  -4   1   2  117.39    6.80
  -4   1   2  104.29    7.90
   3  -1  -2  533.15   28.70
   3  -1  -2  481.35   30.20
   3  -1  -2  537.75   28.90
   3  -1  -2  553.44   28.70
  -3   1   2  541.45   29.00
  -3   1   2  561.24   30.60
   2  -1  -2   26.20    2.40
   2  -1  -2   25.50    1.70
   2  -1  -2   23.30    1.60
  -2   1   2   23.30    3.60
  -2   1   2   24.20    2.40
  -2   1   2   26.40    1.70
   1  -1  -2  179.78    9.50
   1  -1  -2  161.48    8.90
   1  -1  -2  181.58   12.10
   1  -1  -2  164.58    9.20
   1  -1  -2  142.89    9.20
   1  -1  -2  165.68    9.10
   1  -1  -2  175.68   12.20
  -1   1   2  160.38    9.50
  -1   1   2  164.58    9.10
  -1   1   2  146.39    8.60
  -1   1   2  162.28    8.90
  -1   1   2  138.79    9.40
  -1   1   2  153.18   13.70
  -1   1   2  164.38   11.90
   0  -1  -2 1775.32   98.99
   0   1   2 1748.53   98.89
  -1  -1  -2 4261.17  232.38
   1   1   2 4220.78  232.58
  -2  -1  -2  685.23   37.70
  -2  -1  -2  691.53   37.60
  -2  -1  -2  644.14   44.00
  -2  -1  -2  688.33   38.00
  -2  -1  -2  682.43   38.00
  -2  -1  -2  686.83   38.60
  -2  -1  -2  672.93   44.70
  -2  -1  -2  745.33   38.30
  -2  -1  -2  704.63   37.60
  -2  -1  -2  681.53   38.50
   2   1   2  752.82   45.90
   2   1   2  682.93   38.00
   2   1   2  686.43   37.70
   2   1   2  750.22   37.90
   2   1   2  633.34   37.40
   2   1   2  693.13   38.70
   2   1   2  681.03   37.90
  -3  -1  -2  209.48   12.50
  -3  -1  -2  235.58   13.60
  -3  -1  -2  220.08   13.30
  -3  -1  -2  209.78   12.70
   3   1   2  223.88   13.20
   3   1   2  223.68   12.80
   3   1   2  218.78   13.50
   3   1   2  214.68   14.80
   3   1   2  205.18   21.40
   3   1   2  211.08   13.00
  -4  -1  -2   48.50    4.40
  -4  -1  -2   63.69   15.60
  -4  -1  -2   45.10    3.70
   4   1   2   45.80    3.80
   4   1   2   55.99    4.90
   4   1   2   45.50    4.90
   4   1   2   49.40    4.20
   4   1   2   48.70    3.40
   4   1   2   42.80   16.50
  -5  -1  -2  -55.69   21.80
   5   1   2    5.90    2.20
   5   1   2   -4.70   24.70
  -6  -1  -2  104.29    6.60
  -6  -1  -2  121.59    9.00
   6   1   2   86.29    7.50
   6   1   2  107.89    7.00
   6   1   2  103.49    9.50
   6   1   2  104.99    6.70
   6   1   2  106.09    8.10
  -7  -1  -2   37.00   78.89
  -7  -1  -2  -28.40   43.90
  -7  -1  -2   24.60    4.00
  -7  -1  -2   23.40    2.20
   7   1   2   22.80    2.70
   7   1   2   15.70    4.00
   7   1   2   18.90    2.30
  -8  -1  -2   28.70    4.50
  -8  -1  -2  -13.70   70.99
  -8  -1  -2   26.50    2.20
   8   1   2   29.60    4.70
   8   1   2   29.40    2.80
   8   1   2   25.90    2.70
   8   1   2   23.30    3.10
   8   1   2   17.10    4.60
  -9  -1  -2   -1.20   63.89
   9   1   2    2.80    1.20
   9   1   2   -1.40    2.20
   9   1   2   -0.20    1.10
   9   1   2    0.70    1.20
   9   1   2   -1.40    1.10
 -10  -1  -2   -4.60   43.40
  10   1   2   12.90    1.70
  10   1   2   13.20    2.00
  10   1   2    8.30    1.50
  10   1   2   12.60    1.60
 -13   2   2  -11.40   31.10
  12  -2  -2    6.20    1.20
  12  -2  -2    4.60    1.30
  12  -2  -2    6.20    1.70
 -12   2   2   14.10   65.69
 -12   2   2    5.30    3.30
 -12   2   2    6.50    0.90
  11  -2  -2   22.30    3.10
 -11   2   2  -30.80   60.59
  10  -2  -2   67.59    4.80
  10  -2  -2   69.79    7.60
 -10   2   2   65.19    4.60
 -10   2   2   76.09    7.40
 -10   2   2    2.40   74.39
 -10   2   2   26.80   71.79
   9  -2  -2  162.68   10.00
   9  -2  -2  148.49   12.20
   9  -2  -2  173.28    9.90
  -9   2   2  164.68   10.00
  -9   2   2  180.98   12.80
  -9   2   2  168.68   10.20
  -9   2   2  157.98   10.10
   8  -2  -2    2.20    2.50
   8  -2  -2    8.20    6.30
   8  -2  -2    5.30    1.10
   8  -2  -2    4.00    1.60
  -8   2   2    7.00    2.30
  -8   2   2    4.00   51.59
  -8   2   2  -16.20   64.19
  -8   2   2    7.60    1.50
  -8   2   2    6.70    1.60
  -8   2   2    6.40    1.40
  -8   2   2    4.70    1.00
   7  -2  -2    3.40    1.60
   7  -2  -2    1.00    2.40
   7  -2  -2    1.30    1.40
   7  -2  -2    0.30    0.90
   7  -2  -2    2.20    1.10
  -7   2   2  -12.40   71.89
  -7   2   2    0.50    1.10
  -7   2   2    0.70    0.80
   6  -2  -2  944.51   56.19
   6  -2  -2  936.01   59.39
   6  -2  -2 1027.50   55.69
   6  -2  -2 1008.50   55.29
   6  -2  -2 1131.29   54.99
   6  -2  -2  943.71   54.79
   6  -2  -2 1068.69   54.89
  -6   2   2 1080.09   58.39
  -6   2   2 1099.09   58.69
  -6   2   2  991.60   56.79
   5  -2  -2  142.69    9.70
   5  -2  -2  170.78    9.40
   5  -2  -2  165.08    9.20
   5  -2  -2  166.68    9.10
   5  -2  -2  154.18   11.90
  -5   2   2  149.29   10.20
  -5   2   2  161.98    9.60
  -5   2   2  160.58   13.20
   4  -2  -2  797.92   47.70
   4  -2  -2  807.22   49.50
   4  -2  -2  898.31   47.50
   4  -2  -2  881.01   47.30
   4  -2  -2  940.21   47.50
  -4   2   2  971.90   51.29
  -4   2   2  917.41   50.79
  -4   2   2  815.62   48.30
  -4   2   2  919.81   47.60
   3  -2  -2  916.81   55.09
   3  -2  -2 1038.80   54.99
   3  -2  -2 1119.99   55.09
  -3   2   2 1077.19   54.89
  -3   2   2  975.80   56.69
  -3   2   2 1057.69   58.29
  -3   2   2  913.31   55.59
  -3   2   2 1102.29   58.79
  -2   2   2 1662.23   93.09
   1  -2  -2 1489.45   81.79
   1  -2  -2 1429.06   82.39
  -1   2   2 1386.56   83.69
   0  -2  -2  606.64   33.90
   0  -2  -2  643.74   39.70
   0  -2  -2  587.44   33.80
   0  -2  -2  630.04   34.10
   0  -2  -2  600.64   33.50
   0  -2  -2  620.74   33.30
   0  -2  -2  633.14   33.80
   0  -2  -2  612.44   33.90
   0   2   2  594.14   33.50
   0   2   2  697.13   35.30
   0   2   2  645.24   34.00
   0   2   2  645.34   33.90
   0   2   2  581.94   33.50
   0   2   2  570.54   33.80
   0   2   2  603.64   39.60
   0   2   2  645.34   33.80
  -1  -2  -2 3395.96  183.38
   1   2   2 3167.58  183.08
  -2  -2  -2  172.98   10.20
  -2  -2  -2  187.88   18.80
  -2  -2  -2  174.48   10.40
  -2  -2  -2  183.68   10.80
  -2  -2  -2  192.28   11.30
  -2  -2  -2  177.38   11.40
  -2  -2  -2  190.88   10.50
   2   2   2  215.08   20.10
   2   2   2  181.48   10.70
   2   2   2  186.98   10.80
   2   2   2  180.08   11.20
   2   2   2  170.58   10.20
   2   2   2  161.28   10.10
  -3  -2  -2  114.79    8.80
  -3  -2  -2  135.69    8.70
  -3  -2  -2  123.09    8.00
  -3  -2  -2  114.89    7.70
  -3  -2  -2  140.69    8.90
   3   2   2  136.69    8.20
   3   2   2  122.29    7.50
   3   2   2  126.89    8.20
   3   2   2  131.19    8.90
   3   2   2  131.29    8.60
   3   2   2  117.79    8.20
   3   2   2  138.59   20.80
  -4  -2  -2   88.39   14.00
  -4  -2  -2  136.19   25.40
  -4  -2  -2   96.09    6.80
  -4  -2  -2  127.09    8.30
   4   2   2  108.19    7.50
   4   2   2  111.39    8.40
   4   2   2   97.79    6.40
   4   2   2   87.49   25.70
   4   2   2  103.69    7.20
   4   2   2  107.89    6.60
  -5  -2  -2   50.59  106.59
  -5  -2  -2   12.80    8.00
  -5  -2  -2   10.90    2.80
   5   2   2    4.00    2.40
   5   2   2    7.60    2.00
   5   2   2    5.00    1.90
  -6  -2  -2   14.90    1.90
  -6  -2  -2   22.60    3.70
  -6  -2  -2   -2.50   52.19
  -6  -2  -2   15.60    8.30
   6   2   2   17.20    2.30
   6   2   2   19.90    2.90
   6   2   2   17.40    2.10
   6   2   2   17.90    3.50
  -7  -2  -2   -5.40   67.89
  -7  -2  -2   62.99    6.60
  -7  -2  -2   -3.40   47.90
  -7  -2  -2   60.59    4.20
   7   2   2   66.09    4.60
   7   2   2   50.09    5.80
   7   2   2   54.69    4.30
   7   2   2   55.49    4.80
   7   2   2   60.19    4.90
  -8  -2  -2   36.90    2.60
  -8  -2  -2   75.49   81.99
   8   2   2   38.90    3.30
   8   2   2   36.80    6.50
   8   2   2   41.80    4.00
   8   2   2   33.20    5.00
  -9  -2  -2  -34.90   40.30
   9   2   2    7.90    4.90
   9   2   2   16.00    2.10
   9   2   2   19.00    2.20
   9   2   2   12.40    2.60
   9   2   2   12.40    2.70
 -10  -2  -2   -2.50   42.40
  10   2   2   -0.10    1.30
  10   2   2    1.90    0.80
  13  -3  -2    6.50    1.30
 -13   3   2   19.30   50.49
  12  -3  -2    2.90    1.20
 -12   3   2  -15.50   45.20
 -12   3   2    4.10    2.20
  11  -3  -2   20.30    2.70
 -11   3   2  -37.30   57.39
  10  -3  -2   39.20    3.40
  10  -3  -2   35.70    3.10
  10  -3  -2   33.30    5.90
 -10   3   2   37.30    3.10
 -10   3   2   38.30    3.40
 -10   3   2  -35.40   55.69
 -10   3   2   42.30    5.50
   9  -3  -2   41.30    5.10
   9  -3  -2   33.50    2.80
   9  -3  -2   35.40    3.00
  -9   3   2   41.40    5.10
  -9   3   2   31.30    3.20
   8  -3  -2  328.67   20.60
   8  -3  -2  326.87   18.70
   8  -3  -2  285.97   24.80
   8  -3  -2  367.86   19.40
  -8   3   2  316.97   18.70
  -8   3   2  334.97   21.30
  -8   3   2  362.76   19.60
   7  -3  -2    2.70    2.70
   7  -3  -2    2.20    2.10
   7  -3  -2    1.20    1.50
   7  -3  -2    2.30    0.70
   7  -3  -2    0.80    1.20
  -7   3   2  -14.00    9.60
  -7   3   2    1.70    1.50
   6  -3  -2   19.20    1.90
   6  -3  -2   25.10    2.70
   6  -3  -2   22.40    2.10
   6  -3  -2   21.90    2.60
   6  -3  -2   21.50    4.20
   6  -3  -2   24.70    1.90
   6  -3  -2   20.60    2.30
  -6   3   2   36.60    9.20
  -6   3   2   23.10    3.00
  -6   3   2   23.50    8.10
   5  -3  -2  446.46   26.70
   5  -3  -2  482.75   25.90
   5  -3  -2  513.85   26.50
   5  -3  -2  467.95   29.30
   5  -3  -2  485.35   26.70
  -5   3   2  503.25   31.90
  -5   3   2  442.56   27.50
  -5   3   2  523.85   32.50
   4  -3  -2   41.20    3.00
   4  -3  -2   38.90    2.90
   4  -3  -2   41.30    3.30
   4  -3  -2   37.80    4.70
  -4   3   2   42.50    7.40
  -4   3   2   38.50    7.60
  -4   3   2   35.10    3.40
  -3   3   2 5322.57  290.47
  -3   3   2 5371.86  290.97
   2  -3  -2  425.06   23.40
   2  -3  -2  407.96   21.90
   2  -3  -2  373.66   22.10
   2  -3  -2  377.86   22.30
   2  -3  -2  415.26   22.40
   2  -3  -2  396.86   22.20
  -2   3   2  397.66   22.00
  -2   3   2  406.66   27.50
  -2   3   2  411.96   22.00
  -2   3   2  400.36   27.60
  -2   3   2  408.46   21.60
  -2   3   2  397.36   22.00
  -2   3   2  381.46   23.70
   1  -3  -2  239.88   13.40
   1  -3  -2  195.88   12.00
   1  -3  -2  199.58   17.70
   1  -3  -2  200.78   12.20
   1  -3  -2  212.58   12.20
   1  -3  -2  196.28   11.30
  -1   3   2  213.38   17.90
  -1   3   2  217.18   11.80
  -1   3   2  190.08   12.40
  -1   3   2  218.78   13.70
  -1   3   2  211.58   11.80
  -1   3   2  198.48   11.90
  -1   3   2  215.98   11.90
   0  -3  -2 1939.21  111.79
   0  -3  -2 1869.01  103.89
   0  -3  -2 2024.70  110.79
   0   3   2 2026.60  112.09
   0   3   2 1856.81  103.89
   0   3   2 1755.52  103.59
   0   3   2 2065.29  105.89
  -1  -3  -2 1663.73   90.79
  -1  -3  -2 1749.12  100.29
  -1  -3  -2 1692.73   89.99
  -1  -3  -2 1726.63   90.09
  -1  -3  -2 1651.23   98.49
   1   3   2 1689.93  100.29
   1   3   2 1767.32   90.99
   1   3   2 1611.14   89.99
   1   3   2 1606.64   90.39
   1   3   2 1635.24   89.99
   1   3   2 1691.53   90.89
  -2  -3  -2  504.55   28.60
  -2  -3  -2  489.45   38.70
  -2  -3  -2  497.85   27.50
  -2  -3  -2  490.75   28.40
  -2  -3  -2  494.35   27.90
  -2  -3  -2  483.65   28.70
  -2  -3  -2  502.55   27.70
   2   3   2  505.35   27.30
   2   3   2  485.25   27.80
   2   3   2  505.25   28.70
   2   3   2  490.75   27.40
   2   3   2  513.35   28.10
   2   3   2  509.85   28.50
   2   3   2  537.15   40.30
  -3  -3  -2   50.19    4.80
  -3  -3  -2   44.10    3.50
  -3  -3  -2   53.49    4.70
  -3  -3  -2   46.70    3.80
   3   3   2   44.60   17.40
   3   3   2   51.79    4.20
   3   3   2   48.20    3.30
   3   3   2   47.80    3.40
   3   3   2   44.20    3.30
   3   3   2   47.10    4.20
   3   3   2   42.50    4.60
  -4  -3  -2  608.14   34.90
  -4  -3  -2  611.14   47.80
   4   3   2  646.44   34.90
   4   3   2  661.63   35.20
   4   3   2  667.03   36.20
   4   3   2  657.33   36.40
   4   3   2  609.64   37.30
  -5  -3  -2   52.79   91.29
  -5  -3  -2   11.50   64.89
  -5  -3  -2   14.50    1.70
  -5  -3  -2   18.60    3.80
   5   3   2   16.10    3.20
   5   3   2   13.80    2.00
   5   3   2   11.90    1.70
   5   3   2   12.60    4.00
   5   3   2   13.00    1.70
  -6  -3  -2  143.19   20.50
  -6  -3  -2  164.18    9.60
  -6  -3  -2   18.00   83.19
   6   3   2  156.98   10.00
   6   3   2  159.88   11.40
   6   3   2  157.78    9.70
  -7  -3  -2   86.49   13.30
  -7  -3  -2   98.49    6.20
  -7  -3  -2   -3.30   60.99
   7   3   2  100.59    6.50
   7   3   2  106.59    8.60
   7   3   2  105.99    6.70
   7   3   2   89.49    8.40
   7   3   2   96.29    7.00
  -8  -3  -2    0.10   56.59
   8   3   2    0.90    1.40
   8   3   2    2.70    2.50
   8   3   2    1.90    1.10
  -9  -3  -2   -8.20   48.50
   9   3   2   -0.50    0.80
   9   3   2    0.30    0.80
   9   3   2   -0.80    1.10
  13  -4  -2    3.70    0.80
  13  -4  -2    7.30    1.30
 -13   4   2    4.50    0.70
 -13   4   2   -2.80   43.80
  12  -4  -2    6.40    1.20
  12  -4  -2    6.60    1.50
  12  -4  -2    5.40    1.10
 -12   4   2    6.60    1.10
 -12   4   2   13.20   61.99
 -12   4   2    1.60    2.30
  11  -4  -2    3.90    1.10
  11  -4  -2    4.30    1.20
  11  -4  -2    6.20    1.50
 -11   4   2    4.90    1.20
 -11   4   2   16.70   80.79
 -11   4   2    7.70    2.80
  10  -4  -2    2.90    2.80
  10  -4  -2    1.20    0.80
  10  -4  -2    0.60    1.00
 -10   4   2    0.10    1.00
 -10   4   2   -0.50    0.60
 -10   4   2  -37.10   57.49
   9  -4  -2   57.69    4.00
   9  -4  -2   55.29    5.90
   9  -4  -2   56.79    4.10
  -9   4   2   49.40    4.30
  -9   4   2   32.20   97.89
  -9   4   2   60.19    6.40
   8  -4  -2    0.10    0.70
   8  -4  -2    1.80    0.70
   8  -4  -2    1.70    3.30
  -8   4   2    1.40    1.20
  -8   4   2    4.50   52.59
  -8   4   2    1.10    1.40
  -8   4   2  -25.70   56.59
  -8   4   2    1.30    0.70
   7  -4  -2   34.10    2.50
   7  -4  -2   33.60    2.50
   7  -4  -2   33.60    3.70
   7  -4  -2   32.00    6.00
  -7   4   2   27.60   14.40
  -7   4   2   34.00    4.10
   6  -4  -2  295.37   20.40
   6  -4  -2  283.87   16.10
   6  -4  -2  309.77   16.90
   6  -4  -2  282.67   17.20
  -6   4   2  276.17   18.00
  -6   4   2  322.27   28.80
  -6   4   2  307.57   25.60
   5  -4  -2  390.16   22.40
   5  -4  -2  379.06   25.60
   5  -4  -2  426.96   23.30
   5  -4  -2  438.06   23.30
   5  -4  -2  398.26   23.20
  -5   4   2  443.46   30.80
  -5   4   2  453.15   31.70
   4  -4  -2  805.02   40.50
   4  -4  -2  730.33   40.10
   4  -4  -2  768.72   40.50
   4  -4  -2  697.83   39.60
   4  -4  -2  655.83   40.30
  -4   4   2  774.32   47.40
  -4   4   2  695.53   41.10
  -4   4   2  698.43   40.30
  -4   4   2  790.62   48.10
  -4   4   2  758.42   40.20
  -4   4   2  763.12   40.20
   3  -4  -2  415.26   22.90
   3  -4  -2  391.36   23.40
   3  -4  -2  379.36   31.90
   3  -4  -2  435.66   23.40
   3  -4  -2  439.16   25.10
  -3   4   2  428.16   29.70
  -3   4   2  420.16   30.20
  -3   4   2  407.26   23.10
  -3   4   2  406.46   26.60
  -3   4   2  420.96   23.10
  -3   4   2  428.36   22.90
   2  -4  -2  439.26   23.90
   2  -4  -2  446.26   24.40
   2  -4  -2  456.25   24.20
   2  -4  -2  409.96   24.40
   2  -4  -2  408.16   23.30
   2  -4  -2  398.36   24.20
   2  -4  -2  422.36   24.50
   2  -4  -2  490.75   26.00
  -2   4   2  424.66   24.10
  -2   4   2  461.45   31.70
  -2   4   2  428.06   24.00
  -2   4   2  464.15   32.10
  -2   4   2  434.16   23.80
   1  -4  -2  195.08   11.40
   1  -4  -2  203.18   12.40
   1  -4  -2  192.98   19.70
   1  -4  -2  203.08   11.50
   1  -4  -2  208.28   12.20
   1  -4  -2  228.38   12.60
   1  -4  -2  185.38   17.60
   1  -4  -2  208.48   12.40
  -1   4   2  207.38   12.50
  -1   4   2  206.48   11.70
  -1   4   2  212.78   12.20
  -1   4   2  215.58   20.10
  -1   4   2  218.18   12.00
  -1   4   2  209.78   12.10
  -1   4   2  223.18   12.00
   0  -4  -2  204.78   17.60
   0  -4  -2  170.88   10.80
   0  -4  -2  182.58   10.70
   0  -4  -2  180.18   10.10
   0  -4  -2  160.98    9.90
   0  -4  -2  177.48   10.40
   0  -4  -2  183.78   10.90
   0  -4  -2  154.88   18.90
   0   4   2  162.08    9.90
   0   4   2  177.88   10.90
   0   4   2  166.88   10.10
   0   4   2  171.38   10.70
   0   4   2  184.18   19.90
   0   4   2  181.58   10.60
   0   4   2  164.48   10.10
  -1  -4  -2  838.82   45.70
  -1  -4  -2  807.82   45.90
  -1  -4  -2  832.42   57.99
  -1  -4  -2  865.71   55.89
  -1  -4  -2  852.21   46.90
  -1  -4  -2  888.31   47.10
  -1  -4  -2  907.81   46.30
  -1  -4  -2  884.41   45.90
   1   4   2  856.11   47.00
   1   4   2  789.32   45.90
   1   4   2  829.12   46.00
   1   4   2  810.92   45.80
   1   4   2  853.71   46.60
   1   4   2  828.62   62.19
   1   4   2  826.02   46.90
  -2  -4  -2   64.19    4.40
  -2  -4  -2   72.39    5.80
  -2  -4  -2   64.99    4.80
  -2  -4  -2   71.09    6.00
  -2  -4  -2   67.79    4.70
  -2  -4  -2   53.19   16.80
  -2  -4  -2   62.09   11.20
   2   4   2   61.79    4.90
   2   4   2   67.89    5.70
   2   4   2   73.49    5.90
   2   4   2   66.79    4.40
   2   4   2   66.09    4.50
   2   4   2   68.89    4.40
   2   4   2   63.99    5.10
   2   4   2   72.19   21.30
  -3  -4  -2   37.70    3.60
  -3  -4  -2   41.10    4.50
  -3  -4  -2   50.19   10.80
   3   4   2   41.50    4.70
   3   4   2   42.50    3.20
   3   4   2   44.00    3.30
   3   4   2   40.90    3.00
   3   4   2   38.60    4.00
   3   4   2   33.50   23.70
  -4  -4  -2  221.88   13.30
   4   4   2  247.48   15.00
   4   4   2  226.78   15.90
   4   4   2  223.88   13.20
   4   4   2  233.78   13.50
   4   4   2  219.48   16.80
  -5  -4  -2   35.50   12.60
  -5  -4  -2   10.00   82.19
  -5  -4  -2   32.40  102.89
  -6  -4  -2   33.90    3.00
  -6  -4  -2   -6.20   95.89
   6   4   2   40.10    4.90
   6   4   2   39.70    3.40
   6   4   2   39.70    3.80
   6   4   2   37.00    3.60
   6   4   2   38.20    3.20
  -7  -4  -2    8.00    1.30
  -7  -4  -2   -7.70   55.39
   7   4   2    9.70    2.10
   7   4   2   10.20    1.80
   7   4   2    9.50    1.60
   7   4   2    8.30    2.90
   7   4   2   13.30    2.20
   8   4   2    1.90    2.30
   8   4   2    0.70    0.90
   8   4   2    1.60    1.00
   9   4   2    4.70    1.10
   9   4   2    6.30    1.60
   9   4   2    3.70    1.00
  13  -5  -2    7.70    1.10
  13  -5  -2    8.00    1.10
 -13   5   2   -4.30   41.40
 -13   5   2   10.60    1.10
  12  -5  -2    1.40    0.80
  12  -5  -2    0.40    1.00
  12  -5  -2    0.50    2.50
 -12   5   2    0.10    0.70
 -12   5   2    0.80    1.80
 -12   5   2    3.70   71.59
  11  -5  -2   66.39    4.70
  11  -5  -2   73.59    4.80
  11  -5  -2   61.69    6.80
  11  -5  -2   67.19    5.00
 -11   5   2   22.10   89.29
 -11   5   2   71.99    7.40
 -11   5   2   70.39    4.90
  10  -5  -2   51.49    6.20
  10  -5  -2   60.89    4.30
  10  -5  -2   61.79    4.60
 -10   5   2   70.09   10.10
 -10   5   2   23.50   84.99
 -10   5   2   59.59    4.40
 -10   5   2   60.89    4.70
   9  -5  -2   78.29    7.40
   9  -5  -2   88.79    5.80
   9  -5  -2   87.49    5.90
  -9   5   2   92.29    8.40
  -9   5   2   95.99    5.50
  -9   5   2   88.29    6.30
  -9   5   2   24.80   94.39
   8  -5  -2  155.18   12.70
   8  -5  -2  136.59   14.40
   8  -5  -2  147.69    8.70
   8  -5  -2  142.29    8.50
  -8   5   2  143.09   11.10
  -8   5   2  129.49    9.10
  -8   5   2  150.38    8.70
   7  -5  -2  365.26   20.90
   7  -5  -2  369.26   19.70
   7  -5  -2  337.67   24.90
   7  -5  -2  348.97   19.60
   7  -5  -2  357.66   21.00
  -7   5   2  347.07   22.10
  -7   5   2  345.47   39.70
  -7   5   2  350.16   19.80
   6  -5  -2  342.17   23.80
   6  -5  -2  339.97   19.60
   6  -5  -2  344.67   20.60
   6  -5  -2  328.57   20.80
   6  -5  -2  388.86   20.80
   6  -5  -2  362.56   20.10
   6  -5  -2  368.16   20.90
  -6   5   2  384.06   32.00
  -6   5   2  390.16   33.00
  -6   5   2  354.46   21.80
   5  -5  -2    0.50    1.40
   5  -5  -2    2.50    0.70
   5  -5  -2    1.60    1.60
   5  -5  -2    3.10    1.30
   5  -5  -2    4.10    1.40
  -5   5   2    2.20    0.90
  -5   5   2    4.70    9.30
  -5   5   2    2.80    1.30
  -5   5   2    9.10    9.50
   4  -5  -2  203.78   11.70
   4  -5  -2  208.68   12.80
   4  -5  -2  204.88   12.50
   4  -5  -2  214.78   12.60
   4  -5  -2  165.08   20.70
   4  -5  -2  212.68   12.20
   4  -5  -2  212.48   14.60
  -4   5   2  210.38   12.10
  -4   5   2  218.18   12.30
  -4   5   2  209.68   11.90
  -4   5   2  217.88   21.60
   3  -5  -2    2.90    0.70
   3  -5  -2    3.20    1.70
   3  -5  -2    1.50    1.10
   3  -5  -2    2.00    0.90
   3  -5  -2    3.60    1.00
   3  -5  -2    0.50    0.90
  -3   5   2    2.90    6.60
  -3   5   2   -3.60    6.60
  -3   5   2    1.00    0.80
  -3   5   2    3.80    1.00
  -3   5   2    1.70    1.00
  -3   5   2    2.70    0.60
   2  -5  -2   62.99    5.60
   2  -5  -2   49.30    3.30
   2  -5  -2   55.59    4.00
   2  -5  -2   50.69    4.10
   2  -5  -2   51.99    3.70
   2  -5  -2   56.19    4.50
   2  -5  -2   50.19    3.00
   2  -5  -2   45.00    4.20
  -2   5   2   61.79   11.90
  -2   5   2   49.20    3.80
  -2   5   2   35.00   10.80
  -2   5   2   44.00    3.70
  -2   5   2   54.89    3.80
  -2   5   2   55.89    3.70
   1  -5  -2  346.07   18.70
   1  -5  -2  364.76   27.00
   1  -5  -2  320.47   18.40
   1  -5  -2  317.97   19.00
   1  -5  -2  306.87   17.50
   1  -5  -2  310.37   18.20
   1  -5  -2  309.97   18.70
  -1   5   2  314.17   18.30
  -1   5   2  311.37   18.30
  -1   5   2  309.07   28.60
  -1   5   2  299.27   17.60
  -1   5   2  308.57   17.90
  -1   5   2  324.17   28.70
   0  -5  -2   17.30    2.20
   0  -5  -2   14.00    1.50
   0  -5  -2   17.30    1.60
   0  -5  -2   19.20    2.30
   0  -5  -2   14.70    1.50
   0  -5  -2   14.80    2.90
   0  -5  -2   17.50    1.90
   0   5   2   12.20   10.70
   0   5   2   14.20    1.70
   0   5   2   14.30    2.30
   0   5   2   15.90    2.40
   0   5   2   13.80    1.40
   0   5   2   17.10    1.60
  -1  -5  -2   14.70    1.60
  -1  -5  -2   14.90    2.80
  -1  -5  -2   15.80    2.40
  -1  -5  -2    2.80   13.60
  -1  -5  -2   15.20    1.90
  -1  -5  -2   11.90    1.30
  -1  -5  -2   14.80    1.70
   1   5   2    4.50   15.30
   1   5   2   15.80    1.70
   1   5   2   11.80    2.40
   1   5   2   17.10    3.10
   1   5   2   14.80    2.40
   1   5   2   18.10    2.00
   1   5   2   14.70    1.70
   1   5   2   15.70    1.50
  -2  -5  -2  153.38    9.30
  -2  -5  -2  129.79    8.70
  -2  -5  -2  145.39   10.30
  -2  -5  -2  134.49   10.80
   2   5   2  169.78    9.00
   2   5   2  157.88    9.00
   2   5   2  138.99    9.00
   2   5   2  144.69   10.60
   2   5   2  175.18   32.20
   2   5   2  160.68   10.10
  -3  -5  -2   52.59    4.50
  -3  -5  -2   53.69    5.50
  -3  -5  -2   54.89    4.00
   3   5   2   52.99    4.10
   3   5   2   52.29    3.80
   3   5   2   53.49    4.20
   3   5   2   59.99    6.30
   3   5   2   59.39    4.00
   3   5   2   58.19    4.20
  -4  -5  -2  340.87   19.60
   4   5   2  343.27   21.30
   4   5   2  326.17   19.80
   4   5   2  327.77   21.20
   4   5   2  381.26   20.70
   4   5   2  352.06   19.60
  -5  -5  -2   35.50    3.20
   5   5   2   37.00    3.60
   5   5   2   44.10    3.40
   5   5   2   36.80    4.80
   5   5   2   44.70    5.00
  -6  -5  -2   79.79    5.10
   6   5   2   73.39    7.00
   6   5   2   73.59    5.60
   6   5   2   73.39    5.40
   6   5   2   74.59    5.90
   6   5   2   73.69    5.20
  -7  -5  -2   13.40    1.30
   7   5   2   19.50    3.70
   7   5   2   16.20    2.30
   7   5   2   14.70    2.50
   7   5   2   13.40    1.90
   8   5   2    2.90    1.50
   8   5   2    4.10    1.40
   8   5   2    1.60    0.80
  13  -6  -2   16.10    2.10
  13  -6  -2   15.40    1.60
 -13   6   2   13.40   53.49
 -13   6   2   16.40    1.50
  12  -6  -2   37.60    4.10
  12  -6  -2   19.90    4.80
  12  -6  -2   24.60    2.40
 -12   6   2   29.40    4.40
 -12   6   2    5.60   62.09
 -12   6   2   27.10    2.50
  11  -6  -2  165.18   12.80
  11  -6  -2  170.38   10.30
  11  -6  -2  173.58   10.20
  11  -6  -2  185.28   10.60
 -11   6   2  174.68   10.40
 -11   6   2  179.58   13.60
 -11   6   2  155.78   10.30
  10  -6  -2  236.68   17.10
  10  -6  -2  262.87   15.00
  10  -6  -2  265.37   14.80
  10  -6  -2  243.48   14.60
  10  -6  -2  261.57   17.30
 -10   6   2  267.37   14.90
 -10   6   2  245.68   15.10
   9  -6  -2  126.59    7.60
   9  -6  -2  122.69    7.40
   9  -6  -2  116.49   10.60
   9  -6  -2  109.79    9.10
  -9   6   2  118.79   10.20
  -9   6   2  -20.50   60.89
  -9   6   2  118.39    7.50
  -9   6   2  117.59    8.00
  -9   6   2  120.59    7.10
   8  -6  -2   69.99    6.00
   8  -6  -2   67.39    6.20
   8  -6  -2   48.90    9.70
   8  -6  -2   70.59    4.60
  -8   6   2   33.60   70.49
  -8   6   2   65.99    5.20
  -8   6   2   80.09    5.20
  -8   6   2   78.39    7.20
   7  -6  -2   19.70    1.80
   7  -6  -2   22.80    2.80
   7  -6  -2   23.60    2.10
   7  -6  -2   22.20    3.00
   7  -6  -2   20.10    4.00
   7  -6  -2   21.40    5.40
  -7   6   2   19.20    3.40
  -7   6   2   20.30    2.40
  -7   6   2    9.80   23.40
   6  -6  -2  895.31   48.90
   6  -6  -2  882.11   50.39
   6  -6  -2  930.41   49.10
   6  -6  -2  878.91   53.89
   6  -6  -2  929.41   50.49
   6  -6  -2  952.90   50.09
  -6   6   2  877.01   51.49
  -6   6   2  892.21   64.79
   5  -6  -2  107.39    7.30
   5  -6  -2   88.89    5.80
   5  -6  -2   84.19    5.90
   5  -6  -2   91.69    6.80
   5  -6  -2  100.29    6.50
   5  -6  -2   99.59    9.20
   5  -6  -2  101.39    7.80
  -5   6   2   92.49    7.60
  -5   6   2  101.59    6.60
  -5   6   2   87.89   18.50
  -5   6   2   95.79    5.90
  -5   6   2  103.89    6.40
   4  -6  -2  554.34   30.90
   4  -6  -2  531.55   30.10
   4  -6  -2  534.95   31.60
   4  -6  -2  583.44   31.40
   4  -6  -2  597.84   33.80
   4  -6  -2  509.65   29.80
  -4   6   2  543.15   30.40
  -4   6   2  520.15   43.50
  -4   6   2  559.24   43.50
  -4   6   2  541.85   30.50
  -4   6   2  561.84   30.70
   3  -6  -2   45.10    4.70
   3  -6  -2   48.60    4.50
   3  -6  -2   59.19    6.00
   3  -6  -2   46.70    3.60
   3  -6  -2   45.60    4.10
   3  -6  -2   47.70    3.00
   3  -6  -2   50.09    4.00
   3  -6  -2   40.20    3.00
   3  -6  -2   45.60    3.20
  -3   6   2   46.00    3.70
  -3   6   2   52.79   13.50
  -3   6   2   58.99   14.30
  -3   6   2   51.59    3.40
  -3   6   2   54.39    3.80
  -3   6   2   45.40    3.70
   2  -6  -2  222.48   13.60
   2  -6  -2  186.58   21.10
   2  -6  -2  231.98   13.40
   2  -6  -2  210.48   12.60
   2  -6  -2  218.68   12.40
   2  -6  -2  222.78   13.40
   2  -6  -2  205.78   13.70
   2  -6  -2  262.87   16.10
   2  -6  -2  215.78   12.40
   2  -6  -2  219.88   14.20
  -2   6   2  221.48   13.00
  -2   6   2  214.28   26.00
  -2   6   2  228.78   13.20
  -2   6   2  220.48   13.10
  -2   6   2  223.28   24.70
  -2   6   2  221.08   12.60
  -2   6   2  243.88   13.50
   1  -6  -2  712.43   40.60
   1  -6  -2  765.02   41.40
   1  -6  -2  722.63   42.20
   1  -6  -2  731.43   42.50
   1  -6  -2  761.92   40.60
   1  -6  -2  781.12   41.80
   1  -6  -2  813.32   42.00
  -1   6   2  743.73   41.30
  -1   6   2  767.92   41.80
  -1   6   2  750.62   41.70
  -1   6   2  678.73   56.59
  -1   6   2  708.33   40.60
  -1   6   2  755.12   40.80
  -1   6   2  764.02   41.30
  -1   6   2  774.12   56.39
   0  -6  -2  141.99    7.90
   0  -6  -2  141.59    8.30
   0  -6  -2  130.09    9.80
   0  -6  -2  134.39    9.60
   0  -6  -2  123.89    7.80
   0  -6  -2  129.99    8.90
   0  -6  -2  144.79    9.10
   0   6   2  126.99   26.10
   0   6   2  123.89    8.80
   0   6   2  127.99   23.50
   0   6   2  123.49    7.70
   0   6   2  123.79    7.90
   0   6   2  135.79    8.30
   0   6   2  128.79    9.10
   0   6   2  129.69    8.30
  -1  -6  -2    6.50    3.60
  -1  -6  -2    8.50    1.50
  -1  -6  -2    8.00    1.40
  -1  -6  -2   12.90    1.80
  -1  -6  -2   12.30    2.50
  -1  -6  -2    3.20    5.30
  -1  -6  -2   13.40    3.40
   1   6   2   -6.10   23.20
   1   6   2   15.10    2.60
   1   6   2   12.90    1.80
   1   6   2    4.20   24.10
   1   6   2   11.90    1.30
   1   6   2   12.80    2.90
   1   6   2    8.30    1.60
   1   6   2   10.40    1.80
  -2  -6  -2    3.50    0.90
  -2  -6  -2    5.20    1.50
  -2  -6  -2    1.30    1.60
  -2  -6  -2   16.90    8.90
   2   6   2    3.20    1.20
   2   6   2    1.80    1.10
   2   6   2    3.90    2.00
   2   6   2    2.60    1.00
   2   6   2    2.40    0.80
  -3  -6  -2    9.80    8.40
  -3  -6  -2    2.70    2.10
  -3  -6  -2    4.70    1.20
   3   6   2    0.00    2.50
   3   6   2    2.40    1.20
   3   6   2    4.70    1.30
   3   6   2    6.40    2.30
   3   6   2    3.60    1.00
   3   6   2    5.20    1.20
   3   6   2    4.80    1.50
   3   6   2    5.80    2.10
  -4  -6  -2  431.66   41.50
  -4  -6  -2  450.65   24.60
   4   6   2  431.56   25.30
   4   6   2  454.15   25.00
   4   6   2  429.16   24.40
   4   6   2  429.16   26.60
   4   6   2  434.76   24.60
  -5  -6  -2    9.70    9.80
  -5  -6  -2   -0.50    0.70
   5   6   2    1.40    2.70
   5   6   2    1.90    1.00
   5   6   2    1.20    1.80
   5   6   2    1.10    1.00
   5   6   2    1.70    1.00
  -6  -6  -2   13.40    1.60
   6   6   2   12.70    3.00
   6   6   2   12.60    1.90
   6   6   2   11.80    2.20
   6   6   2   17.20    2.20
   6   6   2   11.10    2.00
   7   6   2   38.10    5.10
   7   6   2   42.30    4.30
   7   6   2   46.80    4.10
   7   6   2   50.39    3.60
   8   6   2   12.80    1.50
   8   6   2   11.10    1.50
   8   6   2   12.60    1.50
  13  -7  -2    1.10    0.90
  13  -7  -2    1.80    0.60
  13  -7  -2    2.80    0.80
 -13   7   2    6.20   45.60
 -13   7   2    2.40    0.80
  12  -7  -2   16.20    3.00
  12  -7  -2   21.30    2.80
  12  -7  -2   18.80    2.00
  12  -7  -2   12.30    3.80
 -12   7   2   20.50    4.10
 -12   7   2  -29.70   44.70
 -12   7   2   22.00    2.20
  11  -7  -2   12.70    1.60
  11  -7  -2   11.40    2.00
  11  -7  -2   12.80    1.70
  11  -7  -2    8.40    3.00
 -11   7   2   11.80    1.80
 -11   7   2   12.70    2.10
 -11   7   2   12.70    3.60
 -11   7   2   10.20   72.49
  10  -7  -2   18.10    1.90
  10  -7  -2   20.60    2.00
  10  -7  -2   14.30    3.60
  10  -7  -2   17.70    2.20
  10  -7  -2   16.60    4.00
  10  -7  -2   19.20    2.30
 -10   7   2   17.60    2.50
 -10   7   2   21.30    2.30
 -10   7   2   20.20    4.50
 -10   7   2   18.70    1.60
 -10   7   2  -13.00   53.69
   9  -7  -2  134.79    8.00
   9  -7  -2  133.39    8.20
   9  -7  -2  119.29   12.00
   9  -7  -2  119.79    7.80
   9  -7  -2  133.39    9.90
   9  -7  -2  135.79    8.30
  -9   7   2  136.49   11.20
  -9   7   2  130.59    8.10
  -9   7   2  117.09    8.40
   8  -7  -2  135.89   10.40
   8  -7  -2  150.98    8.70
   8  -7  -2  139.29   14.70
   8  -7  -2  150.68    8.90
   8  -7  -2  140.69    8.80
   8  -7  -2  136.29    9.20
  -8   7   2  148.89    8.80
  -8   7   2  150.68   11.70
  -8   7   2   29.00   74.39
   7  -7  -2   18.10    3.40
   7  -7  -2   18.40    1.90
   7  -7  -2   19.60    2.60
   7  -7  -2   18.80    5.50
  -7   7   2   19.40    3.40
  -7   7   2   16.40    1.90
   6  -7  -2  649.04   34.70
   6  -7  -2  623.34   35.60
   6  -7  -2  628.04   36.50
   6  -7  -2  631.34   39.80
   6  -7  -2  623.94   36.00
   6  -7  -2  628.04   34.50
  -6   7   2  669.63   35.30
  -6   7   2  612.04   37.30
   5  -7  -2   45.40    5.40
   5  -7  -2   42.10    3.80
   5  -7  -2   51.19    5.20
   5  -7  -2   47.30    3.10
   5  -7  -2   42.50    4.10
   5  -7  -2   44.90    8.50
   5  -7  -2   47.90    3.30
  -5   7   2   38.30   18.80
  -5   7   2   41.60    4.90
  -5   7   2   50.49    4.10
  -5   7   2   45.30    3.60
  -5   7   2   46.10    3.80
  -5   7   2   40.50   18.90
   4  -7  -2  196.88   13.60
   4  -7  -2  236.38   15.80
   4  -7  -2  201.58   11.50
   4  -7  -2  223.58   12.80
   4  -7  -2  205.88   11.40
   4  -7  -2  191.78   12.90
   4  -7  -2  213.48   12.30
   4  -7  -2  189.18   11.20
  -4   7   2  206.08   12.20
  -4   7   2  213.38   29.40
  -4   7   2  183.68   11.20
  -4   7   2  189.58   11.20
  -4   7   2  197.48   12.20
  -4   7   2  194.28   29.30
  -4   7   2  199.78   12.30
   3  -7  -2   25.30    2.70
   3  -7  -2   22.20    3.60
   3  -7  -2   19.50    1.80
   3  -7  -2   23.30    4.10
   3  -7  -2   17.40    2.20
   3  -7  -2   20.40    2.70
   3  -7  -2   16.50    2.50
   3  -7  -2   21.50    1.70
  -3   7   2   18.30    2.30
  -3   7   2   20.80    2.30
  -3   7   2   20.70    2.20
  -3   7   2   21.00    2.50
  -3   7   2   26.10   15.40
  -3   7   2   34.90   16.00
   2  -7  -2   27.40    3.00
   2  -7  -2   25.60    1.90
   2  -7  -2   26.20    9.60
   2  -7  -2   30.90    4.80
   2  -7  -2   26.50    2.90
   2  -7  -2   24.70    2.90
   2  -7  -2   27.40    2.10
   2  -7  -2   22.40    4.00
   2  -7  -2   21.90    3.70
  -2   7   2   22.60    2.80
  -2   7   2   22.80   17.30
  -2   7   2   25.50    2.20
  -2   7   2   24.90    2.60
  -2   7   2   24.00   17.10
  -2   7   2   28.30    2.60
  -2   7   2   24.50    2.20
  -2   7   2   23.90    2.80
   1  -7  -2   66.59    4.80
   1  -7  -2   71.69    5.40
   1  -7  -2   44.10   10.90
   1  -7  -2   55.59    4.00
   1  -7  -2   71.39    5.30
   1  -7  -2   65.19    6.50
   1  -7  -2   58.49    6.50
   1  -7  -2   54.19    4.00
  -1   7   2   62.79    4.70
  -1   7   2   64.49    4.10
  -1   7   2   60.19    5.20
  -1   7   2   41.70   24.90
  -1   7   2   62.49    4.80
  -1   7   2   58.79    4.30
  -1   7   2   70.79    5.30
  -1   7   2   40.00   20.60
   0  -7  -2  772.82   47.10
   0  -7  -2  801.22   45.90
   0  -7  -2  898.41   46.10
   0  -7  -2  804.92   46.80
   0  -7  -2  856.31   45.80
   0  -7  -2  701.73   57.29
   0   7   2  822.52   45.10
   0   7   2  798.22   67.39
   0   7   2  825.82   44.60
   0   7   2  805.22   44.30
   0   7   2  808.82   45.10
   0   7   2  775.62   70.79
   0   7   2  882.71   46.00
  -1  -7  -2  230.68   15.30
  -1  -7  -2  238.08   13.80
  -1  -7  -2  232.98   13.80
  -1  -7  -2  236.58   14.10
  -1  -7  -2  273.77   28.20
   1   7   2  225.28   15.90
   1   7   2  241.88   14.40
   1   7   2  238.08   13.70
   1   7   2  247.18   14.00
   1   7   2  235.28   14.30
   1   7   2  242.48   15.30
  -2  -7  -2    1.50    1.50
  -2  -7  -2    2.30    2.00
   2   7   2    1.20    2.40
  -3  -7  -2  235.78   13.90
   3   7   2  234.58   15.50
   3   7   2  273.57   16.70
   3   7   2  222.78   14.10
   3   7   2  243.58   13.90
   3   7   2  219.98   15.60
   3   7   2  225.48   14.00
  -4  -7  -2   55.69    4.10
   4   7   2   49.30    3.90
   4   7   2   51.19    5.50
   4   7   2   46.70    5.70
   4   7   2   55.49    4.20
   4   7   2   48.30    4.40
   4   7   2   53.99    4.40
  -5  -7  -2   65.89   18.20
  -5  -7  -2   68.79    4.70
   5   7   2   68.69    5.00
   5   7   2   66.39    5.10
   5   7   2   56.39    7.00
   5   7   2   64.29    4.70
   5   7   2   84.19    8.20
  -6  -7  -2   43.80    3.20
   6   7   2   51.89    3.80
   6   7   2   49.70    4.50
   6   7   2   52.19    4.40
   6   7   2   51.59    4.10
   6   7   2   55.09    6.20
   7   7   2   35.70    3.70
   7   7   2   32.00    2.60
   7   7   2   26.60    2.50
   7   7   2   26.80    2.40
  13  -8  -2    0.00    0.90
  13  -8  -2    0.80    0.50
  13  -8  -2    0.30    0.50
 -13   8   2    0.80    0.60
 -13   8   2   -7.30   35.20
  12  -8  -2   -0.90    0.60
  12  -8  -2    0.00    1.10
  12  -8  -2    1.00    2.20
  12  -8  -2    0.00    0.90
 -12   8   2    1.40    3.10
 -12   8   2   20.60   63.19
 -12   8   2   -0.20    0.70
  11  -8  -2   14.40    2.00
  11  -8  -2   15.60    1.90
  11  -8  -2   18.20    2.30
  11  -8  -2   17.80    3.90
  11  -8  -2   13.70    1.70
 -11   8   2   14.30    3.90
 -11   8   2   38.70   70.19
 -11   8   2   16.30    2.10
 -11   8   2   13.40    2.20
  10  -8  -2    9.90    1.60
  10  -8  -2   17.20    1.90
  10  -8  -2   12.60    1.60
  10  -8  -2    9.50    2.90
  10  -8  -2   10.90    2.50
  10  -8  -2   14.80    3.70
 -10   8   2   12.90    1.40
 -10   8   2   12.40    3.60
 -10   8   2   15.00    2.10
 -10   8   2   10.30   69.69
 -10   8   2   18.50    2.90
   9  -8  -2   74.49    5.30
   9  -8  -2   77.89    6.90
   9  -8  -2   69.89    4.90
   9  -8  -2   72.89    7.00
   9  -8  -2   75.99    5.30
   9  -8  -2   78.39    5.40
  -9   8   2   70.39   92.39
  -9   8   2   77.09    5.30
  -9   8   2   68.29    5.70
  -9   8   2   78.59    8.10
  -9   8   2   73.89    5.00
  -9   8   2   83.39    6.40
   8  -8  -2  285.57   18.60
   8  -8  -2  327.07   20.30
   8  -8  -2  315.37   18.30
   8  -8  -2  323.47   19.70
   8  -8  -2  334.07   18.10
  -8   8   2  310.17   18.90
  -8   8   2  344.17   18.30
  -8   8   2  322.47   18.30
  -8   8   2  324.77   21.70
   7  -8  -2   35.60    2.80
   7  -8  -2   40.60    3.20
   7  -8  -2   38.20    2.90
   7  -8  -2   35.20    4.10
   7  -8  -2   35.90    3.10
  -7   8   2   40.60    3.10
  -7   8   2   38.00    5.10
  -7   8   2   37.90    3.00
   6  -8  -2  264.37   15.90
   6  -8  -2  273.67   15.80
   6  -8  -2  272.57   15.70
   6  -8  -2  263.37   15.60
   6  -8  -2  295.27   17.50
   6  -8  -2  284.77   21.20
   6  -8  -2  302.27   17.00
  -6   8   2  283.97   16.70
  -6   8   2  286.17   17.00
  -6   8   2  272.87   16.00
   5  -8  -2    1.30    0.60
   5  -8  -2   -0.40    0.80
   5  -8  -2    0.60    0.60
   5  -8  -2   -0.30    0.90
   5  -8  -2   -2.70    3.30
   5  -8  -2   -0.50    1.90
  -5   8   2   -2.20   29.50
  -5   8   2    0.50    0.60
  -5   8   2   -0.50    0.90
  -5   8   2    0.40    1.20
  -5   8   2   -1.40    0.60
   4  -8  -2    4.90    1.60
   4  -8  -2    5.90    0.90
   4  -8  -2    5.50    2.70
   4  -8  -2    4.50    1.00
   4  -8  -2    6.40    2.00
   4  -8  -2    6.30    1.60
   4  -8  -2    5.20    3.70
   4  -8  -2    3.30    3.00
   4  -8  -2    3.80   10.20
   4  -8  -2    4.80    2.00
   4  -8  -2    2.60    1.20
  -4   8   2    7.40    1.80
  -4   8   2    5.50    1.50
  -4   8   2   17.40   25.60
  -4   8   2  -44.10   22.40
  -4   8   2    6.10    1.70
   3  -8  -2   21.90    5.10
   3  -8  -2   18.80   10.80
   3  -8  -2   18.30    4.50
   3  -8  -2   19.00    2.80
   3  -8  -2   15.40    2.80
   3  -8  -2   20.10    1.70
   3  -8  -2   17.50    2.50
   3  -8  -2   20.40    1.90
  -3   8   2   21.10    3.10
  -3   8   2   20.90    3.00
  -3   8   2   -2.40   24.30
  -3   8   2   19.10    2.40
   2  -8  -2   -0.60    3.60
   2  -8  -2   -3.00    5.70
   2  -8  -2    2.30    1.10
   2  -8  -2    2.00    3.80
   2  -8  -2    0.60    1.10
   2  -8  -2    1.70    1.20
   2  -8  -2    1.70    0.80
   2  -8  -2    1.10    1.10
   2  -8  -2    1.00    0.50
   2  -8  -2    0.10    0.80
  -2   8   2    0.60    1.40
  -2   8   2    2.20    1.20
  -2   8   2    1.30    1.30
  -2   8   2    0.70    0.80
  -2   8   2    1.60    1.10
  -2   8   2    3.30   25.80
  -2   8   2    0.40    0.80
  -2   8   2   10.70   26.00
   1  -8  -2   13.20    4.80
   1  -8  -2    9.60    1.60
   1  -8  -2   10.50    1.50
   1  -8  -2    3.40    4.90
   1  -8  -2    7.90    1.10
   1  -8  -2   12.00    2.50
   1  -8  -2    6.80    1.40
   1  -8  -2    9.60    2.30
   1  -8  -2   10.70    1.40
   1  -8  -2   13.70    2.30
   1  -8  -2    9.00    1.40
  -1   8   2   11.70    1.80
  -1   8   2   13.80    4.60
  -1   8   2   -6.30   37.20
  -1   8   2   10.40    2.10
  -1   8   2    3.20   29.50
  -1   8   2    7.40    1.30
  -1   8   2   15.60    2.50
  -1   8   2   10.60    2.50
   0  -8  -2   46.00    3.40
   0  -8  -2   33.90    4.10
   0  -8  -2   38.90    3.10
   0  -8  -2   39.70    4.30
   0  -8  -2   34.00    3.20
   0   8   2   33.80    2.80
   0   8   2   38.80    3.20
   0   8   2   34.60    3.50
   0   8   2   36.00    3.20
   0   8   2   40.40    3.00
   0   8   2   36.50    3.70
   0   8   2   37.10    4.70
  -1  -8  -2   42.60    4.40
  -1  -8  -2   67.29   17.30
  -1  -8  -2   51.49    3.90
  -1  -8  -2   53.29    3.80
  -1  -8  -2   43.30    5.10
   1   8   2   52.09    3.80
   1   8   2   55.89    5.40
   1   8   2   55.99    4.20
   1   8   2   56.09    4.80
   1   8   2   34.00    5.70
   1   8   2   50.39    4.10
   1   8   2   53.39    3.70
   1   8   2   51.99    4.50
  -2  -8  -2  319.37   18.60
   2   8   2  338.87   20.30
   2   8   2  307.57   19.10
   2   8   2  318.67   19.30
   2   8   2  329.57   18.30
   2   8   2  302.97   20.40
   2   8   2  336.07   18.90
   2   8   2  333.17   18.60
  -3  -8  -2   30.80    3.10
   3   8   2   39.00    3.20
   3   8   2   33.30    3.40
   3   8   2   41.70    5.30
   3   8   2   31.40    3.10
   3   8   2   35.60    4.70
   3   8   2   42.10    3.70
  -4  -8  -2   17.20    3.20
  -4  -8  -2    8.20   11.00
   4   8   2   19.70    2.30
   4   8   2   14.90    4.00
   4   8   2   24.70    3.50
   4   8   2   16.00    3.50
  -5  -8  -2   22.80    2.10
   5   8   2   25.70    2.40
   5   8   2   21.10    2.90
   5   8   2   20.30    2.60
   5   8   2   24.80    4.40
   5   8   2   25.00    2.90
   6   8   2   11.40    2.30
   6   8   2    9.40    1.80
   6   8   2    7.60    1.40
   7   8   2    6.10    1.00
   7   8   2    8.30    1.20
  13  -9  -2    9.90    1.20
  13  -9  -2   12.40    1.30
 -13   9   2    8.40    1.20
 -13   9   2   -5.90   37.40
  12  -9  -2   20.50    2.00
  12  -9  -2   21.30    2.30
  12  -9  -2   19.70    2.10
 -12   9   2   30.20    6.90
 -12   9   2  -27.80   40.20
 -12   9   2   21.10    2.30
 -12   9   2   18.10    2.30
  11  -9  -2  120.29    7.20
  11  -9  -2  108.89    9.20
  11  -9  -2  111.89    7.30
  11  -9  -2  119.29    7.50
  11  -9  -2  112.19    7.00
 -11   9   2    1.90   57.29
 -11   9   2  112.89    7.30
 -11   9   2  116.49    7.60
 -11   9   2  114.09   10.30
  10  -9  -2   86.99    5.60
  10  -9  -2   87.69    6.00
  10  -9  -2   87.99    5.80
  10  -9  -2   72.69    7.90
  10  -9  -2   87.19    7.50
  10  -9  -2   87.69    7.90
 -10   9   2  -32.00   55.09
 -10   9   2   86.89    8.90
 -10   9   2   91.89    5.60
 -10   9   2   89.99    6.50
 -10   9   2   91.79    6.00
   9  -9  -2  286.27   15.50
   9  -9  -2  259.67   15.00
   9  -9  -2  261.87   17.50
   9  -9  -2  261.77   15.40
   9  -9  -2  271.97   15.20
  -9   9   2  247.88   18.70
  -9   9   2  260.77   15.30
  -9   9   2  246.98   15.90
  -9   9   2  272.97   15.20
   8  -9  -2  152.28    8.80
   8  -9  -2  145.09   10.70
   8  -9  -2  143.49    9.40
   8  -9  -2  136.99   10.20
   8  -9  -2  148.19    9.00
  -8   9   2  137.19    8.80
  -8   9   2  141.69   12.00
  -8   9   2  151.18    8.90
  -8   9   2  140.79    9.60
   7  -9  -2    1.00    0.60
   7  -9  -2   -0.80    1.30
   7  -9  -2    0.60    0.60
   7  -9  -2    1.50    0.90
   7  -9  -2    1.10    1.30
  -7   9   2    1.70    0.80
  -7   9   2    2.50    0.90
  -7   9   2    3.60    2.20
   6  -9  -2  104.49   15.50
   6  -9  -2   83.69    8.20
   6  -9  -2   99.49    6.20
   6  -9  -2  102.29    7.60
   6  -9  -2   96.69    5.90
   6  -9  -2  100.49    5.80
   6  -9  -2   92.89    6.20
  -6   9   2   87.09    8.60
  -6   9   2   98.09    7.30
  -6   9   2   93.39    6.20
  -6   9   2   82.39    5.90
  -6   9   2   90.59    6.00
  -6   9   2  106.59    7.10
   5  -9  -2    2.60    2.20
   5  -9  -2    5.00    1.10
   5  -9  -2    3.20    3.10
   5  -9  -2    3.90    1.60
   5  -9  -2    3.90    0.90
   5  -9  -2    4.10    1.60
   5  -9  -2    6.00    1.00
   5  -9  -2    3.00    0.90
   5  -9  -2    5.80    2.80
  -5   9   2    4.30    2.30
  -5   9   2    2.10    1.60
  -5   9   2    4.10    1.10
  -5   9   2    7.20    1.80
   4  -9  -2   91.39    9.90
   4  -9  -2   76.89    5.40
   4  -9  -2   76.39    7.00
   4  -9  -2  120.19   22.60
   4  -9  -2   84.69    5.40
   4  -9  -2   81.59    5.20
   4  -9  -2   89.89    6.70
   4  -9  -2   80.39    6.90
   4  -9  -2   77.99    5.00
  -4   9   2   83.59    6.30
  -4   9   2   76.99    5.50
  -4   9   2   84.49    6.50
  -4   9   2   82.79    6.40
   3  -9  -2  321.07   18.20
   3  -9  -2  322.67   22.30
   3  -9  -2  344.77   20.40
   3  -9  -2  316.97   18.80
   3  -9  -2  350.36   18.60
   3  -9  -2  301.77   33.80
   3  -9  -2  282.87   22.20
   3  -9  -2  336.27   18.70
   3  -9  -2  365.86   24.60
   3  -9  -2  370.56   20.30
  -3   9   2  356.26   19.90
  -3   9   2  370.06   20.30
  -3   9   2  275.47   18.60
  -3   9   2  264.17   59.69
  -3   9   2  311.67   18.80
  -3   9   2  301.57   19.40
  -3   9   2  266.27   63.29
  -3   9   2  331.07   18.80
  -3   9   2  355.06   19.70
   2  -9  -2  494.45   27.10
   2  -9  -2  532.65   29.40
   2  -9  -2  534.85   29.30
   2  -9  -2  441.06   28.40
   2  -9  -2  497.15   27.60
   2  -9  -2  479.45   27.70
   2  -9  -2  487.55   27.40
   2  -9  -2  527.15   45.40
   2  -9  -2  490.65   27.20
  -2   9   2  503.55   27.60
  -2   9   2  498.15   27.80
  -2   9   2  508.15   29.60
  -2   9   2  502.15   28.60
  -2   9   2  455.95   28.20
  -2   9   2  493.35   27.30
  -2   9   2  519.15   29.30
  -2   9   2  512.55   27.80
   1  -9  -2    0.60    1.50
   1  -9  -2    1.10    0.70
   1  -9  -2    0.00    0.70
   1  -9  -2    2.00    1.60
  -1   9   2    0.30    0.60
  -1   9   2   -0.40    2.30
  -1   9   2    0.40    1.20
  -1   9   2    0.00    1.40
  -1   9   2   -1.20    1.10
  -1   9   2   -0.80    0.70
  -1   9   2    0.30    0.90
   0  -9  -2   10.00   10.60
   0  -9  -2    1.00    0.90
   0  -9  -2    3.70    1.00
   0  -9  -2   -0.80    1.90
   0  -9  -2  -21.20   60.79
   0   9   2    2.50    0.90
   0   9   2    2.20    1.70
   0   9   2   -0.10    1.30
   0   9   2    3.20    1.50
   0   9   2    2.70    1.20
   0   9   2    3.50    3.00
   0   9   2    4.30    1.10
   0   9   2    2.70    1.10
   0   9   2    3.10    1.10
  -1  -9  -2    4.00    1.20
  -1  -9  -2    5.50   10.30
  -1  -9  -2    4.50    1.20
   1   9   2    4.40    1.50
   1   9   2    4.60    1.40
   1   9   2    5.00    2.20
   1   9   2    4.30    1.30
   1   9   2    4.80    1.20
   1   9   2    6.70    1.40
  -2  -9  -2    2.20    1.10
   2   9   2   -0.10    2.00
   2   9   2    3.50    2.20
   2   9   2    3.00    1.90
   2   9   2    1.60    1.00
   2   9   2    1.60    1.30
   2   9   2    3.70    1.20
   2   9   2    4.00    1.30
  -3  -9  -2  226.78   13.00
  -3  -9  -2  194.98   29.90
   3   9   2  217.78   12.90
   3   9   2  192.18   15.10
   3   9   2  229.38   13.10
   3   9   2  225.68   14.90
   3   9   2  226.48   13.50
  -4  -9  -2    7.80    1.40
   4   9   2    8.60    1.80
   4   9   2   10.50    1.70
   4   9   2   10.90    1.90
   4   9   2    9.90    2.20
   4   9   2    4.90    2.30
   5   9   2   34.60    2.90
   5   9   2   33.80    3.40
   5   9   2   29.70    2.70
   5   9   2   34.30    3.50
   6   9   2    0.50    0.70
   6   9   2    1.90    0.70
   6   9   2    1.00    0.70
  13 -10  -2   12.80    1.40
  13 -10  -2   14.00    1.30
 -13  10   2   34.40   50.29
 -13  10   2   14.90    1.60
  12 -10  -2   -1.40    0.90
  12 -10  -2   -0.80    0.60
  12 -10  -2    1.10    0.70
  12 -10  -2    0.70    0.80
 -12  10   2    1.00    0.80
 -12  10   2    0.50    1.00
 -12  10   2  -31.10   39.80
 -12  10   2    0.40    1.90
  11 -10  -2    1.10    2.10
  11 -10  -2    5.60    1.30
  11 -10  -2    3.00    1.00
 -11  10   2    4.40    1.50
 -11  10   2    3.70    2.20
 -11  10   2    4.50    1.20
 -11  10   2  -42.10   54.89
  10 -10  -2    3.90    1.00
  10 -10  -2    4.00    0.90
  10 -10  -2    4.00    1.10
[truncated: 1,503,622 more chars]
