# Supplementary material for: Reactions of Frustrated Lewis Pairs with Chloro‐Diazirines: Cleavage of N=N Double Bonds
Source: Angew Chem Int Ed Engl. 2022 Aug 3;61(37):e202209241. doi: 10.1002/anie.202209241 (PMC9543150; doi:10.1002/anie.202209241)
Supplement: Supplementary file 4 — Supporting Information [file ANIE-61-0-s003.cif]

data_11
_audit_creation_date               2022-06-20
_audit_creation_method
;
Olex2 1.2
(compiled 2018.05.29 svn.r3508 for OlexSys, GUI svn.r5506)
;
_shelx_SHELXL_version_number       '2018/3'
_audit_contact_author_address      ?
_audit_contact_author_email        ?
_audit_contact_author_name         ''
_audit_contact_author_phone        ?
_publ_contact_author_id_orcid      ?
_publ_section_references
;
Dolomanov, O.V., Bourhis, L.J., Gildea, R.J, Howard, J.A.K. & Puschmann, H.
 (2009), J. Appl. Cryst. 42, 339-341.

Sheldrick, G.M. (2008). Acta Cryst. A64, 112-122.
;
_chemical_name_common              ?
_chemical_name_systematic          ?
_chemical_formula_moiety           'C38 H18 B Cl F15 N2 P'
_chemical_formula_sum              'C38 H18 B Cl F15 N2 P'
_chemical_formula_weight           864.77
_chemical_melting_point            ?
loop_
  _atom_type_symbol
  _atom_type_description
  _atom_type_scat_dispersion_real
  _atom_type_scat_dispersion_imag
  _atom_type_scat_source
 'C' 'C' 0.0181 0.0091 'International Tables Vol C Tables 4.2.6.8 and 6.1.1.4'
 'H' 'H' 0.0000 0.0000 'International Tables Vol C Tables 4.2.6.8 and 6.1.1.4'
 'B' 'B' 0.0090 0.0039 'International Tables Vol C Tables 4.2.6.8 and 6.1.1.4'
 'Cl' 'Cl' 0.3639 0.7018 'International Tables Vol C Tables 4.2.6.8 and 6.1.1.4'
 'F' 'F' 0.0727 0.0534 'International Tables Vol C Tables 4.2.6.8 and 6.1.1.4'
 'N' 'N' 0.0311 0.0180 'International Tables Vol C Tables 4.2.6.8 and 6.1.1.4'
 'P' 'P' 0.2955 0.4335 'International Tables Vol C Tables 4.2.6.8 and 6.1.1.4'

_shelx_space_group_comment
;
The symmetry employed for this shelxl refinement is uniquely defined
by the following loop, which should always be used as a source of
symmetry information in preference to the above space-group names.
They are only intended as comments.
;
_space_group_crystal_system        'monoclinic'
_space_group_IT_number             15
_space_group_name_H-M_alt          'C 1 2/c 1'
_space_group_name_Hall             '-C 2yc'
loop_
  _space_group_symop_operation_xyz
 'x, y, z'
 '-x, y, -z+1/2'
 'x+1/2, y+1/2, z'
 '-x+1/2, y+1/2, -z+1/2'
 '-x, -y, -z'
 'x, -y, z-1/2'
 '-x+1/2, -y+1/2, -z'
 'x+1/2, -y+1/2, z-1/2'

_cell_length_a                     28.5877(12)
_cell_length_b                     12.0554(5)
_cell_length_c                     21.5821(8)
_cell_angle_alpha                  90
_cell_angle_beta                   104.923(2)
_cell_angle_gamma                  90
_cell_volume                       7187.1(5)
_cell_formula_units_Z              8
_cell_measurement_reflns_used      9954
_cell_measurement_temperature      183(2)
_cell_measurement_theta_max        68.13
_cell_measurement_theta_min        4.00
_shelx_estimated_absorpt_T_max     ?
_shelx_estimated_absorpt_T_min     ?
_exptl_absorpt_coefficient_mu      2.383
_exptl_absorpt_correction_T_max    0.7531
_exptl_absorpt_correction_T_min    0.5941
_exptl_absorpt_correction_type     'none'
_exptl_absorpt_process_details
;
SADABS-2016/2 (Bruker,2016/2) was used for absorption correction.
wR2(int) was 0.1240 before and 0.0856 after correction.
The Ratio of minimum to maximum transmission is 0.7889.
The \l/2 correction factor is Not present.
;
_exptl_absorpt_special_details     ?
_exptl_crystal_colour              ?
_exptl_crystal_density_diffrn      1.598
_exptl_crystal_density_meas        ?
_exptl_crystal_density_method      ?
_exptl_crystal_description         blocks
_exptl_crystal_F_000               3456
_exptl_crystal_size_max            ?
_exptl_crystal_size_mid            ?
_exptl_crystal_size_min            ?
_exptl_transmission_factor_max     ?
_exptl_transmission_factor_min     ?
_diffrn_reflns_av_R_equivalents    0.0991
_diffrn_reflns_av_unetI/netI       0.0421
_diffrn_reflns_Laue_measured_fraction_full  1.000
_diffrn_reflns_Laue_measured_fraction_max  0.991
_diffrn_reflns_limit_h_max         34
_diffrn_reflns_limit_h_min         -32
_diffrn_reflns_limit_k_max         14
_diffrn_reflns_limit_k_min         -14
_diffrn_reflns_limit_l_max         25
_diffrn_reflns_limit_l_min         -25
_diffrn_reflns_number              63081
_diffrn_reflns_point_group_measured_fraction_full  1.000
_diffrn_reflns_point_group_measured_fraction_max  0.991
_diffrn_reflns_theta_full          67.679
_diffrn_reflns_theta_max           69.053
_diffrn_reflns_theta_min           4.001
_diffrn_ambient_temperature        183.0
_diffrn_detector_area_resol_mean   ?
_diffrn_measured_fraction_theta_full  1.000
_diffrn_measured_fraction_theta_max  0.991
_diffrn_measurement_device_type    'Bruker APEX-II CCD'
_diffrn_measurement_method         '\f and \w scans'
_diffrn_radiation_type             CuK\a
_diffrn_radiation_wavelength       1.54178
_diffrn_source                     ?
_diffrn_standards_number           0
_reflns_Friedel_coverage           0.000
_reflns_Friedel_fraction_full      .
_reflns_Friedel_fraction_max       .
_reflns_number_gt                  5029
_reflns_number_total               6636
_reflns_special_details
;
 Reflections were merged by SHELXL according to the crystal
 class for the calculation of statistics and refinement.
 
 _reflns_Friedel_fraction is defined as the number of unique
 Friedel pairs measured divided by the number that would be
 possible theoretically, ignoring centric projections and
 systematic absences.
;
_reflns_threshold_expression       'I > 2\s(I)'
_computing_cell_refinement         'SAINT V8.40B (?, 2016)'
_computing_data_collection         ?
_computing_data_reduction          'SAINT V8.40B (?, 2016)'
_computing_molecular_graphics      'Olex2 (Dolomanov et al., 2009)'
_computing_publication_material    'Olex2 (Dolomanov et al., 2009)'
_computing_structure_refinement    'XL (Sheldrick, 2008)'
_computing_structure_solution      'XT (Sheldrick, 2015)'
_refine_diff_density_max           0.261
_refine_diff_density_min           -0.492
_refine_diff_density_rms           0.055
_refine_ls_extinction_coef         .
_refine_ls_extinction_method       none
_refine_ls_goodness_of_fit_ref     1.052
_refine_ls_hydrogen_treatment      constr
_refine_ls_matrix_type             full
_refine_ls_number_parameters       524
_refine_ls_number_reflns           6636
_refine_ls_number_restraints       0
_refine_ls_R_factor_all            0.0639
_refine_ls_R_factor_gt             0.0487
_refine_ls_restrained_S_all        1.052
_refine_ls_shift/su_max            0.001
_refine_ls_shift/su_mean           0.000
_refine_ls_structure_factor_coef   Fsqd
_refine_ls_weighting_details      
 'w=1/[\s^2^(Fo^2^)+(0.0768P)^2^+3.8772P] where P=(Fo^2^+2Fc^2^)/3'
_refine_ls_weighting_scheme        calc
_refine_ls_wR_factor_gt            0.1307
_refine_ls_wR_factor_ref           0.1430
_refine_special_details            ?
_olex2_refinement_description
;
1. Fixed Uiso
 At 1.2 times of:
  All C(H) groups, All N(H) groups
 At 1.5 times of:
  All C(H,H,H) groups
2.a Aromatic/amide H refined with riding coordinates:
 N1(H1), C19(H19), C27(H27), C25(H25), C15(H15), C31(H31), C18(H18), C28(H28),
 C24(H24), C16(H16), C21(H21), C23(H23), C22(H22), C30(H30), C29(H29)
2.b Idealised Me refined as rotating group:
 C38(H38A,H38B,H38C)
;
_atom_sites_solution_hydrogens     geom
_atom_sites_solution_primary       ?
_atom_sites_solution_secondary     ?
loop_
  _atom_site_label
  _atom_site_type_symbol
  _atom_site_fract_x
  _atom_site_fract_y
  _atom_site_fract_z
  _atom_site_U_iso_or_equiv
  _atom_site_adp_type
  _atom_site_occupancy
  _atom_site_site_symmetry_order
  _atom_site_calc_flag
  _atom_site_refinement_flags_posn
  _atom_site_refinement_flags_adp
  _atom_site_refinement_flags_occupancy
  _atom_site_disorder_assembly
  _atom_site_disorder_group
 Cl1 Cl 0.64192(3) 0.54687(7) 0.16207(3) 0.0554(2) Uani 1 1 d . . . . .
 P1 P 0.63957(2) 0.49532(6) 0.44961(3) 0.04318(17) Uani 1 1 d . . . . .
 F15 F 0.55667(6) 0.46846(13) 0.52314(7) 0.0502(4) Uani 1 1 d . . . . .
 F11 F 0.65721(6) 0.73389(14) 0.45939(7) 0.0543(4) Uani 1 1 d . . . . .
 F14 F 0.51475(6) 0.62949(15) 0.57319(8) 0.0584(4) Uani 1 1 d . . . . .
 F1 F 0.70679(6) 0.68113(15) 0.34698(8) 0.0591(4) Uani 1 1 d . . . . .
 F5 F 0.72816(7) 0.37907(16) 0.21579(8) 0.0633(5) Uani 1 1 d . . . . .
 F12 F 0.61312(7) 0.89524(14) 0.50925(10) 0.0673(5) Uani 1 1 d . . . . .
 F10 F 0.55525(7) 0.44514(19) 0.19561(9) 0.0723(5) Uani 1 1 d . . . . .
 F13 F 0.54203(7) 0.84382(16) 0.56648(10) 0.0691(5) Uani 1 1 d . . . . .
 F2 F 0.80179(7) 0.70275(17) 0.38724(9) 0.0695(5) Uani 1 1 d . . . . .
 F6 F 0.70392(9) 0.30244(17) 0.32250(9) 0.0772(6) Uani 1 1 d . . . . .
 F3 F 0.86199(6) 0.5629(2) 0.34526(9) 0.0775(6) Uani 1 1 d . . . . .
 F4 F 0.82382(7) 0.40072(19) 0.25898(10) 0.0779(6) Uani 1 1 d . . . . .
 N2 N 0.63153(8) 0.51138(18) 0.37454(9) 0.0453(5) Uani 1 1 d . . . . .
 N1 N 0.62170(8) 0.58973(19) 0.27606(9) 0.0443(5) Uani 1 1 d . . . . .
 H1 H 0.609449 0.645205 0.250519 0.053 Uiso 1 1 calc R . . . .
 F9 F 0.51512(11) 0.2473(3) 0.19452(10) 0.1102(10) Uani 1 1 d . . . . .
 F7 F 0.66215(14) 0.10623(19) 0.32133(13) 0.1221(11) Uani 1 1 d . . . . .
 F8 F 0.56751(15) 0.0747(2) 0.25864(13) 0.1355(14) Uani 1 1 d . . . . .
 C32 C 0.60936(9) 0.5948(2) 0.48980(11) 0.0429(6) Uani 1 1 d . . . . .
 C14 C 0.57233(9) 0.6643(2) 0.34030(11) 0.0427(5) Uani 1 1 d . . . . .
 C13 C 0.61034(9) 0.5860(2) 0.33154(11) 0.0423(5) Uani 1 1 d . . . . .
 C37 C 0.57265(10) 0.5721(2) 0.51946(11) 0.0438(6) Uani 1 1 d . . . . .
 C33 C 0.62225(10) 0.7058(2) 0.48778(12) 0.0470(6) Uani 1 1 d . . . . .
 C36 C 0.55007(10) 0.6548(2) 0.54541(11) 0.0467(6) Uani 1 1 d . . . . .
 C26 C 0.62058(11) 0.3582(2) 0.46297(12) 0.0496(6) Uani 1 1 d . . . . .
 C20 C 0.70229(10) 0.5067(3) 0.49004(12) 0.0502(6) Uani 1 1 d . . . . .
 C19 C 0.53176(10) 0.6243(2) 0.35738(12) 0.0466(6) Uani 1 1 d . . . . .
 H19 H 0.528760 0.547171 0.364597 0.056 Uiso 1 1 calc R . . . .
 C2 C 0.73379(10) 0.6083(2) 0.32296(12) 0.0501(6) Uani 1 1 d . . . . .
 C1 C 0.71194(10) 0.5267(2) 0.27998(11) 0.0477(6) Uani 1 1 d . . . . .
 C34 C 0.59994(11) 0.7891(2) 0.51317(13) 0.0529(7) Uani 1 1 d . . . . .
 C35 C 0.56381(11) 0.7630(2) 0.54195(13) 0.0524(7) Uani 1 1 d . . . . .
 C27 C 0.58816(11) 0.3016(2) 0.41314(14) 0.0542(7) Uani 1 1 d . . . . .
 H27 H 0.577200 0.335111 0.372100 0.065 Uiso 1 1 calc R . . . .
 C25 C 0.71867(10) 0.5514(3) 0.55147(13) 0.0528(7) Uani 1 1 d . . . . .
 H25 H 0.696043 0.579267 0.573025 0.063 Uiso 1 1 calc R . . . .
 C7 C 0.63300(12) 0.3835(2) 0.25538(12) 0.0524(7) Uani 1 1 d . . . . .
 C15 C 0.57614(12) 0.7774(2) 0.32953(13) 0.0556(7) Uani 1 1 d . . . . .
 H15 H 0.603343 0.805361 0.316856 0.067 Uiso 1 1 calc R . . . .
 C12 C 0.58381(13) 0.3627(3) 0.22522(14) 0.0627(8) Uani 1 1 d . . . . .
 C6 C 0.74480(11) 0.4600(3) 0.25902(12) 0.0545(7) Uani 1 1 d . . . . .
 C3 C 0.78323(11) 0.6227(3) 0.34487(13) 0.0565(7) Uani 1 1 d . . . . .
 C31 C 0.63707(14) 0.3085(3) 0.52261(15) 0.0636(9) Uani 1 1 d . . . . .
 H31 H 0.659981 0.345602 0.555884 0.076 Uiso 1 1 calc R . . . .
 C4 C 0.81392(11) 0.5525(3) 0.32376(14) 0.0612(8) Uani 1 1 d . . . . .
 C8 C 0.65755(15) 0.2935(3) 0.28802(14) 0.0640(9) Uani 1 1 d . . . . .
 C18 C 0.49554(11) 0.6971(3) 0.36390(13) 0.0563(7) Uani 1 1 d . . . . .
 H18 H 0.467769 0.669125 0.375149 0.068 Uiso 1 1 calc R . . . .
 C5 C 0.79425(12) 0.4706(3) 0.28023(14) 0.0605(8) Uani 1 1 d . . . . .
 C28 C 0.57220(13) 0.1967(3) 0.42407(19) 0.0663(8) Uani 1 1 d . . . . .
 H28 H 0.550702 0.157021 0.390483 0.080 Uiso 1 1 calc R . . . .
 C24 C 0.76762(11) 0.5554(3) 0.58109(14) 0.0657(9) Uani 1 1 d . . . . .
 H24 H 0.778641 0.586054 0.622866 0.079 Uiso 1 1 calc R . . . .
 C16 C 0.54020(14) 0.8492(3) 0.33732(16) 0.0683(9) Uani 1 1 d . . . . .
 H16 H 0.543549 0.926528 0.330998 0.082 Uiso 1 1 calc R . . . .
 C17 C 0.49951(13) 0.8106(3) 0.35414(15) 0.0675(9) Uani 1 1 d . . . . .
 C21 C 0.73600(13) 0.4662(4) 0.45904(14) 0.0724(10) Uani 1 1 d . . . . .
 H21 H 0.725486 0.435971 0.417105 0.087 Uiso 1 1 calc R . . . .
 B1 B 0.65389(12) 0.5083(3) 0.25102(13) 0.0461(7) Uani 1 1 d . . . . .
 C23 C 0.80021(13) 0.5150(4) 0.55004(16) 0.0800(12) Uani 1 1 d . . . . .
 H23 H 0.833862 0.517928 0.570440 0.096 Uiso 1 1 calc R . . . .
 C10 C 0.5881(2) 0.1746(3) 0.2567(2) 0.0912(15) Uani 1 1 d . . . . .
 C22 C 0.78468(13) 0.4704(4) 0.48967(17) 0.0915(15) Uani 1 1 d . . . . .
 H22 H 0.807668 0.442202 0.468819 0.110 Uiso 1 1 calc R . . . .
 C9 C 0.6359(2) 0.1899(3) 0.28898(19) 0.0872(14) Uani 1 1 d . . . . .
 C11 C 0.56217(17) 0.2613(3) 0.22536(16) 0.0798(12) Uani 1 1 d . . . . .
 C30 C 0.62008(16) 0.2052(3) 0.53341(19) 0.0768(11) Uani 1 1 d . . . . .
 H30 H 0.630600 0.172103 0.574609 0.092 Uiso 1 1 calc R . . . .
 C29 C 0.58811(16) 0.1500(3) 0.4851(2) 0.0780(11) Uani 1 1 d . . . . .
 H29 H 0.576595 0.078925 0.493138 0.094 Uiso 1 1 calc R . . . .
 C38 C 0.46041(19) 0.8895(4) 0.3618(2) 0.1018(17) Uani 1 1 d . . . . .
 H38A H 0.429183 0.865708 0.334217 0.153 Uiso 1 1 calc GR . . . .
 H38B H 0.467853 0.964474 0.349644 0.153 Uiso 1 1 calc GR . . . .
 H38C H 0.458794 0.889523 0.406647 0.153 Uiso 1 1 calc GR . . . .

loop_
  _atom_site_aniso_label
  _atom_site_aniso_U_11
  _atom_site_aniso_U_22
  _atom_site_aniso_U_33
  _atom_site_aniso_U_23
  _atom_site_aniso_U_13
  _atom_site_aniso_U_12
 Cl1 0.0683(4) 0.0716(5) 0.0265(3) 0.0049(3) 0.0123(3) 0.0038(3)
 P1 0.0558(4) 0.0483(4) 0.0258(3) 0.0036(2) 0.0112(3) 0.0138(3)
 F15 0.0576(9) 0.0527(9) 0.0411(8) -0.0023(6) 0.0143(7) 0.0059(7)
 F11 0.0641(9) 0.0552(9) 0.0468(8) 0.0034(7) 0.0202(7) 0.0076(7)
 F14 0.0608(9) 0.0729(11) 0.0472(8) -0.0046(8) 0.0241(7) 0.0110(8)
 F1 0.0609(9) 0.0643(11) 0.0506(9) -0.0143(8) 0.0116(7) 0.0069(8)
 F5 0.0788(11) 0.0692(11) 0.0453(9) -0.0103(8) 0.0223(8) 0.0102(9)
 F12 0.0847(12) 0.0442(9) 0.0759(12) 0.0008(8) 0.0259(10) 0.0116(8)
 F10 0.0708(11) 0.0893(14) 0.0502(10) 0.0018(9) 0.0035(8) -0.0111(10)
 F13 0.0779(12) 0.0595(11) 0.0761(12) -0.0137(9) 0.0313(10) 0.0193(9)
 F2 0.0653(10) 0.0785(13) 0.0574(10) -0.0121(9) 0.0024(8) -0.0038(9)
 F6 0.1064(16) 0.0754(13) 0.0545(10) 0.0202(9) 0.0292(11) 0.0380(11)
 F3 0.0524(10) 0.1139(17) 0.0650(11) 0.0039(11) 0.0127(9) 0.0077(10)
 F4 0.0727(12) 0.0977(15) 0.0695(12) -0.0032(11) 0.0296(10) 0.0248(11)
 N2 0.0597(12) 0.0471(12) 0.0276(10) 0.0025(8) 0.0087(9) 0.0122(10)
 N1 0.0555(12) 0.0477(12) 0.0277(9) 0.0047(8) 0.0072(9) 0.0072(10)
 F9 0.138(2) 0.138(2) 0.0585(12) -0.0230(13) 0.0328(13) -0.0795(19)
 F7 0.236(4) 0.0578(13) 0.0946(17) 0.0268(12) 0.084(2) 0.0376(17)
 F8 0.265(4) 0.0743(15) 0.0967(18) -0.0229(14) 0.100(2) -0.070(2)
 C32 0.0490(13) 0.0511(14) 0.0257(10) 0.0034(10) 0.0042(10) 0.0092(11)
 C14 0.0525(14) 0.0480(14) 0.0259(10) 0.0035(9) 0.0069(10) 0.0097(11)
 C13 0.0512(13) 0.0440(13) 0.0300(11) 0.0019(10) 0.0078(10) 0.0030(11)
 C37 0.0529(14) 0.0493(15) 0.0270(11) 0.0000(10) 0.0063(10) 0.0109(11)
 C33 0.0527(14) 0.0532(15) 0.0341(12) 0.0024(11) 0.0096(11) 0.0089(12)
 C36 0.0531(14) 0.0568(16) 0.0303(11) -0.0037(10) 0.0111(10) 0.0111(12)
 C26 0.0689(17) 0.0505(15) 0.0349(12) 0.0060(11) 0.0234(12) 0.0189(13)
 C20 0.0574(15) 0.0628(17) 0.0329(12) 0.0116(11) 0.0162(11) 0.0201(13)
 C19 0.0530(14) 0.0512(15) 0.0327(11) 0.0044(10) 0.0060(10) 0.0041(12)
 C2 0.0587(15) 0.0568(16) 0.0335(12) 0.0003(11) 0.0097(11) 0.0112(13)
 C1 0.0607(15) 0.0550(16) 0.0280(11) 0.0011(10) 0.0125(11) 0.0086(12)
 C34 0.0645(16) 0.0480(15) 0.0440(14) -0.0023(11) 0.0100(12) 0.0135(13)
 C35 0.0614(16) 0.0529(16) 0.0427(13) -0.0077(12) 0.0132(12) 0.0179(13)
 C27 0.0707(18) 0.0473(15) 0.0500(15) 0.0040(12) 0.0252(14) 0.0134(13)
 C25 0.0505(14) 0.0727(19) 0.0358(13) 0.0060(12) 0.0120(11) 0.0103(13)
 C7 0.0776(19) 0.0512(16) 0.0325(12) -0.0031(11) 0.0219(12) 0.0037(13)
 C15 0.0763(19) 0.0493(16) 0.0457(14) 0.0102(12) 0.0240(14) 0.0105(14)
 C12 0.091(2) 0.0643(19) 0.0367(13) -0.0078(13) 0.0229(15) -0.0167(17)
 C6 0.0643(17) 0.0668(18) 0.0331(12) -0.0025(12) 0.0137(12) 0.0085(14)
 C3 0.0557(16) 0.0707(19) 0.0403(14) -0.0015(13) 0.0074(12) 0.0031(14)
 C31 0.095(2) 0.0594(18) 0.0438(15) 0.0137(13) 0.0320(16) 0.0302(17)
 C4 0.0560(17) 0.082(2) 0.0455(15) 0.0075(15) 0.0127(13) 0.0078(15)
 C8 0.104(3) 0.0543(17) 0.0410(14) 0.0044(13) 0.0325(17) 0.0148(17)
 C18 0.0571(16) 0.072(2) 0.0406(14) 0.0103(13) 0.0145(12) 0.0181(14)
 C5 0.0627(17) 0.080(2) 0.0450(15) 0.0024(14) 0.0243(13) 0.0213(15)
 C28 0.078(2) 0.0484(17) 0.081(2) 0.0011(15) 0.0353(18) 0.0117(15)
 C24 0.0557(17) 0.099(3) 0.0409(14) 0.0111(15) 0.0101(13) 0.0089(16)
 C16 0.102(3) 0.0532(17) 0.0598(18) 0.0169(14) 0.0401(18) 0.0246(17)
 C17 0.088(2) 0.074(2) 0.0478(16) 0.0194(15) 0.0297(16) 0.0336(18)
 C21 0.073(2) 0.110(3) 0.0346(14) 0.0060(16) 0.0147(14) 0.041(2)
 B1 0.0612(17) 0.0517(17) 0.0254(12) 0.0039(11) 0.0115(12) 0.0061(13)
 C23 0.0572(18) 0.137(4) 0.0471(17) 0.027(2) 0.0158(15) 0.027(2)
 C10 0.172(5) 0.061(2) 0.059(2) -0.0169(18) 0.063(3) -0.034(3)
 C22 0.066(2) 0.164(5) 0.0484(18) 0.018(2) 0.0216(16) 0.047(2)
 C9 0.173(5) 0.0489(19) 0.057(2) 0.0071(16) 0.061(3) 0.016(2)
 C11 0.123(3) 0.081(3) 0.0423(16) -0.0134(17) 0.0339(19) -0.037(2)
 C30 0.113(3) 0.065(2) 0.067(2) 0.0279(18) 0.049(2) 0.036(2)
 C29 0.101(3) 0.0496(18) 0.103(3) 0.0236(19) 0.062(3) 0.0261(19)
 C38 0.130(4) 0.100(3) 0.094(3) 0.042(3) 0.063(3) 0.067(3)

_geom_special_details
;
 All esds (except the esd in the dihedral angle between two l.s. planes)
 are estimated using the full covariance matrix.  The cell esds are taken
 into account individually in the estimation of esds in distances, angles
 and torsion angles; correlations between esds in cell parameters are only
 used when they are defined by crystal symmetry.  An approximate (isotropic)
 treatment of cell esds is used for estimating esds involving l.s. planes.
;
loop_
  _geom_bond_atom_site_label_1
  _geom_bond_atom_site_label_2
  _geom_bond_distance
  _geom_bond_site_symmetry_2
  _geom_bond_publ_flag
 Cl1 B1 1.919(3) . ?
 P1 N2 1.588(2) . ?
 P1 C32 1.822(3) . ?
 P1 C26 1.787(3) . ?
 P1 C20 1.786(3) . ?
 F15 C37 1.339(3) . ?
 F11 C33 1.343(3) . ?
 F14 C36 1.336(3) . ?
 F1 C2 1.357(3) . ?
 F5 C6 1.349(3) . ?
 F12 C34 1.343(4) . ?
 F10 C12 1.339(4) . ?
 F13 C35 1.337(3) . ?
 F2 C3 1.341(4) . ?
 F6 C8 1.347(4) . ?
 F3 C4 1.338(4) . ?
 F4 C5 1.354(3) . ?
 N2 C13 1.322(3) . ?
 N1 H1 0.8800 . ?
 N1 C13 1.320(3) . ?
 N1 B1 1.536(4) . ?
 F9 C11 1.349(5) . ?
 F7 C9 1.341(5) . ?
 F8 C10 1.345(4) . ?
 C32 C37 1.390(4) . ?
 C32 C33 1.392(4) . ?
 C14 C13 1.488(4) . ?
 C14 C19 1.391(4) . ?
 C14 C15 1.392(4) . ?
 C37 C36 1.383(4) . ?
 C33 C34 1.376(4) . ?
 C36 C35 1.369(4) . ?
 C26 C27 1.402(4) . ?
 C26 C31 1.387(4) . ?
 C20 C25 1.396(4) . ?
 C20 C21 1.395(4) . ?
 C19 H19 0.9500 . ?
 C19 C18 1.392(4) . ?
 C2 C1 1.385(4) . ?
 C2 C3 1.381(4) . ?
 C1 C6 1.397(4) . ?
 C1 B1 1.631(4) . ?
 C34 C35 1.372(4) . ?
 C27 H27 0.9500 . ?
 C27 C28 1.386(5) . ?
 C25 H25 0.9500 . ?
 C25 C24 1.381(4) . ?
 C7 C12 1.412(5) . ?
 C7 C8 1.383(4) . ?
 C7 B1 1.630(4) . ?
 C15 H15 0.9500 . ?
 C15 C16 1.387(4) . ?
 C12 C11 1.371(5) . ?
 C6 C5 1.375(5) . ?
 C3 C4 1.379(5) . ?
 C31 H31 0.9500 . ?
 C31 C30 1.378(5) . ?
 C4 C5 1.379(5) . ?
 C8 C9 1.397(6) . ?
 C18 H18 0.9500 . ?
 C18 C17 1.394(5) . ?
 C28 H28 0.9500 . ?
 C28 C29 1.395(5) . ?
 C24 H24 0.9500 . ?
 C24 C23 1.369(5) . ?
 C16 H16 0.9500 . ?
 C16 C17 1.385(5) . ?
 C17 C38 1.509(5) . ?
 C21 H21 0.9500 . ?
 C21 C22 1.379(5) . ?
 C23 H23 0.9500 . ?
 C23 C22 1.373(6) . ?
 C10 C9 1.377(7) . ?
 C10 C11 1.356(7) . ?
 C22 H22 0.9500 . ?
 C30 H30 0.9500 . ?
 C30 C29 1.370(6) . ?
 C29 H29 0.9500 . ?
 C38 H38A 0.9800 . ?
 C38 H38B 0.9800 . ?
 C38 H38C 0.9800 . ?

loop_
  _geom_angle_atom_site_label_1
  _geom_angle_atom_site_label_2
  _geom_angle_atom_site_label_3
  _geom_angle
  _geom_angle_site_symmetry_1
  _geom_angle_site_symmetry_3
  _geom_angle_publ_flag
 N2 P1 C32 116.33(11) . . ?
 N2 P1 C26 107.89(12) . . ?
 N2 P1 C20 110.63(12) . . ?
 C26 P1 C32 109.34(12) . . ?
 C20 P1 C32 104.84(12) . . ?
 C20 P1 C26 107.49(14) . . ?
 C13 N2 P1 135.95(19) . . ?
 C13 N1 H1 116.3 . . ?
 C13 N1 B1 127.4(2) . . ?
 B1 N1 H1 116.3 . . ?
 C37 C32 P1 126.6(2) . . ?
 C37 C32 C33 116.2(2) . . ?
 C33 C32 P1 117.1(2) . . ?
 C19 C14 C13 120.0(2) . . ?
 C19 C14 C15 119.4(2) . . ?
 C15 C14 C13 120.6(3) . . ?
 N2 C13 C14 124.1(2) . . ?
 N1 C13 N2 119.0(2) . . ?
 N1 C13 C14 116.9(2) . . ?
 F15 C37 C32 121.4(2) . . ?
 F15 C37 C36 116.5(2) . . ?
 C36 C37 C32 122.1(3) . . ?
 F11 C33 C32 119.4(2) . . ?
 F11 C33 C34 118.3(3) . . ?
 C34 C33 C32 122.4(3) . . ?
 F14 C36 C37 120.2(3) . . ?
 F14 C36 C35 120.2(2) . . ?
 C35 C36 C37 119.6(3) . . ?
 C27 C26 P1 119.6(2) . . ?
 C31 C26 P1 120.3(3) . . ?
 C31 C26 C27 120.1(3) . . ?
 C25 C20 P1 122.9(2) . . ?
 C21 C20 P1 118.0(2) . . ?
 C21 C20 C25 119.1(3) . . ?
 C14 C19 H19 120.0 . . ?
 C14 C19 C18 120.0(3) . . ?
 C18 C19 H19 120.0 . . ?
 F1 C2 C1 120.8(3) . . ?
 F1 C2 C3 114.8(2) . . ?
 C3 C2 C1 124.3(3) . . ?
 C2 C1 C6 113.6(3) . . ?
 C2 C1 B1 126.3(2) . . ?
 C6 C1 B1 120.0(2) . . ?
 F12 C34 C33 120.2(3) . . ?
 F12 C34 C35 120.2(2) . . ?
 C35 C34 C33 119.5(3) . . ?
 F13 C35 C36 120.2(3) . . ?
 F13 C35 C34 119.6(3) . . ?
 C36 C35 C34 120.2(2) . . ?
 C26 C27 H27 120.2 . . ?
 C28 C27 C26 119.7(3) . . ?
 C28 C27 H27 120.2 . . ?
 C20 C25 H25 119.8 . . ?
 C24 C25 C20 120.3(3) . . ?
 C24 C25 H25 119.8 . . ?
 C12 C7 B1 118.3(3) . . ?
 C8 C7 C12 114.2(3) . . ?
 C8 C7 B1 127.5(3) . . ?
 C14 C15 H15 120.0 . . ?
 C16 C15 C14 119.9(3) . . ?
 C16 C15 H15 120.0 . . ?
 F10 C12 C7 120.1(3) . . ?
 F10 C12 C11 116.3(3) . . ?
 C11 C12 C7 123.6(4) . . ?
 F5 C6 C1 119.6(3) . . ?
 F5 C6 C5 116.5(3) . . ?
 C5 C6 C1 123.9(3) . . ?
 F2 C3 C2 121.0(3) . . ?
 F2 C3 C4 119.6(3) . . ?
 C4 C3 C2 119.4(3) . . ?
 C26 C31 H31 120.1 . . ?
 C30 C31 C26 119.8(4) . . ?
 C30 C31 H31 120.1 . . ?
 F3 C4 C3 120.8(3) . . ?
 F3 C4 C5 120.4(3) . . ?
 C5 C4 C3 118.8(3) . . ?
 F6 C8 C7 121.1(3) . . ?
 F6 C8 C9 116.1(3) . . ?
 C7 C8 C9 122.7(4) . . ?
 C19 C18 H18 119.6 . . ?
 C19 C18 C17 120.8(3) . . ?
 C17 C18 H18 119.6 . . ?
 F4 C5 C6 120.5(3) . . ?
 F4 C5 C4 119.7(3) . . ?
 C6 C5 C4 119.8(3) . . ?
 C27 C28 H28 120.4 . . ?
 C27 C28 C29 119.2(4) . . ?
 C29 C28 H28 120.4 . . ?
 C25 C24 H24 120.1 . . ?
 C23 C24 C25 119.8(3) . . ?
 C23 C24 H24 120.1 . . ?
 C15 C16 H16 119.3 . . ?
 C17 C16 C15 121.4(3) . . ?
 C17 C16 H16 119.3 . . ?
 C18 C17 C38 120.7(4) . . ?
 C16 C17 C18 118.4(3) . . ?
 C16 C17 C38 120.9(4) . . ?
 C20 C21 H21 120.2 . . ?
 C22 C21 C20 119.6(3) . . ?
 C22 C21 H21 120.2 . . ?
 N1 B1 Cl1 103.21(18) . . ?
 N1 B1 C1 114.9(2) . . ?
 N1 B1 C7 107.9(2) . . ?
 C1 B1 Cl1 104.62(18) . . ?
 C7 B1 Cl1 107.93(18) . . ?
 C7 B1 C1 117.1(2) . . ?
 C24 C23 H23 119.7 . . ?
 C24 C23 C22 120.6(3) . . ?
 C22 C23 H23 119.7 . . ?
 F8 C10 C9 119.2(5) . . ?
 F8 C10 C11 121.2(5) . . ?
 C11 C10 C9 119.5(4) . . ?
 C21 C22 H22 119.7 . . ?
 C23 C22 C21 120.6(3) . . ?
 C23 C22 H22 119.7 . . ?
 F7 C9 C8 119.3(5) . . ?
 F7 C9 C10 120.8(4) . . ?
 C10 C9 C8 119.9(4) . . ?
 F9 C11 C12 120.2(4) . . ?
 F9 C11 C10 119.8(4) . . ?
 C10 C11 C12 120.0(4) . . ?
 C31 C30 H30 119.8 . . ?
 C29 C30 C31 120.3(3) . . ?
 C29 C30 H30 119.8 . . ?
 C28 C29 H29 119.5 . . ?
 C30 C29 C28 120.9(3) . . ?
 C30 C29 H29 119.5 . . ?
 C17 C38 H38A 109.5 . . ?
 C17 C38 H38B 109.5 . . ?
 C17 C38 H38C 109.5 . . ?
 H38A C38 H38B 109.5 . . ?
 H38A C38 H38C 109.5 . . ?
 H38B C38 H38C 109.5 . . ?

loop_
  _geom_torsion_atom_site_label_1
  _geom_torsion_atom_site_label_2
  _geom_torsion_atom_site_label_3
  _geom_torsion_atom_site_label_4
  _geom_torsion
  _geom_torsion_site_symmetry_1
  _geom_torsion_site_symmetry_2
  _geom_torsion_site_symmetry_3
  _geom_torsion_site_symmetry_4
  _geom_torsion_publ_flag
 P1 N2 C13 N1 161.4(2) . . . . ?
 P1 N2 C13 C14 -21.4(5) . . . . ?
 P1 C32 C37 F15 2.5(3) . . . . ?
 P1 C32 C37 C36 -176.08(19) . . . . ?
 P1 C32 C33 F11 -2.9(3) . . . . ?
 P1 C32 C33 C34 176.2(2) . . . . ?
 P1 C26 C27 C28 -177.9(2) . . . . ?
 P1 C26 C31 C30 176.4(2) . . . . ?
 P1 C20 C25 C24 178.3(3) . . . . ?
 P1 C20 C21 C22 -178.0(3) . . . . ?
 F15 C37 C36 F14 1.0(3) . . . . ?
 F15 C37 C36 C35 -178.5(2) . . . . ?
 F11 C33 C34 F12 0.1(4) . . . . ?
 F11 C33 C34 C35 179.4(2) . . . . ?
 F14 C36 C35 F13 0.1(4) . . . . ?
 F14 C36 C35 C34 -179.7(2) . . . . ?
 F1 C2 C1 C6 178.9(2) . . . . ?
 F1 C2 C1 B1 2.1(4) . . . . ?
 F1 C2 C3 F2 0.8(4) . . . . ?
 F1 C2 C3 C4 179.5(3) . . . . ?
 F5 C6 C5 F4 -1.4(4) . . . . ?
 F5 C6 C5 C4 179.1(3) . . . . ?
 F12 C34 C35 F13 -0.5(4) . . . . ?
 F12 C34 C35 C36 179.4(2) . . . . ?
 F10 C12 C11 F9 2.7(4) . . . . ?
 F10 C12 C11 C10 -177.2(3) . . . . ?
 F2 C3 C4 F3 0.3(5) . . . . ?
 F2 C3 C4 C5 180.0(3) . . . . ?
 F6 C8 C9 F7 -2.3(4) . . . . ?
 F6 C8 C9 C10 177.9(3) . . . . ?
 F3 C4 C5 F4 -0.3(5) . . . . ?
 F3 C4 C5 C6 179.3(3) . . . . ?
 N2 P1 C32 C37 114.7(2) . . . . ?
 N2 P1 C32 C33 -61.4(2) . . . . ?
 N2 P1 C26 C27 -21.8(3) . . . . ?
 N2 P1 C26 C31 159.4(2) . . . . ?
 N2 P1 C20 C25 146.5(2) . . . . ?
 N2 P1 C20 C21 -35.2(3) . . . . ?
 F8 C10 C9 F7 1.0(5) . . . . ?
 F8 C10 C9 C8 -179.2(3) . . . . ?
 F8 C10 C11 F9 -1.2(5) . . . . ?
 F8 C10 C11 C12 178.7(3) . . . . ?
 C32 P1 N2 C13 6.0(4) . . . . ?
 C32 P1 C26 C27 105.6(2) . . . . ?
 C32 P1 C26 C31 -73.2(3) . . . . ?
 C32 P1 C20 C25 20.3(3) . . . . ?
 C32 P1 C20 C21 -161.3(3) . . . . ?
 C32 C37 C36 F14 179.6(2) . . . . ?
 C32 C37 C36 C35 0.2(4) . . . . ?
 C32 C33 C34 F12 -179.0(2) . . . . ?
 C32 C33 C34 C35 0.3(4) . . . . ?
 C14 C19 C18 C17 -0.6(4) . . . . ?
 C14 C15 C16 C17 -1.7(5) . . . . ?
 C13 N1 B1 Cl1 167.5(2) . . . . ?
 C13 N1 B1 C1 -79.2(3) . . . . ?
 C13 N1 B1 C7 53.4(3) . . . . ?
 C13 C14 C19 C18 -178.3(2) . . . . ?
 C13 C14 C15 C16 179.4(3) . . . . ?
 C37 C32 C33 F11 -179.5(2) . . . . ?
 C37 C32 C33 C34 -0.4(4) . . . . ?
 C37 C36 C35 F13 179.5(2) . . . . ?
 C37 C36 C35 C34 -0.3(4) . . . . ?
 C33 C32 C37 F15 178.7(2) . . . . ?
 C33 C32 C37 C36 0.1(3) . . . . ?
 C33 C34 C35 F13 -179.8(2) . . . . ?
 C33 C34 C35 C36 0.0(4) . . . . ?
 C26 P1 N2 C13 129.3(3) . . . . ?
 C26 P1 C32 C37 -7.7(3) . . . . ?
 C26 P1 C32 C33 176.10(19) . . . . ?
 C26 P1 C20 C25 -95.9(3) . . . . ?
 C26 P1 C20 C21 82.4(3) . . . . ?
 C26 C27 C28 C29 1.2(4) . . . . ?
 C26 C31 C30 C29 1.9(5) . . . . ?
 C20 P1 N2 C13 -113.4(3) . . . . ?
 C20 P1 C32 C37 -122.7(2) . . . . ?
 C20 P1 C32 C33 61.1(2) . . . . ?
 C20 P1 C26 C27 -141.1(2) . . . . ?
 C20 P1 C26 C31 40.1(3) . . . . ?
 C20 C25 C24 C23 -0.1(5) . . . . ?
 C20 C21 C22 C23 -0.7(7) . . . . ?
 C19 C14 C13 N2 -52.3(4) . . . . ?
 C19 C14 C13 N1 125.0(3) . . . . ?
 C19 C14 C15 C16 1.5(4) . . . . ?
 C19 C18 C17 C16 0.5(5) . . . . ?
 C19 C18 C17 C38 -179.4(3) . . . . ?
 C2 C1 C6 F5 -178.3(2) . . . . ?
 C2 C1 C6 C5 2.2(4) . . . . ?
 C2 C1 B1 Cl1 111.2(3) . . . . ?
 C2 C1 B1 N1 -1.2(4) . . . . ?
 C2 C1 B1 C7 -129.4(3) . . . . ?
 C2 C3 C4 F3 -178.5(3) . . . . ?
 C2 C3 C4 C5 1.2(5) . . . . ?
 C1 C2 C3 F2 -179.1(3) . . . . ?
 C1 C2 C3 C4 -0.3(5) . . . . ?
 C1 C6 C5 F4 178.2(3) . . . . ?
 C1 C6 C5 C4 -1.4(5) . . . . ?
 C27 C26 C31 C30 -2.4(4) . . . . ?
 C27 C28 C29 C30 -1.7(5) . . . . ?
 C25 C20 C21 C22 0.4(6) . . . . ?
 C25 C24 C23 C22 -0.1(6) . . . . ?
 C7 C12 C11 F9 -178.9(3) . . . . ?
 C7 C12 C11 C10 1.3(5) . . . . ?
 C7 C8 C9 F7 179.5(3) . . . . ?
 C7 C8 C9 C10 -0.3(5) . . . . ?
 C15 C14 C13 N2 129.8(3) . . . . ?
 C15 C14 C13 N1 -52.9(4) . . . . ?
 C15 C14 C19 C18 -0.3(4) . . . . ?
 C15 C16 C17 C18 0.7(5) . . . . ?
 C15 C16 C17 C38 -179.4(4) . . . . ?
 C12 C7 C8 F6 -175.9(2) . . . . ?
 C12 C7 C8 C9 2.2(4) . . . . ?
 C12 C7 B1 Cl1 -56.4(3) . . . . ?
 C12 C7 B1 N1 54.6(3) . . . . ?
 C12 C7 B1 C1 -174.0(2) . . . . ?
 C6 C1 B1 Cl1 -65.4(3) . . . . ?
 C6 C1 B1 N1 -177.8(2) . . . . ?
 C6 C1 B1 C7 54.0(3) . . . . ?
 C3 C2 C1 C6 -1.3(4) . . . . ?
 C3 C2 C1 B1 -178.1(3) . . . . ?
 C3 C4 C5 F4 -179.9(3) . . . . ?
 C3 C4 C5 C6 -0.4(5) . . . . ?
 C31 C26 C27 C28 0.9(4) . . . . ?
 C31 C30 C29 C28 0.2(5) . . . . ?
 C8 C7 C12 F10 175.6(2) . . . . ?
 C8 C7 C12 C11 -2.8(4) . . . . ?
 C8 C7 B1 Cl1 126.5(3) . . . . ?
 C8 C7 B1 N1 -122.6(3) . . . . ?
 C8 C7 B1 C1 8.9(4) . . . . ?
 C24 C23 C22 C21 0.5(7) . . . . ?
 C21 C20 C25 C24 -0.1(5) . . . . ?
 B1 N1 C13 N2 6.8(4) . . . . ?
 B1 N1 C13 C14 -170.6(3) . . . . ?
 B1 C1 C6 F5 -1.4(4) . . . . ?
 B1 C1 C6 C5 179.2(3) . . . . ?
 B1 C7 C12 F10 -1.9(4) . . . . ?
 B1 C7 C12 C11 179.7(3) . . . . ?
 B1 C7 C8 F6 1.4(4) . . . . ?
 B1 C7 C8 C9 179.5(3) . . . . ?
 C9 C10 C11 F9 -178.9(3) . . . . ?
 C9 C10 C11 C12 0.9(5) . . . . ?
 C11 C10 C9 F7 178.8(3) . . . . ?
 C11 C10 C9 C8 -1.4(5) . . . . ?

_shelx_res_file
;
TITL 11_a.res in C2/c
    11.res
    created by SHELXL-2018/3 at 13:27:23 on 20-Jun-2022
REM Old TITL 11 in C2/c
REM SHELXT solution in C2/c: R1 0.196, Rweak 0.008, Alpha 0.039
REM <I/s> 0.528 for 344 systematic absences, Orientation as input
REM Formula found by SHELXT: C37 N2 F15 P Cl
CELL 1.54178 28.5877 12.0554 21.5821 90 104.923 90
ZERR 8 0.0012 0.0005 0.0008 0 0.002 0
LATT 7
SYMM -X,+Y,0.5-Z
SFAC C H B Cl F N P
UNIT 304 144 8 8 120 16 8

L.S. 4
PLAN  21 0 0
TEMP -90.15
CONF
BOND
list 4
MORE -1
BOND $H
fmap 2
acta
OMIT -26 6 18
OMIT -2 0 24
OMIT -14 2 10
OMIT 2 0 0
REM <olex2.extras>
REM <HklSrc "%.\\11.hkl">
REM </olex2.extras>

WGHT    0.076800    3.877200
FVAR       0.20220
CL1   4    0.641916    0.546868    0.162066    11.00000    0.06828    0.07156 =
         0.02646    0.00488    0.01227    0.00378
P1    7    0.639566    0.495322    0.449606    11.00000    0.05582    0.04832 =
         0.02581    0.00357    0.01124    0.01385
F15   5    0.556667    0.468461    0.523141    11.00000    0.05759    0.05265 =
         0.04107   -0.00234    0.01426    0.00592
F11   5    0.657213    0.733895    0.459394    11.00000    0.06410    0.05522 =
         0.04675    0.00342    0.02019    0.00758
F14   5    0.514745    0.629487    0.573193    11.00000    0.06080    0.07293 =
         0.04723   -0.00464    0.02413    0.01101
F1    5    0.706789    0.681128    0.346982    11.00000    0.06086    0.06427 =
         0.05060   -0.01429    0.01162    0.00688
F5    5    0.728157    0.379070    0.215792    11.00000    0.07884    0.06922 =
         0.04529   -0.01032    0.02225    0.01020
F12   5    0.613117    0.895239    0.509255    11.00000    0.08471    0.04420 =
         0.07594    0.00080    0.02591    0.01160
F10   5    0.555252    0.445140    0.195610    11.00000    0.07084    0.08933 =
         0.05022    0.00184    0.00354   -0.01109
F13   5    0.542027    0.843820    0.566477    11.00000    0.07792    0.05950 =
         0.07613   -0.01373    0.03128    0.01927
F2    5    0.801788    0.702746    0.387239    11.00000    0.06527    0.07854 =
         0.05738   -0.01210    0.00240   -0.00379
F6    5    0.703921    0.302437    0.322502    11.00000    0.10639    0.07539 =
         0.05449    0.02019    0.02917    0.03801
F3    5    0.861994    0.562885    0.345256    11.00000    0.05239    0.11390 =
         0.06499    0.00394    0.01271    0.00770
F4    5    0.823822    0.400721    0.258978    11.00000    0.07270    0.09769 =
         0.06951   -0.00318    0.02964    0.02478
N2    6    0.631530    0.511379    0.374544    11.00000    0.05966    0.04709 =
         0.02762    0.00251    0.00873    0.01221
N1    6    0.621705    0.589735    0.276065    11.00000    0.05552    0.04765 =
         0.02768    0.00471    0.00722    0.00720
AFIX  43
H1    2    0.609449    0.645205    0.250519    11.00000   -1.20000
AFIX   0
F9    5    0.515119    0.247307    0.194521    11.00000    0.13782    0.13833 =
         0.05853   -0.02305    0.03282   -0.07954
F7    5    0.662146    0.106233    0.321326    11.00000    0.23646    0.05781 =
         0.09461    0.02685    0.08360    0.03759
F8    5    0.567509    0.074748    0.258644    11.00000    0.26523    0.07433 =
         0.09668   -0.02285    0.10026   -0.07022
C32   1    0.609363    0.594776    0.489800    11.00000    0.04898    0.05109 =
         0.02575    0.00341    0.00417    0.00919
C14   1    0.572328    0.664328    0.340299    11.00000    0.05248    0.04802 =
         0.02586    0.00354    0.00691    0.00968
C13   1    0.610340    0.585969    0.331541    11.00000    0.05120    0.04405 =
         0.03004    0.00188    0.00780    0.00300
C37   1    0.572654    0.572051    0.519455    11.00000    0.05291    0.04931 =
         0.02702    0.00000    0.00628    0.01088
C33   1    0.622249    0.705833    0.487780    11.00000    0.05272    0.05325 =
         0.03407    0.00236    0.00963    0.00886
C36   1    0.550069    0.654799    0.545408    11.00000    0.05309    0.05682 =
         0.03027   -0.00369    0.01114    0.01109
C26   1    0.620583    0.358172    0.462965    11.00000    0.06894    0.05050 =
         0.03494    0.00604    0.02338    0.01893
C20   1    0.702290    0.506679    0.490045    11.00000    0.05738    0.06279 =
         0.03287    0.01160    0.01615    0.02011
C19   1    0.531760    0.624274    0.357379    11.00000    0.05303    0.05124 =
         0.03274    0.00440    0.00595    0.00414
AFIX  43
H19   2    0.528760    0.547171    0.364597    11.00000   -1.20000
AFIX   0
C2    1    0.733792    0.608256    0.322958    11.00000    0.05870    0.05685 =
         0.03352    0.00035    0.00974    0.01115
C1    1    0.711943    0.526675    0.279982    11.00000    0.06067    0.05498 =
         0.02798    0.00112    0.01249    0.00857
C34   1    0.599940    0.789081    0.513168    11.00000    0.06454    0.04804 =
         0.04405   -0.00230    0.01004    0.01351
C35   1    0.563810    0.762955    0.541948    11.00000    0.06138    0.05295 =
         0.04275   -0.00767    0.01323    0.01793
C27   1    0.588162    0.301635    0.413137    11.00000    0.07072    0.04731 =
         0.05003    0.00396    0.02520    0.01335
AFIX  43
H27   2    0.577200    0.335111    0.372100    11.00000   -1.20000
AFIX   0
C25   1    0.718670    0.551417    0.551472    11.00000    0.05055    0.07268 =
         0.03580    0.00598    0.01201    0.01026
AFIX  43
H25   2    0.696043    0.579267    0.573025    11.00000   -1.20000
AFIX   0
C7    1    0.633003    0.383540    0.255383    11.00000    0.07765    0.05119 =
         0.03253   -0.00309    0.02189    0.00369
C15   1    0.576143    0.777417    0.329531    11.00000    0.07627    0.04933 =
         0.04568    0.01022    0.02401    0.01051
AFIX  43
H15   2    0.603343    0.805361    0.316856    11.00000   -1.20000
AFIX   0
C12   1    0.583813    0.362735    0.225217    11.00000    0.09071    0.06430 =
         0.03666   -0.00778    0.02293   -0.01670
C6    1    0.744796    0.459956    0.259019    11.00000    0.06431    0.06677 =
         0.03309   -0.00245    0.01368    0.00847
C3    1    0.783231    0.622736    0.344869    11.00000    0.05567    0.07069 =
         0.04033   -0.00148    0.00737    0.00312
C31   1    0.637066    0.308520    0.522606    11.00000    0.09541    0.05940 =
         0.04382    0.01365    0.03198    0.03017
AFIX  43
H31   2    0.659981    0.345602    0.555884    11.00000   -1.20000
AFIX   0
C4    1    0.813923    0.552461    0.323762    11.00000    0.05603    0.08198 =
         0.04548    0.00748    0.01274    0.00782
C8    1    0.657554    0.293531    0.288020    11.00000    0.10441    0.05427 =
         0.04098    0.00437    0.03252    0.01485
C18   1    0.495539    0.697144    0.363903    11.00000    0.05708    0.07234 =
         0.04063    0.01034    0.01454    0.01813
AFIX  43
H18   2    0.467769    0.669125    0.375149    11.00000   -1.20000
AFIX   0
C5    1    0.794252    0.470599    0.280227    11.00000    0.06268    0.07961 =
         0.04500    0.00238    0.02433    0.02133
C28   1    0.572201    0.196688    0.424074    11.00000    0.07796    0.04841 =
         0.08064    0.00106    0.03535    0.01169
AFIX  43
H28   2    0.550702    0.157021    0.390483    11.00000   -1.20000
AFIX   0
C24   1    0.767620    0.555404    0.581087    11.00000    0.05573    0.09931 =
         0.04092    0.01109    0.01012    0.00888
AFIX  43
H24   2    0.778641    0.586054    0.622866    11.00000   -1.20000
AFIX   0
C16   1    0.540198    0.849248    0.337325    11.00000    0.10236    0.05322 =
         0.05977    0.01695    0.04007    0.02461
AFIX  43
H16   2    0.543549    0.926528    0.330998    11.00000   -1.20000
AFIX   0
C17   1    0.499507    0.810648    0.354144    11.00000    0.08757    0.07376 =
         0.04780    0.01942    0.02966    0.03363
C21   1    0.735996    0.466223    0.459045    11.00000    0.07265    0.11041 =
         0.03461    0.00597    0.01467    0.04073
AFIX  43
H21   2    0.725486    0.435971    0.417105    11.00000   -1.20000
AFIX   0
B1    3    0.653895    0.508290    0.251021    11.00000    0.06123    0.05169 =
         0.02543    0.00386    0.01149    0.00615
C23   1    0.800208    0.515039    0.550036    11.00000    0.05720    0.13687 =
         0.04708    0.02687    0.01576    0.02702
AFIX  43
H23   2    0.833862    0.517928    0.570440    11.00000   -1.20000
AFIX   0
C10   1    0.588073    0.174610    0.256695    11.00000    0.17173    0.06112 =
         0.05923   -0.01692    0.06335   -0.03392
C22   1    0.784679    0.470423    0.489670    11.00000    0.06611    0.16367 =
         0.04839    0.01828    0.02160    0.04742
AFIX  43
H22   2    0.807668    0.442202    0.468819    11.00000   -1.20000
AFIX   0
C9    1    0.635883    0.189882    0.288976    11.00000    0.17274    0.04895 =
         0.05736    0.00713    0.06135    0.01608
C11   1    0.562173    0.261274    0.225358    11.00000    0.12317    0.08099 =
         0.04233   -0.01340    0.03395   -0.03741
C30   1    0.620079    0.205199    0.533410    11.00000    0.11303    0.06467 =
         0.06697    0.02788    0.04909    0.03605
AFIX  43
H30   2    0.630600    0.172103    0.574609    11.00000   -1.20000
AFIX   0
C29   1    0.588105    0.150000    0.485051    11.00000    0.10136    0.04956 =
         0.10262    0.02356    0.06154    0.02609
AFIX  43
H29   2    0.576595    0.078925    0.493138    11.00000   -1.20000
AFIX   0
C38   1    0.460409    0.889495    0.361837    11.00000    0.12995    0.10007 =
         0.09399    0.04178    0.06271    0.06723
AFIX 137
H38A  2    0.429183    0.865708    0.334217    11.00000   -1.50000
H38B  2    0.467853    0.964474    0.349644    11.00000   -1.50000
H38C  2    0.458794    0.889523    0.406647    11.00000   -1.50000
AFIX   0
HKLF 4


REM  11_a.res in C2/c
REM wR2 = 0.1430, GooF = S = 1.052, Restrained GooF = 1.052 for all data
REM R1 = 0.0487 for 5029 Fo > 4sig(Fo) and 0.0639 for all 6636 data
REM 524 parameters refined using 0 restraints

END

WGHT      0.0768      3.8781

REM Highest difference peak  0.261,  deepest hole -0.492,  1-sigma level  0.055
Q1    1   0.7912  0.4339  0.5407  11.00000  0.05    0.26
Q2    1   0.5344  0.1814  0.2223  11.00000  0.05    0.26
Q3    1   0.7651  0.4798  0.5740  11.00000  0.05    0.24
Q4    1   0.7692  0.3846  0.4816  11.00000  0.05    0.24
Q5    1   0.6015  0.0384  0.2962  11.00000  0.05    0.21
Q6    1   0.7240  0.3979  0.4599  11.00000  0.05    0.20
Q7    1   0.4354  0.8250  0.3862  11.00000  0.05    0.19
Q8    1   0.5998  0.6009  0.1688  11.00000  0.05    0.19
Q9    1   0.6407  0.4536  0.1566  11.00000  0.05    0.19
Q10   1   0.6181  0.8414  0.3422  11.00000  0.05    0.18
Q11   1   0.7007  0.5027  0.5210  11.00000  0.05    0.18
Q12   1   0.6768  0.7088  0.5199  11.00000  0.05    0.18
Q13   1   0.6063  0.3284  0.4407  11.00000  0.05    0.18
Q14   1   0.5996  0.5581  0.4583  11.00000  0.05    0.18
Q15   1   0.6850  0.5026  0.1515  11.00000  0.05    0.18
Q16   1   0.4973  0.6356  0.5194  11.00000  0.05    0.17
Q17   1   0.6358  0.3950  0.4482  11.00000  0.05    0.17
Q18   1   0.4914  0.9212  0.4268  11.00000  0.05    0.17
Q19   1   0.6612  0.5168  0.2205  11.00000  0.05    0.17
Q20   1   0.5977  0.4856  0.1708  11.00000  0.05    0.17
Q21   1   0.6227  0.4855  0.1087  11.00000  0.05    0.16
;
_shelx_res_checksum                23805
_shelx_hkl_file
;
  -2   0   0   19.70    2.60
  -2   0   0   20.30    2.60
   2   0   0   27.90    2.50
   2   0   0   22.70    2.90
  -2   0   0   30.80    2.50
   4   0   0 3909.51  300.27
   4   0   0 3859.51  300.57
   4   0   0 4324.17  303.97
   4   0   0 4233.08  302.77
   4   0   0 3692.23  301.07
  -4   0   0 3505.85  300.37
   6   0   0  262.17   21.60
   6   0   0  328.37   23.30
   6   0   0  261.27   23.70
  -6   0   0  252.87   22.90
   6   0   0  306.87   22.70
  -6   0   0  251.47   23.10
  -8   0   0   52.79    7.50
  -8   0   0   50.09    7.50
   8   0   0   34.60    5.70
   8   0   0   51.79    6.90
   8   0   0   53.09    8.20
   8   0   0   40.70   10.30
   8   0   0   40.80   10.90
  10   0   0  301.07   24.80
  10   0   0  293.07   25.50
  10   0   0  303.27   30.70
  10   0   0  302.67   31.90
  10   0   0  287.97   26.40
 -10   0   0  280.97   26.40
 -10   0   0  253.17   25.60
 -12   0   0 3108.69  269.47
 -12   0   0 3047.09  268.87
  12   0   0 3862.01  274.77
  12   0   0 3482.95  270.37
  12   0   0 3725.63  268.97
  12   0   0 3597.34  268.17
  14   0   0 3611.74  281.77
  14   0   0 4120.79  285.67
 -14   0   0 3266.27  282.47
 -14   0   0 3113.19  280.17
  14   0   0 3896.91  279.77
  16   0   0  173.08   20.60
  16   0   0  134.29   15.90
  16   0   0  159.28   19.20
  16   0   0  145.09   16.90
 -16   0   0  123.09   19.50
 -18   0   0   35.50   11.80
  18   0   0   43.20   13.80
  18   0   0   44.80    7.70
  18   0   0   41.70    5.80
  18   0   0   48.00    7.30
 -18   0   0   30.40   12.50
  20   0   0   65.59    7.80
  20   0   0   68.99    7.60
 -20   0   0   71.29   19.30
  20   0   0   89.59   16.00
 -20   0   0   50.59   15.50
  22   0   0   13.90    4.50
 -22   0   0    8.70    3.50
  22   0   0   17.90    4.80
  22   0   0   13.80    3.80
  22   0   0    9.90    5.10
 -22   0   0   20.40   16.10
 -22   0   0   16.50   14.10
  24   0   0    7.30    4.60
  24   0   0    5.90    3.20
  24   0   0    4.30    3.10
  24   0   0    9.10    5.20
 -24   0   0   -5.80   18.30
  24   0   0    8.60    4.50
  26   0   0    6.40    3.50
  26   0   0    7.50    4.50
  26   0   0    3.60    4.30
  26   0   0    8.20    5.20
 -26   0   0    0.60   26.20
 -26   0   0   12.00    4.10
  28   0   0   15.40    4.90
 -28   0   0   31.70    7.40
  28   0   0   19.50    4.10
  28   0   0   14.90    4.90
  30   0   0    1.40    3.00
  30   0   0    7.70    4.10
  30   0   0    2.90    3.40
 -30   0   0    9.10    3.40
  32   0   0   41.30    4.80
  32   0   0   26.30    5.00
 -32   0   0   52.29    6.00
  -1  -1   0 3173.78  253.07
  -1  -1   0 3398.56  253.57
  -1  -1   0 3405.46  253.97
  -1  -1   0 3451.85  253.27
  -1   1   0 3049.29  253.27
   1   1   0 3208.58  253.37
  -1   1   0 3112.59  253.07
  -1   1   0 3595.24  257.07
   1   1   0 3644.64  258.27
   1   1   0 3001.40  253.97
  -1   1   0 3210.58  253.07
   1   1   0 3335.47  253.47
   3  -1   0  797.12   58.69
   3  -1   0  720.93   58.79
  -3  -1   0  728.43   58.99
  -3  -1   0  751.12   59.49
   3  -1   0  748.93   59.69
  -3  -1   0  760.62   59.49
   3   1   0  801.72   59.49
  -3   1   0  743.33   58.89
  -3   1   0  770.22   58.59
  -3   1   0  750.92   58.79
   3   1   0  692.83   59.49
   5  -1   0  923.11   71.09
  -5  -1   0  930.31   72.39
   5  -1   0  878.51   72.69
   5  -1   0 1033.30   75.19
   5   1   0  889.91   72.19
   5   1   0  850.01   71.99
   5   1   0  913.61   71.89
  -5   1   0  867.61   71.39
  -5   1   0  928.71   71.09
  -5   1   0  900.01   71.39
  -7  -1   0  915.41   74.09
   7  -1   0  946.91   73.19
   7  -1   0  986.20   77.39
   7  -1   0  975.50   75.49
  -7  -1   0  889.11   74.59
   7   1   0  953.50   73.99
   7   1   0  887.71   73.79
  -7   1   0  933.21   73.19
  -7   1   0  900.81   73.69
   7   1   0 1035.60   83.09
  -7   1   0  877.11   73.69
   7   1   0  966.30   74.19
   7   1   0  910.21   74.49
   9  -1   0  613.34   55.09
  -9  -1   0  563.84   49.90
   9  -1   0  668.13   51.89
   9  -1   0  613.24   48.80
  -9  -1   0  601.04   50.79
   9   1   0  675.23   49.10
   9   1   0  600.44   50.49
  -9   1   0  560.54   49.70
   9   1   0  573.34   56.19
  -9   1   0  628.84   48.80
   9   1   0  637.24   59.39
  -9   1   0  602.94   49.80
  11  -1   0 3602.54  262.57
  11  -1   0 3497.05  261.87
  11  -1   0 3033.60  266.17
 -11  -1   0 3268.27  263.47
 -11  -1   0 3414.06  264.47
  11  -1   0 3293.87  268.47
  11  -1   0 3628.94  265.57
  11   1   0 3685.73  264.27
  11   1   0 3351.86  273.87
 -11   1   0 3261.77  263.27
 -11   1   0 3179.48  263.27
  11   1   0 3569.84  263.17
  11   1   0 3426.26  263.57
 -13  -1   0  649.64   50.79
  13  -1   0  650.43   48.50
  13  -1   0  509.45   52.99
  13  -1   0  696.73   48.00
  13  -1   0  486.65   51.89
  13  -1   0  698.23   52.89
 -13  -1   0  604.04   53.79
 -13  -1   0  551.54   52.19
  13   1   0  628.74   49.60
 -13   1   0  592.04   50.19
 -13   1   0  612.04   50.39
  13   1   0  623.54   50.79
  13   1   0  480.35   56.29
  13   1   0  485.75   57.69
  13   1   0  644.64   50.39
  15  -1   0  622.94   48.60
 -15  -1   0  492.45   51.99
  15  -1   0  584.34   45.70
 -15  -1   0  586.84   51.29
  15  -1   0  624.54   49.10
 -15  -1   0  519.35   50.19
  15  -1   0  595.74   45.50
  15   1   0  566.54   49.50
  15   1   0  588.44   59.29
  15   1   0  571.34   50.39
 -15   1   0  536.35   49.90
  15   1   0  563.84   57.59
 -15   1   0  516.95   50.29
 -17  -1   0   -8.30   11.90
 -17  -1   0  -13.40    7.70
  17  -1   0    2.60    3.20
  17  -1   0    2.60    5.90
  17  -1   0    3.00    3.30
  17  -1   0    2.30    3.30
 -17  -1   0   12.90    8.80
  17   1   0    0.20    3.20
  17   1   0    5.50    3.00
  17   1   0   -3.80   10.00
  17   1   0    5.80    3.20
  17   1   0    0.60    2.80
  17   1   0   -0.10   10.90
 -17   1   0  -10.20    7.80
  17   1   0    4.00   10.40
  19  -1   0    7.30    4.20
 -19  -1   0    0.90    9.90
  19  -1   0    2.90    2.80
  19  -1   0    2.30    6.80
 -19  -1   0    3.20    2.80
  19  -1   0    3.90    2.30
  19  -1   0    0.40    3.20
  19  -1   0    5.30    3.70
 -19  -1   0   11.20   11.40
 -19   1   0   20.40   11.30
  19   1   0    3.70    3.30
  19   1   0    2.40    7.20
  19   1   0    4.80    3.70
  19   1   0    8.10    3.70
  19   1   0    0.80    2.70
  19   1   0    8.90    4.20
  21  -1   0   47.60    7.70
 -21  -1   0   49.90   15.50
  21  -1   0   52.49    8.20
  21  -1   0   62.99    9.10
 -21  -1   0   43.50   17.40
  21  -1   0   48.80    6.30
  21  -1   0   45.40    6.50
  21  -1   0   80.89   15.70
 -21  -1   0   41.90    6.40
  21   1   0   47.30    7.80
  21   1   0   61.09    9.00
  21   1   0   49.50    6.70
 -21   1   0   41.70   17.40
  21   1   0   51.69    9.30
 -21   1   0   62.99   16.80
  21   1   0   57.39    7.60
  23  -1   0   35.50    6.80
  23  -1   0   29.50    4.80
 -23  -1   0   28.40    5.00
  23  -1   0   28.70    6.20
  23  -1   0   29.60    5.10
  23  -1   0   19.00    6.30
 -23  -1   0    2.50   16.60
  23   1   0   31.10    5.40
  23   1   0   18.60    5.70
 -23   1   0   21.10   19.00
  23   1   0   28.50    6.10
 -23   1   0   26.40    4.90
  23   1   0   31.60    5.70
  25  -1   0   75.99   10.30
 -25  -1   0   44.40   23.30
  25  -1   0   61.89    7.60
  25  -1   0   55.69    7.30
 -25  -1   0   72.29    7.90
  25  -1   0   46.70    8.40
  25  -1   0   69.99    9.30
 -25   1   0   74.09    8.10
  25   1   0   67.49    9.30
  25   1   0   49.30    8.50
 -25   1   0   55.99   26.20
  25   1   0   60.79    7.90
  25   1   0   57.49    7.60
  27  -1   0    6.00    4.10
  27  -1   0   -0.30    3.30
  27  -1   0    6.50    3.40
  27  -1   0    4.70    4.30
 -27  -1   0    1.30    3.40
 -27   1   0    9.80    4.90
  27   1   0    8.20    4.60
  27   1   0    4.90    3.50
  27   1   0    7.80    4.10
  27   1   0    3.20    2.80
  29  -1   0    1.80    3.50
 -29  -1   0    6.40    3.30
  29  -1   0    3.00    3.60
  29  -1   0    2.70    2.80
  29   1   0    8.40    4.50
  29   1   0    7.70    3.30
 -29   1   0    5.80    3.50
  29   1   0    0.20    3.30
  31  -1   0   10.00    3.70
 -31  -1   0   16.10    3.80
  31  -1   0    9.70    2.60
  31  -1   0   16.60    5.60
 -31   1   0   18.30    3.60
  31   1   0   16.00    4.30
  33  -1   0    5.70    2.40
  33  -1   0    0.70    1.70
  33   1   0   -1.10    1.50
  33   1   0    2.50    2.30
   0  -2   0 1226.38   92.09
   0  -2   0 1102.79   92.29
   0   2   0 1252.17  100.39
   0   2   0 1065.79   92.49
   0   2   0 1200.28   92.39
   0   2   0 1180.68   92.39
   2  -2   0 6139.29  564.84
  -2  -2   0 7231.48  565.04
  -2  -2   0 7643.74  566.14
  -2  -2   0 7944.91  565.94
   2   2   0 7050.79  565.74
  -2   2   0 8359.16  573.84
  -2   2   0 7560.14  566.14
  -2   2   0 7600.34  565.24
   2   2   0 7939.41  574.74
   2   2   0 6984.20  565.94
   2   2   0 7143.79  565.54
  -2   2   0 6855.91  565.44
  -4  -2   0  101.69   11.50
   4  -2   0   97.29   17.20
  -4  -2   0   94.19   11.40
  -4  -2   0  100.89   11.00
   4  -2   0   92.09   10.00
  -4  -2   0   90.99   11.10
  -4   2   0   81.19   10.70
   4   2   0  100.69   11.40
   4   2   0  101.29   12.30
   4   2   0   75.49   10.70
  -4   2   0  104.69   10.10
  -4   2   0  102.39   10.50
  -6  -2   0    4.20    4.70
  -6  -2   0    6.90    4.30
   6  -2   0    2.40    8.10
   6  -2   0    4.50    5.30
  -6  -2   0    7.70    5.20
  -6  -2   0    0.60    3.90
   6  -2   0    2.90    3.20
   6   2   0   10.90    9.40
   6   2   0   -0.40    4.30
   6   2   0    0.30    3.90
  -6   2   0    0.50    2.80
   6   2   0   -1.40    4.80
  -6   2   0    2.40    3.60
  -8  -2   0  489.45   41.40
  -8  -2   0  439.06   40.20
  -8  -2   0  414.66   40.90
   8  -2   0  491.95   42.10
   8  -2   0  530.45   47.00
   8  -2   0  524.95   39.70
  -8  -2   0  472.95   41.70
  -8   2   0  433.26   39.60
   8   2   0  468.15   40.70
   8   2   0  475.25   41.10
   8   2   0  431.46   39.20
   8   2   0  484.75   41.40
  -8   2   0  484.25   39.20
   8   2   0  569.84   53.49
 -10  -2   0 1768.32  158.08
  10  -2   0 2012.10  155.68
 -10  -2   0 1976.70  157.28
  10  -2   0 2147.09  163.48
 -10  -2   0 2003.80  158.18
  10   2   0 1977.20  157.18
 -10   2   0 1900.71  157.88
 -10   2   0 1962.70  155.38
  10   2   0 2071.29  157.08
  10   2   0 2183.18  157.18
 -10   2   0 1899.11  156.58
  10   2   0 2192.38  158.68
  10   2   0 1902.31  156.48
  12  -2   0 1330.67  101.59
 -12  -2   0 1202.38  103.49
 -12  -2   0 1088.99  104.59
  12  -2   0 1388.46  109.19
 -12  -2   0 1310.67  104.79
 -12   2   0 1177.78  102.99
 -12   2   0 1139.39  102.99
  12   2   0 1511.75  119.19
  12   2   0 1300.07  104.79
 -12   2   0 1294.87  101.09
  12   2   0 1398.56  101.19
  12   2   0 1325.37  118.29
  12   2   0 1216.48  102.19
  12   2   0 1330.07  103.69
 -14  -2   0  152.88   20.60
  14  -2   0  166.98   17.80
 -14  -2   0  158.78   21.20
 -14  -2   0  170.98   21.50
  14  -2   0  191.98   17.80
  14   2   0  163.58   18.90
  14   2   0  195.98   24.60
 -14   2   0  155.38   19.80
  14   2   0  215.88   34.70
  14   2   0  205.48   22.00
 -14   2   0  192.58   21.50
 -16  -2   0   18.30   10.00
 -16  -2   0   38.00   11.70
 -16  -2   0   24.80   12.20
  16   2   0   15.40   15.40
 -16   2   0   47.10   11.30
  16   2   0   18.20   21.10
  16   2   0   18.70    9.40
  16   2   0   39.80   14.00
  18  -2   0  103.09   14.50
 -18  -2   0   64.49   16.50
 -18  -2   0   87.49   17.60
  18  -2   0   81.39    9.60
  18  -2   0   75.69    9.90
  18  -2   0   70.59    8.00
 -18  -2   0   78.19   18.40
  18  -2   0   89.39    9.50
 -18   2   0   53.49   15.10
  18   2   0   77.39    8.70
  18   2   0   64.99   24.50
  18   2   0   71.19    9.00
  18   2   0   90.99   23.70
  18   2   0   89.49    9.40
  18   2   0  106.19   10.10
  18   2   0   96.19    9.40
  20  -2   0    5.20    3.10
  20  -2   0    3.20    7.60
  20  -2   0    8.90    4.40
 -20  -2   0   -1.80   13.70
 -20  -2   0    7.50   10.90
  20  -2   0    5.60    2.70
  20  -2   0    5.80    3.70
 -20  -2   0    6.50    2.90
  20  -2   0    2.10    3.40
  20   2   0   10.60    4.00
  20   2   0   -0.20    3.10
  20   2   0    7.40    2.20
 -20   2   0    5.90   13.70
  20   2   0    6.90    3.90
  20   2   0    4.00    3.10
 -22  -2   0  178.58   16.00
  22  -2   0  192.28   17.30
  22  -2   0  187.78   16.30
  22  -2   0  213.98   24.70
  22  -2   0  186.68   18.30
 -22  -2   0  203.58   32.00
  22  -2   0  174.38   17.50
  22   2   0  130.99   18.90
  22   2   0  193.18   17.50
 -22   2   0  153.18   25.80
  22   2   0  183.78   16.40
  22   2   0  178.08   17.10
 -22   2   0  164.08   15.90
  24  -2   0  132.79   14.30
  24  -2   0  141.79   15.40
  24  -2   0  162.18   15.10
  24  -2   0  129.49   12.80
 -24  -2   0  140.79   13.10
 -24  -2   0  161.68   31.20
  24  -2   0  137.09   12.40
  24   2   0  136.09   13.20
  24   2   0  161.98   14.60
 -24   2   0  131.29   13.10
  24   2   0  118.89   13.20
  24   2   0  136.69   14.20
 -24   2   0   90.49   28.60
  26  -2   0   89.69   14.10
  26  -2   0  122.69   15.20
 -26  -2   0  106.99   61.39
  26  -2   0  112.09   12.30
 -26  -2   0  137.79   11.60
  26   2   0   86.29   13.80
  26   2   0  165.08   18.00
  26   2   0   80.09   13.70
 -26   2   0  123.89   12.00
  26   2   0   90.59   11.20
 -28  -2   0   61.99    7.90
  28  -2   0   41.80    6.50
  28  -2   0   35.20    4.90
  28  -2   0   39.10    6.90
  28   2   0   30.80    5.30
  28   2   0   34.10    5.70
 -28   2   0   42.70    6.30
  28   2   0   36.30    6.50
  30  -2   0   -1.70    2.90
 -30  -2   0    0.60    3.00
  30  -2   0   -0.60    1.80
  30  -2   0    0.10    3.20
 -30   2   0    0.50    2.80
  30   2   0    1.90    2.60
  30   2   0   -0.10    2.80
 -32  -2   0   33.00    4.50
  32  -2   0   36.60    5.60
  32  -2   0   19.80    4.10
  32   2   0   27.20    4.10
  32   2   0   26.60    4.60
   1  -3   0 1479.45  120.89
   1  -3   0 1447.26  121.39
  -1  -3   0 1594.14  121.09
  -1   3   0 1603.54  121.69
   1   3   0 1516.75  121.69
  -1   3   0 1507.25  121.99
  -1   3   0 1615.64  133.19
   1   3   0 1420.96  121.99
  -1   3   0 1476.05  121.29
   1   3   0 1693.73  134.49
   3  -3   0  105.99   12.40
  -3  -3   0   93.39   14.20
  -3  -3   0   84.79   11.90
  -3  -3   0   89.19   11.90
  -3   3   0   97.69   13.60
   3   3   0  103.09   13.10
   3   3   0  140.69   23.60
  -3   3   0  108.99   12.20
  -3   3   0  108.99   14.90
  -3   3   0  142.49   29.30
   3   3   0  102.39   13.10
   3   3   0   84.49   14.20
  -5  -3   0 1130.79   89.19
   5  -3   0 1133.79   89.09
   5  -3   0 1083.49   99.79
  -5  -3   0 1037.80   90.39
  -5  -3   0 1050.49   88.79
  -5  -3   0 1195.98   90.29
   5   3   0 1092.69  101.69
   5   3   0 1111.19   89.89
  -5   3   0 1104.29   89.09
  -5   3   0 1064.49   90.59
  -5   3   0 1164.48   88.69
   5   3   0 1108.69   90.19
   5   3   0 1131.79   90.59
   7  -3   0  165.78   17.60
  -7  -3   0  155.88   19.90
  -7  -3   0  164.28   18.10
  -7  -3   0  160.78   18.80
  -7  -3   0  182.18   18.20
   7   3   0  168.78   19.10
  -7   3   0  178.18   17.90
   7   3   0  116.39   29.60
   7   3   0  209.98   20.60
  -7   3   0  161.08   16.90
   7   3   0  197.58   19.40
   9  -3   0  910.51   73.49
  -9  -3   0  860.11   74.09
   9  -3   0  963.80   87.99
  -9  -3   0  907.21   76.69
  -9  -3   0  884.31   74.89
   9   3   0  841.12   72.59
  -9   3   0  913.01   73.09
   9   3   0  989.70   75.89
   9   3   0  867.21   75.69
  -9   3   0  887.81   73.99
   9   3   0  882.81   88.69
  -9   3   0  851.51   75.29
   9   3   0 1001.40   75.59
 -11  -3   0  692.93   63.09
 -11  -3   0  794.42   63.99
 -11  -3   0  738.53   65.29
  11  -3   0  775.22   61.29
 -11  -3   0  687.43   62.19
  11  -3   0  725.13   71.59
 -11   3   0  736.33   60.49
  11   3   0  815.92   64.99
 -11   3   0  691.53   61.79
  11   3   0  799.72   78.99
  11   3   0  750.82   63.19
  11   3   0  651.33   60.09
  11   3   0  770.32   62.69
 -13  -3   0    8.00    7.50
  13  -3   0   13.10   15.30
  13  -3   0    4.40   12.00
 -13  -3   0    7.60    7.20
 -13  -3   0    3.50    7.40
  13   3   0    6.80   11.90
  13   3   0    2.80    6.80
  13   3   0  -14.90   14.10
  13   3   0   -1.20    6.90
 -13   3   0   16.00    7.20
 -13   3   0    2.80    7.10
  13   3   0   32.00   18.30
  13   3   0   -1.80   27.10
 -15  -3   0   25.70    9.80
 -15  -3   0   12.10   10.70
 -15  -3   0   23.00    3.70
  15  -3   0   19.60    8.60
 -15  -3   0   22.10    9.70
  15   3   0   12.40   15.10
 -15   3   0  -21.10   13.70
  15   3   0   73.09   34.90
 -15   3   0    6.70    8.30
  15   3   0   67.59   24.90
  17  -3   0    6.40    4.40
 -17  -3   0   -3.60    8.20
  17  -3   0    5.00    4.00
 -17  -3   0    0.30   11.80
 -17  -3   0  -10.10    9.00
 -17  -3   0    8.10    2.70
  17  -3   0    9.20    8.60
  17  -3   0    8.00    3.70
  17   3   0    3.40   16.00
  17   3   0    7.10    3.60
  17   3   0    0.80    3.20
  17   3   0    7.50    2.50
  17   3   0   41.60   23.40
  17   3   0    6.30    3.30
  17   3   0    9.00    3.40
 -17   3   0    2.20   10.40
 -19  -3   0    8.20   17.80
 -19  -3   0    6.80   11.00
  19  -3   0    4.30    5.00
 -19  -3   0    4.50    2.60
 -19  -3   0   -2.70   11.50
  19  -3   0    0.90    3.20
  19  -3   0    9.70   10.90
  19  -3   0    8.20    3.80
  19  -3   0    3.50    2.30
  19  -3   0    2.10    3.70
 -19   3   0   -2.70   12.80
  19   3   0   10.90   30.40
  19   3   0    0.90    3.20
  19   3   0    3.20    3.30
  19   3   0    9.50   17.90
  19   3   0    4.00    2.40
  19   3   0    0.90    3.10
  21  -3   0  206.08   21.00
  21  -3   0  197.38   17.90
  21  -3   0  231.08   26.70
  21  -3   0  213.98   18.60
 -21  -3   0  218.58   18.60
  21  -3   0  238.68   21.20
  21  -3   0  251.47   20.70
 -21  -3   0  227.18   34.60
  21   3   0  254.37   20.30
 -21   3   0  166.68   29.40
 -21   3   0  199.18   18.30
  21   3   0  165.28   29.40
  21   3   0  235.88   19.20
  21   3   0  198.98   17.40
  21   3   0  196.68   19.40
  23  -3   0    4.80    4.60
  23  -3   0    3.00    2.70
 -23  -3   0    9.60   18.20
 -23  -3   0    5.80    3.50
  23  -3   0    0.50    3.60
  23  -3   0    6.10    9.40
  23  -3   0    1.80    2.40
  23  -3   0    1.30    3.80
  23   3   0    4.20    3.80
  23   3   0    6.50    4.40
  23   3   0    3.90    3.80
  23   3   0    4.60    3.80
  25  -3   0   60.39    9.70
 -25  -3   0   93.89   31.60
  25  -3   0   87.89   11.60
  25  -3   0   75.79    8.80
 -25  -3   0  103.09    9.90
  25  -3   0   90.89   11.20
 -25   3   0   40.70   28.10
  25   3   0   69.39   10.00
  25   3   0   96.79   10.30
 -25   3   0  104.09   10.20
  25   3   0   87.79    9.90
  27  -3   0    9.00    5.00
  27  -3   0    9.00    2.70
  27  -3   0    2.50    4.20
  27  -3   0    7.50    4.10
  27   3   0    4.30    3.60
 -27   3   0    8.10    6.80
  27   3   0    4.20    3.20
  27   3   0   10.70    4.20
  29  -3   0   23.60    5.30
  29  -3   0   22.40    3.00
  29  -3   0   16.30    4.30
  29   3   0   12.80    3.10
  29   3   0   34.50    4.80
  29   3   0   23.00    4.70
  31  -3   0    1.60    2.50
  31  -3   0    4.80    3.20
 -31  -3   0    0.80    2.60
  31   3   0   -3.10    2.30
 -31   3   0   -0.50    3.90
  31   3   0    4.10    2.60
   0  -4   0    4.80    6.20
   0  -4   0    5.50    4.50
   0   4   0   10.30    6.90
   0   4   0    9.60    6.50
   0   4   0    3.90   14.00
   0   4   0   11.50    6.70
  -2  -4   0 1110.39   83.59
   2  -4   0  929.41   83.79
  -2  -4   0 1081.99   85.39
   2  -4   0  940.61   82.99
   2   4   0  945.01   97.79
  -2   4   0 1021.70   83.99
  -2   4   0  967.20   98.49
   2   4   0 1042.40   85.19
  -2   4   0 1019.70   84.69
   2   4   0 1030.20   84.59
   2   4   0 1066.69   84.49
  -2   4   0 1095.69   84.19
   4  -4   0  250.67   25.30
  -4  -4   0  234.08   23.50
  -4  -4   0  226.88   25.50
  -4   4   0  239.48   24.30
  -4   4   0  213.58   24.30
   4   4   0  254.97   25.60
   4   4   0  216.88   25.20
  -4   4   0  261.07   24.40
   4   4   0  232.98   24.80
  -6  -4   0  672.83   62.59
   6  -4   0  810.62   81.49
  -6  -4   0  716.93   65.49
  -6  -4   0  824.02   63.39
   6  -4   0  738.13   63.59
  -6   4   0  677.03   63.39
   6   4   0  765.02   65.19
  -6   4   0  756.92   63.09
   6   4   0  810.22   80.89
  -6   4   0  723.13   63.29
   6   4   0  791.92   64.69
   6   4   0  733.63   64.79
  -8  -4   0   53.39   10.50
  -8  -4   0   38.20    9.50
  -8  -4   0   21.20   11.00
   8  -4   0    7.70   21.40
   8   4   0   22.10   11.70
   8   4   0   36.60   11.60
  -8   4   0   46.00   11.30
   8   4   0   41.00   11.60
  -8   4   0   63.09   13.50
   8   4   0   17.10   16.90
  10  -4   0  209.08   21.10
 -10  -4   0  164.48   20.60
 -10  -4   0  159.98   25.80
 -10  -4   0  136.59   12.90
  10  -4   0  167.78   37.30
 -10  -4   0  133.89   18.20
 -10  -4   0  143.99   18.90
  10   4   0  152.38   22.70
  10   4   0  154.08   17.40
  10   4   0  181.08   21.10
 -10   4   0  157.88   22.20
 -10   4   0  152.28   19.30
  10   4   0  176.88   22.10
  10   4   0  146.59   35.90
 -10   4   0  184.78   19.90
 -12  -4   0   -2.70    7.70
 -12  -4   0   14.10   17.10
 -12  -4   0    7.50    7.50
 -12  -4   0    3.70    2.30
  12  -4   0    1.50   11.10
 -12  -4   0   -2.80    5.80
  12  -4   0    5.90   21.20
  12   4   0   14.10   15.20
  12   4   0    4.00    7.00
 -12   4   0   -8.90    9.20
 -12   4   0  -10.50    9.30
 -12   4   0    5.00    7.90
  12   4   0    2.50   14.20
  12   4   0    6.90    8.60
  12   4   0    2.70   12.80
  14  -4   0 1699.23  136.69
 -14  -4   0 1661.93  138.69
 -14  -4   0 1677.83  131.39
 -14  -4   0 1776.62  140.59
  14  -4   0 1534.45  148.89
 -14  -4   0 1859.71  140.39
 -14   4   0 1682.73  139.59
  14   4   0 1806.62  136.69
 -14   4   0 1750.52  138.69
 -14   4   0 1543.25  138.89
 -16  -4   0   58.09   16.90
  16  -4   0  103.29   20.90
  16  -4   0   76.69    8.20
  16  -4   0   80.19    9.10
  16  -4   0   65.89    7.80
  16  -4   0   73.29    9.30
  16  -4   0   51.19   13.40
 -16  -4   0   65.49    7.40
 -16  -4   0   93.49   18.40
  16   4   0   30.50   61.29
 -16   4   0   51.89    7.90
  16   4   0   71.99    8.00
 -16   4   0   87.29   17.60
  16   4   0   73.39    8.10
  16   4   0   30.50   25.20
  18  -4   0  339.97   28.40
  18  -4   0  342.47   41.50
  18  -4   0  341.47   29.50
  18  -4   0  383.36   28.50
  18  -4   0  335.57   28.10
 -18  -4   0  343.57   27.70
 -18  -4   0  333.37   38.90
 -18  -4   0  260.27   40.70
  18  -4   0  332.67   29.40
  18   4   0  273.17   51.89
  18   4   0  386.56   27.60
  18   4   0  289.87   28.60
 -18   4   0  320.07   27.50
  18   4   0  339.07   28.10
  18   4   0  326.47   29.00
  20  -4   0  349.27   28.20
 -20  -4   0  368.56   40.60
 -20  -4   0  341.87   27.50
  20  -4   0  341.37   27.80
  20  -4   0  409.86   39.80
  20  -4   0  331.37   28.00
  20  -4   0  304.87   26.90
  20  -4   0  345.67   29.40
  20   4   0  327.87   28.70
  20   4   0  328.77   27.80
  20   4   0  334.47   28.20
  20   4   0  347.97   27.00
 -20   4   0  298.17   27.30
  20   4   0  214.38   49.50
 -20   4   0  316.77   41.20
 -22  -4   0   14.00    3.70
 -22  -4   0   12.60    4.10
  22  -4   0    5.90    9.50
  22  -4   0   11.80    4.20
  22  -4   0   10.00    4.80
  22  -4   0   16.10    5.30
  22  -4   0    8.10    2.80
 -22  -4   0   42.50   20.60
 -22   4   0    4.30    5.50
  22   4   0    7.50    2.50
  22   4   0   15.90    4.70
  22   4   0    5.90   18.60
  22   4   0   13.00    4.20
  22   4   0   16.60   16.50
  22   4   0   13.50    4.80
 -24  -4   0   23.00   22.30
  24  -4   0   14.50    4.90
  24  -4   0    5.10    9.60
 -24  -4   0   10.40    3.80
  24  -4   0   13.70    5.50
 -24  -4   0   12.00    4.10
  24  -4   0    7.30    4.10
  24  -4   0    6.50    2.70
  24   4   0    5.10    3.90
  24   4   0    6.00    3.70
 -24   4   0    1.00    3.60
  24   4   0    7.80    4.10
  26  -4   0   63.59    8.40
  26  -4   0   78.19   10.00
 -26  -4   0   87.19    8.80
  26  -4   0   59.39    9.80
  26   4   0   69.69    8.50
  26   4   0   75.19    8.40
  26   4   0   46.20    7.90
  28  -4   0    1.60    3.60
  28  -4   0    1.00    3.20
  28  -4   0    5.10    4.60
 -28  -4   0   -1.50    3.20
  28   4   0    1.80    3.00
  28   4   0    2.10    3.10
  28   4   0    3.90    3.10
 -28   4   0    3.80    3.30
  30  -4   0   17.20    5.90
 -30  -4   0   29.40    6.00
  30  -4   0    9.40    3.30
  30   4   0    8.80    3.10
 -30   4   0   12.90    4.50
  30   4   0   17.80    4.30
 -32  -4   0   -3.40    1.80
  32  -4   0    2.10    2.30
  32  -4   0   -1.00    1.50
  32   4   0    0.20    1.60
  32   4   0    0.90    2.30
  -1  -5   0  183.78   21.80
   1  -5   0  220.78   24.90
  -1  -5   0  182.98   24.80
   1  -5   0  192.08   22.00
  -1   5   0  195.98   23.60
   1   5   0  176.18   24.90
  -1   5   0  175.58   23.30
  -1   5   0  199.08   23.20
   1   5   0  216.78   23.60
  -1   5   0  275.17   45.50
   1   5   0  202.88   39.20
  -3  -5   0 1987.10  150.08
   3  -5   0 1679.03  149.49
  -3  -5   0 1782.72  152.38
   3  -5   0 1748.72  151.28
  -3   5   0 2020.90  173.98
  -3   5   0 2030.20  151.38
   3   5   0 1835.32  151.78
  -3   5   0 1862.31  151.58
  -3   5   0 1937.91  151.08
   3   5   0 1829.42  170.38
   3   5   0 1905.31  152.18
  -5  -5   0  251.17   26.10
  -5  -5   0  236.48   31.00
   5   5   0  342.57   48.80
   5   5   0  252.07   29.90
  -5   5   0  277.17   28.30
   5   5   0  248.08   29.80
  -5   5   0  224.98   28.00
   5   5   0  247.78   29.00
  -5   5   0  315.37   62.89
  -5   5   0  251.97   27.90
  -7  -5   0  494.35   49.99
   7  -5   0  497.15   46.40
  -7  -5   0  481.05   44.30
   7  -5   0  455.35   77.49
  -7   5   0  463.95   45.20
   7   5   0  475.05   46.40
   7   5   0  514.25   47.50
  -7   5   0  515.75   46.00
  -7   5   0  470.85   45.70
   7   5   0  483.45   47.80
   9  -5   0  666.53   88.09
   9  -5   0  531.45   63.49
  -9  -5   0  665.63   53.99
  -9  -5   0  661.83   67.89
  -9  -5   0  801.42   61.89
  -9   5   0  722.93   61.79
   9   5   0  774.42   63.89
  -9   5   0  724.53   61.69
   9   5   0  715.33   62.89
   9   5   0  634.64   79.79
   9   5   0  702.53   64.79
  -9   5   0  680.23   62.29
  11  -5   0  343.37   39.10
 -11  -5   0  389.56   35.40
 -11  -5   0  309.27   45.50
 -11  -5   0  342.47   26.60
  11  -5   0  349.87   64.59
  11   5   0  381.96   37.00
  11   5   0  310.37   40.40
 -11   5   0  264.67   34.50
  11   5   0  341.57   53.39
 -11   5   0  304.87   26.80
 -11   5   0  327.67   34.90
 -11   5   0  296.57   35.40
  11   5   0  317.97   32.30
  11   5   0  328.97   37.40
  13  -5   0   75.49    8.80
  13  -5   0   56.29   38.10
 -13  -5   0   63.79    7.40
 -13  -5   0   76.19   16.30
  13  -5   0   59.09   23.30
  13   5   0   58.59   22.60
  13   5   0   77.79    7.50
 -13   5   0   72.29   16.50
  13   5   0   66.19   28.50
  13   5   0   60.59   16.60
 -13   5   0   93.79   20.30
 -13   5   0   32.50   18.60
 -13   5   0   77.99    7.60
 -15  -5   0  140.89   13.80
  15  -5   0  144.49   27.30
 -15  -5   0  172.98   28.20
 -15  -5   0  155.88   14.00
  15  -5   0  143.39   15.30
  15  -5   0  254.27   47.40
  15  -5   0  155.48   17.30
 -15   5   0  162.58   30.30
  15   5   0  166.68   13.90
  15   5   0  179.28   14.60
 -15   5   0  165.68   26.40
 -17  -5   0  101.79   20.60
  17  -5   0   76.79   23.00
 -17  -5   0   62.99    7.70
  17  -5   0   80.79    9.10
 -17  -5   0   68.49    7.60
  17  -5   0   62.39    9.50
  17  -5   0   68.79    7.80
  17   5   0   68.89    8.30
  17   5   0   57.09    7.60
  17   5   0   65.79   32.90
 -17   5   0   58.59    9.90
  17   5   0   72.99    8.60
  19  -5   0   51.29    8.80
  19  -5   0   61.09    8.70
  19  -5   0   70.39   11.80
 -19  -5   0   50.99    6.70
 -19  -5   0   79.59   20.10
 -19  -5   0   50.49    7.10
  19  -5   0   49.50    7.00
  19  -5   0   61.09   16.10
  19   5   0   52.19    7.50
  19   5   0   48.30    6.80
  19   5   0    9.30   26.50
  19   5   0   41.70    9.80
 -19   5   0   39.30   20.00
 -19   5   0   56.09    7.30
  21  -5   0   42.10    7.70
 -21  -5   0   36.30   20.00
  21  -5   0   48.60    8.60
  21  -5   0   31.80   11.50
  21  -5   0   38.20    6.20
 -21  -5   0   46.30    6.60
 -21  -5   0   46.00    6.30
 -21   5   0   -6.50   25.70
  21   5   0   41.10    6.90
  21   5   0   40.00    6.30
  21   5   0   32.50    7.10
  21   5   0   40.90    5.30
 -23  -5   0   82.19    9.10
  23  -5   0   86.69   16.90
  23  -5   0   59.69    9.90
  23  -5   0   73.19   10.90
  23  -5   0   65.29    8.30
 -23  -5   0   63.99    8.00
 -23  -5   0   42.30   23.80
  23   5   0   56.79    8.70
  23   5   0   54.99    6.30
 -23   5   0   76.79    8.80
  23   5   0   52.99    8.10
  23   5   0   61.19    8.20
  25  -5   0   29.20    6.80
  25  -5   0   29.20    5.20
  25  -5   0   25.10    6.70
 -25  -5   0   42.20    6.20
 -25  -5   0   34.50    5.30
  25   5   0   21.80    5.40
  25   5   0   26.80    5.10
  25   5   0   32.40    5.90
 -27  -5   0   11.80    3.70
  27  -5   0    8.90    4.80
 -27  -5   0   15.60    4.30
  27  -5   0   10.40    3.40
  27  -5   0   12.50    4.70
  27   5   0   12.50    3.90
 -27   5   0   13.80    4.00
  27   5   0    6.80    2.90
  27   5   0    5.40    3.20
 -29  -5   0    5.90    3.20
  29  -5   0    5.50    4.20
  29  -5   0    2.10    2.10
 -29   5   0    8.80    3.50
  29   5   0    3.30    2.10
  29   5   0    3.30    3.00
  29   5   0    0.50    2.00
  31  -5   0    0.50    1.70
  31  -5   0    4.90    2.80
 -31  -5   0    5.50    2.40
  31   5   0    1.60    1.40
  31   5   0    6.60    2.30
   0  -6   0  104.69   17.20
   0  -6   0  103.19   20.90
   0   6   0   91.59    9.70
   0   6   0  204.28   49.60
   0   6   0  108.39   20.60
   0   6   0   90.89   17.70
   0   6   0   93.09   18.90
   2  -6   0   31.00   17.10
  -2  -6   0   12.70    7.90
   2  -6   0   12.40    7.50
  -2  -6   0   16.70   14.90
   2   6   0    8.00    9.20
  -2   6   0   19.60   10.10
  -2   6   0   -0.70    8.90
  -2   6   0  -23.70   34.50
   2   6   0   17.30   13.90
   2   6   0    6.10    7.60
   2   6   0    8.00   25.40
  -4  -6   0   47.10   19.20
   4  -6   0   55.59   18.00
  -4  -6   0   72.29   14.20
  -4   6   0   73.69   17.20
   4   6   0   88.19    8.30
   4   6   0   48.90   17.60
   4   6   0   74.09   17.30
  -4   6   0   33.20   42.80
  -4   6   0   72.29   18.90
   4   6   0   53.89   28.30
  -4   6   0   63.69   15.90
  -4   6   0   83.99    8.20
   4   6   0  119.99   20.20
  -6  -6   0   16.10    3.60
  -6  -6   0   11.10    8.90
  -6  -6   0   11.20   17.80
   6   6   0   18.30   24.70
   6   6   0   22.80   11.20
   6   6   0   22.10   10.80
  -6   6   0    6.70    9.20
  -6   6   0   18.00    3.60
  -6   6   0   10.70   14.50
   6   6   0   35.30   17.80
  -6   6   0   29.00   10.40
  -8  -6   0   20.70   39.40
   8  -6   0   13.00   19.00
  -8  -6   0   29.70   10.20
   8   6   0   31.00   27.90
  -8   6   0   28.80   13.00
   8   6   0   51.09   14.90
  -8   6   0   28.40    4.50
  -8   6   0   24.50   17.30
  -8   6   0   21.40   11.00
   8   6   0    2.60   19.40
   8   6   0   43.10   15.50
 -10  -6   0   27.00   11.30
  10  -6   0  -47.10   57.59
 -10  -6   0   34.00    5.00
  10  -6   0   16.80   22.60
  10  -6   0   42.50    7.10
 -10   6   0   53.79   15.70
 -10   6   0   57.19   15.40
 -10   6   0   29.00   20.10
 -10   6   0   35.90    5.20
  10   6   0   35.80    5.00
  10   6   0   50.89   15.30
  10   6   0   24.10   15.20
  10   6   0   -2.80   24.10
 -12  -6   0  335.17   28.90
 -12  -6   0  347.37   28.70
  12  -6   0  358.16   30.10
  12  -6   0  344.27   32.40
 -12  -6   0  392.86   38.80
 -12   6   0  336.27   28.80
  12   6   0  300.27   58.09
  12   6   0  394.76   29.10
 -12   6   0  359.56   39.40
  12   6   0  421.06   42.20
 -12   6   0  300.87   40.90
  14  -6   0  134.59   54.89
  14  -6   0  189.18   21.00
  14  -6   0  191.88   16.30
 -14  -6   0  170.08   15.40
  14  -6   0  175.18   16.70
 -14  -6   0  163.88   15.10
 -14  -6   0  168.78   27.20
  14  -6   0  157.68   16.50
 -14   6   0  171.88   30.00
 -14   6   0  165.38   32.50
  14   6   0  150.18   49.00
  14   6   0  170.48   15.20
 -16  -6   0   26.30   13.20
  16  -6   0   46.60   12.10
  16  -6   0   33.80    6.80
 -16  -6   0   29.90    5.40
 -16  -6   0   36.80    5.50
  16  -6   0   29.40    6.60
  16  -6   0   25.80    5.80
  16  -6   0   38.10    7.40
 -16   6   0   25.30   16.80
  16   6   0   33.70    5.80
  16   6   0   28.00   18.90
  16   6   0   32.20    5.10
 -16   6   0   34.80    5.50
  16   6   0   -2.90   27.20
  18  -6   0  306.27   26.20
  18  -6   0  270.27   23.70
  18  -6   0  330.07   31.60
 -18  -6   0  285.57   37.10
 -18  -6   0  279.67   24.90
 -18  -6   0  288.87   24.30
  18  -6   0  286.27   26.00
 -18   6   0  282.97   24.50
  18   6   0  159.08   52.59
 -18   6   0  271.77   39.80
  18   6   0  311.37   24.00
  18   6   0  258.37   23.60
  18   6   0  316.97   24.70
  18   6   0  270.67   25.50
  20  -6   0  169.48   15.70
 -20  -6   0  182.68   16.10
  20  -6   0  158.88   17.80
 -20  -6   0  189.28   16.80
  20  -6   0  192.28   18.30
  20  -6   0  174.78   22.70
 -20  -6   0  200.98   31.90
 -20   6   0  183.28   16.70
  20   6   0  198.08   16.90
  20   6   0  200.38   15.90
 -20   6   0   97.79   34.60
  20   6   0  163.58   15.70
  20   6   0  168.08   17.30
  20   6   0  161.08   47.90
  22  -6   0   18.40    5.90
 -22  -6   0   15.70   22.60
 -22  -6   0   23.70    5.40
 -22  -6   0   16.40    5.00
  22  -6   0   15.10    4.60
  22  -6   0   21.70    6.40
  22  -6   0   16.60   10.40
  22   6   0   15.70    4.40
  22   6   0    8.90    3.30
  22   6   0   11.00    5.00
  22   6   0   16.90   30.40
 -22   6   0   21.70    5.20
  22   6   0   18.90    5.20
  24  -6   0   48.30    8.50
  24  -6   0   41.80    8.30
  24  -6   0   48.60    6.40
 -24  -6   0   56.79    7.20
  24   6   0   67.79    7.90
 -24   6   0   68.99   11.40
  24   6   0   52.49    6.70
  24   6   0   57.59    8.00
  24   6   0   43.60    5.00
 -26  -6   0   28.70    5.10
 -26  -6   0   24.10    6.90
  26  -6   0   26.00    5.70
  26  -6   0   32.10    6.50
  26  -6   0   12.60    4.80
 -26   6   0   26.70    5.60
  26   6   0   22.40    4.70
  26   6   0   20.00    4.40
 -28  -6   0    0.00    2.70
  28  -6   0   -1.20    3.40
  28  -6   0    3.60    3.30
 -28  -6   0    0.80    2.40
  28   6   0   -0.90    2.20
  28   6   0    2.00    2.10
 -28   6   0   -3.80    2.90
  28   6   0    1.90    3.60
 -30  -6   0    1.20    2.10
  30  -6   0    1.40    2.40
  30   6   0    1.00    2.00
  -1  -7   0  166.88   35.60
   1  -7   0  219.08   26.60
   1  -7   0  150.88   33.40
  -1  -7   0  219.18   26.50
  -1  -7   0  211.08   19.90
  -1   7   0  222.18   28.40
  -1   7   0  195.98   19.20
  -1   7   0  199.88   33.90
   1   7   0  215.48   31.80
   1   7   0  196.58   33.50
   1   7   0  181.18   56.49
   1   7   0  235.18   19.10
  -1   7   0  243.48   30.20
  -1   7   0  147.09   55.09
   1   7   0  240.38   34.00
  -3  -7   0   28.40   27.20
   3  -7   0   25.20   24.40
  -3  -7   0   68.69    7.20
  -3  -7   0   78.59   16.70
   3   7   0   67.39   18.10
  -3   7   0   63.89   17.70
   3   7   0   64.89   18.00
   3   7   0   71.39    7.60
  -3   7   0   66.19   17.10
  -3   7   0   52.79   23.60
   3   7   0   28.80   24.00
  -3   7   0   60.89    7.30
  -5  -7   0   12.30   28.00
   5  -7   0  -14.60   26.20
  -5  -7   0   14.80    9.80
  -5   7   0   12.50   11.50
   5   7   0   -2.40   10.60
  -5   7   0   19.00   25.00
   5   7   0   13.70   11.20
  -5   7   0   20.50    4.00
   5   7   0   11.50    3.90
   5   7   0   13.10   29.50
   5   7   0   14.70   28.20
  -5   7   0    6.40   11.50
  -7  -7   0   98.19   37.60
   7  -7   0   56.79    6.20
  -7  -7   0   50.59    6.00
  -7  -7   0   43.00   13.40
   7  -7   0   69.49   32.50
  -7  -7   0   43.40    5.80
   7   7   0   41.70   30.80
  -7   7   0   43.60    6.10
   7   7   0   60.99   18.70
   7   7   0   53.69    6.40
  -7   7   0   38.40   27.20
   7   7   0   50.09   37.20
  -7   7   0   42.00   15.20
   7   7   0   42.70    6.70
   7   7   0   62.39   17.60
  -7   7   0   57.89   18.90
   7   7   0   44.40    5.70
   9  -7   0   10.10    4.20
   9  -7   0    5.20    4.40
   9  -7   0    6.00    6.40
  -9  -7   0    9.00    3.10
   9  -7   0   10.60    5.10
  -9   7   0   31.90   14.80
   9   7   0    1.00   15.60
   9   7   0   16.30   14.50
   9   7   0    8.60    3.00
  -9   7   0    1.50   16.70
   9   7   0    6.00    3.00
   9   7   0   27.80   32.50
  11  -7   0   27.20    6.00
 -11  -7   0   21.00   11.60
  11  -7   0   28.40    6.00
 -11  -7   0   22.20    4.40
 -11  -7   0   23.50    4.50
  11  -7   0   27.10    6.00
 -11   7   0   10.50   18.20
  11   7   0    6.20   14.10
  11   7   0  -18.60   19.60
 -11   7   0   19.20    4.70
 -11   7   0   26.50   16.50
  11   7   0   23.10    4.20
 -11   7   0   29.70    5.00
  13  -7   0   46.30    8.00
 -13  -7   0   47.00    6.20
 -13  -7   0   59.79   15.90
  13  -7   0   38.50    9.90
  13  -7   0   49.10    8.60
 -13  -7   0   43.60    6.30
  13   7   0   35.00    5.50
  13   7   0  -26.80   31.70
 -13   7   0   54.89   19.00
 -13   7   0   16.20   24.40
 -13   7   0   42.20    6.10
  13   7   0   25.20   20.00
  13   7   0   41.20    6.00
 -13   7   0   49.30    6.90
  13   7   0   21.50   31.70
  15  -7   0   76.29   13.90
  15  -7   0   87.19   10.90
  15  -7   0   97.99   11.50
 -15  -7   0  100.59   10.60
 -15  -7   0   84.49    9.80
 -15  -7   0   98.69   21.60
  15   7   0   77.59   39.60
  15   7   0  103.29   27.50
  15   7   0   95.89    9.60
 -15   7   0   89.59   23.60
  15   7   0  102.99   11.90
 -15   7   0   93.59   10.30
  17  -7   0   16.20    5.60
  17  -7   0   12.60    7.80
 -17  -7   0   15.80    4.30
  17  -7   0   17.10    5.70
 -17  -7   0   17.90    4.80
 -17  -7   0   -8.90   16.70
 -17   7   0    6.30   20.40
  17   7   0   50.39   38.20
  17   7   0   20.70    4.20
  17   7   0   19.40    5.00
 -17   7   0   11.90    6.10
  19  -7   0  215.18   20.40
 -19  -7   0  213.88   18.40
 -19  -7   0  210.58   18.60
  19  -7   0  199.28   20.10
 -19  -7   0  180.78   34.40
  19  -7   0  181.88   23.40
  19   7   0  206.48   18.40
 -19   7   0  211.98   19.00
  19   7   0  188.28   19.60
  19   7   0  227.18   18.10
 -19   7   0  155.98   37.30
  21  -7   0   -0.60    3.80
 -21  -7   0    2.60    3.50
 -21  -7   0    8.10   29.50
  21  -7   0   -3.70    8.30
 -21  -7   0   -0.40    3.80
  21   7   0   -1.30    4.20
  21   7   0    6.10    4.30
 -21   7   0    5.60    3.80
  21   7   0  -14.30   35.70
 -23  -7   0    4.30    3.30
 -23  -7   0    2.00    3.40
  23  -7   0    6.10    4.20
  23  -7   0    2.00    4.10
 -23   7   0    1.10    4.50
  23   7   0    1.50    3.50
  23   7   0    3.30    2.20
  23   7   0   -1.00    3.30
  25  -7   0   21.70    5.70
 -25  -7   0   21.50    4.80
 -25  -7   0   26.70    5.70
  25  -7   0   23.80    5.50
 -25   7   0   28.70    5.50
  25   7   0   24.30    5.30
  25   7   0   14.50    4.20
  27  -7   0    3.40    3.10
 -27  -7   0    1.00    2.70
 -27  -7   0    6.40    2.80
  27  -7   0    2.90    3.80
 -27   7   0    8.20    3.30
  27   7   0    9.10    4.40
  27   7   0    3.20    2.30
  29  -7   0    7.40    2.60
 -29  -7   0    1.50    2.30
  29   7   0    6.80    2.50
   0  -8   0    9.00    3.50
   0  -8   0    2.80    2.80
   0  -8   0    1.00    7.20
   0   8   0    4.30    2.90
   0   8   0   -8.30   16.40
   0   8   0    5.70    4.00
   0   8   0   -7.30   53.69
   2  -8   0   -3.60    1.80
  -2  -8   0   -0.10    2.40
  -2  -8   0   -3.90   47.30
   2  -8   0   -1.10    2.10
  -2  -8   0   -1.80    2.60
  -2  -8   0   -9.80    7.60
  -2  -8   0    0.50    2.20
   2   8   0   -0.60    2.10
   2   8   0   -0.70    2.40
   2   8   0  -23.80   36.90
   2   8   0    8.50   11.20
  -2   8   0    0.00    2.40
  -2   8   0   16.00   11.80
   2   8   0   12.90   44.40
  -2   8   0   -0.80    2.70
  -2   8   0   -6.00   12.40
   4  -8   0    3.30    2.60
  -4  -8   0    6.50    9.10
  -4  -8   0    2.10    2.70
  -4  -8   0    6.80    3.00
   4  -8   0    6.00    2.60
  -4  -8   0   38.20   53.49
  -4   8   0    8.00    3.30
   4   8   0   13.90   43.00
   4   8   0    9.60    3.00
  -4   8   0   11.50   14.00
   4   8   0    1.30    3.00
   4   8   0   21.80   42.70
  -4   8   0    5.90    2.80
   6  -8   0  138.09   15.90
  -6  -8   0  117.69   11.70
  -6  -8   0  128.59   14.80
  -6  -8   0  154.58   26.10
   6  -8   0  135.69   11.80
   6   8   0  126.49   11.80
   6   8   0  140.99   12.10
   6   8   0   93.09   24.20
  -6   8   0  136.79   26.30
  -6   8   0  149.29   30.80
   6   8   0  116.49   13.00
  -6   8   0  121.09   11.90
  -6   8   0  131.39   12.50
   6   8   0  107.69   53.09
  -8  -8   0   60.69   16.60
   8  -8   0   93.99    9.00
  -8  -8   0   65.89    7.90
   8  -8   0   79.89    9.50
   8  -8   0   63.29    8.90
  -8   8   0   66.79    8.60
   8   8   0   -9.00   60.69
   8   8   0   51.39   25.40
   8   8   0   67.69    7.70
  -8   8   0   85.09   22.30
   8   8   0   51.39   19.50
   8   8   0   87.59    8.50
  -8   8   0   65.69    8.10
 -10  -8   0  101.79   22.00
  10  -8   0  119.99   12.50
 -10  -8   0  100.99   10.80
 -10  -8   0  117.89   11.20
  10  -8   0  114.49   10.40
 -10  -8   0  113.29   10.90
  10   8   0   88.99   28.60
 -10   8   0  117.29   26.10
  10   8   0  106.29   53.09
  10   8   0   91.79   24.70
 -10   8   0   81.49   13.40
  10   8   0  107.39   10.90
 -10   8   0  116.19   11.60
 -12  -8   0    0.00    3.30
 -12  -8   0   -6.10   12.20
 -12  -8   0    6.00    3.70
  12  -8   0   -0.20    3.90
  12   8   0   -3.10   16.40
  12   8   0   -1.90    3.00
 -12   8   0   -1.10    2.80
  12   8   0    3.90    2.80
 -12   8   0    1.00    3.20
 -12   8   0   20.70   17.40
 -12   8   0  -73.19   23.40
  12   8   0    6.40   37.60
  14  -8   0   29.50    6.70
 -14  -8   0   19.60   14.90
  14  -8   0   34.20   12.10
 -14  -8   0   18.60    4.70
  14  -8   0   24.10    5.90
  14   8   0   34.00   22.20
  14   8   0    1.40   41.20
 -14   8   0   10.80   18.60
 -14   8   0   18.60    5.90
  14   8   0   13.30    4.30
  14   8   0   18.70    4.30
 -14   8   0   17.90    5.00
 -16  -8   0    7.30   17.00
 -16  -8   0    6.20    3.90
 -16  -8   0    7.70    4.00
  16  -8   0   12.40    5.00
  16  -8   0    9.60    5.00
  16  -8   0    6.00    6.30
 -16   8   0    9.00    4.40
  16   8   0    6.00    4.10
  16   8   0    5.00   30.40
  16   8   0   14.60   40.90
 -16   8   0  -20.20   21.80
  16   8   0    4.50    3.40
 -18  -8   0    1.60    3.50
  18  -8   0    2.50    6.60
 -18  -8   0  -17.30   20.00
  18  -8   0    1.60    3.80
  18  -8   0   -1.70    4.30
 -18  -8   0    3.70    3.80
  18   8   0    0.70    2.70
  18   8   0    0.60    4.60
  18   8   0  -12.10   41.90
  18   8   0    5.90    3.60
 -18   8   0    1.90    3.70
 -18   8   0  -30.40   28.70
 -20  -8   0   11.00    4.00
  20  -8   0    2.20    4.00
  20  -8   0    2.60    4.30
 -20  -8   0    2.00    3.40
  20   8   0    3.80    2.70
  20   8   0    1.90    3.90
  20   8   0    3.90    3.60
 -20   8   0    5.00    3.90
 -22  -8   0   -0.40    3.10
  22  -8   0   -0.60    3.40
  22  -8   0   -0.30    4.00
 -22  -8   0   -3.00    2.80
  22   8   0    0.80    2.30
  22   8   0    3.10    3.30
 -22   8   0    1.70    3.80
  22   8   0    2.50    3.50
 -24  -8   0    1.10    3.00
 -24  -8   0   -0.70    3.50
  24  -8   0   -2.20    3.10
  24   8   0    0.90    1.40
  24   8   0    2.20    3.10
  24   8   0   -0.50    2.60
 -24   8   0    3.00    3.30
  26  -8   0    0.50    2.70
  26  -8   0    0.80    2.70
 -26  -8   0    2.10    2.60
 -26  -8   0    1.20    2.30
  26   8   0    4.50    2.50
 -26   8   0    4.10    3.20
  26   8   0    2.10    2.00
   1  -9   0   20.30    3.90
  -1  -9   0   13.10    3.80
  -1  -9   0   16.20    3.90
   1   9   0   12.30    3.70
  -1   9   0   29.90   18.00
   1   9   0   14.50    4.20
   1   9   0   13.80    3.80
  -1   9   0   19.50    4.00
   1   9   0   36.70   17.80
  -1   9   0   12.80    4.20
  -1   9   0   14.20    3.90
  -1   9   0   27.60   15.90
   1   9   0   53.29   77.29
   1   9   0   12.80   15.10
  -3  -9   0   24.90   13.90
   3  -9   0   13.10    3.50
  -3  -9   0   20.00    4.00
  -3  -9   0   19.10    4.00
   3  -9   0   11.40    3.50
   3   9   0   22.70   16.70
  -3   9   0   12.90    3.70
  -3   9   0  -26.60   13.40
   3   9   0    6.90    3.60
  -3   9   0    8.60    3.50
  -3   9   0   14.70    4.50
   3   9   0   10.00    4.00
   3   9   0    5.70   14.10
   3   9   0   47.50   68.39
  -3   9   0    7.70   15.60
   3   9   0   12.50    3.70
  -5  -9   0    3.80    2.90
   5  -9   0    3.60    2.70
  -5  -9   0    3.10    3.20
   5  -9   0    3.60    3.50
  -5  -9   0   -0.20    2.80
  -5  -9   0    3.10   10.70
   5  -9   0    1.00    2.50
   5   9   0   -1.70   15.10
   5   9   0  -30.70   74.29
   5   9   0    2.40   16.50
  -5   9   0    4.40    3.20
   5   9   0   -8.20    3.00
  -5   9   0    4.00    3.50
  -5   9   0    9.80   15.60
   5   9   0    3.90    3.10
  -5   9   0   -2.00   16.50
   5   9   0    3.50    2.70
  -7  -9   0  338.77   27.90
  -7  -9   0  325.67   27.70
  -7  -9   0  300.77   38.80
   7  -9   0  377.66   29.60
   7  -9   0  328.67   28.90
  -7   9   0  333.77   49.50
   7   9   0  314.07   29.10
  -7   9   0  343.07   28.20
  -7   9   0  340.87   28.50
   7   9   0  239.78   43.40
   7   9   0  370.56   51.39
   7   9   0  335.67   28.20
  -7   9   0  274.27   44.90
   9  -9   0   44.20    7.50
  -9  -9   0   39.70    6.30
   9  -9   0   45.00    5.90
  -9  -9   0   30.80    5.90
  -9  -9   0   14.10   14.40
  -9  -9   0   35.20    6.40
  -9   9   0   39.00   19.50
   9   9   0   37.90    5.70
   9   9   0   32.50    5.70
  -9   9   0   43.30    7.10
   9   9   0   51.49   22.00
   9   9   0   18.90   25.40
   9   9   0   31.00   55.59
  -9   9   0   27.50   24.30
  -9   9   0   40.20    6.60
 -11  -9   0   58.29    6.90
  11  -9   0   43.40    8.00
 -11  -9   0   51.39    7.20
 -11   9   0   60.69   30.10
  11   9   0   54.09   49.10
  11   9   0   60.39    7.20
  11   9   0   42.90    6.30
 -11   9   0   47.10    7.80
  11   9   0   49.60    6.20
 -11   9   0   53.19    7.20
  11   9   0   57.59   39.40
 -13  -9   0    7.40    3.80
 -13  -9   0   -7.30   15.10
  13  -9   0    8.60    4.80
 -13  -9   0    4.70    3.40
  13  -9   0    5.30    4.60
 -13   9   0    5.40    3.60
 -13   9   0    5.40    4.10
 -13   9   0  130.29   46.00
 -13   9   0  -24.50   19.70
  13   9   0    7.10    3.30
  13   9   0  -45.00   23.80
  13   9   0    5.20    3.50
  13   9   0    6.20    3.00
  13   9   0   10.20   49.80
  15  -9   0    0.60    3.80
 -15  -9   0    1.10    3.50
  15  -9   0    0.70    4.00
 -15  -9   0   13.30   20.80
 -15  -9   0    1.30    3.30
 -15   9   0   -4.00   24.80
  15   9   0   -0.10    3.10
  15   9   0   42.40   33.90
  15   9   0  -19.00   45.50
  15   9   0    3.70    3.30
 -15   9   0    5.00    4.20
 -17  -9   0   -0.20   23.60
 -17  -9   0    3.80    3.70
  17  -9   0    4.80    4.60
 -17  -9   0    9.30    4.10
  17  -9   0    5.50    4.80
  17   9   0    2.90    3.20
  17   9   0    0.50    3.10
 -17   9   0    7.40    4.40
  17   9   0  -23.20   50.69
  17   9   0    2.40    4.80
 -17   9   0  -14.30   34.80
 -19  -9   0   35.10    6.10
 -19  -9   0   47.10    6.30
  19  -9   0   30.00    6.40
  19  -9   0   42.00    7.40
  19   9   0   40.10    5.80
  19   9   0   31.80    6.70
  19   9   0   33.90    5.40
  21  -9   0   22.80    5.90
 -21  -9   0   46.60    6.10
  21  -9   0   32.00    6.30
  21   9   0   28.00    6.00
 -21   9   0   43.20    6.60
  21   9   0   25.00    4.30
  21   9   0   32.50    5.00
  23  -9   0   -0.40    2.60
 -23  -9   0    1.50    3.50
  23  -9   0    2.80    3.80
  23   9   0    6.00    3.20
 -23   9   0    7.40    3.90
  23   9   0    5.20    3.90
  23   9   0    2.20    1.70
 -25  -9   0    2.10    2.80
  25  -9   0    1.20    2.40
 -25  -9   0    2.70    2.30
  25  -9   0    1.90    2.20
 -25   9   0    3.40    2.90
  25   9   0    1.50    2.00
  25   9   0    3.30    2.80
   0 -10   0  204.48   18.00
   0 -10   0  200.18   17.80
   0  10   0  200.08   18.30
   0  10   0  100.59   33.40
   0  10   0  210.58   18.30
   0  10   0  200.18   38.40
   0  10   0  222.18   19.10
   2 -10   0  149.29   13.90
   2 -10   0  147.59   14.10
  -2 -10   0  160.38   14.20
  -2 -10   0  153.88   14.20
   2  10   0  182.48   34.90
  -2  10   0  140.99   33.70
   2  10   0  143.19   14.40
   2  10   0  151.58   15.00
  -2  10   0  141.59   32.70
   2  10   0  143.29   14.30
   2  10   0  148.99   33.90
  -2  10   0  157.18   14.40
  -2  10   0  164.98   16.30
   4 -10   0  241.68   23.30
   4 -10   0  283.07   24.00
   4 -10   0  295.57   25.40
  -4 -10   0  284.87   24.00
  -4 -10   0  294.57   24.10
  -4  10   0  309.27   24.30
   4  10   0  292.47   24.30
   4  10   0  296.47   24.10
   4  10   0  114.79  101.29
  -4  10   0  290.67   28.00
   4  10   0  268.27   45.90
  -4  10   0  243.08   45.50
   4  10   0  274.57   24.40
   6 -10   0   75.69    9.50
  -6 -10   0   55.19    7.60
  -6 -10   0   71.29    8.20
   6 -10   0   56.09    8.70
  -6 -10   0   40.40   19.60
   6 -10   0   62.49    7.80
  -6 -10   0   59.29    7.80
   6  10   0   57.29    7.90
  -6  10   0   61.09   24.40
  -6  10   0   72.99    8.40
   6  10   0   53.79    7.60
   6  10   0   -0.90   78.99
   6  10   0   67.09   24.50
  -6  10   0   66.79    9.40
   8 -10   0  174.18   15.80
  -8 -10   0  109.89   27.60
  -8 -10   0  164.58   16.10
  -8 -10   0  171.98   16.00
   8 -10   0  195.98   17.60
  -8 -10   0  178.88   16.30
   8 -10   0  167.78   17.20
  -8  10   0  184.38   39.10
   8  10   0  109.59   38.00
  -8  10   0  189.88   16.40
   8  10   0  174.78   15.90
  -8  10   0  178.88   34.60
   8  10   0  188.58   16.30
   8  10   0  159.78   35.40
  -8  10   0  177.18   17.10
 -10 -10   0  152.18   14.20
 -10 -10   0  153.78   14.40
  10 -10   0  147.19   15.40
 -10 -10   0  101.29   27.90
 -10 -10   0  158.18   14.50
  10 -10   0  166.68   16.00
  10  10   0  135.69   33.30
 -10  10   0  146.09   34.00
  10  10   0  125.99   13.10
  10  10   0  149.79   14.30
 -10  10   0  163.08   14.60
  10  10   0  151.88   13.90
  10  10   0   23.00   56.09
  10  10   0   36.60   68.19
 -10  10   0  168.38   15.60
 -10  10   0  199.98   44.20
 -12 -10   0   15.20    4.60
 -12 -10   0   11.40    4.20
  12 -10   0   10.50    5.30
 -12 -10   0   -2.00   20.30
  12 -10   0   13.60    4.90
 -12 -10   0    9.40    4.20
 -12  10   0    6.60    4.50
 -12  10   0   12.40    4.20
  12  10   0   15.60    4.40
  12  10   0   16.80    4.30
  12  10   0    2.90   29.60
  12  10   0   -9.10   63.29
 -12  10   0   30.10   27.10
 -12  10   0   18.30   52.19
  12  10   0   11.10    3.60
  14 -10   0    4.90    4.10
 -14 -10   0    4.30    3.30
  14 -10   0    0.20    4.20
 -14 -10   0    2.70    3.70
 -14 -10   0    6.30    4.10
 -14 -10   0  -28.90   23.70
  14  10   0    3.30    2.70
  14  10   0    4.90    3.40
 -14  10   0   -1.90   29.30
 -14  10   0    2.00    4.00
  16 -10   0    5.80    4.40
 -16 -10   0    9.20    5.90
  16 -10   0    5.80    4.10
 -16 -10   0   12.00    4.20
  16  10   0   20.70    4.10
  16  10   0    7.90    3.10
 -16  10   0   12.40    4.90
  18 -10   0    4.30    3.80
  18 -10   0    2.70    3.20
 -18 -10   0    6.20    3.50
 -18 -10   0    7.00    3.90
 -18  10   0    6.90    3.90
  18  10   0   10.00    2.80
  18  10   0    2.40    2.70
  18  10   0    1.70    4.10
  20 -10   0    0.20    3.20
 -20 -10   0    0.00    3.20
 -20 -10   0    1.10    2.90
  20 -10   0    1.70    2.90
  20  10   0    2.60    2.50
 -20  10   0   -0.30    3.40
  20  10   0    3.30    2.30
  20  10   0    2.20    3.20
  22 -10   0    0.10    2.20
  22 -10   0    5.70    3.20
 -22 -10   0    7.00    2.90
 -22 -10   0    7.50    3.20
  22  10   0    2.80    2.10
 -22  10   0   15.60    4.30
  22  10   0    2.30    2.60
  22  10   0    6.00    1.90
 -24 -10   0    2.50    3.30
 -24 -10   0    1.30    2.50
  24 -10   0    1.10    2.50
  24  10   0    2.20    1.50
  24  10   0    0.90    1.60
 -24  10   0    6.30    4.00
  -1 -11   0    4.30    3.10
  -1 -11   0    4.70    3.50
   1 -11   0    1.20    3.20
   1 -11   0    6.10    3.30
  -1  11   0    0.90    2.80
   1  11   0    2.70    3.60
   1  11   0  -10.80   24.60
  -1  11   0   57.19   26.50
   1  11   0    4.90    3.50
   1  11   0   -8.20   21.70
   1  11   0    8.70    4.50
  -1  11   0    6.30    4.40
  -1  11   0    3.40   25.00
  -1  11   0    6.00    3.90
  -3 -11   0   43.10    6.50
   3 -11   0   52.79    6.90
  -3 -11   0   50.49    6.90
   3 -11   0   50.89    7.80
  -3  11   0   39.40    6.20
   3  11   0   46.40    6.90
  -3  11   0   56.69    7.30
  -3  11   0   56.59   27.80
   3  11   0   53.59   29.80
   3  11   0   58.89   28.60
  -3  11   0    5.10   24.20
   3  11   0   37.00    6.60
  -3  11   0   44.50    7.70
  -5 -11   0   19.60    4.60
   5 -11   0   10.40    4.90
   5 -11   0   11.70    4.50
  -5 -11   0   17.50    4.50
   5 -11   0   16.90    4.20
  -5  11   0   51.89   24.90
  -5  11   0   14.70    5.30
   5  11   0   13.00    4.50
   5  11   0   19.10    4.50
  -5  11   0   54.09   30.60
   5  11   0  -33.70   23.00
  -5  11   0   26.70    5.30
   5  11   0   53.79   35.20
   7 -11   0   28.30    7.40
  -7 -11   0   16.00    4.60
  -7 -11   0   16.30    5.80
   7 -11   0   22.90    4.60
   7  11   0   23.90    5.20
  -7  11   0   19.30   27.10
   7  11   0   21.00    5.00
  -7  11   0   11.70    4.40
  -7  11   0   35.90   34.30
  -7  11   0   16.70    5.10
   7  11   0  -10.60   26.20
   7  11   0   32.10   47.90
  -9 -11   0   23.10    5.70
   9 -11   0   27.90    6.50
  -9 -11   0   26.90    5.10
  -9 -11   0   27.60   23.80
   9 -11   0   28.20    6.00
   9  11   0  120.79  115.29
   9  11   0   21.10    4.90
  -9  11   0   27.20    5.50
  -9  11   0   25.30   34.30
  -9  11   0   19.60    5.80
   9  11   0   41.50   30.50
   9  11   0   19.30    4.60
  -9  11   0   29.20   51.99
  11 -11   0   -2.90    3.10
  11 -11   0    4.50    4.30
 -11 -11   0    0.10    3.30
 -11 -11   0   -0.50    2.90
  11  11   0    5.40    3.50
  11  11   0    4.50    3.00
 -11  11   0    0.90    3.40
 -11  11   0   -0.60    3.60
  13 -11   0    7.80    3.70
 -13 -11   0    3.90    3.30
 -13 -11   0    3.10    3.20
 -13 -11   0    1.00    3.30
  13 -11   0    0.10    3.60
  13  11   0    0.60    3.30
 -15 -11   0   25.60    4.60
 -15 -11   0   11.80    3.70
  15 -11   0   12.00    5.30
  15 -11   0   10.60    4.20
 -15 -11   0    9.80    3.80
  15  11   0   19.60    3.80
 -15  11   0   17.70    5.20
  15  11   0   10.20    2.70
 -17 -11   0   23.80    4.50
  17 -11   0   14.40    4.90
  17 -11   0    6.60    3.20
 -17 -11   0   12.50    4.00
  17  11   0   17.70    4.90
 -17  11   0   18.50    4.90
  17  11   0   11.20    2.70
  17  11   0   19.00    3.70
  19 -11   0    1.50    2.70
 -19 -11   0   -5.00    2.40
  19 -11   0    2.70    3.00
 -19 -11   0    1.70    3.80
 -19  11   0    0.40    3.40
  19  11   0    2.40    2.20
  19  11   0    2.10    1.80
  19  11   0    1.00    2.50
  21 -11   0    0.70    2.50
 -21 -11   0    3.20    2.30
  21  11   0   -1.30    1.80
 -21  11   0   -1.90    2.60
  21  11   0    0.80    1.40
   0 -12   0   22.00    4.60
   0 -12   0   21.40    4.70
   0 -12   0   14.50    3.60
   0  12   0    8.90    3.80
   0  12   0   22.40    4.60
  -2 -12   0   22.40    4.30
   2 -12   0   24.40    5.40
  -2 -12   0   26.30    4.70
   2 -12   0   14.20    4.10
   2 -12   0   16.00    4.60
   2  12   0   16.10    3.90
   2  12   0   16.10    4.40
  -2  12   0   11.60    5.30
  -2  12   0   25.70    5.00
  -2  12   0   21.60    4.40
  -4 -12   0   44.40    6.20
   4 -12   0   43.00    7.10
   4 -12   0   35.80    6.50
   4 -12   0   41.20    5.80
  -4 -12   0   36.70    5.50
   4  12   0   39.20    5.70
   4  12   0   50.69    6.40
  -4  12   0   31.90    5.70
  -4  12   0   26.80    7.00
  -4  12   0   24.10    4.90
   6 -12   0   -0.30    2.70
   6 -12   0    5.60    3.90
  -6 -12   0    2.60    3.10
  -6 -12   0    1.50    3.30
   6  12   0   -2.30    2.90
  -6  12   0    1.70    3.30
   6  12   0    0.30    2.90
  -8 -12   0    2.10    3.10
   8 -12   0    1.00    3.30
  -8 -12   0    1.20    3.00
   8 -12   0    0.60    3.10
  -8  12   0    0.80    4.20
  -8  12   0    4.20    3.40
   8  12   0    0.50    2.80
   8  12   0   -2.00    2.80
  10 -12   0    6.00    4.10
 -10 -12   0    5.10    3.20
  10 -12   0    2.10    3.50
 -10 -12   0    6.90    3.50
 -10  12   0    5.30    4.10
  10  12   0    5.10    3.00
 -12 -12   0    1.10    3.00
  12 -12   0    2.00    2.70
 -12 -12   0    0.80    3.10
  12 -12   0   -1.10    2.70
  12  12   0    2.00    2.60
 -12  12   0   -2.60    3.70
 -14 -12   0   -0.10    4.60
 -14 -12   0   -1.00    2.20
  14 -12   0    0.60    2.40
  14 -12   0   -1.50    2.60
 -14  12   0    0.90    3.50
  14  12   0   -2.00    2.30
  14  12   0   -0.20    3.30
 -16 -12   0    0.60    2.70
  16 -12   0   -0.20    2.40
 -16  12   0   -5.10    3.20
  16  12   0   -0.30    2.60
  16  12   0    1.70    2.20
  18 -12   0    0.50    1.90
 -18 -12   0    1.30    2.30
 -18  12   0   -0.40    2.50
  18  12   0    1.00    2.00
  18  12   0   -0.50    1.40
  -1 -13   0   -1.90    3.20
  -1 -13   0   -1.10    2.70
  -1 -13   0    3.50    3.40
   1 -13   0    3.50    3.00
   1 -13   0    2.70    3.60
   1 -13   0   -2.20    2.70
  -1  13   0   -1.30    2.10
   1  13   0    0.00    3.10
  -1  13   0   -0.10    3.20
   1  13   0    1.20    3.20
   3 -13   0   18.60    4.50
   3 -13   0   30.30    5.80
  -3 -13   0   46.60    5.60
  -3 -13   0   21.30    4.80
  -3 -13   0   31.00    4.60
  -3  13   0   28.10    6.10
   3  13   0   32.80    5.50
  -3  13   0   49.99    6.10
  -3  13   0   32.10    4.50
   5 -13   0    3.60    2.60
  -5 -13   0    5.00    3.00
  -5 -13   0   10.20    3.50
  -5 -13   0   11.30    4.90
   5 -13   0    6.20    4.20
  -5  13   0   12.60    3.90
  -7 -13   0   36.90    6.70
   7 -13   0   24.80    5.30
  -7 -13   0   28.10    4.70
  -7  13   0   35.10    5.90
   7  13   0   34.00    5.30
   9 -13   0   -0.90    2.40
  -9 -13   0   -1.20    2.40
  -9 -13   0   -4.00    2.90
   9  13   0    1.00    2.60
  -9  13   0   -3.20    3.30
  11 -13   0    1.30    2.10
 -11 -13   0    7.50    2.70
 -11 -13   0    8.70    3.00
 -11  13   0    5.10    3.50
  11  13   0    6.60    2.60
 -13 -13   0    0.50    2.20
  13 -13   0   -0.20    2.10
  13  13   0   -1.00    2.30
 -13  13   0   -3.60    2.60
  13  13   0    3.60    2.00
  15  13   0    3.00    2.20
 -15  13   0    3.20    3.90
   0 -14   0   -1.60    2.10
   0  14   0   -0.70    1.60
  -2 -14   0    8.40    2.40
   2 -14   0    6.00    2.70
   2  14   0    3.50    2.10
  -2  14   0    3.70    2.20
  -4 -14   0   14.20    2.70
   4 -14   0    9.30    2.60
   4  14   0   15.70    2.90
   6 -14   0   -1.00    1.60
  -6 -14   0   -1.30    1.80
   6  14   0    2.90    1.80
   8 -14   0   -0.80    1.50
  -8 -14   0   -0.10    2.60
   8  14   0    0.90    1.70
  32   0  -1   -0.20    2.60
 -32   0   1   -0.20    4.70
  32   0  -1    2.30    2.00
  30   0  -1    2.10    2.80
 -30   0   1    6.20    3.50
  30   0  -1   -1.70    2.80
  30   0  -1    1.20    3.50
  28   0  -1   -3.70    2.50
  28   0  -1    0.30    3.90
  28   0  -1    2.00    4.10
  28   0  -1    1.70    2.80
  26   0  -1    1.00    2.90
  26   0  -1    0.80    2.90
  26   0  -1   -1.90    3.60
  26   0  -1    1.00    4.10
 -26   0   1   23.70   27.30
 -26   0   1    0.70    3.00
 -24   0   1    3.40    3.20
  24   0  -1   -0.90    2.80
  24   0  -1    2.00    2.80
  24   0  -1    4.20    4.60
  24   0  -1   -0.30    3.40
  24   0  -1   -1.30    3.60
 -22   0   1  -10.50   13.80
  22   0  -1    0.40    2.60
  22   0  -1   -6.10    3.60
  22   0  -1    3.20    4.00
  22   0  -1   -1.60    2.40
  22   0  -1   -1.10    7.90
  20   0  -1   -0.20    2.30
  20   0  -1    5.60    3.40
  20   0  -1    6.20    4.00
  20   0  -1    5.20    7.80
  20   0  -1    2.60    2.90
 -20   0   1  -13.40   14.70
  20   0  -1    1.20    3.70
 -20   0   1   13.30   10.70
 -18   0   1   -8.50    7.70
  18   0  -1    0.90    2.80
  18   0  -1   -3.10    2.00
 -18   0   1  -14.20    7.60
  18   0  -1    0.60    3.20
  18   0  -1    2.00    2.10
  18   0  -1    4.50    7.00
 -16   0   1    9.40    7.10
 -16   0   1  -11.30   17.20
 -14   0   1    5.30    7.30
 -14   0   1   15.30    6.20
  14   0  -1    2.10    2.90
  14   0  -1    2.70    6.50
  12   0  -1   -6.40    4.90
  12   0  -1    3.80    5.00
  12   0  -1    0.00    5.20
 -12   0   1   -6.90    3.70
 -12   0   1   -6.70    5.00
  12   0  -1    1.90    2.80
  12   0  -1    1.40    3.50
 -10   0   1   -4.30    3.60
  10   0  -1    0.20    4.50
 -10   0   1    3.40    3.50
  10   0  -1   -0.80    2.80
  10   0  -1    2.10    2.30
  10   0  -1    5.70    5.20
  10   0  -1   -0.80    3.40
   8   0  -1   -1.80    2.00
   8   0  -1    2.10    4.00
   8   0  -1    0.20    1.60
   8   0  -1   -0.40    4.50
   8   0  -1   -0.30    3.80
  -6   0   1    3.10    2.10
   6   0  -1    2.80    2.70
  -6   0   1    0.30    2.00
   6   0  -1    0.40    1.50
   6   0  -1    1.00    3.30
   4   0  -1   -1.60    1.90
  -4   0   1    1.20    0.70
   4   0  -1    0.80    0.80
   4   0  -1   -1.50    2.00
  -4   0   1   -0.10    0.70
   2   0  -1    0.80    0.40
   2   0  -1    0.40    1.10
   2   0  -1    2.20    1.50
  -2   0   1   -0.10    0.50
   0   0  -1   -0.90    0.70
   0   0  -1   -0.80    1.00
   0   0   1   -0.30    0.60
   0   0  -1   -0.30    0.50
  -2   0  -1    1.30    1.30
  -2   0  -1    0.20    1.10
  -2   0  -1   -0.10    2.00
  -2   0  -1   -0.50    3.20
  -2   0  -1    0.40    1.70
   4   0   1    3.40    2.20
   4   0   1    3.10    1.70
  -4   0  -1   -1.60    1.60
  -4   0  -1    2.30    2.70
  -4   0  -1   -0.10    2.90
   6   0   1    5.20    3.20
   6   0   1   -1.50    6.50
  -6   0  -1    1.00    3.50
   6   0   1   -3.40    2.00
  -8   0  -1    3.30    4.10
   8   0   1    3.60    3.40
   8   0   1   -1.60    2.50
   8   0   1   -3.40    6.30
   8   0   1    4.00    3.70
  -8   0  -1   -0.50    4.10
 -10   0  -1    3.10    4.60
  10   0   1    2.00    7.80
 -10   0  -1    2.10    4.50
  10   0   1   -6.60    3.70
  10   0   1    2.10    4.40
  10   0   1   -0.20    9.70
  12   0   1   11.00   10.80
  12   0   1    0.40    4.80
  12   0   1    3.10    6.70
 -12   0  -1   18.00    7.20
  12   0   1   -1.40    8.60
  14   0   1    3.40    8.60
  14   0   1    4.10    6.90
 -14   0  -1    8.60    7.20
  14   0   1   -7.30   11.40
  14   0   1   -1.00   10.20
 -14   0  -1   -5.20    8.40
  16   0   1   -9.80   10.20
 -16   0  -1    9.40   11.00
 -16   0  -1    3.90    8.60
  16   0   1    0.40   12.40
  16   0   1   -1.60    9.70
 -18   0  -1   -5.30    9.40
  18   0   1    0.80    2.70
  18   0   1   -0.40    3.20
  18   0   1   -8.50    9.20
  18   0   1    4.20    4.30
  18   0   1   -4.30    9.50
  18   0   1    2.10    7.30
 -18   0  -1   -0.80    2.20
 -20   0  -1   -0.70   11.50
 -20   0  -1   16.00   12.40
  20   0   1    0.00    3.30
  20   0   1    0.50    3.90
  20   0   1   -3.20    3.10
  20   0   1    3.00    3.50
  22   0   1    3.70    4.00
 -22   0  -1   -1.60    2.70
  22   0   1    5.80    4.20
 -22   0  -1    4.50   16.50
  22   0   1    2.50    2.70
 -22   0  -1    8.10   15.40
  22   0   1    0.90    4.40
  22   0   1   -2.80    2.60
  24   0   1    1.40    2.80
  24   0   1   -2.20    3.40
  24   0   1   -1.00    3.60
  24   0   1    0.40    2.80
 -24   0  -1   -1.20    2.90
 -24   0  -1   -3.70   28.50
 -24   0  -1   -4.90   18.20
 -26   0  -1  -13.10   30.20
  26   0   1   -3.40    5.90
  26   0   1    1.40    3.90
 -26   0  -1   -4.90    3.20
  26   0   1   -0.20    4.10
  28   0   1    2.40    2.80
  28   0   1    3.90    4.20
 -28   0  -1   -1.90    3.20
  28   0   1   -1.60    2.90
 -30   0  -1    2.90    4.70
  30   0   1    2.30    3.50
  30   0   1   -0.60    3.30
  30   0   1    2.90    3.10
 -32   0  -1    5.30    3.10
  32   0   1    1.60    1.60
  32   0   1   -0.60    2.10
  33  -1  -1    4.50    1.50
  33  -1  -1    1.30    2.30
  33   1  -1    3.20    2.40
  33   1  -1    4.80    2.00
  31  -1  -1   -0.80    3.30
  31  -1  -1   -0.40    3.90
 -31  -1   1    2.50    2.80
  31  -1  -1   -0.30    2.10
 -31   1   1    0.10    2.80
  31   1  -1    5.20    4.00
  31   1  -1   -4.70    3.20
  29  -1  -1   14.20    5.00
  29  -1  -1   21.20    5.00
  29  -1  -1   21.70    4.20
 -29  -1   1   28.50    4.80
 -29   1   1   28.70    4.70
  29   1  -1   11.20    4.70
  29   1  -1   15.70    4.10
  29   1  -1   15.90    4.90
  29   1  -1   21.90    5.60
  27  -1  -1   31.70    5.40
  27  -1  -1   36.20    5.80
 -27  -1   1   43.80    6.30
  27  -1  -1   38.80    6.90
 -27  -1   1   22.20   54.39
  27  -1  -1   49.99    8.00
  27  -1  -1   41.10    8.20
  27   1  -1   27.70    6.20
 -27   1   1    3.50   32.90
  27   1  -1   41.50    7.20
  27   1  -1   32.40    6.00
  27   1  -1   36.30    5.90
 -27   1   1   39.80    6.00
  25  -1  -1    0.70    2.80
 -25  -1   1    0.80    2.70
  25  -1  -1    5.10    4.50
 -25  -1   1   24.60   21.00
  25  -1  -1    7.80    4.40
  25  -1  -1    1.10    4.20
  25  -1  -1   -2.80    2.60
  25   1  -1   -1.30    3.90
  25   1  -1   -1.50    3.20
  25   1  -1   -0.10    3.10
  25   1  -1   -0.40    3.00
 -25   1   1    1.90    3.00
 -25   1   1   -8.20   23.10
 -23  -1   1    0.40    2.70
  23  -1  -1   -1.10    2.50
  23  -1  -1   -0.60    4.30
 -23  -1   1   -5.60   15.30
  23  -1  -1    2.00    8.80
  23  -1  -1   -0.90    3.50
  23  -1  -1   -2.80    3.90
  23  -1  -1    0.60    2.70
  23   1  -1    8.20    5.20
  23   1  -1    3.40    2.90
 -23   1   1    1.10   16.40
  23   1  -1   -1.20    3.80
  23   1  -1    1.50    3.20
  23   1  -1    1.40    3.30
  21  -1  -1   56.09    8.90
  21  -1  -1   51.49    6.50
  21  -1  -1   46.90    6.80
 -21  -1   1   44.40    8.20
  21  -1  -1   78.19   14.90
  21  -1  -1   58.29    8.40
 -21  -1   1   22.30   15.30
 -21  -1   1   55.19   16.90
  21  -1  -1   60.79    8.30
 -21   1   1   33.40   14.70
  21   1  -1   53.89    6.80
 -21   1   1   78.39   16.40
  21   1  -1   50.49    7.80
  21   1  -1   60.89    8.90
  21   1  -1   51.09    8.60
  21   1  -1   59.89    8.40
  19  -1  -1   45.60   11.60
  19  -1  -1   33.70    4.90
 -19  -1   1   44.70   12.30
  19  -1  -1   33.50    5.60
 -19  -1   1   19.40   13.30
  19  -1  -1   35.40    6.00
  19  -1  -1   30.70    6.30
  19  -1  -1   29.70    6.40
  19   1  -1   36.50    5.40
  19   1  -1   30.90    6.40
  19   1  -1   52.89   11.50
 -19   1   1   16.70   11.00
  19   1  -1   38.50    6.30
  19   1  -1   37.10    6.10
 -17  -1   1   11.00    9.30
 -17  -1   1   13.80    8.60
 -17  -1   1   36.90   13.50
 -17   1   1   25.10    8.50
  17   1  -1    7.10    9.60
 -15  -1   1   89.89   14.40
  15  -1  -1  109.89   17.70
 -15  -1   1   86.59   15.30
 -15  -1   1   80.39   15.40
 -15   1   1   76.39   13.80
  15   1  -1   55.29   15.30
 -15   1   1   82.69   12.90
  15   1  -1   59.89   15.30
  15   1  -1   84.69   12.40
  15   1  -1   92.39   14.90
  15   1  -1   87.39   11.10
 -13  -1   1   36.50   10.90
 -13  -1   1   55.29   11.00
 -13  -1   1   69.39   11.50
  13  -1  -1   69.49   13.40
  13   1  -1   70.59    9.80
  13   1  -1   53.69   11.30
  13   1  -1  103.49   17.90
 -13   1   1   61.99   10.20
  13   1  -1   65.19   10.60
 -13   1   1   70.29   11.20
  13   1  -1  101.09   17.10
  11  -1  -1  490.05   36.90
  11  -1  -1  462.25   41.70
  11  -1  -1  540.25   39.30
  11  -1  -1  519.55   38.80
 -11  -1   1  444.86   40.00
  11  -1  -1  477.25   36.80
 -11  -1   1  413.06   39.30
  11   1  -1  461.75   38.80
  11   1  -1  509.05   47.20
  11   1  -1  445.26   40.60
  11   1  -1  439.16   39.40
 -11   1   1  436.36   38.70
 -11   1   1  407.46   38.80
  11   1  -1  456.25   44.70
  -9  -1   1   54.09   10.00
  -9  -1   1   73.29   10.10
   9  -1  -1   76.29   12.10
   9  -1  -1   71.29    6.90
   9  -1  -1   67.29    6.90
   9   1  -1   88.39   15.00
   9   1  -1  109.59   15.90
   9   1  -1   76.49    9.20
   9   1  -1   82.29    8.50
  -9   1   1   52.49    7.60
   9   1  -1   56.09    9.80
  -9   1   1   67.59    9.50
  -7  -1   1 1883.81  152.98
   7  -1  -1 2000.90  155.08
  -7  -1   1 2022.60  153.58
   7  -1  -1 2102.09  151.88
  -7  -1   1 2070.69  153.68
   7   1  -1 1983.20  152.28
   7   1  -1 2120.79  153.58
  -7   1   1 1928.01  152.18
  -7   1   1 1692.13  153.78
   7   1  -1 1900.71  154.68
  -7   1   1 2010.70  151.68
   5  -1  -1 1231.98   87.79
   5  -1  -1 1157.48   84.39
   5  -1  -1 1108.69   86.89
  -5  -1   1 1099.19   85.59
  -5  -1   1 1038.70   85.09
  -5  -1   1 1137.69   85.79
   5   1  -1 1102.89   85.19
  -5   1   1 1042.60   84.29
  -5   1   1 1055.39   84.19
   5   1  -1 1130.89   85.19
   5   1  -1 1157.78   85.69
   5   1  -1 1017.70   85.59
  -5   1   1  907.31   85.79
  -3  -1   1  805.02   65.19
  -3  -1   1  788.32   65.19
   3  -1  -1  820.32   66.19
   3  -1  -1  855.81   64.89
  -3  -1   1  851.91   65.59
  -3  -1   1  843.22   65.59
   3   1  -1  817.82   65.49
   3   1  -1  836.82   65.49
   3   1  -1  846.52   65.49
  -3   1   1  873.21   64.79
  -1  -1   1   30.50    4.10
   1  -1  -1   35.50    4.00
   1  -1  -1   32.80    5.10
   1  -1  -1   30.30    3.80
  -1  -1   1   32.20    3.60
   1   1  -1   41.20    5.20
  -1   1   1   22.80    3.60
   1   1  -1   16.90    6.30
   1   1  -1   28.20    4.10
  -1   1   1   13.70    6.50
  -1  -1  -1 3542.15  270.07
  -1  -1  -1 3531.75  270.07
  -1  -1  -1 3415.56  269.77
   1  -1   1 3415.36  269.57
  -1  -1  -1 3374.76  270.07
  -1   1  -1 3508.45  269.97
  -1   1  -1 3499.15  269.67
   1   1   1 3509.65  270.07
  -1   1  -1 3497.55  273.47
  -1   1  -1 3411.96  269.87
   1   1   1 3937.51  276.77
  -3  -1  -1   46.20    5.80
  -3  -1  -1   30.90    5.70
  -3  -1  -1   40.00    6.60
   3  -1   1   39.30    4.60
  -3   1  -1   45.50    5.70
  -3   1  -1   42.40    6.10
  -3   1  -1   37.30    5.20
   3   1   1   31.00   10.20
  -5  -1  -1  869.91   69.19
   5  -1   1  774.62   72.89
  -5  -1  -1  862.61   69.79
   5  -1   1  877.91   68.59
   5   1   1  947.31   70.09
  -5   1  -1  900.81   69.29
   5   1   1  869.91   77.29
  -5   1  -1  880.31   69.19
   5   1   1  871.21   67.59
  -5   1  -1  867.71   68.59
  -7  -1  -1    1.00    4.30
  -7  -1  -1    5.10    4.20
   7  -1   1    0.90    6.90
  -7  -1  -1    2.10    4.60
   7  -1   1   -1.40    2.40
   7   1   1   -1.30    8.30
  -7   1  -1    5.70    4.20
   7   1   1   -1.10    7.30
   7   1   1    1.90    3.70
  -7   1  -1    3.60    5.70
   7   1   1   -0.10    4.30
  -7   1  -1    1.30    2.70
   7   1   1    5.50    3.60
  -9  -1  -1    2.10    3.70
  -9  -1  -1   12.20    5.80
   9  -1   1    2.00    8.10
   9  -1   1    4.90    3.80
   9   1   1    4.10    8.50
   9   1   1    1.80    4.10
   9   1   1   -2.30   10.20
   9   1   1   13.60    5.50
  -9   1  -1   13.50    5.30
  -9   1  -1    8.20    5.40
  -9   1  -1    3.60    3.40
   9   1   1   17.60    4.30
   9   1   1   -1.50    3.60
  11  -1   1  148.99   15.40
 -11  -1  -1  105.89   17.00
  11  -1   1   99.89   13.30
 -11  -1  -1  158.28   16.50
 -11  -1  -1  146.79   15.60
 -11   1  -1  121.29   15.20
  11   1   1  126.89   13.40
  11   1   1  146.89   13.70
 -11   1  -1  127.19   15.20
  11   1   1   89.59   15.10
  11   1   1  120.39   15.40
  13  -1   1   64.99   18.00
 -13  -1  -1   37.40   10.20
  13  -1   1   49.20    8.90
  13  -1   1   52.19   10.80
 -13  -1  -1   36.80   10.90
 -13  -1  -1   44.80   10.60
  13  -1   1   41.80   15.00
  13   1   1   27.80   11.00
 -13   1  -1   49.99   11.00
  13   1   1   74.19   22.10
  13   1   1   61.79   20.40
  13   1   1   42.70   10.10
 -15  -1  -1    9.10    8.00
  15  -1   1    7.50   11.20
 -15  -1  -1   -5.20    8.40
  15  -1   1    5.10    8.20
  15  -1   1   10.70    9.80
 -15  -1  -1    7.50    7.60
  15   1   1   18.50   13.70
 -15   1  -1    1.90    7.60
  15   1   1    5.20   17.20
  15   1   1    5.60   10.10
 -15   1  -1   25.20   10.80
  15   1   1    6.30   12.00
  17  -1   1  173.08   20.40
  17  -1   1  169.58   16.20
  17  -1   1  193.48   15.80
 -17  -1  -1  147.59   23.40
  17  -1   1  192.78   20.50
 -17  -1  -1  145.29   24.90
  17  -1   1  163.18   20.70
  17  -1   1  173.18   15.90
 -17  -1  -1  125.79   23.80
  17  -1   1  152.08   21.20
  17   1   1  145.49   22.90
  17   1   1  164.98   15.60
  17   1   1  175.98   14.90
  17   1   1  181.28   15.60
 -17   1  -1  158.38   23.30
  17   1   1  131.49   29.30
  17   1   1  150.88   29.70
  17   1   1  188.28   16.40
 -19  -1  -1    4.50    2.50
  19  -1   1    5.40    3.40
  19  -1   1    9.00    2.70
  19  -1   1   12.30    7.90
  19  -1   1    3.80    3.60
  19  -1   1    6.80    4.10
  19  -1   1   10.60    4.00
  19   1   1    2.50    4.00
  19   1   1    7.70    3.70
  19   1   1   18.30   13.00
  19   1   1    9.10    3.30
 -19   1  -1   -8.40   10.90
  19   1   1    4.80    3.60
  19   1   1    4.50    2.20
  19   1   1    6.20    3.40
  19   1   1    8.00   13.30
 -21  -1  -1  175.08   31.30
  21  -1   1  184.88   18.20
  21  -1   1  197.48   18.10
  21  -1   1  182.18   17.20
  21  -1   1  229.28   23.90
 -21  -1  -1  157.78   26.50
  21  -1   1  171.68   16.00
 -21  -1  -1  177.98   15.90
  21  -1   1  158.38   15.40
 -21   1  -1  127.29   29.40
 -21   1  -1  144.09   26.80
  21   1   1  191.68   16.10
  21   1   1  184.58   17.10
 -21   1  -1  164.78   15.80
  21   1   1  187.08   17.20
  23  -1   1   14.60    4.10
 -23  -1  -1   20.90    4.20
 -23  -1  -1   18.10   19.00
  23  -1   1   14.80    5.90
  23  -1   1   23.20    5.70
  23  -1   1   19.70    3.80
  23  -1   1   24.10    5.60
  23   1   1   14.40    5.10
  23   1   1    9.60    3.90
 -23   1  -1   -9.10   18.80
  23   1   1   13.70    4.00
 -23   1  -1   20.30    4.40
  23   1   1   15.60    5.00
 -25  -1  -1   48.60   24.30
  25  -1   1   45.80    8.70
  25  -1   1   47.60    7.90
 -25  -1  -1   57.29    7.00
  25  -1   1   45.90    6.00
  25  -1   1   32.90    6.90
  25   1   1   48.20    7.70
  25   1   1   29.20    5.90
  25   1   1   43.50    6.40
 -25   1  -1   33.00   24.60
  25   1   1   27.90    6.60
 -25   1  -1   50.19    6.90
  27  -1   1    5.40    4.00
  27  -1   1    1.30    3.90
  27  -1   1   11.90    3.40
 -27  -1  -1   -2.10    4.00
  27   1   1    7.00    4.20
  27   1   1    7.10    3.40
  27   1   1    5.60    4.50
  29  -1   1    9.40    4.10
 -29  -1  -1   23.10    4.60
  29  -1   1   15.20    4.70
  29  -1   1   11.70    3.30
  29   1   1   15.70    3.80
 -29   1  -1   22.20    4.40
  29   1   1   11.50    4.10
 -31  -1  -1   -0.20    2.70
  31  -1   1    2.80    1.80
  31  -1   1    3.90    3.50
  31  -1   1    4.40    5.40
  31   1   1    3.10    2.30
 -31   1  -1    5.30    2.80
  31   1   1    0.90    2.80
  32  -2  -1    2.30    1.60
  32  -2  -1    1.00    2.80
 -32  -2   1   -5.20    2.20
  32  -2  -1   -0.90    2.50
  32   2  -1    0.70    2.50
  32   2  -1    2.60    2.40
  30  -2  -1   -0.70    3.20
  30  -2  -1    4.20    3.30
 -30  -2   1    5.90    2.90
  30  -2  -1    3.20    3.70
 -30   2   1   -3.80    3.10
  30   2  -1    1.90    2.90
  30   2  -1    2.70    3.10
  30   2  -1    1.30    2.00
  28  -2  -1   40.90    8.10
  28  -2  -1   38.30    7.00
  28  -2  -1   47.60    5.40
  28  -2  -1   35.80    6.40
  28   2  -1   28.20    5.50
  28   2  -1   24.00    5.30
 -28   2   1   47.80    6.20
  28   2  -1   34.40    6.30
  26  -2  -1    2.30    2.90
  26  -2  -1   -0.50    4.00
 -26  -2   1    5.20    3.70
  26  -2  -1    0.90    4.40
  26  -2  -1    4.80    4.30
  26  -2  -1    0.30    4.70
 -26  -2   1   -0.20   44.70
 -26   2   1    2.10    3.50
  26   2  -1    8.50    4.10
 -26   2   1  -37.40   29.40
  26   2  -1    5.10    3.50
  26   2  -1    3.80    4.10
  26   2  -1    6.00    5.20
  24  -2  -1   15.00    5.20
  24  -2  -1   19.00    4.20
  24  -2  -1   19.60    6.00
  24  -2  -1   18.60    3.80
  24  -2  -1   17.50    5.90
 -24  -2   1   14.30    4.10
  24  -2  -1   12.60    9.90
 -24  -2   1    9.60   20.00
 -24   2   1   13.60   23.10
  24   2  -1   19.20    4.90
  24   2  -1   13.90    5.00
  24   2  -1   15.20    4.70
  24   2  -1   22.70    5.70
  22  -2  -1   84.99   10.20
  22  -2  -1   79.89   10.80
  22  -2  -1   80.29    9.90
  22  -2  -1   70.89    8.60
  22  -2  -1  104.49   16.80
  22  -2  -1   69.29    9.70
 -22  -2   1   26.70   18.60
 -22  -2   1   81.69    8.60
  22   2  -1   91.99   10.10
  22   2  -1   76.49    9.70
  22   2  -1   88.89    9.30
  22   2  -1   68.99    9.10
  20  -2  -1  258.67   26.60
  20  -2  -1  208.58   18.50
  20  -2  -1  184.58   23.80
  20  -2  -1  193.88   17.80
  20  -2  -1  223.58   19.90
 -20  -2   1  211.68   31.70
 -20   2   1  203.78   26.80
  20   2  -1  227.48   18.60
  20   2  -1  198.18   19.10
  18  -2  -1    8.60    4.10
  18  -2  -1   13.80    5.50
 -18  -2   1    6.40    2.70
 -18  -2   1   18.70   17.90
 -18  -2   1   32.40   11.90
 -18  -2   1   22.50   10.30
  18  -2  -1    6.20    2.40
  18  -2  -1   22.80    8.60
  18   2  -1   17.70    5.00
  18   2  -1    8.40    3.60
 -18   2   1    5.20    9.50
  18   2  -1    1.00   13.10
  18   2  -1   -1.90   11.10
  18   2  -1  -12.00   14.10
  18   2  -1   13.10    4.60
  18   2  -1   11.70    5.00
  18   2  -1   17.20    4.10
 -16  -2   1   14.80    8.00
 -16  -2   1   10.20    8.30
 -16  -2   1    6.80    9.80
  16   2  -1    7.70   24.10
  16   2  -1  -24.00   10.00
  16   2  -1    2.10    9.50
 -16   2   1   -0.50    7.20
  16   2  -1    2.80   11.70
 -14  -2   1  519.65   51.79
 -14  -2   1  527.15   50.29
  14  -2  -1  639.04   53.99
 -14  -2   1  582.44   51.39
  14   2  -1  689.63   54.49
 -14   2   1  532.45   49.20
  14   2  -1  724.93   64.69
 -14   2   1  511.75   49.90
  14   2  -1  569.84   49.99
  14   2  -1  549.95   50.29
  14   2  -1  625.14   61.49
  12  -2  -1  118.79   11.40
  12  -2  -1  138.99   21.10
 -12  -2   1  147.29   16.00
 -12  -2   1  129.29   18.50
  12   2  -1  147.79   15.60
 -12   2   1  134.09   14.30
 -12   2   1  129.89   15.60
  12   2  -1   72.09   22.70
  12   2  -1  123.89   14.90
  12   2  -1  108.99   16.20
 -10  -2   1  142.09   15.20
 -10  -2   1  109.59   14.90
  10  -2  -1  141.79   16.80
  10  -2  -1  142.29   12.80
  10  -2  -1  156.58   18.30
 -10  -2   1  116.89   16.20
 -10  -2   1   99.69   13.90
  10   2  -1  123.59   14.50
  10   2  -1  140.79   15.80
  10   2  -1  123.29   18.70
  10   2  -1  118.99   13.40
  10   2  -1  156.18   23.90
 -10   2   1  119.99   13.90
 -10   2   1  115.99   13.20
 -10   2   1  113.09   11.90
  -8  -2   1   16.20    6.40
   8  -2  -1   17.70    7.10
   8  -2  -1   19.20    4.30
  -8  -2   1   16.00    5.70
  -8  -2   1   18.60    6.20
  -8   2   1   19.30    5.00
   8   2  -1    7.70    9.30
   8   2  -1   11.60    5.70
   8   2  -1   20.60    5.80
   8   2  -1   21.60    6.10
  -8   2   1   19.70    5.90
  -8   2   1   17.40    3.80
  -6  -2   1  772.72   63.09
   6  -2  -1  848.42   62.49
   6  -2  -1  786.82   64.59
  -6  -2   1  776.72   63.69
  -6  -2   1  700.53   63.09
  -6  -2   1  823.62   64.29
  -6   2   1  747.83   62.19
   6   2  -1  789.72   63.69
   6   2  -1  771.72   63.49
   6   2  -1  815.22   63.89
  -6   2   1  855.81   62.09
  -6   2   1  713.93   62.59
  -4  -2   1  444.96   35.80
   4  -2  -1  420.16   42.30
   4  -2  -1  455.85   37.10
  -4  -2   1  413.06   36.30
  -4  -2   1  420.46   35.70
   4  -2  -1  426.06   35.40
   4   2  -1  464.45   36.50
   4   2  -1  417.66   36.50
   4   2  -1  446.66   36.50
  -4   2   1  401.66   36.40
   4   2  -1  411.46   45.50
  -4   2   1  410.56   35.20
  -4   2   1  443.26   35.20
   2  -2  -1    1.30    3.30
   2  -2  -1    5.20    3.30
  -2  -2   1    5.10    3.50
   2   2  -1    0.00    7.10
  -2   2   1   -6.80    9.00
   2   2  -1    5.10    3.90
  -2   2   1    3.30    2.90
   2   2  -1    4.40    4.30
   0  -2   1  453.95   42.30
   0  -2   1  509.95   42.90
   0  -2  -1  510.75   43.20
   0   2   1  597.84   52.49
   0   2   1  550.04   43.40
   0   2  -1  552.54   43.20
   0   2  -1  464.85   43.20
   0   2  -1  589.04   51.19
  -2  -2  -1   31.20    6.00
  -2  -2  -1   17.90    5.50
   2  -2   1   24.70    5.40
  -2  -2  -1   26.90    5.60
  -2  -2  -1   31.50    6.70
  -2   2  -1   24.20    6.20
  -2   2  -1   30.90   12.90
  -2   2  -1   22.10    4.80
  -2   2  -1   34.00    6.70
   2   2   1   42.30   14.70
   2   2   1   31.10    6.50
  -4  -2  -1 3939.61  301.27
  -4  -2  -1 3705.63  300.67
  -4  -2  -1 3935.61  301.77
   4  -2   1 4016.00  300.27
  -4  -2  -1 3923.01  300.47
  -4   2  -1 3638.94  300.57
   4   2   1 4227.08  313.17
  -4   2  -1 3873.21  300.67
   4   2   1 3655.63  301.17
  -4   2  -1 4040.20  300.27
   6  -2   1  169.48   15.90
  -6  -2  -1  146.09   16.90
  -6  -2  -1  169.78   17.50
  -6  -2  -1  147.89   16.20
  -6  -2  -1  169.88   17.80
  -6   2  -1  142.89   16.30
   6   2   1  230.78   29.70
  -6   2  -1  153.68   16.60
   6   2   1  179.98   17.90
  -6   2  -1  167.88   15.90
  -8  -2  -1  220.38   21.40
   8  -2   1  217.38   28.20
  -8  -2  -1  179.58   21.60
  -8  -2  -1  207.88   22.10
  -8   2  -1  229.38   21.60
   8   2   1  188.68   22.20
  -8   2  -1  223.08   21.50
   8   2   1  245.38   33.70
   8   2   1  248.88   23.10
   8   2   1  252.67   20.70
  10  -2   1   84.19   11.10
 -10  -2  -1  100.29   14.40
  10  -2   1   50.59   18.50
 -10  -2  -1   95.79   13.40
  10   2   1  105.89   14.20
  10   2   1   85.39   13.30
  10   2   1   43.60   22.50
 -10   2  -1   91.19   13.40
  10   2   1   85.99    9.60
  10   2   1   75.59   12.00
 -10   2  -1  100.99   13.90
 -10   2  -1   79.49   11.00
  10   2   1   45.20   19.40
  10   2   1  109.69   15.00
 -12  -2  -1  271.77   32.30
 -12  -2  -1  321.37   32.80
 -12  -2  -1  310.57   31.70
  12  -2   1  329.07   30.50
  12  -2   1  378.16   40.90
  12   2   1  320.37   32.30
 -12   2  -1  357.56   30.50
  12   2   1  372.36   46.40
  12   2   1  366.46   48.30
  12   2   1  341.17   32.40
  12   2   1  349.37   33.90
  12   2   1  369.96   31.20
  12   2   1  308.77   29.70
 -14  -2  -1    9.10    8.90
  14  -2   1   15.60    9.00
 -14  -2  -1   17.70    8.40
 -14  -2  -1   17.30    9.10
  14  -2   1   25.50   10.10
  14  -2   1   21.90   12.20
  14  -2   1   24.50   15.40
  14   2   1   16.80   14.90
  14   2   1   -4.30   20.30
  14   2   1   11.20   10.80
 -14   2  -1   24.70    8.80
 -14   2  -1    7.50   10.00
  14   2   1   19.10   12.70
 -16  -2  -1    7.80   12.40
 -16  -2  -1   22.80    4.00
  16  -2   1   41.70   13.90
 -16  -2  -1   21.40    9.80
 -16  -2  -1   20.90   10.80
  16  -2   1   35.80   11.70
  16  -2   1   20.50    5.10
  16  -2   1   55.19   15.70
  16   2   1   29.70    4.80
 -16   2  -1   13.30   10.30
 -16   2  -1   28.70   14.60
  16   2   1   32.80    5.50
  16   2   1   44.00   20.80
  16   2   1   13.00   27.20
  18  -2   1  227.88   19.70
 -18  -2  -1  190.58   29.20
 -18  -2  -1  205.28   18.10
  18  -2   1  190.68   17.70
  18  -2   1  214.98   19.10
  18  -2   1  213.98   19.90
 -18  -2  -1  256.77   30.20
 -18  -2  -1  223.48   29.10
  18   2   1  197.98   18.80
 -18   2  -1  200.78   29.10
  18   2   1  239.78   19.20
  18   2   1  219.68   18.50
  18   2   1  232.28   19.30
 -18   2  -1  200.18   18.10
  18   2   1  228.28   17.80
 -20  -2  -1   18.30   14.00
  20  -2   1   77.89   14.00
  20  -2   1   59.69    8.90
 -20  -2  -1   53.89   17.80
 -20  -2  -1   60.19    7.00
  20  -2   1   60.19    7.10
  20  -2   1   72.29    8.40
  20  -2   1   67.29    9.60
  20  -2   1   53.49    6.90
  20   2   1   64.09    7.70
  20   2   1   70.09    8.00
  20   2   1   41.90    6.00
  20   2   1   30.90   18.70
  20   2   1   78.79    8.60
  20   2   1   64.49    8.20
  22  -2   1    3.10    3.90
  22  -2   1    2.70    2.70
  22  -2   1    9.70    4.40
 -22  -2  -1   11.20   14.90
  22  -2   1    9.10    4.70
 -22  -2  -1    8.40    3.30
  22  -2   1    8.30   10.10
 -22  -2  -1    1.80   17.00
  22  -2   1    3.40    2.70
 -22   2  -1   10.10   18.90
  22   2   1    7.00    5.00
 -22   2  -1    2.70    3.30
  22   2   1    6.10    4.30
  22   2   1    0.40    3.60
  22   2   1    2.90    3.20
 -22   2  -1  -10.20   15.40
  24  -2   1   -3.50    3.40
  24  -2   1    0.70    3.70
 -24  -2  -1   -0.60    3.00
  24  -2   1   -1.70    2.50
  24  -2   1   -2.10    3.80
 -24  -2  -1   -9.80   17.70
  24   2   1   -0.50    3.60
  24   2   1    2.80    3.50
 -24   2  -1  -12.70   21.30
  24   2   1   -1.90    2.80
  24   2   1    0.40    3.80
 -24   2  -1    1.70    3.10
  26  -2   1    2.00    3.90
  26  -2   1    3.10    2.50
  26  -2   1   -1.00    4.10
 -26  -2  -1    5.80    3.70
  26  -2   1    0.20    3.90
 -26  -2  -1   11.70   28.00
  26   2   1    3.70    4.10
  26   2   1    3.10    3.30
  26   2   1   -0.80    4.00
 -26   2  -1    5.70    4.10
  26   2   1    5.00    3.50
 -26   2  -1    5.60   26.90
  28  -2   1    9.40    4.10
  28  -2   1    6.40    2.60
  28  -2   1    8.10    4.40
 -28  -2  -1   10.40    4.10
  28   2   1    3.40    3.60
 -28   2  -1   15.30    4.30
  28   2   1   12.50    3.70
  30  -2   1    0.50    3.00
 -30  -2  -1   -3.80    2.60
  30  -2   1   -0.50    1.50
  30  -2   1    2.10    3.20
  30   2   1    2.60    3.20
 -30   2  -1    2.00    2.70
  30   2   1   -3.10    3.90
 -32  -2  -1   -0.20    3.00
  32  -2   1   -2.00    1.90
  32  -2   1   -2.70    2.50
  32   2   1    1.70    1.80
  32   2   1    1.70    2.20
 -31  -3   1    1.20    2.60
  31  -3  -1    0.00    2.70
  31   3  -1    0.30    2.50
  31   3  -1    2.10    3.90
  29  -3  -1   34.40    6.40
  29  -3  -1   40.40    6.10
 -29  -3   1   49.99    6.50
  29   3  -1   29.90    5.70
  29   3  -1   25.90    6.00
  29   3  -1   44.30    5.90
  27  -3  -1    1.60    2.40
  27  -3  -1    5.40    3.80
  27  -3  -1   -3.80    3.50
 -27  -3   1    6.00    4.30
  27  -3  -1    4.00    4.80
  27   3  -1    5.60    3.30
 -27   3   1   -6.40    5.60
  27   3  -1    6.20    4.00
  27   3  -1    4.50    3.50
  25  -3  -1    2.20    3.10
  25  -3  -1    1.90    4.00
  25  -3  -1   -1.50    3.70
  25  -3  -1    0.60    4.40
  25  -3  -1    3.20    2.50
 -25  -3   1    3.20    3.40
  25  -3  -1    4.30    9.60
 -25  -3   1   18.50   26.30
  25   3  -1   -1.30    3.40
 -25   3   1    0.20    3.30
  25   3  -1    2.90    3.60
  25   3  -1    5.70    4.00
 -25   3   1    7.20   25.80
  23  -3  -1   22.90    3.90
  23  -3  -1   33.30   11.50
  23  -3  -1   21.90    5.90
  23  -3  -1   10.40    6.20
  23  -3  -1   16.40    4.20
  23  -3  -1   23.00    6.20
  23  -3  -1   16.00    4.90
  23   3  -1   21.70    5.00
  23   3  -1   12.20    4.80
  23   3  -1   20.80    4.80
  23   3  -1   24.30    6.10
  21  -3  -1   34.00    6.70
 -21  -3   1   38.30   17.40
  21  -3  -1   45.60    9.20
 -21  -3   1   34.90    5.30
  21  -3  -1   40.20    9.40
  21  -3  -1   34.40    5.80
  21  -3  -1   34.40    4.80
  21   3  -1   32.80    6.00
  21   3  -1   35.10    7.70
 -21   3   1   12.60   18.70
  21   3  -1   29.90    6.70
  21   3  -1   34.60    7.70
  19  -3  -1   50.19    7.30
  19  -3  -1   46.10    6.20
  19  -3  -1   50.29    8.60
 -19  -3   1   45.90    6.90
  19  -3  -1   78.09   18.50
  19  -3  -1   47.20    5.80
  19   3  -1   53.39    7.20
  19   3  -1   55.39    8.00
  19   3  -1   39.90    5.30
  19   3  -1   55.89    7.20
  19   3  -1   20.20   24.50
 -19   3   1   38.60   14.60
 -17  -3   1   23.50   11.50
 -17  -3   1   16.60    4.50
  17  -3  -1   21.80    6.60
  17  -3  -1   17.00    4.20
  17  -3  -1   28.50   10.00
  17   3  -1   18.80    4.80
  17   3  -1    4.80   14.90
 -17   3   1   24.20   10.50
  17   3  -1   10.10   20.00
  17   3  -1   -0.10   26.30
  17   3  -1   24.60    4.60
  17   3  -1   21.20    5.70
 -15  -3   1   76.89   16.50
 -15  -3   1  123.79   20.10
 -15  -3   1  106.79   18.10
  15   3  -1   81.99   15.70
 -15   3   1  107.39   16.70
  15   3  -1  157.68   33.90
  15   3  -1  166.78   38.20
  15   3  -1   99.29   19.40
 -13  -3   1  207.48   23.80
  13  -3  -1  304.37   40.40
  13  -3  -1  224.78   20.60
 -13  -3   1  185.68   23.00
 -13  -3   1  193.28   23.80
  13   3  -1  194.48   22.50
 -13   3   1  173.18   24.20
 -13   3   1  210.38   19.50
  13   3  -1  274.47   38.40
 -13   3   1  215.08   22.40
  13   3  -1  218.68   21.20
 -11  -3   1  762.42   62.59
 -11  -3   1  727.23   61.49
  11  -3  -1  674.83   68.39
 -11  -3   1  718.63   63.89
  11  -3  -1  714.13   59.59
 -11  -3   1  723.93   62.09
 -11   3   1  759.62   60.69
  11   3  -1  795.82   61.29
  11   3  -1  612.64   72.69
  11   3  -1  720.63   62.79
  11   3  -1  770.42   61.09
 -11   3   1  745.73   58.79
 -11   3   1  703.93   60.89
  -9  -3   1   28.30    8.20
  -9  -3   1   31.50   10.20
   9  -3  -1   48.90   16.70
   9  -3  -1   35.50    7.80
  -9  -3   1   36.70    9.40
  -9  -3   1   44.30    9.30
  -9   3   1   33.30    8.80
   9   3  -1   49.00   10.60
   9   3  -1   35.00    9.70
  -9   3   1   38.00    8.10
   9   3  -1   38.60    8.20
   9   3  -1   33.30   15.60
  -9   3   1   35.10    6.90
   7  -3  -1  104.39   23.50
  -7  -3   1   99.19   15.20
  -7  -3   1   96.69   12.40
  -7  -3   1  106.89   12.80
  -7   3   1  106.19   13.20
  -7   3   1  100.29   12.40
   7   3  -1  121.59   16.40
   7   3  -1   87.79   23.10
   7   3  -1  115.19   15.60
   7   3  -1  105.39   13.70
  -5  -3   1  559.74   43.90
   5  -3  -1  505.75   43.60
   5  -3  -1  491.05   55.39
  -5  -3   1  497.35   45.10
  -5   3   1  538.95   43.50
   5   3  -1  543.25   45.00
   5   3  -1  507.45   45.10
  -5   3   1  537.65   43.70
   5   3  -1  501.35   44.60
  -5   3   1  485.55   44.20
   5   3  -1  499.35   54.99
   3  -3  -1   69.99   10.40
  -3  -3   1   73.59   10.00
  -3  -3   1   51.99   10.00
   3   3  -1   71.89   12.00
   3   3  -1   56.29    9.90
  -3   3   1   73.19   11.80
  -3   3   1   36.80    8.50
  -3   3   1   67.79   10.40
   3   3  -1   62.19   11.10
   1  -3  -1  371.46   30.40
   1  -3  -1  330.57   30.70
  -1  -3   1  353.66   29.90
  -1  -3   1  324.37   30.60
  -1   3   1  324.87   30.20
  -1   3   1  316.57   30.90
   1   3  -1  370.66   31.70
   1   3  -1  341.67   30.90
  -1   3   1  328.67   30.30
   1   3  -1  331.07   30.60
  -1  -3  -1   13.50    6.70
  -1  -3  -1    9.70    5.40
  -1  -3  -1   13.30    5.50
   1  -3   1   20.00    5.90
   1  -3   1   11.80    5.60
  -1   3  -1    5.10    4.90
  -1   3  -1   10.50    6.30
   1   3   1   12.70    6.60
   1   3   1   57.79   18.00
  -1   3  -1   15.00    5.40
  -3  -3  -1  205.98   21.10
  -3  -3  -1  223.88   20.20
  -3  -3  -1  203.18   21.60
  -3  -3  -1  194.08   19.90
   3  -3   1  221.38   20.60
  -3   3  -1  203.58   20.80
  -3   3  -1  204.18   21.00
   3   3   1  226.98   21.60
   3   3   1  176.28   21.10
  -3   3  -1  215.68   20.60
   5  -3   1   10.70    4.70
  -5  -3  -1   10.80    6.50
   5  -3   1    9.90   15.70
  -5  -3  -1   -0.70    5.30
  -5  -3  -1    3.90    5.00
  -5  -3  -1    7.00    5.40
  -5   3  -1    4.80    5.70
   5   3   1    2.40   11.30
  -5   3  -1   16.30    6.20
  -5   3  -1    4.90    4.50
   5   3   1    0.10    4.80
   5   3   1   17.40    7.40
   5   3   1    8.00    5.90
  -7  -3  -1 1135.69   95.29
   7  -3   1 1077.29   92.49
  -7  -3  -1 1125.79   93.59
  -7  -3  -1 1272.97   94.89
  -7  -3  -1 1172.68   93.29
   7   3   1 1181.48   94.79
   7   3   1 1197.18   94.99
  -7   3  -1 1161.88   93.49
  -7   3  -1 1143.49   93.59
   7   3   1  960.30  105.69
   7   3   1 1231.18   94.29
  -7   3  -1 1202.88   92.79
   9  -3   1   12.20    6.90
   9  -3   1   43.20   19.50
  -9  -3  -1    0.00    9.20
  -9  -3  -1   11.80    6.90
  -9  -3  -1   19.70    7.60
  -9  -3  -1   21.80    8.30
  -9   3  -1   17.20    6.80
   9   3   1   50.19   20.20
  -9   3  -1   16.40    7.10
  -9   3  -1   25.10    8.90
   9   3   1   20.00    8.60
   9   3   1   32.20    9.40
   9   3   1   32.90   10.20
   9   3   1    9.60    5.10
 -11  -3  -1  437.36   39.40
  11  -3   1  411.56   37.10
  11  -3   1  298.27   46.30
 -11  -3  -1  419.16   37.80
 -11  -3  -1  413.56   38.90
  11   3   1  334.07   61.49
  11   3   1  493.45   39.70
  11   3   1  367.06   33.60
  11   3   1  334.37   50.19
 -11   3  -1  473.35   38.70
  11   3   1  390.66   40.40
  11   3   1  409.56   38.40
  11   3   1  522.85   40.00
 -11   3  -1  416.56   36.70
 -11   3  -1  413.26   38.60
 -13  -3  -1  415.56   41.30
  13  -3   1  410.66   39.50
 -13  -3  -1  400.06   40.10
 -13  -3  -1  404.46   41.10
  13  -3   1  401.76   51.49
  13   3   1  396.56   41.70
 -13   3  -1  454.15   41.00
  13   3   1  463.85   44.90
  13   3   1  492.45   58.59
 -13   3  -1  393.46   40.40
  13   3   1  465.55   40.00
  13   3   1  455.55   66.39
 -13   3  -1  420.26   38.80
  15  -3   1    8.40   16.70
 -15  -3  -1    5.20    9.90
 -15  -3  -1    5.10    7.50
 -15  -3  -1   -1.50    7.70
  15  -3   1   10.00   13.00
 -15  -3  -1    1.10    2.20
 -15   3  -1    6.90    9.00
  15   3   1    4.30   16.40
  15   3   1   -2.30    9.90
  15   3   1   -8.50   16.10
 -15   3  -1   -4.40   13.20
  15   3   1    1.90   32.40
 -17  -3  -1   40.70   15.30
  17  -3   1   38.30    7.20
 -17  -3  -1   33.70   14.80
  17  -3   1   57.39   12.40
 -17  -3  -1   37.50    5.40
  17   3   1   43.80    9.00
  17   3   1   54.29    6.40
 -17   3  -1   45.00   14.10
  17   3   1   41.60    6.80
  17   3   1   20.40   39.80
  17   3   1   46.70    7.00
 -17   3  -1   40.40    5.50
  19  -3   1   61.59    9.20
 -19  -3  -1   54.69   17.40
 -19  -3  -1   50.19   20.80
 -19  -3  -1   35.80   15.00
  19  -3   1   55.79    8.70
  19  -3   1   61.59    9.40
 -19  -3  -1   55.59    6.60
  19  -3   1   77.39   14.20
  19  -3   1   47.20    6.10
  19   3   1   58.89    6.30
  19   3   1   51.99    7.90
  19   3   1   29.80   22.90
 -19   3  -1   51.99    7.30
  19   3   1   50.89    7.40
  19   3   1   63.89   10.70
  19   3   1   -3.70   37.30
 -19   3  -1   46.80   16.40
  19   3   1   59.69    7.40
  21  -3   1   -1.30    3.70
 -21  -3  -1    0.30    2.60
  21  -3   1    0.70    3.20
  21  -3   1    2.90    3.70
  21  -3   1    1.90    2.90
 -21  -3  -1    1.00    3.00
  21  -3   1    1.10    8.50
 -21  -3  -1   23.90   15.70
  21  -3   1    0.10    2.10
 -21   3  -1    0.30    2.80
  21   3   1   -1.80    3.10
  21   3   1   -1.60    3.10
  21   3   1    5.60   18.80
  21   3   1    1.00    2.10
  21   3   1    1.20    4.00
 -21   3  -1    6.50   18.00
  21   3   1    7.10   24.50
  21   3   1    4.80    3.60
  23  -3   1   21.00    5.70
 -23  -3  -1   22.10    4.60
  23  -3   1   24.10    5.30
 -23  -3  -1   13.40    4.10
  23  -3   1   22.50    6.10
 -23  -3  -1  -12.30   17.70
  23  -3   1    9.50    3.10
  23   3   1   13.30    4.80
  23   3   1   17.80    5.60
  23   3   1   14.40    3.30
  23   3   1   13.40    4.50
  23   3   1   12.50    4.60
 -23   3  -1   23.40    4.80
 -25  -3  -1   12.80    4.10
  25  -3   1   10.10    5.00
  25  -3   1    9.80    3.00
  25  -3   1   10.00    8.00
  25  -3   1    3.30    6.20
 -25   3  -1   22.20    4.90
  25   3   1    1.90    3.20
  25   3   1   11.70    7.00
  25   3   1    8.60    4.50
 -25   3  -1  -40.30   24.90
  27  -3   1    1.00    2.00
  27  -3   1    0.40    3.30
  27  -3   1    1.40    3.40
  27  -3   1    0.30    4.10
 -27  -3  -1    0.90    3.50
  27   3   1   -1.10    2.30
  27   3   1    0.30    3.40
 -27   3  -1    0.20    3.50
  27   3   1    0.20    3.00
 -29  -3  -1    5.60    3.40
  29  -3   1   -0.30    3.30
  29  -3   1    2.60    3.10
  29   3   1    8.60    3.40
  29   3   1    1.90    2.90
  31  -3   1    6.80    2.90
 -31  -3  -1    7.70    3.00
  31  -3   1    3.60    3.10
 -31   3  -1   12.80    4.20
  31   3   1    6.00    2.80
  31   3   1    8.40    2.80
 -32  -4   1    0.30    3.60
  32  -4  -1    1.20    2.40
  32  -4  -1    2.80    2.10
  32   4  -1   -1.60    1.50
  32   4  -1    1.20    2.10
  30  -4  -1    3.20    2.80
  30  -4  -1    5.00    3.90
 -30  -4   1    2.30    3.40
  30   4  -1   -2.90    2.90
  30   4  -1   -0.20    2.30
  30   4  -1    0.90    2.60
 -28  -4   1   21.40    4.50
  28  -4  -1    4.30    3.30
  28  -4  -1    8.10    4.40
  28  -4  -1   12.10    4.90
  28  -4  -1    7.00    3.00
  28   4  -1    2.70    3.20
  28   4  -1    8.70    3.70
 -28   4   1   16.90    4.20
  28   4  -1    1.80    3.20
 -26  -4   1    3.10    3.50
  26  -4  -1   -0.30    2.10
  26  -4  -1   -2.20    4.30
  26  -4  -1    2.40    3.60
  26  -4  -1    6.00    4.40
  26   4  -1    0.30    3.10
  26   4  -1    5.40    3.70
  26   4  -1    6.10    3.80
 -24  -4   1   34.60   24.00
 -24  -4   1   39.50    6.30
  24  -4  -1   26.90    5.90
  24  -4  -1   40.50    7.60
  24  -4  -1   39.80    8.00
  24  -4  -1   27.30    4.50
  24  -4  -1   45.30   13.20
  24   4  -1   37.00    7.10
  24   4  -1   34.90    6.30
 -24   4   1   40.10    6.00
  24   4  -1   38.20    6.40
  22  -4  -1   -1.80    2.00
  22  -4  -1    1.90    2.70
  22  -4  -1   -2.80    8.30
  22  -4  -1   -2.50    3.90
 -22  -4   1  -21.30   16.40
  22  -4  -1    2.50    4.00
  22  -4  -1    2.30    4.60
 -22  -4   1   -2.50    2.90
  22  -4  -1    1.60    3.50
  22   4  -1   -1.30    3.50
  22   4  -1    4.30    4.00
  22   4  -1    2.20    1.80
 -22   4   1   -1.60    3.00
  22   4  -1    5.20    3.70
  20  -4  -1   47.50   15.00
  20  -4  -1   24.50    4.90
 -20  -4   1   27.80   14.10
  20  -4  -1   24.30    4.70
 -20  -4   1   27.60    4.70
  20  -4  -1   25.90    5.30
  20  -4  -1   25.90    7.30
  20  -4  -1   18.00    4.60
 -20  -4   1   18.80    4.30
 -20   4   1   19.30   28.60
  20   4  -1   19.80    5.70
  20   4  -1   34.00   22.80
  20   4  -1   23.80    3.80
  20   4  -1   26.90    5.00
 -18  -4   1  158.28   15.80
 -18  -4   1  186.38   15.90
  18  -4  -1  196.48   16.60
  18  -4  -1  190.38   16.50
  18  -4  -1  177.08   17.60
  18  -4  -1  202.68   22.50
  18  -4  -1  186.08   16.30
  18   4  -1  108.39   35.00
  18   4  -1  176.98   16.30
 -18   4   1  214.38   27.80
  18   4  -1  193.08   15.60
  18   4  -1  190.88   17.20
  18   4  -1  177.38   17.20
  16  -4  -1    0.80    3.40
 -16  -4   1    3.40    2.30
 -16  -4   1    2.20    8.20
  16  -4  -1    5.60    3.40
  16  -4  -1    7.10    8.30
  16   4  -1   -9.50   28.90
  16   4  -1    2.70    2.20
 -16   4   1    7.50    9.90
  16   4  -1  -11.40   17.40
  16   4  -1    7.50   41.50
 -14  -4   1  232.48   18.50
 -14  -4   1  189.18   27.70
 -14  -4   1  232.38   26.10
  14  -4  -1  213.58   25.50
  14   4  -1  199.88   24.90
 -14   4   1  230.88   23.50
 -14   4   1  197.48   28.70
 -14   4   1  227.68   25.70
  12  -4  -1  271.27   43.80
 -12  -4   1  304.97   30.20
  12  -4  -1  315.27   30.60
  12   4  -1  265.47   43.10
  12   4  -1  315.97   30.80
  12   4  -1  307.77   32.60
 -12   4   1  257.17   30.10
 -12   4   1  248.18   28.80
  12   4  -1  285.17   33.50
  12   4  -1  289.27   28.70
 -12   4   1  280.67   29.10
 -10  -4   1   73.19   13.20
 -10  -4   1   67.49   12.80
  10  -4  -1   46.80   25.10
  10  -4  -1   61.69   12.80
 -10  -4   1   51.89   16.50
 -10   4   1   64.39   11.60
 -10   4   1   83.69   13.20
  10   4  -1   54.49   11.70
  10   4  -1   54.79   14.80
  10   4  -1   66.99   15.60
  10   4  -1   49.40   22.40
  10   4  -1   56.29   13.20
 -10   4   1   67.29   13.20
  -8  -4   1   52.19   13.40
   8  -4  -1   16.80   22.50
   8  -4  -1   38.00   10.50
  -8   4   1   74.19   13.30
  -8   4   1   47.00    9.90
  -8   4   1   53.19   10.70
   8   4  -1   53.79   12.90
   8   4  -1   59.19   13.40
   8   4  -1   54.99   12.30
   6  -4  -1 1119.89  116.69
  -6  -4   1 1227.18  102.69
   6  -4  -1 1214.28  100.89
  -6  -4   1 1346.77  100.59
   6   4  -1 1397.96  102.59
   6   4  -1 1305.27  102.49
  -6   4   1 1139.79  100.79
   6   4  -1 1240.58  102.09
  -6   4   1 1238.08  100.49
   6   4  -1 1110.09  115.09
  -6   4   1 1291.97  100.39
  -4  -4   1 1139.49   96.69
  -4  -4   1 1298.67   95.19
   4   4  -1 1225.58   96.59
   4   4  -1 1092.09  109.79
  -4   4   1  966.00  108.69
  -4   4   1 1251.37   95.59
  -4   4   1 1113.99   95.89
   4   4  -1 1232.98   97.09
   4   4  -1 1201.48   96.59
  -4   4   1 1189.98   95.39
  -2  -4   1   -4.30    4.20
   2  -4  -1    5.30    6.20
  -2  -4   1   -4.90    5.70
   2  -4  -1    3.60    4.80
  -2   4   1   11.30    7.10
   2   4  -1    0.20    5.80
  -2   4   1   -4.70    4.70
  -2   4   1    7.20    6.00
  -2   4   1   -9.30   16.60
   2   4  -1   -0.80    5.10
   2   4  -1  -14.10   12.40
   2   4  -1   -5.10    5.80
   0  -4  -1  227.08   27.60
   0  -4   1  222.18   23.40
   0  -4  -1  243.38   23.90
   0  -4   1  262.37   25.50
   0   4  -1  253.07   25.00
   0   4   1  226.78   25.00
   0   4  -1  227.38   25.10
   0   4   1  231.88   24.80
   0   4  -1  255.97   25.10
   0   4   1  259.27   24.80
  -2  -4  -1  100.49   12.60
   2  -4   1   80.79   13.70
  -2  -4  -1   89.89   15.30
   2  -4   1   69.39   12.70
  -2   4  -1   77.99   12.90
  -2   4  -1   94.59   15.60
   2   4   1  103.69   15.30
   2   4   1   72.59   15.10
  -2   4  -1   89.49   27.40
   2   4   1   81.59   14.30
   2   4   1   94.79   27.40
  -2   4  -1   97.99   15.10
   4  -4   1 1804.92  153.48
  -4  -4  -1 1924.01  152.98
  -4  -4  -1 2162.88  153.68
  -4  -4  -1 1865.21  155.38
   4   4   1 1945.51  154.98
  -4   4  -1 1886.41  153.18
   4   4   1 1950.01  154.88
   4   4   1 1999.40  154.38
  -4   4  -1 1918.91  153.88
   4   4   1 1840.12  169.78
  -4   4  -1 1934.31  154.28
   6  -4   1   60.79   11.70
  -6  -4  -1   44.50   12.40
  -6  -4  -1   40.70   10.00
  -6  -4  -1   47.20   11.30
   6  -4   1   11.70   25.30
   6   4   1   59.79   14.30
  -6   4  -1   43.70   10.70
   6   4   1   55.49   12.40
   6   4   1   44.60   11.30
  -6   4  -1   50.79   11.50
  -6   4  -1   50.89   10.50
   6   4   1   25.30   18.10
   8  -4   1  952.50   85.09
  -8  -4  -1 1018.90   85.29
  -8  -4  -1 1066.09   86.89
   8  -4   1 1048.20  103.89
  -8  -4  -1 1034.70   85.69
  -8  -4  -1 1026.80   88.79
   8   4   1 1042.80   87.39
   8   4   1 1008.70   86.39
   8   4   1  983.80   87.29
   8   4   1 1139.19  106.59
  -8   4  -1 1038.80   84.99
  -8   4  -1  976.20   85.99
  -8   4  -1 1088.19   86.29
 -10  -4  -1    3.90    6.00
 -10  -4  -1    5.80    7.00
 -10  -4  -1   -1.30    2.60
 -10  -4  -1    1.30    6.90
 -10  -4  -1   23.60   14.10
  10  -4   1    0.00    9.90
 -10   4  -1   -7.90    5.40
  10   4   1   -8.60   12.40
  10   4   1   -3.00    9.50
 -10   4  -1    8.40    8.70
  10   4   1    7.00    5.70
 -10   4  -1    4.10    8.90
  10   4   1    4.30   16.50
  10   4   1   15.80    9.50
  12  -4   1  346.57   53.79
 -12  -4  -1  394.46   36.20
 -12  -4  -1  319.97   27.80
 -12  -4  -1  338.57   34.70
  12  -4   1  345.17   36.60
 -12  -4  -1  387.66   37.00
  12   4   1  374.16   39.90
  12   4   1  325.67   37.50
  12   4   1  392.16   55.39
 -12   4  -1  352.96   35.30
  12   4   1  333.07   35.70
 -12   4  -1  341.97   35.40
  12   4   1  333.07   41.40
 -12   4  -1  341.37   36.40
 -14  -4  -1   18.10    3.60
  14  -4   1   12.20   17.30
 -14  -4  -1   19.00   10.60
 -14  -4  -1    8.30    9.40
 -14  -4  -1   32.20   12.20
  14  -4   1   13.50    5.50
 -14   4  -1    4.40    9.90
  14   4   1   -8.30   17.80
  14   4   1   11.30   11.30
  14   4   1    1.10   19.90
 -14   4  -1    4.90   14.90
 -16  -4  -1    0.90   10.80
  16  -4   1    4.70    7.10
  16  -4   1    5.60    3.20
  16  -4   1    6.90   21.20
 -16  -4  -1    1.50    3.90
 -16  -4  -1   -5.80    9.00
 -16  -4  -1  -14.50   11.80
  16  -4   1    3.70    3.70
  16  -4   1    8.00    6.30
  16  -4   1    2.30    3.20
  16   4   1    6.00    3.20
  16   4   1    2.70    2.40
 -16   4  -1    3.00    2.60
 -16   4  -1   -3.80   11.30
  16   4   1    5.00    3.00
 -18  -4  -1   21.50    3.90
  18  -4   1   16.70    4.80
 -18  -4  -1   -5.20   16.70
  18  -4   1   21.60    4.40
 -18  -4  -1   19.70   12.50
  18  -4   1   21.80    5.60
 -18  -4  -1   20.90    4.20
  18  -4   1   28.20   11.20
  18   4   1   11.10   22.40
  18   4   1   19.20    5.00
  18   4   1   19.90    4.50
  18   4   1   19.10    4.80
  20  -4   1    7.60    2.70
 -20  -4  -1   21.80   14.20
  20  -4   1    6.20    9.20
 -20  -4  -1    1.90    3.00
  20  -4   1    0.00    3.90
  20  -4   1   -3.20    4.00
 -20  -4  -1    4.80    3.20
  20  -4   1    5.80    4.50
  20   4   1    5.90    6.40
 -20   4  -1  -29.70   17.70
  20   4   1   11.50   23.60
  20   4   1    3.10    3.40
 -20   4  -1    1.90    3.10
 -22  -4  -1  115.79   10.50
  22  -4   1  115.49   12.40
  22  -4   1   97.99   11.50
  22  -4   1   85.49    8.70
 -22  -4  -1   98.79    9.60
  22  -4   1   86.79   10.50
  22  -4   1  111.59   18.30
 -22  -4  -1   82.09   23.60
  22   4   1   66.99   10.20
 -22   4  -1   92.49   10.60
  22   4   1   89.99   10.40
  22   4   1   86.49   10.20
  22   4   1   87.79    8.60
  22   4   1   49.20   33.70
  24  -4   1    2.40    3.70
 -24  -4  -1  -14.80   20.70
  24  -4   1    1.90    4.20
  24  -4   1    8.40    4.80
 -24  -4  -1    9.30    4.10
  24   4   1    4.50    3.80
  24   4   1    4.60    3.70
 -24   4  -1    8.20    4.00
  24   4   1    9.00    4.10
  26  -4   1    3.00    3.60
  26  -4   1    8.80    5.00
 -26  -4  -1    2.60    2.80
 -26  -4  -1    9.00    4.90
  26  -4   1    4.60    4.00
  26   4   1    6.00    3.40
  26   4   1    3.60    3.60
  26   4   1    3.20    2.80
  28  -4   1    3.60    3.70
  28  -4   1    1.80    2.90
 -28  -4  -1    2.40    3.40
 -28   4  -1   -3.00    3.20
  28   4   1    1.30    2.80
  28   4   1   -1.50    2.60
  28   4   1   -0.50    2.70
  30  -4   1    6.70    3.60
  30  -4   1   12.50    3.00
 -30  -4  -1   17.70    3.80
 -30   4  -1   15.10    3.80
  30   4   1   11.90    3.20
  30   4   1    9.30    3.00
  31  -5  -1    5.10    3.00
  31  -5  -1    3.60    1.70
 -31  -5   1    6.70    2.80
  31   5  -1    6.00    2.50
  31   5  -1    3.00    2.20
  29  -5  -1    1.60    2.40
  29  -5  -1    5.90    5.60
  29  -5  -1    3.30    3.50
 -29  -5   1    2.40    3.00
  29   5  -1   -3.60    4.00
 -29   5   1   11.00    3.60
  29   5  -1    4.00    2.30
  29   5  -1    0.60    2.10
  27  -5  -1    2.00    3.70
  27  -5  -1    4.20    3.00
 -27  -5   1    1.60    3.50
  27  -5  -1    2.20    4.10
 -27   5   1    6.60    3.60
  27   5  -1    1.70    2.60
  27   5  -1    1.90    2.90
  27   5  -1    2.60    3.30
  25  -5  -1   13.90    5.30
  25  -5  -1   17.80   10.20
  25  -5  -1   16.10    5.90
 -25  -5   1   13.50    3.80
  25  -5  -1   17.40    4.20
 -25  -5   1   20.00    5.00
  25   5  -1   11.90    4.00
  25   5  -1   17.40    4.60
  25   5  -1   12.50    4.60
  23  -5  -1   -0.30    4.20
 -23  -5   1   23.10   23.50
 -23  -5   1    6.00    4.00
  23  -5  -1    1.50    9.00
  23  -5  -1   -0.80    3.10
  23  -5  -1   -4.30    4.00
  23  -5  -1   -2.20    2.00
 -23  -5   1    3.00    3.30
  23   5  -1   -4.70    2.70
  23   5  -1   -1.00    1.70
  23   5  -1    2.30    4.20
  23   5  -1   -1.90    3.40
 -23   5   1    3.20    3.20
 -21  -5   1    1.30    3.20
  21  -5  -1    3.00    4.80
  21  -5  -1   -2.70    4.10
  21  -5  -1    1.20    2.50
  21  -5  -1   -2.70    7.70
  21  -5  -1   -1.50    3.90
  21  -5  -1    0.20    3.20
 -21  -5   1    4.90    3.30
  21   5  -1    0.40    3.50
  21   5  -1   -0.50    2.80
  21   5  -1    4.30   23.10
  21   5  -1   -1.60    3.50
 -21   5   1    0.00    3.00
  21   5  -1    0.00    2.30
  21   5  -1  -12.50   51.29
  19  -5  -1   53.69    8.70
  19  -5  -1   65.89   19.10
  19  -5  -1   51.99    7.80
 -19  -5   1   67.79   18.90
  19  -5  -1   54.49   14.40
 -19  -5   1   49.70    6.80
 -19  -5   1   60.49    7.40
  19  -5  -1   49.20    7.00
  19  -5  -1   64.09    7.90
  19   5  -1   53.69    6.50
  19   5  -1   29.30   28.10
  19   5  -1   51.09   10.40
  19   5  -1   45.60    6.70
 -19   5   1   40.10   18.90
 -19   5   1   61.39    7.00
 -17  -5   1   52.99   16.00
  17  -5  -1   57.89    7.70
  17  -5  -1   46.60    6.70
  17  -5  -1   76.89   14.30
 -17  -5   1   50.69    6.70
 -17  -5   1   59.09    6.80
  17  -5  -1   61.59    9.00
  17  -5  -1   51.39   12.60
 -17   5   1   64.19   18.60
 -17   5   1   58.09    6.80
  17   5  -1   32.70   26.90
  17   5  -1   50.59    6.80
  17   5  -1   64.69    6.70
  15  -5  -1   -0.60    5.40
 -15  -5   1    2.40    2.90
  15  -5  -1    3.20    2.70
  15  -5  -1   -2.10   19.00
 -15  -5   1   -1.70    8.30
  15  -5  -1   -0.70    2.80
  15  -5  -1   -0.10    7.60
  15   5  -1    2.00    3.30
 -15   5   1    2.90    2.50
  15   5  -1    2.40    2.40
  15   5  -1   -0.80   12.20
 -15   5   1    2.40   10.80
  13  -5  -1  158.98   15.30
 -13  -5   1  181.08   22.40
  13  -5  -1  102.29   26.00
 -13  -5   1  156.38   14.00
 -13   5   1  136.69   22.70
  13   5  -1  155.28   23.00
  13   5  -1  173.78   14.60
  13   5  -1  198.18   45.50
  13   5  -1  111.29   26.90
 -13   5   1  143.09   25.70
  13   5  -1  226.68   26.20
 -11  -5   1  234.18   26.30
 -11  -5   1  207.18   35.40
 -11  -5   1  234.48   19.40
  11  -5  -1  224.68   30.80
  11  -5  -1  199.38   51.89
 -11   5   1  279.67   28.20
  11   5  -1  254.47   28.90
  11   5  -1  171.38   30.50
 -11   5   1  230.48   28.80
  11   5  -1  225.08   49.10
  11   5  -1  242.38   31.10
 -11   5   1  235.28   28.70
  11   5  -1  253.47   26.70
  -9  -5   1   12.20    7.40
  -9  -5   1   11.30   14.80
   9  -5  -1   -1.70   35.60
   9  -5  -1   -2.00   11.80
  -9  -5   1    1.80    2.20
   9   5  -1    1.60    7.70
  -9   5   1    6.30    8.90
   9   5  -1  -16.30   14.00
   9   5  -1    6.90   16.00
   9   5  -1   -7.20   10.00
  -9   5   1    6.20    9.90
  -9   5   1    2.10    6.30
  -7  -5   1   30.70   14.50
   7  -5  -1   10.70   11.40
   7  -5  -1   65.59   43.30
  -7  -5   1   22.80    3.70
  -7  -5   1   15.80    7.60
  -7   5   1   27.20   10.60
   7   5  -1   30.90   11.00
   7   5  -1    9.10   11.30
  -7   5   1   13.40    9.60
   7   5  -1   14.70   10.80
   7   5  -1   22.80   20.40
  -7   5   1   18.20    8.70
  -5  -5   1  801.22   74.89
  -5  -5   1  826.62   68.89
   5   5  -1  867.51   71.89
  -5   5   1  765.22   70.59
  -5   5   1  773.82   98.19
   5   5  -1  795.72   70.89
  -5   5   1  785.72   69.69
  -5   5   1  838.82   70.19
   5   5  -1  812.32   71.79
   5   5  -1  884.11   91.69
   3  -5  -1  606.64   56.89
  -3  -5   1  741.33   57.59
  -3  -5   1  633.64   59.79
   3  -5  -1  573.64   58.59
   3   5  -1  640.34   58.99
  -3   5   1  621.64   58.59
   3   5  -1  706.83   61.79
  -3   5   1  677.13   58.39
  -3   5   1  728.13   58.59
  -1  -5   1   38.30    9.10
   1  -5  -1   45.30   10.70
   1  -5  -1   31.10   11.40
  -1  -5   1   47.80   12.80
   1   5  -1    4.20   18.60
  -1   5   1   40.40   10.90
   1   5  -1   39.70   12.90
  -1   5   1   38.20   11.30
   1   5  -1   23.90   10.00
  -1   5   1  -10.70   21.50
  -1   5   1   35.20   11.80
   1   5  -1   50.29   12.60
   1  -5   1  133.59   22.80
  -1  -5  -1  222.88   22.10
  -1  -5  -1  164.88   25.10
   1  -5   1  208.18   22.10
  -1   5  -1  171.58   22.20
   1   5   1  214.18   23.30
  -1   5  -1  198.38   23.70
   1   5   1  193.48   23.70
   1   5   1  201.88   25.90
  -3  -5  -1 1044.60   85.29
  -3  -5  -1 1041.60   81.59
   3  -5   1  940.11   82.79
  -3   5  -1  995.80   82.59
  -3   5  -1 1073.39   83.89
   3   5   1  778.42   97.69
   3   5   1 1001.50   82.69
   3   5   1 1027.60   84.09
  -3   5  -1  827.42   99.69
  -3   5  -1 1021.60   82.89
   3   5   1  956.40   83.29
  -5  -5  -1  168.38   16.30
  -5  -5  -1  153.98   26.00
  -5  -5  -1  207.98   21.80
   5  -5   1  184.48   23.50
   5   5   1  100.19   34.30
   5   5   1  195.68   25.10
  -5   5  -1  148.69   22.40
   5   5   1  206.48   24.70
  -5   5  -1  237.28   24.30
  -5   5  -1  196.58   22.40
   5   5   1  217.78   24.80
  -7  -5  -1  653.73   59.19
  -7  -5  -1  610.74   53.59
  -7  -5  -1  689.03   59.39
   7  -5   1  693.13   61.29
   7  -5   1  718.43   93.79
  -7  -5  -1  734.23   65.49
  -7   5  -1  678.63   60.29
   7   5   1  809.12   90.99
  -7   5  -1  696.13   61.09
   7   5   1  707.53   62.19
  -7   5  -1  645.94   59.99
   7   5   1  623.74   71.89
   7   5   1  644.14   62.29
  -9  -5  -1  924.91   72.59
   9  -5   1  816.32  104.89
  -9  -5  -1  997.10   80.39
  -9  -5  -1  971.60   86.19
  -9  -5  -1  955.80   79.99
  -9   5  -1 1015.90   81.59
  -9   5  -1  893.41   82.49
   9   5   1 1058.79   83.09
   9   5   1  839.72  100.19
  -9   5  -1  972.70   81.69
  -9   5  -1  854.51   72.59
   9   5   1 1014.70   84.49
 -11  -5  -1    2.00    6.50
  11  -5   1   11.60   17.10
 -11  -5  -1    0.60    7.90
 -11  -5  -1   28.10   27.10
  11  -5   1    0.50   38.50
 -11   5  -1   16.60   11.30
 -11   5  -1   -0.80   14.70
  11   5   1   -3.30   12.90
 -11   5  -1   -8.40    8.00
  11   5   1    5.50   10.00
  11   5   1  -11.50   18.20
  11   5   1    2.40    8.40
  11   5   1    7.20   18.40
  13  -5   1  -20.10   22.30
  13  -5   1    2.50    3.40
 -13  -5  -1    3.00    2.30
  13  -5   1   26.60   37.60
 -13  -5  -1   -5.40    8.90
 -13  -5  -1   -3.00    8.20
 -13   5  -1   -1.20    8.70
  13   5   1    2.20    2.30
 -13   5  -1    3.70    2.60
  13   5   1   -0.90   20.30
  13   5   1   16.90   20.70
 -13   5  -1   -0.60   19.50
  13   5   1   -8.80   10.50
  13   5   1   12.30   25.00
  15  -5   1   72.19   40.10
  15  -5   1   71.49    9.10
 -15  -5  -1   73.39    8.10
 -15  -5  -1   82.09   19.00
  15  -5   1   79.09    9.40
 -15  -5  -1  101.89   27.90
  15  -5   1   97.49   10.90
  15  -5   1   67.49    8.20
  15  -5   1   71.99   13.40
 -15   5  -1   80.19   24.80
  15   5   1   78.19   18.50
 -15   5  -1   73.99    8.00
  15   5   1   72.39    7.80
  15   5   1   55.59   34.40
  17  -5   1  103.99   16.20
 -17  -5  -1   92.89    9.60
  17  -5   1   91.79   12.50
  17  -5   1   83.79    9.60
  17  -5   1  104.89   10.80
 -17  -5  -1   94.29    9.60
  17  -5   1  103.69   11.00
 -17  -5  -1   89.09   21.40
  17   5   1   86.39    9.60
 -17   5  -1   84.89    9.60
  17   5   1  100.89   12.10
  17   5   1   23.80   29.70
  17   5   1   86.69    9.20
 -17   5  -1  142.59   25.00
  17   5   1   96.99   10.10
 -19  -5  -1    4.70    3.40
  19  -5   1    1.20    4.20
  19  -5   1   -0.90    5.00
 -19  -5  -1  -16.70   12.70
  19  -5   1    3.20    8.20
  19  -5   1    8.80    4.90
  19   5   1    9.60    4.60
 -19   5  -1    1.40    3.30
  19   5   1    7.50    3.00
  19   5   1    3.80    3.40
  19   5   1    6.80    4.60
 -19   5  -1   16.30   18.80
  19   5   1    7.80   26.80
 -21  -5  -1  -20.90   16.40
  21  -5   1   16.50    5.40
  21  -5   1    5.90    3.70
 -21  -5  -1   14.60    4.50
  21  -5   1   17.10   10.20
 -21  -5  -1   11.50    3.70
  21  -5   1   12.50    5.10
  21   5   1    9.20    4.30
 -21   5  -1   20.60   26.70
 -21   5  -1   10.50    4.20
  21   5   1    7.40    3.70
  21   5   1   10.40    3.10
  21   5   1   12.10    4.70
  21   5   1   15.30   37.70
 -23  -5  -1   60.89    7.80
  23  -5   1   52.89    7.00
  23  -5   1   46.00    9.00
 -23  -5  -1   61.19   24.70
  23  -5   1   40.20    8.20
  23   5   1   59.49    7.60
  23   5   1   37.60    8.40
  23   5   1   45.80    6.80
  23   5   1   45.80   21.10
 -23   5  -1   58.79    8.10
  23   5   1   49.40   26.50
  23   5   1   23.60    6.50
  25  -5   1    0.30    3.80
  25  -5   1    0.80    4.10
 -25  -5  -1    4.20    3.30
  25  -5   1    7.50    3.60
 -25  -5  -1    2.50    3.70
 -25   5  -1    5.50    4.80
  25   5   1   -2.20    2.70
  25   5   1    5.90    3.30
  25   5   1    4.70    3.60
 -27  -5  -1    0.00    3.20
  27  -5   1    2.50    3.50
  27  -5   1    1.30    3.50
 -27  -5  -1    2.80    2.70
  27  -5   1   -1.10    2.40
  27   5   1   -0.10    2.80
  27   5   1   -1.60    3.80
  27   5   1   -2.00    2.10
  29  -5   1    0.60    2.80
  29  -5   1   -0.50    2.20
 -29  -5  -1   -0.30    2.80
  29   5   1    1.90    2.00
  29   5   1   -0.20    2.50
 -29   5  -1    0.80    2.90
 -31  -5  -1   -1.80    2.10
  30  -6  -1    0.90    2.50
 -30  -6   1   -1.50    2.20
  30   6  -1   -1.90    1.80
  30   6  -1    0.40    2.30
  28  -6  -1   27.40    5.80
  28  -6  -1   19.70    3.00
 -28  -6   1   22.80    4.30
  28  -6  -1   34.50    7.90
  28   6  -1   12.20    3.60
  28   6  -1   19.40    3.30
 -26  -6   1    4.10    3.20
 -26  -6   1   -0.50    4.50
  26  -6  -1    0.30    2.70
  26  -6  -1    3.70    3.80
  26  -6  -1    1.80    3.50
  26   6  -1    1.20    2.80
 -26   6   1    6.80    3.70
  26   6  -1    0.30    3.10
  26   6  -1    0.60    2.80
  24  -6  -1   57.49    9.10
  24  -6  -1   62.99    9.40
  24  -6  -1   49.40    6.30
 -24  -6   1   64.19    7.20
  24  -6  -1   46.80   12.90
  24   6  -1   57.59    7.40
  24   6  -1   42.40    6.10
  24   6  -1   41.40    4.70
  24   6  -1   44.10    7.70
 -22  -6   1   10.90    4.10
 -22  -6   1   25.10    5.50
  22  -6  -1   20.00    6.30
  22  -6  -1    7.30    5.40
 -22  -6   1   -2.80   23.00
  22  -6  -1   18.60   10.30
  22  -6  -1   19.10    4.20
 -22   6   1   24.00    4.90
  22   6  -1    7.90   26.50
  22   6  -1   21.30    5.20
  22   6  -1   13.60    3.20
  22   6  -1   17.30    4.10
  22   6  -1   15.80    5.40
  20  -6  -1  105.39   12.40
  20  -6  -1  104.19   12.50
  20  -6  -1  100.69   17.60
  20  -6  -1   88.99   10.00
 -20  -6   1  104.89   11.00
 -20  -6   1  102.29   10.50
 -20  -6   1   75.89   22.70
 -20   6   1   91.39   12.00
  20   6  -1  108.99   11.20
  20   6  -1  120.69   10.10
  20   6  -1   87.79   11.50
  20   6  -1   94.29   10.00
 -18  -6   1  176.18   29.70
  18  -6  -1  151.78   15.00
  18  -6  -1  213.28   17.70
 -18  -6   1  176.48   15.80
  18  -6  -1  176.98   17.50
  18  -6  -1  182.48   17.80
 -18  -6   1  185.38   17.80
  18  -6  -1  174.88   22.50
  18   6  -1  164.28   17.20
 -18   6   1  134.19   29.30
  18   6  -1  156.78   15.00
 -18   6   1  175.38   15.90
  18   6  -1  178.18   16.10
  18   6  -1   87.09   40.30
  18   6  -1  183.08   15.30
  16  -6  -1   51.39    7.70
  16  -6  -1   54.59    8.50
 -16  -6   1   61.79   18.30
  16  -6  -1   64.39    9.30
  16  -6  -1   53.19   14.20
 -16  -6   1   53.49    6.90
 -16   6   1   46.00    6.80
  16   6  -1   57.19    7.30
  16   6  -1   40.50   19.90
  16   6  -1   76.69   37.40
  16   6  -1   49.90    6.20
 -16   6   1   46.80   17.60
  14  -6  -1   19.90    9.40
  14  -6  -1   25.90    5.90
  14  -6  -1   19.10    5.40
 -14  -6   1   21.60    4.40
 -14  -6   1   22.00    4.20
  14  -6  -1   27.00    5.30
  14  -6  -1   19.20   38.70
 -14  -6   1   18.90   10.50
 -14   6   1    6.30   21.40
 -14   6   1   16.20    3.90
  14   6  -1   11.10    4.10
  14   6  -1   29.00   15.60
 -14   6   1   15.10   12.40
  14   6  -1   14.90    3.80
  14   6  -1  -15.60   23.60
  12  -6  -1   39.30    6.40
 -12  -6   1   34.60    5.10
  12  -6  -1   36.50    8.40
  12  -6  -1   47.00   50.59
  12  -6  -1   38.20    6.80
 -12  -6   1   36.60    6.10
  12  -6  -1    8.40   29.90
 -12  -6   1   58.79   13.80
 -12   6   1   30.60   23.70
  12   6  -1   45.10   15.50
  12   6  -1   34.10   14.20
 -12   6   1   11.30   15.10
  12   6  -1   62.19   22.60
  12   6  -1   11.10   26.70
 -12   6   1   11.70   12.70
  10  -6  -1   24.30   21.80
  10  -6  -1  -63.39   49.99
 -10  -6   1    3.10    8.00
 -10  -6   1    7.00    2.90
  10   6  -1    4.30   19.00
 -10   6   1   28.90   19.10
  10   6  -1   28.70   15.30
 -10   6   1   10.60    3.00
 -10   6   1   10.30   12.30
 -10   6   1   19.40   11.60
  10   6  -1   30.90   12.90
  -8  -6   1   39.10   23.70
  -8  -6   1   -3.10    2.60
  -8  -6   1    4.40    6.70
   8  -6  -1    0.90   18.40
  -8   6   1    9.80   10.60
  -8   6   1  -29.10   16.80
  -8   6   1   -1.30    2.10
   8   6  -1   11.00   11.30
   8   6  -1  -12.30    8.50
   8   6  -1   15.70   19.30
  -8   6   1    1.70    8.20
   8   6  -1    6.00   21.70
  -6  -6   1    2.10    2.30
   6  -6  -1   -0.20   14.70
  -6  -6   1   -4.00   19.00
  -6  -6   1    2.80    6.10
  -6   6   1    2.20    2.20
  -6   6   1    1.20    8.40
   6   6  -1   -7.00   20.50
   6   6  -1    4.60   10.30
   6   6  -1    6.50    9.30
   6   6  -1   -9.00   15.40
  -6   6   1   13.20   13.90
  -6   6   1    7.50    8.90
  -4  -6   1  401.06   40.60
  -4  -6   1  541.65   46.60
  -4  -6   1  479.75   51.79
   4  -6  -1  479.95   51.69
  -4   6   1  541.65   49.80
  -4   6   1  493.25   48.50
   4   6  -1  529.65   48.90
  -4   6   1  531.45   47.90
   4   6  -1  496.85   39.20
   4   6  -1  562.74   51.39
   4   6  -1  430.46   67.49
  -4   6   1  391.76   78.69
   4   6  -1  620.34   50.69
  -2  -6   1  139.99   20.60
  -2  -6   1  129.39   11.60
   2  -6  -1   98.39   22.60
  -2  -6   1  113.59   23.80
   2  -6  -1  103.69   18.70
   2   6  -1  133.49   12.60
  -2   6   1  105.39   21.00
   2   6  -1  121.69   23.20
   2   6  -1  133.39   22.60
   2   6  -1  184.28   47.30
  -2   6   1  142.59   22.10
   2   6  -1  161.48   24.00
  -2   6   1  130.69   46.40
  -2   6   1  141.29   23.30
   0  -6   1  237.38   25.90
   0  -6  -1  167.68   30.30
   0  -6  -1  240.98   26.00
   0  -6   1  221.28   31.60
   0   6   1  177.68   49.30
   0   6   1  258.27   33.10
   0   6   1  257.57   27.60
   0   6   1  254.37   28.90
   0   6  -1  237.18   20.20
   0   6  -1  241.58   30.00
   0   6  -1  213.58   27.60
   0   6  -1  142.29   46.40
   0   6  -1  202.28   26.80
  -2  -6  -1  176.98   22.10
  -2  -6  -1  168.68   29.80
   2  -6   1  166.68   27.30
  -2   6  -1  164.38   25.90
  -2   6  -1  177.78   16.10
   2   6   1  150.38   25.00
  -2   6  -1  213.88   24.80
   2   6   1  210.58   50.59
   2   6   1  186.18   28.10
   2   6   1  186.88   16.10
  -2   6  -1  176.38   26.80
   2   6   1  178.18   27.00
   4  -6   1  181.08   28.30
  -4  -6  -1  154.18   29.20
  -4  -6  -1  172.38   21.70
   4   6   1  154.78   27.70
   4   6   1  112.39   41.50
   4   6   1  181.68   15.10
  -4   6  -1  190.48   27.40
  -4   6  -1  181.98   26.30
  -4   6  -1  180.38   27.10
   4   6   1  187.98   27.70
  -4   6  -1  166.68   15.00
   4   6   1  184.78   27.10
  -6  -6  -1  569.54   43.90
   6  -6   1  557.74   55.69
  -6  -6  -1  465.95   58.79
  -6  -6  -1  635.44   52.29
  -6   6  -1  599.74   54.59
   6   6   1  417.56   70.09
  -6   6  -1  539.95   44.00
   6   6   1  613.74   54.49
   6   6   1  501.65   56.69
  -6   6  -1  522.15   55.99
  -6   6  -1  587.34   53.79
   6   6   1  609.64   54.89
   8  -6   1  184.48   32.80
  -8  -6  -1  266.97   27.10
  -8  -6  -1  219.98   18.10
   8   6   1  109.39   34.00
   8   6   1  249.58   30.00
  -8   6  -1  202.08   18.20
  -8   6  -1  193.28   30.50
   8   6   1  237.78   32.20
  -8   6  -1  219.78   27.80
  -8   6  -1  255.57   30.30
  10  -6   1   16.30   23.90
 -10  -6  -1   42.70   12.10
  10  -6   1   40.30    6.00
 -10  -6  -1   28.10    4.70
 -10   6  -1    8.90   11.90
 -10   6  -1   26.20   22.60
 -10   6  -1    7.50   12.40
  10   6   1   33.60    4.80
  10   6   1   -9.80   14.10
  10   6   1   28.80   14.30
  10   6   1    3.10   21.20
 -10   6  -1   26.70    6.30
 -12  -6  -1   30.60    4.90
  12  -6   1   28.20   62.59
 -12  -6  -1   40.70   19.80
 -12  -6  -1   36.70    6.30
  12  -6   1   48.30    8.10
  12  -6   1   31.30    6.20
  12  -6   1   30.70    6.40
  12   6   1   35.70   15.00
  12   6   1   28.00    4.70
 -12   6  -1  -10.30   15.70
  12   6   1   24.40   20.50
  12   6   1   27.50   28.00
 -12   6  -1   31.00    5.20
 -14  -6  -1  290.57   34.00
  14  -6   1  298.17   24.70
 -14  -6  -1  272.47   22.90
  14  -6   1  270.07   24.40
 -14  -6  -1  282.27   23.10
  14  -6   1  276.87   28.00
  14   6   1  320.37   37.40
  14   6   1  260.27   23.80
 -14   6  -1  266.67   23.30
 -14   6  -1  189.68   38.00
 -14   6  -1  263.97   38.20
  16  -6   1   39.60   11.00
 -16  -6  -1   51.59    6.80
  16  -6   1   48.70    8.40
 -16  -6  -1   52.09   17.00
 -16  -6  -1   52.39    6.90
  16  -6   1   43.80    8.00
  16  -6   1   36.60    5.80
 -16   6  -1   42.80   18.80
  16   6   1   58.49   23.20
  16   6   1   44.90   32.80
  16   6   1   53.89    6.60
 -16   6  -1   43.80    6.90
  16   6   1   68.79    7.90
  18  -6   1   39.00    7.70
 -18  -6  -1   52.59    6.70
  18  -6   1   38.70    7.80
 -18  -6  -1   33.70    6.50
  18  -6   1   38.90   11.60
  18  -6   1   31.50    6.60
 -18  -6  -1   51.99   17.80
  18   6   1   21.70   33.40
  18   6   1   35.60    5.50
 -18   6  -1   51.19   22.70
  18   6   1   43.30    7.00
 -18   6  -1   47.80    7.20
  18   6   1   46.60    8.20
  18   6   1   44.10    5.80
  20  -6   1  196.28   24.10
 -20  -6  -1  206.98   34.40
 -20  -6  -1  212.18   17.20
  20  -6   1  173.28   18.70
 -20  -6  -1  201.68   17.40
  20  -6   1  166.48   16.60
  20  -6   1  176.08   18.50
  20   6   1  189.38   18.40
  20   6   1  202.78   17.50
 -20   6  -1  192.68   17.60
  20   6   1  215.28   16.80
  20   6   1  100.79   43.60
  20   6   1  173.88   16.50
 -20   6  -1  125.49   35.60
 -22  -6  -1  376.56   27.00
 -22  -6  -1  339.17   30.00
 -22  -6  -1  299.67   48.90
  22  -6   1  255.87   28.20
  22  -6   1  270.57   26.80
 -22   6  -1  362.16   27.40
  22   6   1  234.88   29.70
  22   6   1  331.47   26.80
  24  -6   1    0.10    2.60
  24  -6   1    0.60    3.80
 -24  -6  -1    9.20    3.40
  24  -6   1    7.70    4.30
 -24  -6  -1    2.00    3.70
  24   6   1    0.40    1.60
  24   6   1    0.40    3.10
  24   6   1    3.10    3.60
 -24   6  -1    0.50    5.00
  24   6   1    3.60    2.80
 -26  -6  -1    1.90    3.00
 -26  -6  -1    7.20    4.70
  26  -6   1    1.10    4.30
  26  -6   1    1.50    3.50
  26  -6   1    0.50    2.50
  26   6   1    1.60    3.40
  26   6   1    0.40    2.20
  26   6   1   -3.00    2.70
 -26   6  -1    4.40    3.60
 -28  -6  -1    0.20    2.50
  28  -6   1   -1.00    2.70
  28  -6   1   -0.60    1.50
 -28  -6  -1   -1.50    2.40
 -28   6  -1    1.80    3.00
  28   6   1    2.40    3.10
 -30  -6  -1    0.90    2.10
  30   6   1   -1.80    2.40
  29  -7  -1    3.80    2.80
  29   7  -1    0.00    1.70
  29   7  -1    1.00    1.90
 -27  -7   1    2.40    2.90
  27  -7  -1    1.60    3.10
  27  -7  -1    1.80    3.40
 -27  -7   1    3.60    2.50
 -27   7   1    8.40    3.40
  27   7  -1   -0.60    2.20
  27   7  -1    1.30    3.30
  25  -7  -1   -0.50    3.70
 -25  -7   1    3.10    3.80
 -25  -7   1    0.90    3.50
  25  -7  -1    1.10    3.70
  25   7  -1    2.80    3.60
  25   7  -1    9.10    3.50
 -25   7   1    6.20    3.30
  23  -7  -1   12.10    5.20
 -23  -7   1   12.90    3.90
 -23  -7   1   14.80    4.20
  23  -7  -1    8.10    4.90
  23  -7  -1   13.60    8.00
  23   7  -1   16.60    3.00
  23   7  -1   17.00    4.40
  23   7  -1   12.60    5.00
  21  -7  -1   28.90    6.70
 -21  -7   1   -5.60   27.80
 -21  -7   1   27.60    5.60
  21  -7  -1   38.00   13.50
  21  -7  -1   27.10    7.10
  21   7  -1   24.20    6.20
  21   7  -1   28.30    6.90
 -21   7   1   28.40    5.80
  21   7  -1   -3.90   33.30
  21   7  -1   17.30    4.60
 -19  -7   1   -0.70    3.00
 -19  -7   1   24.10   18.80
 -19  -7   1    0.00    3.30
  19  -7  -1    3.20    4.30
  19  -7  -1    0.30    7.30
  19  -7  -1    0.70    4.00
  19   7  -1    1.60    4.10
  19   7  -1    0.30    2.60
  19   7  -1    0.50    3.30
 -19   7   1    1.80   25.20
 -19   7   1   -0.20    3.20
  19   7  -1    7.70   34.40
 -17  -7   1   45.60    6.60
  17  -7  -1   53.29   12.40
  17  -7  -1   39.70    8.20
  17  -7  -1   49.90    8.90
 -17  -7   1   27.70   18.20
 -17   7   1   27.90   21.50
  17   7  -1    2.80   33.80
  17   7  -1   47.00    6.80
 -17   7   1   50.29    7.30
  17   7  -1   53.89    6.60
 -15  -7   1  111.09   10.80
  15  -7  -1   99.19   15.30
  15  -7  -1  112.99   12.10
 -15  -7   1   85.09   21.20
  15  -7  -1  126.19   18.90
  15  -7  -1  141.09   13.50
 -15  -7   1   99.69   10.40
  15   7  -1  104.39   10.50
 -15   7   1  107.39   24.80
 -15   7   1   71.29   11.00
  15   7  -1   29.20   35.40
 -15   7   1  105.09   10.80
  15   7  -1   67.39   22.00
  13  -7  -1  158.68   19.50
  13  -7  -1  190.18   16.30
  13  -7  -1  172.88   16.60
 -13  -7   1  158.58   15.00
 -13  -7   1  170.88   27.50
  13  -7  -1   32.10   68.39
  13  -7  -1  170.48   20.40
 -13   7   1  136.99   33.80
 -13   7   1  165.48   15.10
  13   7  -1  106.09   46.40
  13   7  -1  145.99   29.30
  13   7  -1   41.10   39.40
 -13   7   1  201.68   30.60
  13   7  -1  170.98   14.90
  13   7  -1  168.68   14.80
 -11  -7   1   10.90    3.30
  11  -7  -1   16.70    4.90
 -11  -7   1    8.50    3.30
 -11  -7   1    8.50   10.60
  11  -7  -1    3.30    6.80
  11  -7  -1   16.10    3.20
  11  -7  -1   16.70    4.90
  11  -7  -1    9.70    4.60
 -11   7   1    9.60    3.30
  11   7  -1    5.50    2.80
 -11   7   1   -8.10   17.60
  11   7  -1    6.10   21.20
  11   7  -1   12.80   18.60
 -11   7   1    0.80    3.30
   9  -7  -1    9.20    3.70
  -9  -7   1    9.80    9.60
  -9  -7   1    7.40    3.00
   9  -7  -1    8.20    4.30
   9  -7  -1    5.10    4.10
  -9   7   1    6.40    3.30
   9   7  -1    3.30    3.40
  -9   7   1   -5.40   13.30
   9   7  -1   15.10   30.90
   9   7  -1  -32.20   13.60
   9   7  -1   -0.50    2.40
  -7  -7   1  472.45   38.60
  -7  -7   1  496.55   47.20
  -7  -7   1  423.66   62.59
   7  -7  -1  557.54   39.40
  -7  -7   1  453.85   38.40
   7  -7  -1  487.05   38.30
   7   7  -1  494.85   38.70
  -7   7   1  467.65   55.49
  -7   7   1  445.86   38.60
  -7   7   1  480.45   50.19
  -7   7   1  529.55   50.39
   7   7  -1  467.65   38.90
   7   7  -1  478.85   50.99
   7   7  -1  398.56   72.59
   7   7  -1  561.54   52.39
  -5  -7   1  277.67   30.80
  -5  -7   1  262.97   43.60
   5   7  -1  227.28   40.30
  -5   7   1  252.97   22.30
  -5   7   1  261.27   34.10
   5   7  -1  276.97   33.80
  -5   7   1  266.77   32.30
  -5   7   1  264.27   39.30
   5   7  -1  344.87   63.29
   5   7  -1  273.77   22.40
   5   7  -1  259.97   37.20
  -3  -7   1  554.54   41.20
   3  -7  -1  447.86   61.99
  -3  -7   1  406.26   57.89
  -3  -7   1  454.55   48.20
  -3   7   1  559.64   51.99
   3   7  -1  531.25   52.69
   3   7  -1  539.25   58.29
  -3   7   1  453.95   94.39
  -3   7   1  501.25   41.20
   3   7  -1  522.25   41.40
   3   7  -1  494.05   77.79
  -3   7   1  487.35   51.79
   3   7  -1  618.64   54.29
  -1  -7   1   65.19   27.40
   1  -7  -1  110.79   29.40
  -1  -7   1   93.39   18.50
   1  -7  -1  103.89   19.30
   1   7  -1  103.89   27.50
   1   7  -1  111.59   21.80
  -1   7   1   85.89   21.70
  -1   7   1   52.89   26.10
   1   7  -1  115.49   49.20
  -1   7   1  185.58   61.59
   1   7  -1  107.49   10.50
   1   7  -1   99.49   20.90
  -1   7   1   78.39   19.10
  -1   7   1   95.99   10.30
  -1  -7  -1  454.95   37.10
  -1  -7  -1  466.05   60.79
   1  -7   1  414.46   54.59
  -1  -7  -1  467.75   45.80
  -1   7  -1  527.35   38.60
   1   7   1  313.07   76.19
  -1   7  -1  478.25   53.89
  -1   7  -1  482.75   49.20
  -1   7  -1  331.37   80.69
   1   7   1  504.65   48.50
  -1   7  -1  522.95   49.40
   1   7   1  464.75   55.19
   1   7   1  459.85   48.90
  -3  -7  -1  344.47   51.69
   3  -7   1  309.07   49.00
  -3  -7  -1  359.06   37.90
   3   7   1  370.36   29.60
  -3   7  -1  348.87   29.60
  -3   7  -1  398.06   41.40
  -3   7  -1  399.56   40.90
   3   7   1  304.37   46.40
   3   7   1  368.26   41.40
  -3   7  -1  320.87   75.89
   3   7   1  398.46   40.80
  -3   7  -1  381.66   49.00
  -5  -7  -1   93.79    9.10
  -5  -7  -1   90.39    9.00
  -5  -7  -1   65.29   33.30
   5  -7   1   95.89    9.60
  -5  -7  -1  102.19   18.80
   5   7   1   72.49   29.80
  -5   7  -1   84.49   20.10
  -5   7  -1   95.19   20.50
   5   7   1   99.49    9.70
  -5   7  -1   92.69   31.40
   5   7   1   98.29   20.10
  -5   7  -1   93.59    9.50
   5   7   1  109.89   22.40
   5   7   1   59.99   38.20
  -7  -7  -1   59.79   15.10
  -7  -7  -1   53.29    6.40
   7  -7   1   65.49    7.50
  -7  -7  -1   -6.60   35.40
   7  -7   1   53.19    7.10
   7   7   1   42.00   16.20
   7   7   1   56.49    6.50
   7   7   1   41.10   16.80
  -7   7  -1   57.59   17.70
  -7   7  -1   57.69   18.00
   7   7   1   49.50   36.50
  -7   7  -1   49.70    6.50
   7   7   1   44.00    5.80
   7   7   1   38.50   34.90
  -9  -7  -1  262.37   21.80
  -9  -7  -1  282.77   31.50
   9  -7   1  262.57   22.90
  -9  -7  -1  248.88   21.50
   9  -7   1  270.37   21.40
   9   7   1  275.37   21.80
   9   7   1  224.38   35.70
   9   7   1  183.38   58.09
  -9   7  -1  287.27   35.30
  -9   7  -1  253.17   22.00
  -9   7  -1  254.27   38.50
  -9   7  -1  240.98   21.70
   9   7   1  288.57   34.90
 -11  -7  -1   94.69   10.00
  11  -7   1  105.29   11.00
 -11  -7  -1   96.29    9.80
  11  -7   1  104.09   11.20
 -11  -7  -1  101.59   20.20
  11   7   1   91.79    9.40
  11   7   1  107.69   10.00
  11   7   1   51.39   43.80
 -11   7  -1  124.79   25.20
 -11   7  -1   68.79   25.00
  11   7   1  145.89   30.50
 -11   7  -1   98.49   10.30
  11   7   1   94.89   23.30
 -13  -7  -1  152.88   28.20
  13  -7   1  173.38   16.50
 -13  -7  -1  173.98   15.20
  13  -7   1  172.58   19.50
  13  -7   1  180.18   18.20
 -13  -7  -1  166.48   14.90
  13   7   1  221.68   35.20
  13   7   1  157.68   14.90
 -13   7  -1  138.79   34.80
 -13   7  -1  162.98   14.90
 -13   7  -1  145.69   28.90
  13   7   1  155.98   14.40
 -13   7  -1  160.18   15.40
 -15  -7  -1  212.48   17.50
  15  -7   1  204.88   18.90
 -15  -7  -1  199.18   17.40
  15  -7   1  181.18   21.80
  15  -7   1  180.88   19.00
 -15  -7  -1  212.28   32.90
  15   7   1  174.88   18.10
  15   7   1  194.48   17.10
 -15   7  -1  182.78   17.60
 -15   7  -1  178.08   33.10
  15   7   1  182.78   33.10
  17  -7   1    6.30   27.00
 -17  -7  -1   13.20   19.60
  17  -7   1   28.40    6.70
  17  -7   1   44.70   11.10
 -17  -7  -1   34.50    5.90
 -17  -7  -1   27.00    5.40
  17  -7   1   35.00    7.40
  17   7   1   38.50    6.20
  17   7   1   -1.40   35.80
 -17   7  -1   41.60    8.60
  17   7   1   29.10    5.20
  19  -7   1  100.89   16.20
  19  -7   1   82.49   11.60
 -19  -7  -1  105.09   10.60
 -19  -7  -1   83.79   24.60
 -19  -7  -1  102.39   10.80
  19  -7   1  102.19   11.90
  19   7   1   88.09   11.30
  19   7   1   98.89   10.10
  19   7   1   94.19   10.60
 -19   7  -1   57.79   29.60
 -19   7  -1   96.69   11.10
  19   7   1   44.90   43.00
  21  -7   1   10.40    4.90
 -21  -7  -1    8.70    4.10
  21  -7   1   14.80    5.50
 -21  -7  -1   10.10    4.10
 -21  -7  -1   -0.20   27.50
  21   7   1   17.80    3.50
  21   7   1    5.10   38.20
  21   7   1   10.00    4.60
 -21   7  -1   10.70    4.70
  21   7   1   16.00    4.90
  23  -7   1   12.50    4.80
  23  -7   1   22.30    5.20
 -23  -7  -1   20.20    4.40
  23   7   1   12.30    2.90
  23   7   1   19.20    4.50
  23   7   1   12.80    4.50
 -25  -7  -1   15.80    4.30
 -25  -7  -1    9.60    5.30
  25  -7   1   15.10    5.50
  25  -7   1   16.40    4.80
  25   7   1   11.50    3.80
  25   7   1   15.60    5.00
 -25   7  -1   13.50    4.50
 -27  -7  -1    0.50    2.50
 -27  -7  -1   -4.50    2.80
  27  -7   1   -1.40    2.70
  27   7   1    0.70    2.50
  27   7   1   -0.70    1.50
 -27   7  -1   -0.90    2.70
 -29  -7  -1    1.10    4.00
  28  -8  -1    1.40    2.30
  28   8  -1    0.70    1.60
  28   8  -1    3.20    3.30
  26  -8  -1    0.50    2.70
 -26  -8   1   -0.30    2.30
  26  -8  -1   -0.60    3.50
  26   8  -1    2.00    2.30
  26   8  -1    5.10    2.70
 -26   8   1    0.50    3.00
 -24  -8   1   -1.40    2.80
  24  -8  -1    3.00    3.70
  24  -8  -1   -0.80    3.50
 -24  -8   1    2.70    3.80
  24   8  -1    0.10    1.80
 -24   8   1    4.00    3.50
  24   8  -1    1.20    3.40
  24   8  -1    1.20    2.90
 -22  -8   1    3.60    3.30
  22  -8  -1    5.90    4.10
  22  -8  -1    7.30    4.50
  22   8  -1    4.30    2.50
  22   8  -1    4.00    3.90
  22   8  -1    6.50    3.60
  20  -8  -1    1.80    7.10
 -20  -8   1    7.70    4.10
 -20  -8   1    5.60    3.90
  20  -8  -1    3.70    4.70
 -20  -8   1  -16.40   29.10
  20  -8  -1    5.60    4.90
  20   8  -1    2.40    4.20
 -20   8   1    6.60    4.10
  20   8  -1    8.10    3.50
  20   8  -1    9.60    4.00
  20   8  -1    4.60   48.80
 -18  -8   1   60.89    8.30
 -18  -8   1   21.90   23.90
  18  -8  -1   57.99    9.50
 -18  -8   1   62.49    8.10
  18  -8  -1   39.80   11.10
  18  -8  -1   51.59    9.10
 -18   8   1   42.40   30.70
  18   8  -1   58.49    7.70
 -18   8   1   68.29    8.70
  18   8  -1   64.99    9.10
  18   8  -1   69.09    7.40
  18   8  -1   46.20   41.90
 -16  -8   1   13.10    4.40
  16  -8  -1   18.10    6.10
 -16  -8   1   -3.10   16.40
 -16  -8   1   14.80    4.30
  16  -8  -1   14.70    5.40
  16  -8  -1   11.10    6.90
  16   8  -1   19.80    4.50
  16   8  -1   17.20   44.70
  16   8  -1   18.80    4.00
 -16   8   1   10.40   22.20
 -16   8   1   12.80    4.60
  14  -8  -1   93.89   12.10
 -14  -8   1  123.99   14.10
  14  -8  -1   88.39   16.70
  14  -8  -1  106.79   12.40
 -14  -8   1  110.09   10.70
 -14  -8   1   96.29   23.10
  14   8  -1  107.89   10.50
  14   8  -1   63.89   42.00
 -14   8   1   98.59   11.20
  14   8  -1   79.39   26.40
  14   8  -1   91.69   10.30
 -14   8   1  106.79   26.60
 -12  -8   1  112.79   11.60
  12  -8  -1  111.49   15.60
 -12  -8   1  126.19   12.20
  12  -8  -1  126.39   13.30
  12  -8  -1  117.79   19.40
 -12  -8   1  128.79   25.10
 -12   8   1  121.19   26.90
  12   8  -1  129.69   11.50
 -12   8   1  129.29   45.50
  12   8  -1   91.99   45.10
 -12   8   1  123.49   12.30
 -12   8   1  108.19   11.40
  12   8  -1  119.29   26.90
  12   8  -1  119.09   11.10
  12   8  -1   46.50   37.00
 -10  -8   1   50.69    6.90
  10  -8  -1   53.99    6.20
 -10  -8   1   50.89    6.80
  10  -8  -1   61.69   11.90
 -10  -8   1   50.69    7.20
 -10  -8   1   68.19   17.70
  10  -8  -1   69.49    9.20
 -10   8   1   58.39    7.10
  10   8  -1   48.90   20.70
  10   8  -1   19.30   38.90
  10   8  -1   45.10    6.70
 -10   8   1   42.30   18.90
 -10   8   1   43.80    7.00
  10   8  -1    4.30   34.60
 -10   8   1   80.69   26.30
   8  -8  -1  523.75   42.80
   8  -8  -1  567.74   44.60
  -8  -8   1  559.04   54.09
  -8  -8   1  544.85   43.40
  -8   8   1  488.05   42.80
   8   8  -1  572.74   95.69
   8   8  -1  550.14   57.99
  -8   8   1  527.85   43.50
   8   8  -1  552.24   43.00
  -8   8   1  608.44   58.79
   8   8  -1  535.65   43.20
   6  -8  -1  177.78   15.10
   6  -8  -1  139.99   13.10
  -6  -8   1  143.89   16.30
  -6  -8   1  140.99   13.30
  -6  -8   1  150.78   13.60
  -6   8   1  168.18   30.30
   6   8  -1   81.79   49.20
   6   8  -1  141.39   13.30
  -6   8   1  149.19   13.90
   6   8  -1  155.98   13.60
  -6   8   1  138.09   27.50
   6   8  -1  174.58   30.60
  -6   8   1  136.49   13.20
  -4  -8   1   43.70    5.80
  -4  -8   1   12.80   11.60
  -4  -8   1   50.49   52.49
  -4  -8   1   35.30    5.60
  -4  -8   1   37.10    6.80
   4  -8  -1   43.50    5.20
   4   8  -1   40.50    6.00
   4   8  -1   28.50   42.20
  -4   8   1   48.70   23.40
   4   8  -1   41.80    5.70
  -4   8   1   36.40    5.50
  -4   8   1   52.99   19.00
  -4   8   1   42.20    6.30
   4   8  -1   -1.00   42.20
   2  -8  -1   70.79    7.60
  -2  -8   1   58.79   17.50
   2  -8  -1   78.39    7.70
  -2  -8   1   90.49   48.10
  -2  -8   1   75.89    9.80
  -2  -8   1   76.69    7.90
   2   8  -1   43.30   48.90
   2   8  -1   59.09   40.40
  -2   8   1   76.99    8.40
  -2   8   1   91.89   21.50
  -2   8   1   85.39    8.50
   2   8  -1   70.39    9.70
   2   8  -1   87.49   22.20
   2   8  -1   63.59    8.00
   2   8  -1   64.39    7.60
  -2   8   1   41.90   18.20
   0  -8  -1    2.40    8.30
   0  -8   1    6.00    3.30
   0  -8  -1    1.70    2.30
   0   8  -1    6.00    3.20
   0   8   1    3.90    2.70
   0   8   1    4.80   10.80
   0   8  -1    2.50   10.90
   0   8  -1    4.00    2.80
   0   8   1    2.20    2.90
   0   8   1   22.80   56.19
  -2  -8  -1   57.99    6.50
  -2  -8  -1   56.99    7.90
  -2  -8  -1   38.90   14.10
  -2  -8  -1   30.90   58.19
   2  -8   1   55.19    6.30
  -2  -8  -1   47.90    6.20
   2   8   1  108.89   63.49
   2   8   1   89.59   63.39
   2   8   1   53.99    6.20
   2   8   1   48.50    7.50
   2   8   1   37.20   17.40
   2   8   1   53.59    6.50
  -2   8  -1   50.99    6.90
  -2   8  -1   47.80   18.20
   2   8   1   20.30   17.40
  -2   8  -1   44.60    6.00
  -4  -8  -1   17.30    3.80
  -4  -8  -1   24.40    4.30
   4  -8   1   23.30    4.00
   4  -8   1   18.10    3.70
  -4  -8  -1   14.80    3.70
  -4  -8  -1  -51.49   62.89
   4   8   1   15.00    3.70
  -4   8  -1   17.50    4.00
   4   8   1   20.30    4.80
   4   8   1   16.80    4.10
   4   8   1   -4.50   13.50
   4   8   1   -3.00   50.19
  -4   8  -1   16.30    4.40
   4   8   1   53.69   50.79
  -6  -8  -1   -0.60    2.30
  -6  -8  -1    0.80    2.50
   6  -8   1    3.70    2.80
   6  -8   1    3.90    3.90
  -6  -8  -1    5.30    9.40
  -6   8  -1  -18.10   10.50
   6   8   1    1.70   37.60
   6   8   1    1.10    3.00
   6   8   1   18.20   14.40
  -6   8  -1    2.60    2.70
   6   8   1    3.40    3.00
   6   8   1   -3.60   14.00
  -6   8  -1    2.20    3.10
   6   8   1    2.90    2.70
  -8  -8  -1   86.89    9.00
  -8  -8  -1  109.59   21.70
   8  -8   1   93.89   10.30
   8  -8   1  108.99   10.80
  -8  -8  -1   86.89    9.30
  -8  -8  -1   86.09    9.40
   8  -8   1   78.29   11.60
   8   8   1   50.99   78.99
  -8   8  -1   59.89   21.60
   8   8   1   98.39   26.90
  -8   8  -1   86.19    9.30
  -8   8  -1  110.49   26.80
   8   8   1   84.99    9.40
   8   8   1   99.19   24.90
  -8   8  -1   92.09   10.00
 -10  -8  -1   12.50   12.00
  10  -8   1   20.40    8.10
 -10  -8  -1   29.30    4.90
  10  -8   1   29.00    6.50
 -10  -8  -1   28.90    5.20
 -10  -8  -1   28.60    5.00
  10   8   1   44.80    5.60
  10   8   1   42.00   19.30
 -10   8  -1  -18.10   23.40
 -10   8  -1   28.10    5.80
  10   8   1   63.79   45.40
  10   8   1   27.10    4.70
 -10   8  -1   37.50   19.50
  12  -8   1   19.10    5.70
 -12  -8  -1   19.00    4.80
  12  -8   1   11.90    6.60
 -12  -8  -1   32.00   13.90
 -12  -8  -1   15.20    4.30
 -12  -8  -1   13.00    3.80
  12   8   1    5.30   19.30
  12   8   1  -14.30   40.20
 -12   8  -1   45.90   19.30
  12   8   1   16.80    4.10
  12   8   1   16.80    4.10
 -12   8  -1   20.30    5.00
  12   8   1   -4.10   30.60
 -12   8  -1   15.70   26.20
 -12   8  -1   17.30    4.20
  14  -8   1   14.50   10.90
 -14  -8  -1   20.00    5.40
 -14  -8  -1   17.10   21.60
 -14  -8  -1   15.60    4.30
  14  -8   1   22.00    6.10
  14  -8   1   14.30    5.20
  14   8   1  -29.90   40.70
 -14   8  -1    0.40   23.60
  14   8   1   49.40   24.50
  14   8   1   21.50    4.80
 -14   8  -1   25.20   41.50
  14   8   1   21.20    4.40
  16  -8   1   58.99    9.30
 -16  -8  -1   53.39   20.90
 -16  -8  -1   61.89    8.30
  16  -8   1   62.09    9.30
  16  -8   1   48.40   11.40
 -16  -8  -1   65.99    8.30
 -16   8  -1   61.99    9.00
  16   8   1   -9.30   43.50
  16   8   1  -13.50   31.10
  16   8   1   55.29    7.80
  16   8   1   66.59    7.80
 -16   8  -1   97.49   29.60
 -18  -8  -1   10.70   20.10
 -18  -8  -1   -0.70    3.50
 -18  -8  -1   -1.80    3.00
  18  -8   1   -1.20    3.80
  18  -8   1    2.40    4.00
 -18   8  -1   -2.70    3.30
  18   8   1   -2.20    2.80
  18   8   1    0.70    4.30
  18   8   1   33.10   46.70
  18   8   1    3.20    3.70
 -18   8  -1   -8.70   30.90
  20  -8   1    7.70    4.20
 -20  -8  -1   14.60    4.50
  20  -8   1    8.50    4.70
 -20  -8  -1   10.70    4.00
  20   8   1    9.50    4.40
  20   8   1   12.10    4.10
  20   8   1  -12.40   45.70
  20   8   1   15.00    3.60
 -20   8  -1    7.30    4.40
 -22  -8  -1   27.90    4.70
  22  -8   1   16.80    5.20
  22  -8   1   19.00    5.40
  22   8   1   22.60    4.60
 -22   8  -1   22.20    5.70
  22   8   1   19.60    3.40
  22   8   1   12.80    4.70
 -24  -8  -1    8.60    3.40
  24  -8   1   12.10    4.60
  24  -8   1    2.00    3.10
 -24  -8  -1   12.60    5.30
 -24   8  -1   16.50    4.20
  24   8   1    7.20    3.20
  24   8   1    5.50    1.60
  24   8   1    5.20    3.50
 -26  -8  -1   -0.70    2.80
 -26  -8  -1   -0.40    2.30
  26  -8   1   -3.20    2.10
  26   8   1   -0.30    2.20
 -26   8  -1   -1.30    2.70
  26   8   1    0.90    1.80
 -25  -9   1    2.20    2.80
 -25  -9   1   -0.90    2.00
  25  -9  -1   -0.50    2.50
  25  -9  -1    1.50    2.40
 -25   9   1   -0.90    2.80
  25   9  -1    0.70    2.30
  25   9  -1    2.80    2.10
  23  -9  -1    2.50    3.60
 -23  -9   1   -0.80    4.70
  23  -9  -1    2.50    3.20
  23   9  -1   -0.30    1.70
  23   9  -1    3.50    4.10
 -23   9   1    2.30    3.30
  23   9  -1   -0.30    3.80
  21  -9  -1    3.80    4.00
  21  -9  -1    2.00    3.50
 -21  -9   1    7.60    3.70
 -21   9   1    2.70    3.90
  21   9  -1    3.00    2.70
  21   9  -1    3.30    2.50
  21   9  -1    9.60    4.10
  19  -9  -1   -3.00    3.40
 -19  -9   1    3.10    3.60
  19  -9  -1   -3.10    3.30
 -19   9   1    0.40    4.70
  19   9  -1    4.40    4.40
  19   9  -1   -0.10    2.90
  19   9  -1   -0.70    3.00
  17  -9  -1   88.59   15.00
  17  -9  -1   86.99   13.50
 -17  -9   1  125.99   14.30
 -17  -9   1   85.49   31.10
  17  -9  -1  109.29   13.70
  17   9  -1  129.49   15.30
 -17   9   1  116.79   12.30
  17   9  -1   47.30   55.49
  17   9  -1  124.49   12.40
  17   9  -1  112.49   10.90
 -17   9   1   91.89   51.29
 -15  -9   1  145.89   13.30
  15  -9  -1  131.79   14.60
 -15  -9   1  136.69   30.10
  15  -9  -1  118.79   14.40
 -15   9   1  140.09   14.20
 -15   9   1   94.59   30.10
 -15   9   1  132.29   12.90
  15   9  -1  137.59   40.90
  15   9  -1  138.99   12.50
  15   9  -1  133.09   13.00
  15   9  -1   41.70   51.29
 -13  -9   1    4.60    3.40
  13  -9  -1   10.20    5.40
  13  -9  -1   10.70    5.50
 -13  -9   1   30.80   17.20
 -13  -9   1   22.80    4.80
  13   9  -1   16.80    4.30
 -13   9   1   17.40    4.20
  13   9  -1  -10.90   25.20
 -13   9   1   11.80    4.80
 -13   9   1    2.20   21.10
  13   9  -1   25.70   48.90
  13   9  -1    4.50    3.00
  13   9  -1   17.40    3.80
  11  -9  -1   82.89   10.40
  11  -9  -1   79.59   10.20
 -11  -9   1   81.49    9.10
 -11  -9   1   75.79    8.30
 -11  -9   1   73.39   20.80
  11   9  -1   69.59    8.10
 -11   9   1   72.29   12.00
  11   9  -1   84.49    8.80
  11   9  -1   63.59    7.70
  11   9  -1   47.30   42.30
  11   9  -1   57.79   53.39
  11   9  -1   12.30   24.80
 -11   9   1   49.50   25.30
 -11   9   1   73.09    8.80
 -11   9   1   43.50   31.20
   9  -9  -1   71.09    9.70
   9  -9  -1   65.89    7.70
   9  -9  -1   73.39   10.00
  -9  -9   1   54.29   18.70
  -9  -9   1   61.19    8.10
  -9  -9   1   66.89    8.60
  -9  -9   1   74.19    8.60
   9   9  -1   34.00   49.90
   9   9  -1   70.49    8.70
  -9   9   1   57.09   21.90
   9   9  -1   57.09    7.20
   9   9  -1   74.49    8.20
   9   9  -1  107.19   26.60
  -9   9   1   66.99    9.10
   9   9  -1   36.80   27.40
  -9   9   1   32.40   26.30
   7  -9  -1   76.39   10.00
   7  -9  -1   87.59    9.70
  -7  -9   1   92.79    9.10
  -7  -9   1   52.69   19.50
  -7  -9   1   87.89    9.30
   7   9  -1   22.70   54.29
   7   9  -1   85.69    9.70
  -7   9   1   51.59   24.70
  -7   9   1   74.89    9.10
   7   9  -1   87.09    9.40
  -7   9   1   81.29    9.80
   7   9  -1   96.69   24.60
   7   9  -1   51.99   24.60
  -7   9   1   65.69   22.60
  -5  -9   1   16.90    4.10
   5  -9  -1    7.30    3.30
   5  -9  -1   20.20    5.60
  -5  -9   1   10.30   11.90
   5  -9  -1   25.80    4.30
  -5  -9   1   15.60    4.20
  -5  -9   1   25.60    4.20
   5   9  -1   19.40    4.20
   5   9  -1   -7.10   13.90
  -5   9   1    9.30    3.80
   5   9  -1   73.09   58.39
  -5   9   1   28.10   20.20
  -5   9   1   12.90   16.40
   5   9  -1   10.50    4.00
   5   9  -1   50.79   23.70
   5   9  -1   18.90    4.30
  -5   9   1   15.10    4.60
  -3  -9   1  124.29   11.50
  -3  -9   1  112.49   11.20
   3  -9  -1  124.49   11.20
  -3  -9   1  140.29   25.50
   3  -9  -1  106.89   10.80
  -3  -9   1  121.19   11.40
   3   9  -1  112.09   27.60
  -3   9   1  141.09   27.10
  -3   9   1  121.29   27.70
   3   9  -1  122.19   12.00
   3   9  -1  106.69   11.20
   3   9  -1   91.69   74.09
  -3   9   1  120.69   12.20
  -3   9   1  124.99   11.50
   3   9  -1  127.69   27.40
  -3   9   1  108.19   12.00
  -1  -9   1    4.10    2.90
   1  -9  -1    2.40    2.80
  -1  -9   1    8.50    3.10
   1   9  -1    2.10   15.30
   1   9  -1    7.50    3.70
   1   9  -1    5.00   15.90
   1   9  -1    8.70    3.30
   1   9  -1   65.99   73.69
  -1   9   1    5.20    3.50
  -1   9   1    6.60   13.80
  -1   9   1    9.40    3.50
   1   9  -1    5.90    3.30
  -1   9   1    9.60   14.50
  -1   9   1    4.20    3.40
  -1  -9  -1   16.40   11.80
   1  -9   1   19.70    3.90
  -1  -9  -1   19.20    3.90
  -1  -9  -1   19.10    4.00
  -1   9  -1   14.70    3.90
  -1   9  -1   -8.40   14.70
   1   9   1    4.60   15.40
   1   9   1   16.50   17.60
  -1   9  -1    8.30    3.50
   1   9   1   16.60    4.10
   1   9   1   20.80    4.20
   1   9   1   20.40    4.80
  -1   9  -1  -12.80   13.50
  -1   9  -1   20.10    5.00
  -3  -9  -1   43.30    6.00
  -3  -9  -1   17.50   13.70
   3  -9   1   49.90    6.30
  -3  -9  -1   50.89    6.10
   3   9   1  -29.70   64.19
  -3   9  -1   41.50    6.10
  -3   9  -1   35.50    5.80
   3   9   1   36.00    6.20
   3   9   1   35.10    6.70
   3   9   1   43.40   19.60
   3   9   1   38.60    5.80
  -3   9  -1   43.90    6.90
  -3   9  -1   43.70   19.20
   3   9   1   31.70   19.50
  -3   9  -1   52.59   20.80
   5  -9   1   21.80    6.40
   5  -9   1   16.90    4.10
  -5  -9  -1   13.50    4.00
  -5  -9  -1   18.00    4.10
   5  -9   1   14.80    3.40
  -5  -9  -1   33.40   14.40
  -5  -9  -1   17.60    4.20
   5   9   1    7.00   62.19
   5   9   1    7.20   16.20
  -5   9  -1    5.90   14.30
   5   9   1   40.40   19.70
   5   9   1   15.70    4.30
  -5   9  -1   23.70    4.60
   5   9   1   20.00    4.70
   5   9   1   21.50    4.40
  -5   9  -1  -11.00   16.10
  -5   9  -1   22.10    5.30
  -7  -9  -1  281.67   23.60
   7  -9   1  292.17   23.60
  -7  -9  -1  288.77   24.80
   7  -9   1  286.27   25.80
  -7  -9  -1  282.17   36.50
  -7  -9  -1  273.67   23.80
   7  -9   1  275.47   24.80
   7   9   1  234.88   86.29
   7   9   1  253.67   42.60
  -7   9  -1  281.97   43.30
   7   9   1  312.07   46.10
  -7   9  -1  209.18   41.40
  -7   9  -1  286.17   24.60
   7   9   1  262.97   26.70
   9  -9   1  231.38   20.50
  -9  -9  -1  195.18   32.90
  -9  -9  -1  207.18   21.40
   9  -9   1  219.28   18.50
  -9  -9  -1  223.88   19.00
   9   9   1  158.78   34.80
   9   9   1  102.09   68.89
  -9   9  -1  209.18   19.70
  -9   9  -1  214.78   18.90
  -9   9  -1  209.68   38.80
   9   9   1  201.98   18.50
  -9   9  -1  261.17   42.70
   9   9   1  157.18   38.00
   9   9   1  235.88   19.10
 -11  -9  -1    3.90    3.70
 -11  -9  -1  -26.80   13.70
  11  -9   1    2.50    3.80
  11  -9   1    7.40    4.80
 -11  -9  -1    2.00    3.10
 -11   9  -1   15.90   23.30
  11   9   1    3.80   25.00
  11   9   1    3.60    3.20
 -11   9  -1    5.60    4.20
  11   9   1    6.00    3.30
  11   9   1   12.60   48.40
 -11   9  -1    9.20    3.80
 -11   9  -1   15.70   29.30
  11   9   1  -16.50   37.00
  13  -9   1    4.60    4.10
 -13  -9  -1    6.20    3.70
 -13  -9  -1    8.80    3.20
  13  -9   1    7.50    4.70
 -13  -9  -1   10.40   16.00
 -13   9  -1    5.50    4.50
  13   9   1    7.50    3.70
 -13   9  -1  -62.09   36.90
 -13   9  -1   10.70   22.70
  13   9   1   14.40   25.60
  13   9   1    7.40    3.20
  13   9   1    5.50    3.60
  13   9   1   40.20   53.39
  15  -9   1    1.90    3.80
 -15  -9  -1    6.80    4.00
 -15  -9  -1    9.00    4.10
  15  -9   1    4.90    4.10
 -15  -9  -1   38.10   21.30
  15   9   1   12.70    3.80
  15   9   1  -26.80   50.19
  15   9   1   11.50    4.00
 -15   9  -1    9.40    4.70
  15   9   1   33.80   36.40
 -15   9  -1  -11.60   25.00
 -17  -9  -1   53.79   25.50
  17  -9   1   50.29    8.80
  17  -9   1   61.09    8.90
 -17  -9  -1   59.79    8.10
 -17  -9  -1   65.19    8.10
 -17   9  -1   54.89    8.60
  17   9   1   61.99    7.50
  17   9   1   49.70    7.00
  17   9   1   50.39    9.00
 -17   9  -1   63.79   50.59
 -19  -9  -1    0.50    3.30
  19  -9   1    3.10    3.40
  19  -9   1    2.20    4.00
  19   9   1    3.00    3.70
  19   9   1   -1.10    2.50
  19   9   1    4.30    3.20
 -19   9  -1    0.30    5.70
 -21  -9  -1   -0.60    3.10
  21  -9   1    0.40    2.80
  21  -9   1   -0.20    3.20
  21   9   1    0.70    2.20
  21   9   1    2.60    2.80
 -21   9  -1   -4.70    3.70
  21   9   1   -3.00    2.80
 -23  -9  -1    2.50    3.10
  23  -9   1    1.80    3.60
  23  -9   1    1.70    2.30
 -23   9  -1    3.30    3.50
  23   9   1    1.80    2.60
  23   9   1    2.20    1.70
  23   9   1    2.10    2.70
 -25  -9  -1   -0.10    2.50
  25  -9   1    2.00    2.50
 -25  -9  -1    2.60    2.80
 -25   9  -1    5.00    3.10
  25   9   1    1.60    1.60
  25   9   1    1.40    1.90
 -24 -10   1    0.00    2.30
 -24 -10   1   -1.00    2.30
  24 -10  -1    1.10    2.40
  24  10  -1   -0.80    1.30
  24  10  -1   -0.40    2.00
 -24  10   1    0.20    2.60
 -22 -10   1    2.80    3.60
  22 -10  -1    5.10    3.20
  22 -10  -1    3.50    2.60
 -22 -10   1    3.80    2.70
  22  10  -1    2.40    1.90
  22  10  -1    1.20    2.90
 -22  10   1    5.50    4.40
  22  10  -1    2.70    1.80
 -20 -10   1    2.10    2.90
  20 -10  -1   -4.30    2.90
 -20 -10   1   -1.20    3.10
  20 -10  -1    3.30    3.50
  20  10  -1    0.50    2.10
  20  10  -1    1.10    3.10
 -20  10   1    0.80    3.70
  20  10  -1    1.80    2.30
 -18 -10   1    2.30    3.70
  18 -10  -1   -0.80    3.10
  18 -10  -1    4.30    3.70
 -18 -10   1    2.10    3.30
 -18  10   1    5.70    4.40
  18  10  -1    2.00    2.30
  18  10  -1    0.60    3.60
  18  10  -1    0.00    2.60
 -16 -10   1   25.50    5.00
 -16 -10   1   16.30    4.90
  16 -10  -1   17.00    5.70
  16 -10  -1   21.00    5.50
  16  10  -1   24.60    4.50
  16  10  -1   19.20    3.90
 -16  10   1   23.80    5.70
 -14 -10   1   29.30    5.40
 -14 -10   1   19.40    4.10
  14 -10  -1   17.70    6.10
 -14 -10   1   18.40    5.10
 -14 -10   1    0.90   24.50
  14 -10  -1   13.40    5.20
  14  10  -1   21.90    4.60
 -14  10   1   20.60    4.70
 -14  10   1   59.79   30.70
 -14  10   1   30.30    6.40
  14  10  -1   15.00    3.40
  14  10  -1   43.10   46.40
  12 -10  -1    6.60    5.20
 -12 -10   1    5.00    3.80
 -12 -10   1   10.90    3.60
 -12 -10   1   18.10   20.00
 -12 -10   1   12.50    4.30
  12 -10  -1    6.00    4.60
 -12  10   1    2.70    4.10
  12  10  -1   -4.40   27.70
  12  10  -1   16.80   60.29
  12  10  -1    2.30    2.90
  12  10  -1    6.50    3.80
 -12  10   1  -12.10   24.20
 -12  10   1    7.40    3.70
  12  10  -1    7.80    3.00
 -10 -10   1   18.80    4.90
 -10 -10   1   19.40    4.70
  10 -10  -1   19.60    6.10
 -10 -10   1  -14.30   16.40
  10 -10  -1   24.20    4.60
  10 -10  -1   11.70    5.30
 -10 -10   1   19.30    4.90
  10  10  -1   16.40    4.50
  10  10  -1   48.00   53.19
  10  10  -1   14.70   23.20
 -10  10   1  -25.10   20.80
 -10  10   1   21.10    5.60
 -10  10   1   25.70    5.10
 -10  10   1  -26.50   33.40
  10  10  -1   27.80    4.80
  10  10  -1    6.00   60.69
   8 -10  -1   86.29   10.70
  -8 -10   1  100.79   10.10
   8 -10  -1   84.59    9.10
  -8 -10   1   48.80   20.70
  -8 -10   1   78.89    9.50
  -8 -10   1   80.99    9.80
   8 -10  -1  102.79   11.30
  -8  10   1   33.70   24.90
  -8  10   1   90.69   10.10
  -8  10   1   12.30   29.20
   8  10  -1   84.99    9.70
  -8  10   1   94.29   10.90
   8  10  -1   94.89   28.00
   8  10  -1   56.69   37.10
   8  10  -1   92.19    9.80
  -6 -10   1   57.39    7.50
  -6 -10   1   59.49    7.80
   6 -10  -1   67.59    9.30
  -6 -10   1   36.30   22.00
   6 -10  -1   62.19    7.20
  -6 -10   1   42.70    6.90
   6  10  -1  -44.40   72.99
   6  10  -1   56.49    7.50
  -6  10   1   58.89    8.60
  -6  10   1   54.89   24.30
   6  10  -1   51.99    7.40
   6  10  -1   27.00   21.00
  -6  10   1   57.19    7.70
   4 -10  -1   15.40    3.80
   4 -10  -1   25.90    6.00
  -4 -10   1   24.10    4.90
  -4 -10   1   14.40    4.40
   4 -10  -1   20.60    4.50
  -4  10   1   19.50    7.90
   4  10  -1    5.50    4.50
   4  10  -1   19.40    4.50
   4  10  -1   -3.90   20.80
   4  10  -1  -56.89   93.39
  -4  10   1   30.00   22.90
   4  10  -1   21.10    4.80
  -4  10   1   20.60    4.80
  -2 -10   1   73.59    8.20
  -2 -10   1   70.39    8.00
   2 -10  -1   65.69    7.80
   2 -10  -1   63.09    7.50
   2  10  -1  106.69   27.90
   2  10  -1   72.89   24.10
   2  10  -1   59.69    8.90
   2  10  -1   70.49    8.00
  -2  10   1   62.89    8.10
  -2  10   1   64.69   24.20
  -2  10   1   55.19    9.50
   2  10  -1   59.99    8.00
  -2  10   1   72.49   25.40
   0 -10  -1  140.79   12.70
   0 -10  -1  124.99   12.40
   0 -10   1  128.79   12.70
   0 -10   1  133.59   12.80
   0  10   1   93.49   28.50
   0  10   1  131.19   12.90
   0  10   1  117.29   13.40
   0  10  -1  141.89   31.20
   0  10  -1  142.99   13.10
   0  10   1  106.79   29.50
   0  10  -1  136.09   13.70
   0  10   1  143.49   13.00
   0  10  -1   98.99   30.50
   0  10  -1  130.89   12.80
   2 -10   1    4.60    3.20
  -2 -10  -1    3.50    3.20
  -2 -10  -1   10.70    3.80
   2 -10   1   10.40    3.90
   2  10   1   10.20    4.10
  -2  10  -1   13.70    4.10
  -2  10  -1   31.90   22.30
   2  10   1    8.20    4.60
  -2  10  -1    6.50    6.50
   2  10   1    4.80   19.60
  -2  10  -1   11.00    4.30
   2  10   1   10.30    3.90
  -2  10  -1    8.60   20.00
   2  10   1    4.00   17.90
   4 -10   1  144.49   13.80
   4 -10   1  142.09   14.50
  -4 -10  -1  136.59   13.80
  -4 -10  -1  155.68   14.00
   4 -10   1  135.69   13.10
   4  10   1  173.58  169.58
  -4  10  -1  155.78   39.40
  -4  10  -1  129.09   15.90
   4  10   1  150.48   14.10
   4  10   1   91.89   30.40
  -4  10  -1  157.58   14.30
   4  10   1  166.18   14.00
   4  10   1  144.09   14.50
  -4  10  -1  149.49   16.00
  -6 -10  -1   45.40    6.70
  -6 -10  -1   54.19    6.90
   6 -10   1   42.30    7.50
   6 -10   1   52.49    6.80
  -6 -10  -1   43.80   17.00
  -6 -10  -1   34.30    5.80
   6 -10   1   51.59    8.40
  -6  10  -1   42.40   23.00
  -6  10  -1   57.49    7.50
   6  10   1    6.90   30.00
   6  10   1   42.20   22.40
   6  10   1   41.50    6.60
   6  10   1  -14.20   82.29
   6  10   1   47.50    6.50
  -6  10  -1   47.90    8.00
  -6  10  -1   35.80   26.10
   8 -10   1   83.49   10.30
  -8 -10  -1   77.59   10.20
   8 -10   1  104.09    9.80
  -8 -10  -1   42.50   20.90
   8 -10   1  104.79   11.40
  -8 -10  -1   83.89   10.00
  -8 -10  -1   93.89   10.00
   8  10   1   99.59   78.29
   8  10   1   91.59   10.10
  -8  10  -1   98.59   10.50
  -8  10  -1   85.59   29.10
  -8  10  -1   96.69   11.10
  -8  10  -1   88.39   31.30
   8  10   1   98.69    9.90
   8  10   1   72.09   35.40
   8  10   1   82.09   29.30
 -10 -10  -1   64.89    8.20
 -10 -10  -1   27.80   18.70
  10 -10   1   46.90    8.10
 -10 -10  -1   61.29    7.80
  10 -10   1   60.99    9.20
 -10 -10  -1   50.99    7.10
 -10  10  -1   70.09    8.40
  10  10   1   52.09    7.30
  10  10   1   70.39   81.59
  10  10   1   64.69   47.50
  10  10   1   53.39    7.40
 -10  10  -1    6.70   33.50
  10  10   1   50.59    6.70
 -10  10  -1   29.40   26.10
 -10  10  -1   63.59    8.80
  10  10   1   20.10   25.40
  12 -10   1    2.50    5.40
 -12 -10  -1   33.80   20.40
 -12 -10  -1    5.40    3.80
  12 -10   1   -0.70    4.10
 -12 -10  -1    0.90    4.50
 -12 -10  -1    2.90    3.70
  12  10   1    3.40    3.40
  12  10   1   54.39   32.90
  12  10   1  -12.50   74.09
 -12  10  -1  -14.80   25.10
  12  10   1    1.10    4.80
 -12  10  -1    2.90    4.40
  14 -10   1   63.79    9.70
 -14 -10  -1   61.99    7.70
 -14 -10  -1   66.09    8.40
  14 -10   1   48.30    8.50
 -14 -10  -1   14.80   24.10
 -14 -10  -1   71.29    8.80
 -14  10  -1   80.19    9.90
  14  10   1   71.99    7.70
  14  10   1   83.59    8.30
  14  10   1   55.89   75.79
 -14  10  -1   23.30   36.50
 -16 -10  -1   53.99    6.90
  16 -10   1   38.70    7.00
 -16 -10  -1   40.40    7.40
  16 -10   1   44.90    8.00
  16  10   1   49.80    6.10
  16  10   1   38.40    6.00
 -16  10  -1   58.29   11.70
 -18 -10  -1   17.40    4.40
  18 -10   1   12.30    5.00
 -18 -10  -1   21.10    4.60
  18 -10   1   21.30    5.30
 -18  10  -1   27.00    5.80
  18  10   1   17.00    3.60
  18  10   1   18.50    5.50
  18  10   1   15.70    3.80
 -20 -10  -1    3.10    5.90
 -20 -10  -1    1.70    3.20
  20 -10   1    2.40    2.90
  20 -10   1    0.10    2.50
  20  10   1    1.20    2.30
 -20  10  -1    2.10    3.60
  20  10   1    2.50    3.50
  20  10   1    0.90    2.30
 -22 -10  -1    2.30    2.50
  22 -10   1    1.20    2.50
 -22 -10  -1    0.50    2.50
  22  10   1    2.00    2.00
  22  10   1    2.70    1.60
  22  10   1    1.60    2.30
 -22  10  -1   -0.80    3.10
 -21 -11   1    6.40    2.60
  21 -11  -1    0.30    2.40
 -21 -11   1    1.20    2.60
  21  11  -1    3.10    2.60
 -21  11   1   13.80    3.50
  21  11  -1    4.20    1.60
  19 -11  -1    0.10    2.60
 -19 -11   1    3.60    3.80
 -19 -11   1    0.50    2.60
  19 -11  -1    0.20    2.40
 -19  11   1    3.40    3.30
  19  11  -1   -2.80    3.20
  19  11  -1    0.00    2.30
 -17 -11   1    1.70    3.20
  17 -11  -1    0.80    3.30
 -17 -11   1    0.90    3.10
  17 -11  -1   -1.20    2.60
  17  11  -1    1.20    2.50
  17  11  -1    1.90    3.70
 -17  11   1    1.10    3.60
  15 -11  -1   -0.40    3.20
 -15 -11   1    1.20    3.20
 -15 -11   1    1.50    2.80
 -15 -11   1    4.20    3.40
  15 -11  -1   -0.60    3.00
  15  11  -1    1.00    2.70
 -15  11   1    2.70    4.10
 -13 -11   1   12.20    4.00
 -13 -11   1   26.90    7.30
  13 -11  -1   19.00    5.30
  13 -11  -1   11.60    5.10
 -13 -11   1   20.10    4.60
 -13  11   1   14.30    6.50
  13  11  -1   11.90    3.80
  11 -11  -1   77.99    9.70
  11 -11  -1   71.59   10.10
 -11 -11   1   62.69    8.30
 -11 -11   1   85.19    9.30
 -11  11   1   88.99   10.60
  11  11  -1   74.39    8.90
 -11  11   1   80.39    9.30
  -9 -11   1    4.20    3.80
   9 -11  -1    7.40    4.80
  -9 -11   1    6.30    3.90
  -9 -11   1    5.30    3.40
   9 -11  -1    3.20    4.20
  -9  11   1  -13.60   29.10
   9  11  -1   27.90   94.89
  -9  11   1  -15.50   41.10
  -9  11   1   10.40    4.80
   9  11  -1   16.20   32.40
   9  11  -1    6.30    3.50
  -9  11   1    7.70    4.00
   9  11  -1   12.40    3.90
  -7 -11   1   91.39   10.30
   7 -11  -1   78.49   13.80
  -7 -11   1   90.49    9.90
   7 -11  -1  100.89   11.80
   7 -11  -1   85.29    9.60
   7  11  -1   57.09   29.70
  -7  11   1  101.49   10.90
   7  11  -1  100.09   10.90
  -7  11   1   59.39   30.30
   7  11  -1    6.90  108.59
  -7  11   1   97.79   11.40
   7  11  -1   99.39   10.30
  -7  11   1   85.79   41.50
   5 -11  -1   33.00    5.80
  -5 -11   1   47.50    6.60
  -5 -11   1   35.40    6.00
   5 -11  -1   36.50    7.20
   5 -11  -1   43.50    7.50
   5  11  -1   39.10   25.50
  -5  11   1   55.09   31.90
   5  11  -1   34.50    6.10
  -5  11   1   32.70   26.10
  -5  11   1   30.70    6.10
  -5  11   1   39.20    7.10
   5  11  -1   44.70    6.10
   5  11  -1  -44.30   32.60
   3 -11  -1    3.80    3.20
  -3 -11   1    2.80    3.30
   3 -11  -1   -1.60    2.70
  -3 -11   1    3.10    3.40
   3 -11  -1    2.80    3.80
   3  11  -1    0.30    3.20
  -3  11   1    2.20    2.70
   3  11  -1    0.10    3.80
  -3  11   1   14.80   27.90
   3  11  -1    1.70    3.00
   3  11  -1    3.20   22.20
  -3  11   1    0.60    3.60
  -3  11   1    1.90    3.90
   3  11  -1  -32.30   28.50
  -3  11   1   25.40   24.10
  -1 -11   1   -1.20    2.90
   1 -11  -1    0.90    2.90
  -1 -11   1    1.20    3.20
   1 -11  -1    0.20    2.80
   1  11  -1   -1.10    3.60
   1  11  -1  -16.90   24.60
  -1  11   1    0.00    2.80
   1  11  -1    3.90    3.80
  -1  11   1   -1.80    3.70
  -1  11   1   49.70   27.90
   1  11  -1  -33.00   20.80
  -1  11   1   -1.70    3.20
  -1  11   1    8.20   23.20
   1  11  -1   -1.50    2.70
  -1 -11  -1   28.40    4.70
   1 -11   1   19.20    5.00
  -1 -11  -1   27.00    5.10
   1 -11   1   23.40    4.90
   1 -11   1   19.10    4.60
  -1  11  -1   27.10    4.90
  -1  11  -1   19.00   24.10
  -1  11  -1   23.10    5.60
   1  11   1   22.30    5.20
   1  11   1   55.99   26.20
   1  11   1   22.60    4.80
  -1  11  -1    6.40   25.80
   1  11   1   19.20    5.30
   1  11   1  -25.60   25.10
  -1  11  -1   19.90    4.90
   3 -11   1  130.49   14.00
  -3 -11  -1  147.59   13.20
  -3 -11  -1  136.89   13.10
   3 -11   1  140.99   13.20
   3 -11   1  123.69   12.30
   3 -11   1  118.09   13.40
   3  11   1  106.39   34.70
  -3  11  -1   69.39   32.90
   3  11   1  150.18   13.60
  -3  11  -1  155.98   13.70
  -3  11  -1  135.29   34.70
  -3  11  -1  114.79   12.80
   3  11   1  150.08   13.50
   3  11   1  130.09   36.60
  -3  11  -1  147.19   14.30
  -5 -11  -1   29.40    5.40
   5 -11   1   31.60    6.30
   5 -11   1   38.50    5.90
   5 -11   1   41.00    7.20
  -5 -11  -1   22.20    5.20
   5  11   1   31.60    5.70
  -5  11  -1   33.20    6.00
   5  11   1   15.00   27.80
  -5  11  -1  -25.00   28.00
   5  11   1   32.80    5.50
  -5  11  -1   28.50    6.20
   5  11   1   68.79   34.90
  -5  11  -1   11.30   25.70
  -7 -11  -1   31.60    8.60
  -7 -11  -1  -16.20   19.00
   7 -11   1   21.30    5.50
   7  11   1    9.00   27.30
  -7  11  -1   35.10    8.90
  -7  11  -1   21.30   34.30
  -7  11  -1   37.00    6.70
   7  11   1   35.00    7.30
   7  11   1   41.10    7.00
  -9 -11  -1   28.50   22.80
  -9 -11  -1    9.80    3.80
   9 -11   1    4.80    4.30
  -9 -11  -1    3.90    3.40
   9 -11   1    3.00    3.70
  -9  11  -1   16.60    5.10
   9  11   1  -33.80  105.39
  -9  11  -1    2.20    3.80
   9  11   1    5.80    3.70
  -9  11  -1  -46.50   28.20
   9  11   1   -0.70   30.10
   9  11   1    5.30    3.50
  -9  11  -1   88.59   46.80
 -11 -11  -1   46.90    8.20
  11 -11   1   64.69    8.80
 -11 -11  -1   73.89    8.50
 -11 -11  -1   72.69    8.00
  11  11   1   63.89    8.00
  11  11   1   73.69    7.50
 -11  11  -1   74.89    9.50
 -13 -11  -1   37.60    5.50
  13 -11   1   25.40    5.90
 -13 -11  -1   37.30    5.90
  13 -11   1   22.50    5.50
 -13 -11  -1   33.40    5.60
  13  11   1   42.20    6.00
  13  11   1   49.00    6.70
 -13  11  -1   47.00    9.40
 -15 -11  -1   -2.20    2.90
  15 -11   1    1.30    3.30
  15 -11   1    1.20    2.50
 -15 -11  -1    3.70    3.20
 -15 -11  -1   -0.60    2.80
  15  11   1   -3.40    2.40
 -15  11  -1    6.40    4.00
  15  11   1   -0.90    2.40
  17 -11   1    8.70    3.90
 -17 -11  -1   15.10    3.90
 -17 -11  -1    5.50    3.40
  17  11   1   11.00    4.30
 -17  11  -1   15.50    4.60
  17  11   1   12.10    3.10
  17  11   1    6.80    2.30
  19 -11   1   -0.20    2.40
 -19 -11  -1    1.60    2.90
 -19 -11  -1    5.40    3.10
 -19  11  -1    2.10    5.70
  19  11   1    1.30    1.90
  19  11   1   -0.20    1.70
  19  11   1    1.00    2.30
  21 -11   1    0.30    2.20
 -21 -11  -1    0.60    2.20
  21  11   1    0.30    2.60
 -21  11  -1    7.10    3.30
  21  11   1    0.10    1.30
 -18 -12   1    2.90    2.40
  18 -12  -1    0.80    2.20
  18  12  -1    3.60    1.90
  18  12  -1    0.20    2.30
 -18  12   1    0.50    2.80
 -16 -12   1    1.70    2.90
  16 -12  -1    1.00    2.40
  16 -12  -1    1.00    2.00
 -16  12   1    4.50    3.70
  16  12  -1    2.50    3.20
  16  12  -1   -2.20    2.00
 -14 -12   1    2.20    3.30
  14 -12  -1   -0.70    2.30
 -14 -12   1   -2.00    2.50
  14 -12  -1   -1.40    2.60
  14  12  -1   -1.00    2.30
  14  12  -1    0.70    3.60
 -14  12   1   -0.50    3.40
  12 -12  -1   -2.10    3.50
 -12 -12   1   -0.90    2.60
 -12 -12   1    0.00    3.30
  12 -12  -1    1.50    3.20
  12  12  -1    2.90    2.80
 -12  12   1    1.60    3.70
  10 -12  -1    0.60    3.20
  10 -12  -1    3.70    3.20
 -10 -12   1   -2.80    2.20
 -10 -12   1   -1.30    3.10
 -10  12   1    1.00    4.30
 -10  12   1   -3.90    2.90
  10  12  -1    0.70    2.60
   8 -12  -1    1.80    3.70
  -8 -12   1    5.10    3.20
  -8 -12   1    1.20    3.20
   8 -12  -1   -1.60    2.60
  -8  12   1   -0.90    3.20
  -8  12   1    1.80    4.40
   8  12  -1   -2.50    2.40
  -6 -12   1    1.80    3.20
   6 -12  -1    1.20    2.80
   6 -12  -1    1.00    3.00
   6 -12  -1   -0.90    3.20
  -6 -12   1    2.40    3.30
   6  12  -1   -2.20    2.90
  -6  12   1   -1.60    5.20
   6  12  -1   -0.70    2.70
  -6  12   1   -3.40    3.00
   4 -12  -1    5.90    3.20
  -4 -12   1    0.50    3.30
  -4 -12   1    5.50    3.70
   4 -12  -1    1.10    3.70
   4 -12  -1    0.30    3.30
  -4  12   1    5.70    3.60
  -4  12   1    2.10    4.60
  -4  12   1    1.20    3.70
   4  12  -1   -1.30    2.90
   4  12  -1    3.00    3.10
  -2 -12   1   -5.80    3.10
  -2 -12   1    5.60    3.10
   2 -12  -1    3.10    3.10
  -2 -12   1    2.40    3.00
   2 -12  -1    0.10    3.20
   2  12  -1    1.20    3.40
  -2  12   1   -1.30    2.60
  -2  12   1    2.70    3.50
   2  12  -1    0.80    3.00
  -2  12   1   -6.00    4.10
   0 -12  -1   18.90    4.40
   0 -12  -1   17.90    4.80
   0 -12   1   21.90    4.80
   0 -12   1   21.60    4.80
   0 -12  -1   19.10    3.80
   0 -12   1   15.60    3.80
   0  12   1   19.40    4.80
   0  12   1    7.40    5.10
   0  12  -1   24.30    4.40
   0  12   1   20.10    4.20
   0  12  -1   25.30    5.00
   2 -12   1   10.80    4.20
   2 -12   1    5.70    3.40
   2 -12   1   -1.40    3.50
  -2 -12  -1    7.40    3.50
  -2 -12  -1    4.90    3.10
   2 -12   1    7.60    3.70
   2  12   1    7.00    3.80
  -2  12  -1    3.40    3.50
  -2  12  -1    5.10    2.70
  -2  12  -1    3.10    6.50
   2  12   1    4.90    3.10
  -4 -12  -1    0.90    3.00
   4 -12   1    2.70    3.50
  -4 -12  -1    0.60    3.00
   4 -12   1    2.00    3.20
   4 -12   1    1.70    3.00
   4  12   1    0.80    3.10
  -4  12  -1   -0.90    3.40
   4  12   1    2.60    3.10
  -4  12  -1    2.00    2.60
   6 -12   1   12.20    4.10
  -6 -12  -1   12.40    3.70
   6 -12   1    2.00    3.50
  -6 -12  -1   16.70    4.00
  -6  12  -1   19.10    4.50
  -6  12  -1    9.00    7.10
   6  12   1   10.50    3.60
   6  12   1    9.50    3.60
  -8 -12  -1    0.50    3.10
  -8 -12  -1   -0.90    2.60
   8 -12   1    1.30    3.20
   8 -12   1    1.00    3.10
   8  12   1   -0.10    2.90
  -8  12  -1    3.10    5.00
   8  12   1   -1.20    2.90
 -10 -12  -1    5.80    3.00
  10 -12   1    1.80    2.60
  10 -12   1   -0.80    2.80
 -10 -12  -1    4.20    3.30
  10  12   1   -2.00    2.60
 -10  12  -1    8.50    4.00
 -12 -12  -1    3.40    2.90
 -12 -12  -1    3.30    3.00
  12 -12   1    2.30    4.60
 -12  12  -1    1.20    3.90
  12  12   1    1.60    2.70
  14 -12   1    4.40    3.00
 -14 -12  -1    5.80    4.90
 -14 -12  -1    5.60    2.90
 -14  12  -1   -1.50    3.40
  14  12   1    7.80    3.80
  14  12   1    8.40    2.90
  16 -12   1    0.70    2.20
 -16 -12  -1    2.30    2.70
  16  12   1    2.70    2.00
  16  12   1   -0.80    2.80
 -16  12  -1   -0.70    3.50
  18 -12   1    1.50    1.60
 -18 -12  -1    4.60    2.30
 -18  12  -1    4.60    2.90
  18  12   1    1.10    1.70
  18  12   1    0.40    1.90
  15 -13  -1    0.30    1.50
 -15 -13   1    2.00    2.20
 -15  13   1    0.20    2.50
  15  13  -1    0.80    1.70
  15  13  -1    0.90    2.10
  13 -13  -1    1.00    2.10
 -13 -13   1    0.70    2.30
  13  13  -1    0.10    1.90
 -13  13   1    1.80    3.10
  13  13  -1    2.10    2.70
  11 -13  -1    2.70    2.80
  11 -13  -1   -1.40    2.40
 -11 -13   1    6.00    3.00
 -11 -13   1    1.90    2.30
  11  13  -1    5.60    2.50
 -11  13   1    6.60    3.60
  -9 -13   1    4.00    2.70
   9 -13  -1    3.60    2.90
   9 -13  -1    1.70    2.80
  -9 -13   1    3.00    3.30
  -9  13   1    1.40    3.20
   9  13  -1    2.80    2.90
  -7 -13   1   36.40    6.00
   7 -13  -1   21.10    4.70
  -7 -13   1   28.60    4.40
   7 -13  -1    9.40    3.60
  -7 -13   1   17.30    3.60
   7  13  -1   29.50    5.70
  -7  13   1   23.50    4.90
   5 -13  -1   -0.60    2.30
  -5 -13   1    5.30    3.20
   5 -13  -1   -0.30    2.70
  -5 -13   1   -0.30    2.30
  -5 -13   1    1.70    3.10
   5  13  -1    2.90    2.80
  -5  13   1   -2.50    3.60
  -5  13   1    3.50    3.50
   3 -13  -1    2.90    3.00
  -3 -13   1    0.80    2.40
  -3 -13   1    6.10    3.20
   3 -13  -1    5.80    3.70
  -3 -13   1    3.90    3.20
   3 -13  -1    2.60    3.70
  -3 -13   1    1.30    3.10
  -3  13   1    9.80    3.80
   3  13  -1    8.30    4.30
  -3  13   1    1.70    2.30
  -3  13   1    1.50    3.70
  -1 -13   1    7.00    4.20
   1 -13  -1    9.90    3.40
  -1 -13   1   14.30    3.70
  -1 -13   1    1.30    3.00
  -1 -13   1    5.70    2.50
   1 -13  -1    4.40    3.30
   1 -13  -1   10.70    3.80
   1  13  -1    6.40    3.40
  -1  13   1    8.40    3.00
  -1  13   1    8.30    3.40
  -1 -13  -1    2.80    3.10
  -1 -13  -1   -1.40    2.20
   1 -13   1   -0.20    2.20
   1 -13   1   -4.20    3.10
   1  13   1    1.60    3.00
  -1  13  -1    0.20    2.20
   1  13   1    0.20    2.70
  -3 -13  -1   22.50    6.00
  -3 -13  -1   30.10    5.20
   3 -13   1   26.80    5.40
  -3 -13  -1   35.80    5.00
  -3  13  -1   18.90    4.70
   3  13   1   23.50    5.50
   3  13   1   42.10    5.40
  -3  13  -1   17.50    4.00
  -5 -13  -1   25.10    5.20
   5 -13   1   19.10    4.80
  -5 -13  -1   33.30    4.80
  -5 -13  -1   31.80    5.60
   5  13   1   28.50    5.10
  -5  13  -1   15.00    4.80
   5  13   1   28.10    5.00
   7 -13   1    0.50    2.40
  -7 -13  -1    0.30    3.60
  -7  13  -1   -1.00    3.10
   7  13   1   -0.10    2.40
  -9 -13  -1    4.70    2.70
  -9 -13  -1    9.00    3.80
   9 -13   1    2.20    2.60
  -9  13  -1    4.70    3.80
   9  13   1    7.10    3.20
 -11 -13  -1    2.10    2.50
  11 -13   1    4.10    2.20
 -11 -13  -1   -1.80    2.10
  11  13   1    1.30    2.20
 -11  13  -1   -2.10    2.70
 -13 -13  -1   -0.40    1.90
  13 -13   1   -1.20    1.70
 -13 -13  -1   -0.20    1.90
 -13  13  -1    4.70    2.80
  13  13   1    2.20    2.30
  13  13   1    0.10    1.80
   8 -14  -1   -0.60    1.60
  -8 -14   1   -0.40    1.60
   8  14  -1   -0.90    1.60
   6 -14  -1   10.30    2.90
   6  14  -1   11.20    2.70
   4 -14  -1    8.90    2.70
  -4 -14   1    7.10    2.90
   4  14  -1   13.90    2.70
   2 -14  -1    1.00    2.10
   2 -14  -1    2.90    2.10
  -2 -14   1    3.00    1.90
   2  14  -1    4.50    2.40
   0 -14  -1   -0.20    2.00
   0 -14  -1   -0.10    2.30
   0 -14   1    0.40    1.80
   0  14  -1    3.50    2.00
   0  14   1    2.20    1.90
   2 -14   1    1.80    1.90
  -2 -14  -1    0.70    1.80
  -2 -14  -1   -0.30    1.90
   2  14   1    3.10    2.10
  -2  14  -1    3.40    2.20
  -4 -14  -1    4.10    1.90
   4 -14   1    3.40    1.80
  -4 -14  -1    6.70    2.50
  -4 -14  -1    0.70    1.90
   4  14   1    2.70    2.20
  -6 -14  -1    0.50    1.90
  -6 -14  -1    1.20    2.20
  -6 -14  -1    0.90    1.60
   6 -14   1   -0.20    1.60
   6  14   1   -3.00    1.50
  -8 -14  -1   -1.40    1.80
   8  14   1    1.50    2.40
  32   0  -2   -0.70    2.80
  32   0  -2    4.40    2.30
  30   0  -2   -0.10    2.20
  30   0  -2    0.30    3.20
  30   0  -2   -1.30    3.40
 -30   0   2   -7.80    4.60
  30   0  -2    2.40    2.70
  28   0  -2    2.30    3.10
  28   0  -2   -1.30    3.60
  28   0  -2    1.90    4.00
  28   0  -2    1.40    2.90
  26   0  -2    8.70    3.70
  26   0  -2    6.60    5.10
  26   0  -2    5.00    4.40
  26   0  -2    6.90    4.40
 -26   0   2  -64.29   27.40
 -26   0   2    4.50    3.20
  26   0  -2    4.60    3.50
  24   0  -2  180.58   17.10
  24   0  -2  199.58   19.10
 -24   0   2  140.89   31.00
  24   0  -2  181.98   16.60
  24   0  -2  196.38   23.80
  24   0  -2  181.78   17.90
  24   0  -2  180.78   17.70
  22   0  -2   97.59   11.50
  22   0  -2  103.99   16.20
  22   0  -2   88.39    9.80
  22   0  -2   90.69   10.80
 -22   0   2   66.19   21.40
  22   0  -2   94.09    9.60
  22   0  -2   82.19   10.50
  20   0  -2   39.20    6.70
  20   0  -2   38.30    5.40
 -20   0   2   30.60   14.90
  20   0  -2   41.50    7.30
 -20   0   2   33.70   12.50
  20   0  -2   33.20    6.10
  20   0  -2   49.00   11.90
  20   0  -2   31.40    6.10
  18   0  -2   77.39    8.30
  18   0  -2   84.79    9.30
  18   0  -2   94.89   13.60
  18   0  -2   96.99   18.20
  18   0  -2   80.39    9.70
  18   0  -2   85.49    8.90
 -18   0   2   85.59   18.40
 -18   0   2   65.59   12.80
  16   0  -2   51.79   13.40
 -14   0   2  389.06   36.20
 -14   0   2  422.46   36.30
  14   0  -2  472.05   40.40
  12   0  -2  418.36   37.00
 -12   0   2  368.96   33.70
 -12   0   2  406.36   33.30
 -10   0   2  516.15   41.20
  10   0  -2  546.45   44.90
 -10   0   2  493.75   41.30
   8   0  -2 3651.73  265.17
  -8   0   2 3291.77  261.57
  -8   0   2 3317.47  261.67
  -6   0   2    2.30    1.30
  -6   0   2    1.20    1.40
   6   0  -2    1.20    0.70
   6   0  -2   -3.10    2.80
  -4   0   2  292.77   23.20
   4   0  -2  299.17   22.90
   4   0  -2  277.47   24.80
   2   0  -2   34.30    4.50
   2   0  -2   36.70    4.00
   2   0  -2   35.80    4.20
  -2   0   2   42.70    3.90
   2   0  -2   31.80    3.70
   0   0  -2  196.48   18.70
   0   0  -2  179.98   16.00
   0   0   2  180.98   15.50
   0   0  -2  182.58   15.50
   2   0   2 2300.67  168.38
  -2   0  -2 2126.99  168.58
  -2   0  -2 2255.67  168.38
  -2   0  -2 2033.70  168.78
  -4   0  -2 1605.84  131.59
  -4   0  -2 1519.55  126.29
  -4   0  -2 1693.03  126.19
  -4   0  -2 1638.44  125.69
   6   0   2 2688.13  187.88
  -6   0  -2 2243.78  187.78
  -6   0  -2 2576.64  187.68
  -6   0  -2 2157.38  188.08
   8   0   2  497.25   40.10
   8   0   2  446.66   48.10
  -8   0  -2  446.66   39.90
   8   0   2  389.26   46.70
   8   0   2  535.25   39.50
  10   0   2   -5.90    8.30
 -10   0  -2   -0.60    5.10
  10   0   2    8.30   13.20
  10   0   2    2.00    5.50
 -10   0  -2    6.60    5.80
  12   0   2  487.85   40.40
 -12   0  -2  451.15   41.60
  12   0   2  565.74   43.00
  12   0   2  446.06   52.19
  12   0   2  378.16   49.70
 -12   0  -2  429.26   40.80
  14   0   2    0.70   15.80
 -14   0  -2   23.50    8.80
  14   0   2   26.70    9.90
  14   0   2    3.10   12.60
  14   0   2    2.00   10.80
 -14   0  -2   20.90    9.00
 -16   0  -2    8.90    9.40
 -16   0  -2  -19.00   10.20
  16   0   2    8.60   14.50
  16   0   2   13.30   12.50
 -16   0  -2    7.40    8.80
  16   0   2    2.10    3.40
 -18   0  -2   51.59   14.40
 -18   0  -2   56.89   16.40
  18   0   2   29.20   28.40
  18   0   2   39.40    6.50
  18   0   2   34.60    7.10
  18   0   2   44.00    7.40
  18   0   2   43.10    6.70
 -18   0  -2   27.20   17.20
  18   0   2  105.89   25.50
 -20   0  -2    4.60   14.50
  20   0   2   23.60    3.10
  20   0   2   16.40    5.10
 -20   0  -2   17.50    4.00
 -20   0  -2   14.00   13.40
  20   0   2   21.50    5.10
  20   0   2   23.50    5.90
  20   0   2   18.60    4.00
  22   0   2  243.28   22.40
 -22   0  -2  302.77   37.70
 -22   0  -2  272.07   22.80
  22   0   2  296.67   24.30
  22   0   2  256.47   23.70
 -22   0  -2  258.57   37.40
  24   0   2  292.07   25.20
  24   0   2  271.87   26.40
  24   0   2  328.37   27.10
 -24   0  -2  284.37   46.40
 -24   0  -2  317.47   25.80
  26   0   2    9.50    4.70
  26   0   2   15.50    5.10
  26   0   2   14.70    3.90
 -26   0  -2   14.40    4.40
 -26   0  -2  -50.09   25.80
  28   0   2   25.10    4.40
  28   0   2   22.10    5.40
 -28   0  -2   36.70    5.60
  28   0   2   30.60    6.10
  30   0   2   -0.20    2.10
  30   0   2    2.70    3.10
 -30   0  -2    6.10    3.60
  32   0   2    1.80    1.40
  32   0   2    2.30    2.20
 -32   0  -2    1.50    2.60
  33  -1  -2    4.30    2.00
  33  -1  -2    7.00    3.00
  33   1  -2    8.90    2.30
  33   1  -2    1.00    2.50
 -31  -1   2   12.60    3.30
  31  -1  -2    6.00    3.80
  31  -1  -2    4.10    3.40
  31  -1  -2    2.30    3.30
  31   1  -2    6.20    2.40
  31   1  -2    7.70    3.80
  31   1  -2   15.80    4.70
 -29  -1   2   17.10    4.10
  29  -1  -2   13.30    3.60
  29  -1  -2   11.60    4.70
  29  -1  -2   10.00    4.40
  29  -1  -2   10.20    3.40
  29   1  -2    9.80    3.50
  29   1  -2   15.00    5.00
  29   1  -2    6.00    4.10
  29   1  -2   12.90    3.90
  27  -1  -2    3.60    3.50
  27  -1  -2    5.40    3.30
  27  -1  -2    5.30    4.80
  27  -1  -2    4.90    6.00
  27  -1  -2   -4.70    7.60
 -27  -1   2    3.80    3.50
 -27  -1   2  -13.00   35.60
  27   1  -2    6.60    5.00
 -27   1   2  -25.30   33.50
  27   1  -2    5.60    3.50
  27   1  -2    6.70    4.20
  27   1  -2    6.90    6.60
 -25  -1   2   66.89    8.00
  25  -1  -2   74.19    9.80
 -25  -1   2   69.79   26.00
  25  -1  -2   95.69   11.50
  25  -1  -2   64.29    8.00
  25  -1  -2   81.59   16.90
  25  -1  -2   73.79    9.70
  25  -1  -2   72.79    8.50
  25   1  -2   64.59    8.60
  25   1  -2   64.29    8.50
 -25   1   2   11.00   24.40
  25   1  -2   62.99    9.20
  25   1  -2   82.39    9.80
 -23  -1   2  117.39   26.00
  23  -1  -2  128.39   13.10
  23  -1  -2  116.69   13.00
  23  -1  -2  130.89   18.70
 -23  -1   2  110.19   11.10
  23  -1  -2  107.59   13.50
  23  -1  -2  104.49   11.10
  23  -1  -2  108.99   12.70
  23   1  -2  125.69   12.60
 -23   1   2   62.19   24.30
  23   1  -2  130.29   13.80
  23   1  -2  126.89   12.80
  23   1  -2  114.19   12.00
  23   1  -2  117.09   11.60
  21  -1  -2  107.29   12.00
  21  -1  -2  111.29   12.80
  21  -1  -2  121.49   12.30
 -21  -1   2  110.29   22.00
  21  -1  -2  114.29   11.30
  21  -1  -2  112.49   11.40
  21  -1  -2  139.79   18.20
  21   1  -2  110.89   11.90
  21   1  -2  120.09   11.20
 -21   1   2   47.60   20.00
  21   1  -2  107.09   12.00
  21   1  -2  112.49   12.70
  21   1  -2  125.09   18.30
  21   1  -2  118.59   12.10
  19  -1  -2    4.90    3.60
  19  -1  -2    4.80    4.20
 -19  -1   2   22.60   11.10
  19  -1  -2    2.70    3.20
  19  -1  -2   10.30    3.20
  19  -1  -2    7.60    7.90
 -19  -1   2  -12.60    8.90
  19   1  -2    8.20    3.80
  19   1  -2    7.70   12.80
  19   1  -2   11.20    3.50
  19   1  -2    4.10    3.70
 -19   1   2   -5.80    8.30
  19   1  -2    5.20   11.50
  19   1  -2    5.70    2.80
  19   1  -2    4.40    3.30
 -17  -1   2    2.60    8.70
  17  -1  -2   18.10   11.50
 -17  -1   2   13.60    8.10
  17   1  -2   16.10   10.90
 -17   1   2   19.20    8.20
 -15  -1   2  390.86   41.40
 -15  -1   2  469.95   39.90
  15  -1  -2  458.35   43.00
 -15  -1   2  414.46   39.60
  15   1  -2  469.75   35.90
  15   1  -2  420.96   38.80
 -15   1   2  400.96   37.80
  15   1  -2  474.85   39.00
  15   1  -2  489.65   42.70
  15   1  -2  463.65   36.10
  13  -1  -2  102.49   16.20
 -13  -1   2   80.79   13.70
 -13  -1   2   95.19   12.60
  13   1  -2   71.49    9.20
  13   1  -2   58.59   13.00
  13   1  -2   90.99   10.30
 -13   1   2   75.79    9.50
  13   1  -2   98.49   14.90
 -13   1   2   73.29   10.90
  13   1  -2   66.59   13.50
 -11  -1   2  410.76   35.90
 -11  -1   2  339.27   36.70
  11  -1  -2  442.46   38.90
 -11  -1   2  431.76   35.70
 -11   1   2  377.06   34.80
  11   1  -2  454.85   35.30
  11   1  -2  500.25   41.90
  11   1  -2  428.86   37.70
  11   1  -2  424.66   34.50
 -11   1   2  382.16   33.90
  11   1  -2  448.76   39.90
  -9  -1   2 1302.57  106.09
   9  -1  -2 1322.17  108.59
  -9  -1   2 1403.36  106.09
  -9  -1   2 1316.77  105.69
   9   1  -2 1353.46  107.79
   9   1  -2 1388.66  105.79
  -9   1   2 1275.37  104.19
   9   1  -2 1458.25  111.79
   7  -1  -2  435.56   35.90
  -7  -1   2  404.06   33.20
  -7  -1   2  435.56   33.70
  -7  -1   2  331.87   33.60
  -7  -1   2  424.46   33.60
   7   1  -2  434.66   35.00
   7   1  -2  428.26   33.30
   7   1  -2  368.06   37.60
   7   1  -2  402.66   31.40
  -5  -1   2  426.26   40.80
  -5  -1   2  502.05   40.90
  -5  -1   2  537.75   41.30
   5  -1  -2  598.24   42.50
   5  -1  -2  502.75   42.70
   5   1  -2  528.45   40.70
   5   1  -2  519.45   41.10
   5   1  -2  503.65   40.50
   5   1  -2  499.65   40.70
   5   1  -2  478.45   42.70
   3  -1  -2   27.20    7.20
  -3  -1   2   17.20    3.10
   3  -1  -2   16.80    4.90
  -3  -1   2   17.10    3.70
   3  -1  -2   19.80    3.20
  -3   1   2   15.40    3.90
   3   1  -2   21.90    4.30
   3   1  -2   29.20    7.60
  -3   1   2   13.80    2.90
   3   1  -2   14.50    3.20
   3   1  -2   17.90    4.20
   1  -1  -2  134.19   12.90
   1  -1  -2  150.28   13.10
  -1  -1   2  121.79   12.00
  -1  -1   2  158.98   12.90
   1  -1  -2  138.79   12.40
   1   1  -2  130.79   13.10
  -1   1   2  156.78   13.10
   1   1  -2  137.19   12.90
   1   1  -2  163.58   12.90
  -1  -1  -2 2095.39  174.28
  -1  -1  -2 2272.07  173.58
   1  -1   2 2400.16  174.48
  -1  -1  -2 2111.49  174.88
  -1  -1  -2 2178.88  174.38
  -1   1  -2 2317.27  175.08
   1   1   2 2369.16  175.28
  -1   1  -2 2239.58  174.78
  -1   1  -2 2342.67  174.48
  -3  -1  -2   -2.50    3.80
  -3  -1  -2    3.00    2.70
   3  -1   2    1.90    2.30
   3  -1   2    2.10    9.40
  -3  -1  -2    9.00    3.90
  -3   1  -2    0.90    7.20
  -3   1  -2    0.20    2.00
   3   1   2   -0.30    2.80
   3   1   2   -0.50    2.20
   3   1   2   -0.60    7.10
  -3   1  -2    2.60    3.40
  -3   1  -2   -0.80    3.90
  -5  -1  -2   22.90    5.80
   5  -1   2   24.50    4.90
  -5  -1  -2   38.70   10.80
  -5  -1  -2   28.20    7.40
   5  -1   2   18.70   11.00
  -5   1  -2   23.90    6.40
  -5   1  -2   29.60    6.60
   5   1   2   32.60    6.90
   5   1   2   27.40   13.10
  -5   1  -2   27.00    5.20
   7  -1   2   24.30    5.60
  -7  -1  -2   27.20    7.60
  -7  -1  -2   38.90    7.70
  -7  -1  -2   20.80    6.60
   7  -1   2   29.20   12.50
   7   1   2   38.10    6.70
   7   1   2   32.60    7.30
   7   1   2   30.30   13.40
   7   1   2   24.30   13.70
  -7   1  -2   31.40    6.20
  -7   1  -2   34.60    7.50
  -7   1  -2   29.80    7.50
  -9  -1  -2  541.35   53.49
  -9  -1  -2  630.44   52.99
   9  -1   2  598.64   60.29
  -9  -1  -2  611.54   53.69
   9  -1   2  676.83   52.39
  -9   1  -2  611.54   53.19
   9   1   2  594.54   62.59
  -9   1  -2  675.73   52.29
   9   1   2  670.23   65.49
   9   1   2  694.23   52.99
  11  -1   2 1373.46  105.89
 -11  -1  -2 1214.08  106.49
 -11  -1  -2 1274.67  109.39
  11   1   2 1489.25  123.09
 -11   1  -2 1330.67  107.19
 -11   1  -2 1265.47  107.19
  11   1   2 1327.27  118.99
  11   1   2 1349.77  107.99
 -13  -1  -2   78.69   15.00
  13  -1   2   93.89   15.10
 -13  -1  -2   53.39   13.50
 -13  -1  -2   69.19   13.10
  13  -1   2   89.89   13.20
  13   1   2   48.40   14.30
  13   1   2   79.19   13.80
 -13   1  -2   77.59   14.20
  13   1   2   76.99    9.50
 -13   1  -2   58.19   13.30
 -15  -1  -2   54.49   13.10
  15  -1   2   71.89   21.20
  15  -1   2   38.00   12.00
 -15  -1  -2   35.70   12.00
  15  -1   2   72.69   21.80
 -15  -1  -2   32.50    4.80
 -15  -1  -2   22.00   10.80
  15   1   2   37.60   14.20
 -15   1  -2   34.00   11.50
  15   1   2   78.29   28.90
  15   1   2   84.39   26.00
 -15   1  -2   31.60   12.10
  17  -1   2   24.20    5.60
 -17  -1  -2   26.20    4.50
  17  -1   2   17.20   17.10
  17  -1   2   28.80    6.70
  17  -1   2   14.50   15.20
  17  -1   2   47.90   15.30
  17  -1   2   26.40    5.60
 -17  -1  -2   35.00   13.50
 -17  -1  -2   23.60   15.30
 -17  -1  -2   23.30   11.70
  17   1   2    7.30   18.30
  17   1   2   36.30    7.10
  17   1   2   10.80   21.80
 -17   1  -2    3.80   16.00
  17   1   2   32.10    9.80
 -17   1  -2   34.30    4.70
  17   1   2   12.00   16.50
  17   1   2   35.70    6.80
 -17   1  -2   22.80   12.30
  19  -1   2   89.29    8.90
  19  -1   2   93.09    9.50
  19  -1   2  112.49   11.70
 -19  -1  -2  114.99   23.40
 -19  -1  -2  110.19   11.50
 -19   1  -2  101.09    9.90
  19   1   2  104.09   28.50
 -19   1  -2  108.79   20.70
  19   1   2  110.69   10.00
  19   1   2   87.09   10.20
  19   1   2  104.49    9.20
  21  -1   2   21.10    4.00
 -21  -1  -2   51.19   17.20
 -21  -1  -2   14.10   13.60
  21  -1   2   27.50    6.00
  21  -1   2   33.20    6.20
 -21  -1  -2   18.50    4.20
 -21   1  -2   18.80    4.30
  21   1   2   25.50    6.80
 -21   1  -2    3.50   14.60
 -21   1  -2   16.90   16.20
  21   1   2   21.90    5.30
  21   1   2   14.00    3.00
  23  -1   2   21.00    5.70
  23  -1   2   19.70    6.10
  23  -1   2   14.60    3.80
 -23  -1  -2   20.80    5.10
  23  -1   2   21.60    5.50
 -23  -1  -2   31.60   19.10
  23   1   2   15.20    5.00
  23   1   2   10.90    3.60
  23   1   2   21.60    4.40
  23   1   2   21.10    5.50
 -23   1  -2   43.30   20.80
  25  -1   2   48.00    7.70
  25  -1   2   41.20    6.00
  25  -1   2   40.40    7.70
 -25  -1  -2   31.00   23.40
 -25  -1  -2   50.59    7.10
  25   1   2   38.50    6.30
  25   1   2   47.00    7.80
  25   1   2   46.60    7.30
 -25   1  -2   33.00   25.30
 -25   1  -2   59.09    7.50
  27  -1   2   27.10    4.40
  27  -1   2   19.70    5.30
  27  -1   2   25.00    5.70
  27   1   2   24.10    5.50
  27   1   2   13.30    4.10
  27   1   2   24.40    5.80
 -27   1  -2   28.80    7.00
  29  -1   2    5.80    3.90
  29  -1   2    5.30    3.70
  29  -1   2    3.60    3.40
 -29  -1  -2   12.60    3.90
  29   1   2    2.70    3.40
 -29   1  -2    3.40    3.10
  29   1   2    5.80    3.10
  31  -1   2   -0.10    1.30
 -31  -1  -2   -0.70    2.40
  31  -1   2    1.60    2.50
  31   1   2    0.90    2.00
  31   1   2   -1.00    2.30
 -31   1  -2    4.00    2.50
  32  -2  -2   25.10    5.60
  32  -2  -2   43.00    5.00
 -32  -2   2   50.59    5.80
  32  -2  -2   35.00    5.50
  32   2  -2   52.19    5.50
  32   2  -2   30.50    5.20
  30  -2  -2   19.90    5.40
 -30  -2   2   19.40    4.00
  30  -2  -2   12.70    3.70
  30  -2  -2   14.00    4.30
  30   2  -2    9.00    3.90
  30   2  -2    9.40    4.20
  30   2  -2   11.80    3.80
  28  -2  -2   11.00    4.60
  28  -2  -2   17.00    5.20
  28  -2  -2   10.40    3.50
  28  -2  -2    7.90    5.80
  28  -2  -2    6.60    3.10
  28   2  -2   12.00    4.40
  28   2  -2   12.80    4.30
  28   2  -2   14.60    4.10
 -26  -2   2   23.60   31.50
  26  -2  -2   35.80    6.40
  26  -2  -2   24.90    5.20
 -26  -2   2   38.90    5.80
  26  -2  -2   15.00   10.50
  26  -2  -2   31.40    4.80
  26  -2  -2   31.80    6.90
  26  -2  -2   27.40    7.20
  26   2  -2   37.80    6.70
  26   2  -2   27.60    6.10
  26   2  -2   31.50    5.70
  26   2  -2   23.60    5.50
 -26   2   2   11.30   30.10
  24  -2  -2    9.90    3.20
  24  -2  -2    3.90    9.40
  24  -2  -2   10.70    5.00
  24  -2  -2    4.90    4.20
  24  -2  -2    5.20    5.10
  24  -2  -2    8.70    3.60
  24   2  -2   12.80    4.60
  24   2  -2    5.60    4.30
  24   2  -2   12.60    4.20
  24   2  -2    7.40    4.10
 -24   2   2   12.70   34.50
  22  -2  -2    3.40    4.30
 -22  -2   2    1.80    2.60
  22  -2  -2    1.90    4.00
  22  -2  -2    1.00    8.20
 -22  -2   2  -13.60   13.00
  22  -2  -2    1.90    2.80
  22  -2  -2   -0.10    4.20
  22  -2  -2    1.60    3.80
  22  -2  -2    0.40    2.60
  22   2  -2    2.20    4.30
  22   2  -2    3.70    3.30
  22   2  -2    2.20    3.50
 -20  -2   2   -1.60   11.70
 -20  -2   2    1.80    2.20
  20  -2  -2   -0.40    3.30
  20  -2  -2    2.10    4.90
  20  -2  -2    1.00    2.30
  20  -2  -2    1.00    2.50
  20   2  -2    2.90    3.40
  20   2  -2    0.90    2.80
  20   2  -2    0.50    3.20
 -20   2   2    5.00    9.90
  18  -2  -2  145.39   29.20
 -18  -2   2  186.68   26.80
  18  -2  -2  161.18   15.30
  18  -2  -2  191.38   17.70
  18  -2  -2  181.18   17.20
  18  -2  -2  143.29   20.30
  18   2  -2  184.68   16.80
  18   2  -2  165.48   17.60
  18   2  -2  207.98   21.70
  18   2  -2  228.08   21.50
 -18   2   2  169.88   20.70
  18   2  -2  214.58   21.30
  18   2  -2  164.88   24.60
 -16  -2   2   97.99   18.20
 -16  -2   2  106.79   18.90
 -16  -2   2  134.69   19.30
  16  -2  -2  108.69   20.30
  16   2  -2  168.28   24.70
  16   2  -2  102.69   18.80
  16   2  -2  139.49   33.10
  16   2  -2  109.29   16.60
 -14  -2   2  298.87   33.80
  14  -2  -2  405.56   37.10
 -14  -2   2  280.27   32.80
 -14  -2   2  360.66   34.00
  14   2  -2  413.46   42.90
  14   2  -2  368.26   32.60
  14   2  -2  357.96   33.80
  14   2  -2  436.96   43.80
  14   2  -2  340.97   34.20
 -14   2   2  326.87   31.00
  12  -2  -2  529.25   46.00
 -12  -2   2  530.55   43.60
 -12  -2   2  513.25   42.90
 -12  -2   2  447.66   43.40
  12   2  -2  449.06   50.79
 -12   2   2  443.96   42.90
 -12   2   2  491.95   40.80
  12   2  -2  509.85   44.00
  12   2  -2  546.35   43.70
 -10  -2   2   66.69   10.90
 -10  -2   2   43.90    9.30
 -10  -2   2   39.90    9.10
  10  -2  -2   55.89   11.50
  10   2  -2   43.80    9.40
 -10   2   2   45.50    7.20
  10   2  -2   50.69    7.00
  10   2  -2   61.79    9.90
   8  -2  -2  131.09   11.70
  -8  -2   2  122.79   13.60
  -8  -2   2  128.49   14.10
   8  -2  -2  123.39   15.30
   8  -2  -2   98.29   15.70
  -8  -2   2  123.89   14.50
  -8  -2   2  120.39   13.30
  -8   2   2  131.79   12.00
   8   2  -2  127.39   13.90
   8   2  -2  121.19   13.10
  -8   2   2  129.49   11.20
   8   2  -2  121.99   20.50
   8   2  -2  120.79   13.70
   8   2  -2  118.09   13.80
  -8   2   2  115.59   12.70
  -6  -2   2    0.00    3.40
  -6  -2   2    0.20    3.90
   6  -2  -2   -4.40    7.20
   6  -2  -2    5.20    5.60
   6  -2  -2    2.30    3.10
   6   2  -2   -4.20    3.40
   6   2  -2    0.40    6.80
  -6   2   2    3.20    2.90
   6   2  -2   -1.10    4.30
   4  -2  -2 1871.41  156.58
   4  -2  -2 1861.01  149.09
  -4  -2   2 1975.20  150.08
  -4  -2   2 2006.00  149.99
   4  -2  -2 1848.22  150.28
   4   2  -2 1921.21  149.79
  -4   2   2 1995.60  148.99
   4   2  -2 1933.81  149.88
   4   2  -2 1864.01  157.58
   4   2  -2 1890.41  149.88
  -2  -2   2  466.35   40.20
   2  -2  -2  470.95   40.30
   2  -2  -2  506.85   40.70
  -2  -2   2  450.95   39.30
  -2   2   2  454.85   40.00
   2   2  -2  472.75   40.60
   2   2  -2  484.95   40.70
   2   2  -2  569.54   49.10
  -2   2   2  529.25   49.90
   2   2  -2  475.25   40.20
   0  -2  -2   20.80    5.40
   0  -2  -2   36.90    6.40
   0  -2  -2   22.50    6.20
   0  -2   2   24.80    5.40
   0  -2   2   24.00    6.10
   0  -2  -2   26.50    5.90
   0  -2  -2   26.30    5.60
   0   2  -2   28.50    5.50
   0   2   2   25.50    5.70
   0   2   2   56.39   16.20
   0   2  -2   33.50    6.90
   0   2  -2   36.80   12.20
   0   2  -2   25.00    6.70
  -2  -2  -2  550.24   44.00
  -2  -2  -2  546.45   44.60
  -2  -2  -2  526.25   43.70
   2  -2   2  523.15   43.70
  -2   2  -2  516.25   44.30
   2   2   2  553.94   54.89
  -2   2  -2  521.65   43.70
  -2   2  -2  512.45   50.99
  -4  -2  -2 1574.84  119.79
  -4  -2  -2 1404.46  117.89
  -4  -2  -2 1358.16  118.19
  -4  -2  -2 1436.76  118.89
  -4   2  -2 1583.04  118.09
  -4   2  -2 1720.73  127.99
   4   2   2 1470.25  119.19
  -4   2  -2 1468.85  118.49
  -6  -2  -2   61.59   10.90
   6  -2   2   70.69   17.90
  -6  -2  -2   30.10    8.20
  -6  -2  -2   35.90    8.00
   6  -2   2   45.90    7.80
  -6   2  -2   35.30    7.20
  -6   2  -2   40.50    8.80
  -6   2  -2   50.29    9.80
   6   2   2   44.60    5.10
   6   2   2   33.60    8.70
   6   2   2   56.39   19.30
  -8  -2  -2   71.29   12.40
  -8  -2  -2   55.29   10.60
   8  -2   2   68.39   10.10
  -8  -2  -2   56.19   10.70
  -8   2  -2   65.79   10.00
   8   2   2   86.89   13.20
  -8   2  -2   81.49   12.50
  -8   2  -2   62.59   11.50
 -10  -2  -2 1509.05  124.69
 -10  -2  -2 1511.85  123.59
  10  -2   2 1734.43  135.29
 -10  -2  -2 1294.57  124.09
 -10   2  -2 1417.96  123.59
  10   2   2 1591.84  124.29
  10   2   2 1562.14  123.99
 -10   2  -2 1515.25  124.09
  10   2   2 1746.93  140.79
  10   2   2 1547.65  125.19
 -10   2  -2 1579.84  122.69
 -12  -2  -2  118.29   17.40
  12  -2   2   62.49   12.10
 -12  -2  -2  111.39   17.20
  12  -2   2   34.20   18.70
 -12  -2  -2  131.09   17.00
  12   2   2   63.89   14.50
  12   2   2   73.59   16.30
 -12   2  -2   80.99   14.80
 -12   2  -2   85.79   13.20
  12   2   2   37.60   25.30
  12   2   2   30.70   19.10
  12   2   2   79.99   13.80
 -12   2  -2   99.29   15.70
 -14  -2  -2  171.48   22.90
  14  -2   2  201.48   25.90
 -14  -2  -2  208.88   24.30
  14  -2   2  146.69   32.90
  14  -2   2  194.08   23.40
 -14  -2  -2  182.88   22.20
  14   2   2  194.58   26.90
  14   2   2  219.38   20.30
  14   2   2  141.59   41.40
 -14   2  -2  174.98   25.00
  14   2   2  172.58   40.30
  14   2   2  185.58   25.40
 -14   2  -2  217.58   24.80
  16  -2   2   65.19   17.00
  16  -2   2   49.50    7.20
  16  -2   2   39.40   10.40
 -16  -2  -2   44.80    5.60
 -16  -2  -2   50.49   14.50
  16  -2   2   34.70   18.50
 -16  -2  -2   13.20   13.10
  16  -2   2   53.19    6.90
  16  -2   2   38.10   21.00
 -16  -2  -2   50.49   13.50
  16   2   2   -7.90   32.10
  16   2   2    1.20   19.00
 -16   2  -2   45.00   14.70
  16   2   2   53.19    6.40
 -16   2  -2   32.90   16.30
  16   2   2   51.59    6.80
  16   2   2   46.40   23.30
  16   2   2   42.10    5.90
 -18  -2  -2   -0.60   16.00
  18  -2   2   10.40   11.20
  18  -2   2   38.10    6.00
  18  -2   2   34.00    6.30
 -18  -2  -2   14.30   13.00
  18  -2   2   41.00   11.30
  18  -2   2   26.70    5.90
 -18  -2  -2   13.80   17.70
  18  -2   2   -3.10   16.40
  18   2   2    5.90   17.60
 -18   2  -2   23.00    4.60
  18   2   2   20.70    4.90
  18   2   2   28.40    4.10
  18   2   2   20.60    4.50
  18   2   2   30.00    5.50
  18   2   2   -3.20   32.10
 -18   2  -2   39.50   14.70
  18   2   2   24.30    5.10
  20  -2   2    7.30    4.10
  20  -2   2    3.00    3.70
 -20  -2  -2    9.40    3.50
  20  -2   2   17.70    9.80
 -20  -2  -2   12.40   14.00
 -20  -2  -2   29.10   14.20
  20  -2   2    4.80    4.30
  20   2   2    6.40    3.40
  20   2   2    1.10    3.60
  20   2   2    3.30    2.50
 -20   2  -2    3.80    3.00
  20   2   2    2.00    3.40
  20   2   2    7.90    3.50
  20   2   2   -2.10   17.90
 -20   2  -2  -17.60   15.10
  22  -2   2   16.50    3.50
  22  -2   2   22.20    5.50
  22  -2   2   24.10    6.20
 -22  -2  -2   18.40    4.60
  22  -2   2   23.70    5.90
 -22  -2  -2   38.30   19.20
 -22  -2  -2   27.20   17.80
  22   2   2   14.80    4.50
 -22   2  -2   51.49   21.90
  22   2   2   25.90    5.90
  22   2   2   11.00    4.90
  22   2   2   27.70    4.90
  22   2   2   12.40    2.70
 -22   2  -2   29.70   26.80
 -22   2  -2   33.10    5.20
  24  -2   2   15.60    4.60
  24  -2   2    6.10    4.50
 -24  -2  -2   11.50   19.20
  24  -2   2    5.90    2.80
 -24  -2  -2    8.80    3.90
  24  -2   2   11.40    5.40
 -24   2  -2    3.70    3.60
  24   2   2    1.70    3.20
 -24   2  -2  -12.90   21.20
  24   2   2    5.60    4.10
  24   2   2    7.90    4.50
  24   2   2    1.70    3.30
  26  -2   2    5.40    2.60
  26  -2   2    4.10    4.20
 -26  -2  -2    8.40    4.10
  26  -2   2    2.50    3.80
 -26   2  -2    5.80    3.90
 -26   2  -2   25.70   33.80
  26   2   2    5.90    3.40
  26   2   2    4.90    3.90
  28  -2   2   -3.00    3.00
  28  -2   2    4.00    3.20
 -28  -2  -2   -0.70    3.10
  28  -2   2    1.30    3.60
  28   2   2   -0.40    2.80
  28   2   2    3.30    3.40
 -28   2  -2    1.20    3.20
 -30  -2  -2    2.20    4.60
  30  -2   2    3.20    2.90
  30  -2   2    3.00    4.10
 -30   2  -2    4.20    2.90
  30   2   2    5.00    3.20
  30   2   2    2.70    3.00
  32  -2   2   -0.80    1.90
  32   2   2    1.70    1.70
  32   2   2    0.50    1.90
  33  -3  -2    4.40    2.10
  33  -3  -2    5.30    2.70
  33   3  -2    7.70    2.30
  33   3  -2    7.80    3.20
  31  -3  -2   -2.80    2.90
  31  -3  -2    1.50    2.40
 -31  -3   2    0.70    2.60
  31  -3  -2    2.00    3.20
  31   3  -2   -1.20    2.60
  31   3  -2    1.30    2.80
  31   3  -2   -1.30    2.20
 -29  -3   2   21.10    4.60
  29  -3  -2   22.70    6.10
  29  -3  -2   14.80    4.60
  29  -3  -2   16.90    3.40
  29  -3  -2   28.50    6.10
  29   3  -2   18.20    4.50
  29   3  -2   14.10    4.20
  29   3  -2   17.40    4.10
  27  -3  -2   -0.60    4.00
 -27  -3   2    2.10    3.40
  27  -3  -2    3.80    2.60
  27  -3  -2   -0.70    2.70
  27  -3  -2    1.10    3.40
  27  -3  -2    2.70    4.80
  27   3  -2   -0.90    2.70
  27   3  -2    5.10    3.50
  27   3  -2    1.10    3.70
  25  -3  -2   21.30    4.00
  25  -3  -2   27.50    6.30
  25  -3  -2   19.80    4.60
  25  -3  -2   16.00    6.30
  25  -3  -2   15.40   10.30
 -25  -3   2   28.20    5.00
  25  -3  -2   18.10    5.30
 -25  -3   2  -10.20   25.80
  25   3  -2   12.00    4.60
  25   3  -2   18.30    5.20
 -25   3   2    0.50   27.00
  25   3  -2   10.30    4.90
  23  -3  -2  129.59   13.50
 -23  -3   2   74.89   23.50
 -23  -3   2  117.99   11.00
  23  -3  -2  122.89   11.20
  23  -3  -2  103.09   11.10
  23  -3  -2  108.19   18.90
  23  -3  -2   95.39   10.20
  23  -3  -2  106.29   12.70
  23  -3  -2   92.99   11.60
  23   3  -2  112.49   11.80
  23   3  -2  125.29   12.40
  23   3  -2  116.29   11.60
  23   3  -2   89.19   11.80
  21  -3  -2  143.49   13.30
  21  -3  -2  125.79   14.50
  21  -3  -2  112.09   11.80
  21  -3  -2  157.18   21.00
  21  -3  -2  139.69   12.80
 -21  -3   2  123.29   12.20
  21  -3  -2   98.29   14.90
 -21  -3   2  133.19   25.60
  21   3  -2  139.99   14.60
  21   3  -2  122.29   13.60
  21   3  -2  140.89   13.20
  21   3  -2  164.18   13.80
  19  -3  -2   78.79    7.80
  19  -3  -2   81.49   12.70
  19  -3  -2   84.19    9.80
 -19  -3   2   80.59   18.00
  19  -3  -2   86.29    8.60
 -19  -3   2   71.59    7.80
  19  -3  -2   81.49   10.00
  19  -3  -2   47.90   11.30
  19  -3  -2  107.49   15.60
 -19   3   2   71.49   15.00
  19   3  -2   84.29    8.80
  19   3  -2   74.19   10.10
  19   3  -2   66.59    9.20
  19   3  -2   45.40   18.00
  19   3  -2   88.59    8.70
  19   3  -2   78.49   10.70
  19   3  -2   34.70   21.00
 -17  -3   2  200.48   18.60
  17  -3  -2  226.98   19.50
 -17  -3   2  253.67   28.20
  17  -3  -2  218.48   21.60
  17  -3  -2  266.87   32.10
  17   3  -2  250.47   21.30
  17   3  -2  300.37   40.70
  17   3  -2  220.88   19.80
  17   3  -2  207.98   19.90
 -17   3   2  186.68   24.30
  17   3  -2  278.87   34.30
  17   3  -2  268.77   41.30
  17   3  -2  227.58   19.60
  17   3  -2  181.48   37.70
 -15  -3   2   37.10   12.00
 -15  -3   2   31.80   10.90
 -15  -3   2   25.70    4.00
  15   3  -2   59.89   28.20
  15   3  -2   56.89   22.10
  15   3  -2   35.00   13.30
  15   3  -2   27.60   11.00
 -15   3   2   34.50    9.60
  13  -3  -2  139.59   21.40
 -13  -3   2  129.39   18.70
 -13  -3   2  121.89   18.10
  13   3  -2  132.49   12.50
  13   3  -2   78.29   25.20
  13   3  -2  133.69   17.30
 -13   3   2  109.39   17.20
 -13   3   2  111.49   14.70
  11  -3  -2   39.80    7.30
 -11  -3   2   31.60    9.10
  11  -3  -2   17.80   11.30
 -11  -3   2   45.70   11.30
  11  -3  -2   64.49   13.40
 -11  -3   2   24.60   10.40
  11   3  -2   43.70   11.10
 -11   3   2   54.39    8.90
  11   3  -2   11.10   13.10
  11   3  -2   69.69   12.20
 -11   3   2   33.20    6.30
  11   3  -2   43.30    9.10
  -9  -3   2  379.66   34.80
  -9  -3   2  417.76   37.20
   9  -3  -2  399.46   34.00
   9  -3  -2  345.67   36.50
  -9   3   2  382.96   33.90
  -9   3   2  346.67   34.40
   9   3  -2  379.16   35.20
   9   3  -2  406.26   35.60
   9   3  -2  384.56   35.80
   9   3  -2  393.26   36.50
  -9   3   2  447.06   33.30
  -7  -3   2  559.24   48.70
   7  -3  -2  561.74   46.90
   7  -3  -2  524.25   48.70
  -7  -3   2  561.24   47.00
   7  -3  -2  651.03   59.89
   7   3  -2  539.55   48.00
   7   3  -2  654.23   61.79
   7   3  -2  518.35   48.20
   7   3  -2  541.65   48.10
  -7   3   2  544.05   46.40
  -7   3   2  468.55   46.80
  -7   3   2  599.74   46.40
   5  -3  -2  161.28   17.20
  -5  -3   2  161.18   16.60
   5  -3  -2  166.48   18.40
   5  -3  -2  167.78   29.70
  -5  -3   2  148.39   17.80
   5   3  -2  168.48   18.70
   5   3  -2  199.58   28.60
  -5   3   2  178.58   17.10
   5   3  -2  161.28   17.80
   5   3  -2  160.28   18.00
  -5   3   2  141.49   17.30
   3  -3  -2  336.97   30.80
  -3  -3   2  335.07   29.40
  -3  -3   2  333.67   30.80
   3  -3  -2  283.07   29.50
   3   3  -2  301.87   30.60
  -3   3   2  359.76   30.30
   3   3  -2  364.36   30.90
   3   3  -2  312.57   30.80
  -3   3   2  442.26   45.00
  -1  -3   2 1344.57  110.39
   1  -3  -2 1292.67  110.49
  -1  -3   2 1339.87  109.29
   1  -3  -2 1494.55  110.09
  -1   3   2 1342.77  110.29
   1   3  -2 1400.56  110.99
   1   3  -2 1311.07  110.59
   1   3  -2 1532.15  123.39
  -1   3   2 1464.65  123.49
   1   3  -2 1339.57  110.19
   1  -3   2  105.89   13.30
  -1  -3  -2  138.39   13.70
  -1  -3  -2  107.09   13.40
  -1  -3  -2  113.69   12.80
  -1  -3  -2  118.59   17.10
  -1   3  -2   93.59   12.80
   1   3   2  108.59   26.20
  -1   3  -2  107.79   15.60
  -1   3  -2  117.09   14.00
  -1   3  -2  109.59   24.10
  -3  -3  -2   33.30    7.50
   3  -3   2   27.70    7.20
  -3  -3  -2   24.60    8.50
  -3  -3  -2   27.10    7.50
  -3  -3  -2   34.10    8.40
  -3   3  -2   24.60    6.40
   3   3   2   35.90    8.70
  -3   3  -2   30.80    8.60
  -3   3  -2   28.90    8.20
   3   3   2   46.40   19.00
  -3   3  -2   53.49   18.80
  -5  -3  -2  671.63   55.69
  -5  -3  -2  617.04   56.09
  -5  -3  -2  653.53   57.39
  -5  -3  -2  629.94   55.19
  -5   3  -2  679.93   56.29
  -5   3  -2  705.33   70.09
  -5   3  -2  680.13   55.49
   5   3   2  728.03   72.59
   5   3   2  610.54   56.49
  -5   3  -2  659.13   56.19
  -7  -3  -2 1562.04  125.79
   7  -3   2 1456.45  135.69
   7  -3   2 1582.64  123.09
  -7  -3  -2 1502.65  123.79
  -7  -3  -2 1546.65  123.29
  -7  -3  -2 1570.84  124.69
   7   3   2 1500.45  140.69
  -7   3  -2 1656.23  124.29
   7   3   2 1518.65  124.99
  -7   3  -2 1481.25  123.69
  -7   3  -2 1594.04  123.29
   9  -3   2  995.60   94.09
  -9  -3  -2  921.51   80.19
   9  -3   2  933.11   80.79
  -9  -3  -2  951.00   80.79
  -9  -3  -2  899.11   79.09
  -9   3  -2  946.21   80.59
   9   3   2  953.40   80.09
   9   3   2 1058.59  105.69
   9   3   2  999.70   81.99
  -9   3  -2  943.91   81.29
   9   3   2 1016.70   81.39
  -9   3  -2  884.01   79.69
   9   3   2 1007.20   80.29
 -11  -3  -2  212.18   22.20
  11  -3   2  179.48   21.80
 -11  -3  -2  198.08   23.00
 -11  -3  -2  227.78   23.90
 -11  -3  -2  189.28   16.00
  11  -3   2  131.29   32.70
  11   3   2  115.59   49.40
  11   3   2  196.78   24.60
  11   3   2  197.08   24.10
  11   3   2  229.98   23.90
  11   3   2  162.08   25.30
 -11   3  -2  186.58   23.00
  11   3   2  158.08   38.30
 -11   3  -2  195.78   22.70
 -11   3  -2  246.58   24.00
 -13  -3  -2  154.58   13.60
  13  -3   2  168.28   22.30
 -13  -3  -2  163.18   21.60
 -13  -3  -2  174.28   24.40
 -13  -3  -2  176.68   23.50
  13  -3   2  114.89   33.00
 -13   3  -2  141.79   21.10
 -13   3  -2  188.98   24.70
  13   3   2  143.69   37.40
  13   3   2  205.88   23.00
  13   3   2  183.18   28.20
 -13   3  -2  143.09   23.30
  13   3   2  139.19   23.00
  13   3   2  137.09   26.90
  15  -3   2   73.89    8.90
 -15  -3  -2   78.29    8.50
 -15  -3  -2   88.39   18.00
  15  -3   2   66.49   20.00
 -15  -3  -2   81.99   18.10
  15  -3   2  166.18   36.20
 -15  -3  -2   69.49   16.20
  15  -3   2  107.89   18.90
 -15   3  -2   62.59   18.80
  15   3   2  -11.30   20.10
  15   3   2  170.88   39.60
 -15   3  -2   81.79   17.50
  15   3   2   81.29    8.90
  15   3   2   66.39   13.90
  17  -3   2   54.69   21.70
 -17  -3  -2   56.19    6.30
  17  -3   2   36.70    5.60
  17  -3   2   52.39    8.40
  17  -3   2   62.39   13.00
  17  -3   2   52.49    8.00
 -17  -3  -2   59.29   16.10
  17  -3   2   56.99    7.40
 -17  -3  -2   62.89   19.90
  17   3   2   53.19    6.00
  17   3   2   61.49    6.80
  17   3   2   44.50    6.90
  17   3   2   52.29    7.50
  17   3   2   55.79    7.40
  17   3   2   71.89   29.30
 -17   3  -2   54.59    7.80
 -17   3  -2   55.99   17.10
  17   3   2   28.40   49.30
  19  -3   2   14.80    3.90
 -19  -3  -2   24.80   14.40
  19  -3   2    9.30    2.70
 -19  -3  -2   -1.20   11.80
 -19  -3  -2   -3.20   19.80
 -19  -3  -2   11.40    3.50
 -19  -3  -2    8.60    3.30
  19  -3   2   12.10    9.30
  19  -3   2   11.90    4.80
  19  -3   2   10.10    4.40
  19   3   2    8.70    4.30
 -19   3  -2    4.80    3.10
  19   3   2    9.90    4.00
  19   3   2    4.40    2.50
 -19   3  -2  -19.80   14.20
  19   3   2    8.50    4.00
  19   3   2    5.30    3.80
  19   3   2   20.60   49.50
  19   3   2   -4.60   20.90
  21  -3   2   -1.50    3.50
  21  -3   2   -1.70    3.90
 -21  -3  -2    8.60   15.70
 -21  -3  -2    0.10    3.00
  21  -3   2    5.50    3.70
 -21  -3  -2    6.00   15.70
 -21  -3  -2    2.50    3.10
  21  -3   2    1.70    3.60
  21   3   2    2.90    4.00
 -21   3  -2  -46.90   17.80
  21   3   2   -1.50    3.10
 -21   3  -2    5.80    3.20
  21   3   2    0.50    2.10
  21   3   2    3.10    3.60
  21   3   2  -21.90   34.60
  21   3   2    4.90   20.50
  21   3   2   -2.00    4.00
 -23  -3  -2   58.59    7.30
  23  -3   2   49.70    8.30
 -23  -3  -2   50.89    6.60
  23  -3   2   51.69    7.60
 -23  -3  -2   22.30   19.70
  23  -3   2   44.20    5.60
  23  -3   2   41.10    8.00
  23   3   2   40.20    4.90
 -23   3  -2   38.80   21.90
  23   3   2   57.09    7.30
  23   3   2   35.40    6.50
 -23   3  -2   52.09    7.50
  23   3   2   55.19    7.80
  25  -3   2   -1.30    2.10
 -25  -3  -2   -0.30    2.80
  25  -3   2    0.60    3.80
 -25  -3  -2   -1.20    3.30
 -25  -3  -2   14.70   24.00
  25  -3   2   -1.40    3.50
  25  -3   2    1.20    4.10
  25   3   2    4.00    3.90
 -25   3  -2    1.80    3.70
  25   3   2    2.00    3.40
 -25   3  -2  -14.00   24.70
  25   3   2   -0.50    2.50
  27  -3   2    2.90    3.40
  27  -3   2    3.40    3.80
  27   3   2    3.20    3.20
  27   3   2    4.80    3.60
 -27   3  -2   -0.10    3.40
  29  -3   2   40.60    6.30
  29  -3   2   22.80    5.10
 -29   3  -2   44.40    8.30
  29   3   2   25.90    4.90
  29   3   2   22.90    6.40
 -31  -3  -2    9.40    2.90
  31  -3   2    1.60    2.70
  31  -3   2   -0.50    2.20
 -31   3  -2   -0.20    2.80
  31   3   2    4.30    2.40
  31   3   2    1.30    2.20
  32  -4  -2    0.60    2.50
 -32  -4   2   -0.90    2.40
  32  -4  -2   -2.80    1.80
  32   4  -2    0.80    2.10
  32   4  -2   -1.60    2.30
  30  -4  -2   26.20    7.00
  30  -4  -2    9.30    4.90
  30  -4  -2   11.00    3.70
 -30  -4   2   20.80    4.50
  30   4  -2   10.00    3.00
  30   4  -2   22.00    4.00
  30   4  -2   13.00    3.90
 -28  -4   2    0.70    3.40
  28  -4  -2   -1.40    4.00
  28  -4  -2    3.30    3.20
  28  -4  -2    4.60    3.60
  28  -4  -2    2.80    3.70
  28   4  -2    4.50    3.20
  28   4  -2    2.00    3.20
  28   4  -2    1.90    3.00
 -26  -4   2   52.59    7.30
  26  -4  -2   43.00   13.80
  26  -4  -2   51.39    9.00
  26  -4  -2   40.80    7.80
  26  -4  -2   45.20    5.30
  26  -4  -2   32.90    6.40
  26   4  -2   36.60    7.10
  26   4  -2   39.00    6.50
  26   4  -2   45.40    6.90
  24  -4  -2   52.19    6.90
  24  -4  -2   48.90    7.40
  24  -4  -2   57.09    8.20
  24  -4  -2   51.29   14.10
  24  -4  -2   57.29    9.70
 -24  -4   2   58.29    7.50
 -24  -4   2   42.30   25.60
  24  -4  -2   48.90    6.00
  24  -4  -2   61.99    9.70
  24   4  -2   43.60    7.90
  24   4  -2   55.89    7.50
  24   4  -2   46.30    7.10
 -22  -4   2   90.79   10.40
 -22  -4   2   64.79   21.50
  22  -4  -2   88.69   11.80
  22  -4  -2   91.09    9.60
  22  -4  -2   75.69    9.70
  22  -4  -2   96.59   11.50
  22  -4  -2   93.59    9.50
  22  -4  -2   89.09   16.40
  22  -4  -2   81.89    8.40
  22   4  -2   86.49   10.50
  22   4  -2   90.89   10.10
  22   4  -2   67.39    7.40
  22   4  -2   87.99    9.90
  20  -4  -2    2.80    2.80
  20  -4  -2    0.70    3.80
 -20  -4   2    2.00    2.90
  20  -4  -2    0.00    7.80
  20  -4  -2    3.80    2.70
  20  -4  -2    1.50    3.60
  20  -4  -2    2.90    3.10
  20  -4  -2    7.60    4.80
 -20  -4   2    9.50   14.10
  20   4  -2   -0.10    1.90
  20   4  -2   12.80   17.40
  20   4  -2    0.00    3.10
  20   4  -2    3.90    3.40
  20   4  -2    2.40    3.60
 -18  -4   2    8.90   10.90
  18  -4  -2    3.20    2.80
  18  -4  -2   -2.30    2.90
  18  -4  -2   -0.40    3.00
  18  -4  -2    2.80    2.80
  18  -4  -2    2.20    3.60
  18  -4  -2    3.10    7.40
 -18  -4   2    1.10    2.50
 -18   4   2    0.20   12.00
  18   4  -2   -0.20    2.60
  18   4  -2    0.30    2.00
  18   4  -2   -1.90    3.20
  18   4  -2   39.10   36.70
  18   4  -2    1.90    2.90
 -16  -4   2   10.50   10.20
 -16  -4   2   29.00    4.40
  16  -4  -2   19.20    5.30
  16  -4  -2   26.30    8.10
  16  -4  -2   25.60   13.40
  16  -4  -2   24.90    4.80
 -16   4   2   17.50   11.30
  16   4  -2   13.50   17.90
  16   4  -2   46.60   40.80
  16   4  -2   43.00   36.50
  16   4  -2   24.80    3.70
 -14  -4   2   66.89    6.90
 -14  -4   2   70.29   14.60
  14   4  -2   63.29   25.10
 -14   4   2   76.69   18.70
 -14   4   2   82.99   14.50
  14   4  -2   64.69   14.60
  12  -4  -2   28.60   14.60
  12  -4  -2   24.60   17.50
 -12  -4   2   18.20    9.00
  12   4  -2   27.60   10.40
  12   4  -2   17.50   20.00
 -12   4   2   39.70    8.70
  12   4  -2   47.70   11.70
 -12   4   2   23.30   12.30
  12   4  -2    7.00   14.20
 -12   4   2   44.80   10.20
  12   4  -2   22.40   14.30
  10  -4  -2  612.94   53.39
 -10  -4   2  640.64   53.69
 -10  -4   2  583.84   57.19
  10  -4  -2  567.84   67.19
 -10   4   2  656.23   53.19
  10   4  -2  657.43   53.89
  10   4  -2  670.43   54.89
  10   4  -2  593.44   56.19
 -10   4   2  584.44   53.69
 -10   4   2  594.44   51.59
  10   4  -2  514.35   67.89
  10   4  -2  674.23   55.79
  -8  -4   2   93.89   17.30
  -8  -4   2   99.49   14.10
   8  -4  -2   57.99   27.80
   8   4  -2   73.79   14.90
   8   4  -2   75.99   15.80
   8   4  -2  101.89   16.60
   8   4  -2   64.79   24.00
  -8   4   2   85.89   12.70
  -8   4   2   72.49   14.10
  -8   4   2   66.99   12.30
  -6  -4   2   -1.70    7.10
   6  -4  -2   -8.50    6.00
   6  -4  -2    1.40   20.90
  -6  -4   2    3.80    5.00
  -6   4   2  -10.60    4.20
   6   4  -2   -1.40    6.70
  -6   4   2    4.70    6.20
   6   4  -2    3.80   12.30
   6   4  -2    0.30    7.50
  -6   4   2    7.70    6.00
   6   4  -2    5.20    6.60
   4  -4  -2   92.79   14.00
  -4  -4   2   93.79   12.10
  -4  -4   2   77.59   13.90
   4   4  -2   69.99   14.20
  -4   4   2   79.89   13.10
  -4   4   2   89.59   32.40
   4   4  -2   91.19   14.70
   4   4  -2   63.39   21.90
  -4   4   2   88.19   15.00
  -4   4   2   67.49   12.30
   4   4  -2  104.39   16.30
   2  -4  -2 1840.12  141.29
  -2  -4   2 1794.92  140.59
   2  -4  -2 1797.82  142.59
  -2  -4   2 1792.12  142.39
   2   4  -2 1873.51  142.69
   2   4  -2 1864.51  142.79
   2   4  -2 1751.62  141.99
  -2   4   2 1681.13  157.68
   2   4  -2 1608.64  155.28
  -2   4   2 1735.63  142.19
  -2   4   2 1742.13  141.09
  -2   4   2 1809.12  141.79
   0  -4   2 1169.98   98.29
   0  -4  -2 1418.66   99.59
   0  -4   2 1231.98   99.99
   0   4  -2 1289.57  100.39
   0   4   2 1264.77  102.79
   0   4   2 1076.89  113.59
   0   4   2 1177.88  100.09
   0   4  -2 1336.47  100.79
   0   4  -2 1038.30  112.09
  -2  -4  -2  966.70   70.49
  -2  -4  -2  768.72   71.79
  -2  -4  -2  867.11   69.69
   2  -4   2  772.32   70.29
  -2   4  -2  869.51   71.49
  -2   4  -2  829.12   70.29
   2   4   2  813.52   71.49
   2   4   2  777.92   70.99
  -2   4  -2  896.11   71.39
  -4  -4  -2  453.75   38.90
  -4  -4  -2  426.96   37.20
  -4  -4  -2  402.66   40.10
  -4  -4  -2  447.56   37.60
   4  -4   2  404.26   37.80
  -4   4  -2  345.47   51.69
   4   4   2  433.86   39.50
   4   4   2  383.46   38.80
   4   4   2  393.66   52.79
  -4   4  -2  392.46   38.10
  -4   4  -2  401.26   37.50
  -4   4  -2  423.56   38.70
  -6  -4  -2   -2.60    9.60
  -6  -4  -2    5.80    5.70
  -6  -4  -2   20.30    8.50
  -6  -4  -2   16.90    6.00
   6   4   2    6.00   15.10
  -6   4  -2   14.30    7.70
  -6   4  -2   18.60    8.60
  -6   4  -2    6.60    7.10
   6   4   2   22.10    9.20
   6   4   2    3.60    7.00
   6   4   2    0.40    7.80
  -6   4  -2   -4.80   29.20
  -8  -4  -2   52.99   15.40
  -8  -4  -2   38.80   11.30
   8  -4   2   19.10   29.30
  -8  -4  -2   32.50    4.50
   8  -4   2   19.20    9.60
  -8  -4  -2   43.70   10.60
  -8  -4  -2   43.30   10.40
   8   4   2   32.30   11.60
  -8   4  -2   36.20   10.80
   8   4   2   38.30   11.70
  -8   4  -2   30.40   10.20
  -8   4  -2   28.60   10.80
   8   4   2   42.90   12.70
 -10  -4  -2  132.39   19.80
 -10  -4  -2  116.99   18.50
  10  -4   2   94.29   36.90
 -10  -4  -2  123.39   20.10
  10   4   2  133.09   21.40
 -10   4  -2  135.29   20.90
  10   4   2  105.19   33.00
  10   4   2  140.29   21.50
 -10   4  -2  110.69   19.50
 -10   4  -2   95.29   17.30
  10   4   2  103.89   21.90
 -12  -4  -2  127.49   11.40
  12  -4   2  152.18   41.50
 -12  -4  -2  154.48   22.50
 -12  -4  -2  154.08   22.60
  12  -4   2  118.19   21.50
 -12  -4  -2  113.59   20.30
 -12   4  -2  121.89   11.50
 -12   4  -2  115.09   20.60
  12   4   2  123.59   37.60
 -12   4  -2  129.09   23.10
 -12   4  -2  131.49   21.60
  12   4   2  128.19   22.90
  12   4   2  110.89   25.70
  12   4   2  163.38   23.50
  14  -4   2  148.69   28.70
  14  -4   2  207.78   18.60
 -14  -4  -2  219.48   29.60
 -14  -4  -2  194.78   17.30
 -14  -4  -2  245.08   27.60
 -14  -4  -2  231.18   27.70
  14  -4   2  158.48   42.20
 -14   4  -2  202.18   28.90
 -14   4  -2  196.88   30.20
 -14   4  -2  237.68   28.10
  14   4   2  125.99   39.60
  14   4   2  248.68   27.30
  14   4   2  224.08   17.40
 -14   4  -2  200.18   17.40
  16  -4   2   51.19   30.20
 -16  -4  -2   38.60    6.60
 -16  -4  -2   17.60   14.10
  16  -4   2   43.20   11.00
  16  -4   2   30.70    7.50
 -16  -4  -2   31.00    5.00
  16  -4   2   38.30    6.60
  16   4   2   32.80    5.00
  16   4   2   42.50    6.10
  16   4   2   32.70   27.90
 -16   4  -2   37.80    5.40
  16   4   2   44.90    7.20
 -16   4  -2   37.80   21.40
  16   4   2   11.60   13.80
 -18  -4  -2    9.70   14.70
  18  -4   2   21.80    5.60
 -18  -4  -2   12.90    3.80
  18  -4   2   13.80    2.70
  18  -4   2   12.00    4.00
 -18  -4  -2   12.90    3.70
  18  -4   2    8.50    8.80
 -18  -4  -2   30.90   14.10
  18  -4   2    9.90    4.50
 -18   4  -2   17.60    4.20
  18   4   2   14.00    5.70
 -18   4  -2    1.30   15.30
  18   4   2   22.00    4.60
  18   4   2    9.00   25.10
  18   4   2   15.10    3.50
  20  -4   2   60.39    8.40
 -20  -4  -2   77.99   19.80
 -20  -4  -2   64.49    8.10
  20  -4   2   68.69    9.40
 -20  -4  -2   81.99   27.60
  20  -4   2   82.29   16.20
  20  -4   2   70.79    9.90
  20   4   2   54.89    8.20
 -20   4  -2   47.90   22.40
  20   4   2   78.59    7.40
  20   4   2   59.29   11.50
  20   4   2   11.40   28.70
  20   4   2   66.79    8.60
 -20   4  -2   62.19    8.10
 -22  -4  -2   36.80    6.10
 -22  -4  -2   20.10   18.30
 -22  -4  -2   33.10    5.50
  22  -4   2   34.90    6.30
  22  -4   2   46.30    8.20
  22  -4   2   24.30    6.50
  22   4   2   34.20    4.70
  22   4   2   47.60   27.30
 -22   4  -2   20.00   24.70
  22   4   2   28.60    6.00
  22   4   2   31.20    6.10
 -22   4  -2   34.20    6.00
  22   4   2   35.60    6.10
 -24  -4  -2    8.10    4.00
 -24  -4  -2    9.60    3.50
 -24  -4  -2    8.40   25.50
  24  -4   2    4.40    4.00
  24  -4   2   13.10    6.70
  24   4   2    1.50    3.60
  24   4   2    4.10    3.30
 -24   4  -2   10.50    3.90
  24   4   2    4.00    1.60
  26  -4   2    7.90    4.70
 -26  -4  -2    3.30    4.50
 -26  -4  -2   -2.30    2.50
  26  -4   2    2.50    3.80
  26  -4   2   -0.40    3.00
  26   4   2    3.90    3.20
  26   4   2   -1.60    1.90
 -26   4  -2    2.70    4.00
  26   4   2    3.40    3.40
 -28  -4  -2   -1.60    3.00
  28  -4   2   -1.10    2.80
  28  -4   2    0.80    4.10
  28   4   2    4.70    3.00
 -28   4  -2    6.60    3.40
  28   4   2   -2.00    2.60
  30  -4   2   17.50    3.50
  30  -4   2   25.20    4.70
  30   4   2   17.20    3.40
  30   4   2   18.00    3.30
 -30   4  -2   24.80    5.50
 -31  -5   2    2.10    2.30
  31  -5  -2   -1.60    2.20
  31  -5  -2   -1.10    1.50
  31   5  -2    0.30    2.20
  31   5  -2    2.30    1.70
  31   5  -2   -1.50    1.60
  29  -5  -2   -3.30    2.70
  29  -5  -2   -0.80    5.10
  29  -5  -2    0.20    2.40
 -29  -5   2    1.50    2.90
  29   5  -2    2.40    2.80
  29   5  -2    2.90    2.30
  29   5  -2    0.00    2.30
  27  -5  -2    6.70    4.50
 -27  -5   2    3.70    3.50
  27  -5  -2    2.10    2.80
  27  -5  -2    1.40    4.00
  27   5  -2    2.10    3.40
 -27   5   2   -0.40    3.40
  27   5  -2    5.30    3.10
  27   5  -2    2.80    2.90
  25  -5  -2   15.70    3.00
 -25  -5   2    7.30    3.20
  25  -5  -2   17.20   10.80
  25  -5  -2    6.40    5.20
  25  -5  -2    9.90    5.00
 -25  -5   2   14.40    4.60
  25  -5  -2   14.40    4.00
  25   5  -2   16.40    4.50
  25   5  -2   14.90    4.90
  25   5  -2    6.40    3.60
 -23  -5   2   -0.10    3.10
  23  -5  -2   -1.30    7.90
  23  -5  -2   -1.20    2.30
  23  -5  -2   -3.90    4.90
 -23  -5   2  -10.50   22.50
 -23  -5   2   -4.50    3.10
  23  -5  -2   -0.60    4.10
  23  -5  -2   -2.00    3.00
  23  -5  -2   -2.10    4.30
  23   5  -2   -3.40    2.80
  23   5  -2    0.90    1.80
 -23   5   2   -2.60    3.10
  23   5  -2   -2.30    3.70
  23   5  -2    0.90    4.30
  21  -5  -2    4.50    3.40
  21  -5  -2   15.00    5.60
  21  -5  -2   15.70    9.80
  21  -5  -2   12.20    5.20
  21  -5  -2    5.90    2.80
 -21  -5   2    9.90    3.50
  21  -5  -2    8.60    5.00
 -21  -5   2   32.40   19.10
  21   5  -2   12.10    3.70
  21   5  -2    6.90    2.70
  21   5  -2    8.10    4.20
  21   5  -2    8.00    4.70
  21   5  -2   -6.50   21.40
  21   5  -2   -7.20   43.00
 -21   5   2   12.70    3.60
 -19  -5   2   27.10   14.10
 -19  -5   2   12.70    3.90
  19  -5  -2   11.10   10.30
  19  -5  -2    5.50    7.30
  19  -5  -2   12.70    6.20
  19  -5  -2   12.70    4.50
  19  -5  -2    9.30    3.70
  19  -5  -2    9.60    3.70
 -19   5   2    6.80    3.20
 -19   5   2  -17.20   16.70
  19   5  -2    5.10   23.10
  19   5  -2   12.40    3.30
  19   5  -2    9.50    2.90
  19   5  -2   15.90    6.20
  19   5  -2    7.30    5.50
  17  -5  -2   17.50    5.70
  17  -5  -2   20.50    4.40
 -17  -5   2   22.60    4.20
  17  -5  -2   20.80    9.00
  17  -5  -2   18.50    5.80
  17  -5  -2   23.70    5.00
  17  -5  -2   15.90    4.10
 -17   5   2    9.70    3.80
  17   5  -2   22.60    7.10
  17   5  -2   21.30    6.00
 -17   5   2   12.60   14.00
  17   5  -2   39.60   26.00
  17   5  -2   19.10    3.60
  15  -5  -2   45.10    7.10
  15  -5  -2   36.90    5.70
  15  -5  -2   33.40    6.90
  15  -5  -2   43.50   14.40
 -15  -5   2   52.89   14.00
 -15   5   2   26.40   11.30
  15   5  -2   42.30   13.90
  15   5  -2   -0.60   19.80
  15   5  -2   41.60   16.00
 -15   5   2   32.00    5.10
  13  -5  -2   69.49    8.40
  13  -5  -2   47.80   19.00
 -13  -5   2   71.89    7.00
  13  -5  -2   62.89   29.40
 -13  -5   2   90.09   16.00
 -13   5   2   50.09   17.50
  13   5  -2   11.00   21.20
  13   5  -2   51.49   27.90
  13   5  -2   77.69   17.00
 -13   5   2   54.99   15.30
 -13   5   2   54.79    6.80
  13   5  -2   82.39   16.40
 -13   5   2   83.69   15.90
  11  -5  -2 1122.59   90.89
 -11  -5   2  963.30   81.69
  11  -5  -2 1054.89  110.89
 -11  -5   2 1157.38   89.39
 -11  -5   2 1049.79   94.79
 -11   5   2  966.60   87.59
  11   5  -2 1081.29   92.09
  11   5  -2 1078.19   88.89
  11   5  -2 1160.28   90.99
 -11   5   2 1028.20   88.69
  11   5  -2 1037.00  110.39
 -11   5   2 1044.00   89.99
  -9  -5   2  765.32   68.99
  -9  -5   2  702.13   55.99
   9  -5  -2  532.55   86.29
  -9  -5   2  846.42   63.29
   9  -5  -2  702.33   64.19
  -9   5   2  720.83   64.19
   9   5  -2  818.12   65.69
   9   5  -2  717.53   66.89
  -9   5   2  772.62   63.09
  -9   5   2  677.43   62.39
   9   5  -2  539.45   78.59
   9   5  -2  800.02   65.19
  -7  -5   2   80.29   14.30
  -7  -5   2   79.69    8.00
   7  -5  -2  168.08   48.60
   7  -5  -2   92.29   17.40
  -7  -5   2   72.99   19.70
   7   5  -2   85.89   17.70
   7   5  -2   72.19   16.40
   7   5  -2  131.69   35.40
   7   5  -2   91.09   17.70
  -7   5   2   71.69   14.30
  -7   5   2   83.09   15.50
  -7   5   2   67.89   16.00
  -5  -5   2  222.98   22.70
  -5   5   2  222.78   25.20
  -5   5   2  210.28   23.30
  -5   5   2  145.69   23.60
   5   5  -2  213.28   25.00
   5   5  -2  207.68   24.90
   3  -5  -2   26.60    9.40
  -3  -5   2   42.80    9.90
   3  -5  -2   33.90   11.90
  -3  -5   2   23.60   11.30
  -3   5   2   31.40   11.40
  -3   5   2  -10.10   30.20
  -3   5   2   30.10   10.40
   3   5  -2    7.70   17.30
  -3   5   2   41.30   10.90
   3   5  -2   22.60   10.10
   3   5  -2   33.00   11.80
   1  -5  -2  461.65   40.30
   1  -5  -2  415.16   42.50
  -1  -5   2  354.76   41.00
  -1  -5   2  435.86   39.60
  -1   5   2  443.56   40.50
   1   5  -2  414.76   41.10
   1   5  -2  441.66   41.80
   1   5  -2  441.66   41.60
  -1   5   2  483.25   42.30
  -1   5   2  391.56   40.90
   1  -5   2 1102.09  102.39
  -1  -5  -2 1378.96  103.89
  -1  -5  -2 1268.17  106.79
   1  -5   2 1257.67  105.19
   1   5   2 1120.59  104.69
   1   5   2 1263.47  104.29
   1   5   2 1404.76  127.69
  -1   5  -2 1196.48  116.19
  -1   5  -2 1260.47  104.99
   1   5   2 1324.87  105.79
  -1   5  -2 1324.07  105.29
  -3  -5  -2  362.76   38.00
   3  -5   2  326.37   34.70
  -3  -5  -2  387.36   33.60
  -3   5  -2  226.98   51.79
  -3   5  -2  361.86   34.90
   3   5   2  223.58   52.09
  -3   5  -2  373.16   37.50
  -3   5  -2  332.27   34.40
   3   5   2  324.07   35.60
   3   5   2  383.36   34.80
   3   5   2  382.26   36.30
  -5  -5  -2 1763.62  132.69
  -5  -5  -2 1476.55  138.89
   5  -5   2 1616.94  133.69
  -5  -5  -2 1589.04  131.89
  -5  -5  -2 1522.75  125.89
   5   5   2 1705.03  133.89
  -5   5  -2 1763.52  157.98
   5   5   2 1645.24  134.89
   5   5   2 1579.04  135.19
  -5   5  -2 1643.74  134.99
  -5   5  -2 1596.04  133.69
   5   5   2 1661.53  156.18
  -5   5  -2 1719.63  133.99
  -7  -5  -2  649.93   55.09
  -7  -5  -2  801.92   62.59
  -7  -5  -2  666.53   61.29
  -7  -5  -2  728.53   67.79
   7   5   2  680.83   62.89
   7   5   2  797.82   65.49
  -7   5  -2  754.22   63.79
  -7   5  -2  684.03   62.59
   7   5   2  648.34   82.39
   7   5   2  748.33   65.89
  -7   5  -2  736.73   66.19
  -7   5  -2  668.53   54.99
  -9  -5  -2   94.59   16.00
  -9  -5  -2   65.39    6.70
  -9  -5  -2   49.00   14.20
  -9  -5  -2   63.39   22.30
  -9  -5  -2   68.29   14.30
   9  -5   2   36.60   15.60
   9   5   2   13.90   21.20
   9   5   2   46.40   15.00
  -9   5  -2   72.39   18.20
   9   5   2   77.09   21.00
   9   5   2   65.29   16.90
  -9   5  -2   62.39   15.20
 -11  -5  -2  453.05   42.70
 -11  -5  -2  362.76   31.50
 -11  -5  -2  377.56   39.60
  11  -5   2  343.77   70.89
 -11  -5  -2  452.25   41.20
  11   5   2  469.05   65.59
 -11   5  -2  384.86   45.30
  11   5   2  430.06   43.50
 -11   5  -2  356.76   31.70
  11   5   2  474.75   43.80
 -11   5  -2  408.66   42.80
 -11   5  -2  436.06   42.00
  13  -5   2   74.99    8.30
  13  -5   2   70.29   45.60
  13  -5   2   56.39   10.10
 -13  -5  -2   62.89   16.60
 -13  -5  -2   62.89    7.90
 -13  -5  -2   59.99   15.60
  13   5   2   51.69   17.10
  13   5   2   45.00   22.00
 -13   5  -2   60.09    7.80
  13   5   2   98.99   38.10
 -13   5  -2  115.49   22.90
 -13   5  -2   97.49   19.60
 -15  -5  -2  243.78   30.70
  15  -5   2  210.18   19.90
  15  -5   2  197.28   19.70
  15  -5   2  234.08   24.50
  15  -5   2  226.18   19.50
  15  -5   2  206.48   58.49
 -15  -5  -2  215.78   18.60
 -15  -5  -2  225.78   29.00
 -15  -5  -2  212.28   18.40
  15   5   2  238.18   18.60
 -15   5  -2  178.48   33.00
 -15   5  -2  178.38   32.10
  15   5   2  209.98   18.60
 -17  -5  -2   65.59    7.60
 -17  -5  -2   43.50   18.70
  17  -5   2   67.19    8.90
 -17  -5  -2   73.19    8.60
  17  -5   2   74.89   13.40
  17  -5   2   57.49    8.40
 -17  -5  -2   65.39   19.10
  17   5   2   74.69   36.20
  17   5   2   59.99    7.20
  17   5   2   57.39    8.50
  17   5   2   54.69    7.50
 -17   5  -2   67.39    8.00
  17   5   2   77.29    8.40
 -17   5  -2   38.20   20.10
  19  -5   2  298.87   28.20
  19  -5   2  329.07   28.40
  19  -5   2  298.77   26.70
 -19  -5  -2  370.56   41.80
 -19  -5  -2  321.07   27.00
  19  -5   2  337.47   33.50
 -19  -5  -2  326.57   26.60
 -19   5  -2  317.07   27.10
  19   5   2  290.97   27.70
  19   5   2  308.17   26.90
  19   5   2  342.07   27.20
  19   5   2  356.76   66.19
  19   5   2  337.87   26.50
 -19   5  -2  259.97   42.30
  21  -5   2   92.69   11.10
  21  -5   2   80.89    9.70
 -21  -5  -2   86.19    9.40
 -21  -5  -2   93.29   10.00
 -21  -5  -2   91.89   23.70
  21  -5   2   88.79   11.30
 -21   5  -2   35.50   27.30
  21   5   2   83.99   10.40
  21   5   2   95.49    9.10
  21   5   2   79.99    9.60
  21   5   2   11.30   32.30
  21   5   2   98.89   10.30
 -21   5  -2   88.09   10.10
 -23  -5  -2   24.20   26.30
 -23  -5  -2   -3.30    2.90
  23  -5   2    0.80    3.30
 -23  -5  -2    1.20    3.60
  23  -5   2   -2.90    4.30
 -23   5  -2    5.00    3.80
  23   5   2    1.20    4.60
  23   5   2    9.30   38.90
  23   5   2    9.80   25.40
  23   5   2    0.60    3.00
  23   5   2   -0.90    2.70
  23   5   2   -3.60    2.60
  25  -5   2    6.40    4.50
  25  -5   2   13.50    5.00
 -25  -5  -2    8.00    3.50
  25  -5   2    4.40    3.50
 -25   5  -2    8.90    7.50
  25   5   2    7.90    3.90
  25   5   2    5.30    3.20
  25   5   2    5.40    3.20
  27  -5   2    6.10    3.60
 -27  -5  -2    5.20    2.90
 -27  -5  -2    7.40    3.80
  27  -5   2    6.80    4.20
  27   5   2    1.60    2.50
  27   5   2    1.80    2.80
 -27   5  -2    8.50    3.80
  29  -5   2    4.20    3.10
  29  -5   2    6.70    2.70
 -29  -5  -2    8.40    3.90
 -29   5  -2    9.80    3.10
  29   5   2    2.50    2.60
  29   5   2    4.10    2.70
 -30  -6   2    8.00    2.80
  30  -6  -2    2.00    2.70
  30   6  -2    3.20    2.40
  30   6  -2   -0.50    1.60
  28  -6  -2   16.60    2.90
 -28  -6   2   20.50    4.20
  28  -6  -2   19.60    5.20
  28  -6  -2   28.50    5.60
 -28   6   2   25.30    4.20
  28   6  -2   19.10    4.20
  28   6  -2    8.10    3.90
  28   6  -2   15.40    2.80
 -26  -6   2    5.30    5.00
  26  -6  -2    7.90    4.60
  26  -6  -2    3.10    2.80
  26  -6  -2   10.70    4.60
 -26  -6   2    2.20    4.40
  26   6  -2    5.00    3.50
  26   6  -2    7.00    3.50
 -26   6   2    9.60    3.70
  26   6  -2   -1.00    3.10
  24  -6  -2   28.40    4.60
  24  -6  -2   29.70    6.90
 -24  -6   2   32.90    5.20
  24  -6  -2   29.40    7.40
 -24  -6   2   39.80    6.10
  24  -6  -2   21.80    9.90
  24   6  -2   29.20    6.60
  24   6  -2   34.50    5.80
  24   6  -2   21.50    4.30
 -22  -6   2   67.49   27.80
  22  -6  -2   81.69   11.70
 -22  -6   2  112.29   10.10
  22  -6  -2  101.99   18.10
  22  -6  -2   76.79    9.40
 -22  -6   2  100.39   10.50
  22  -6  -2   92.59   11.90
 -22   6   2   89.29   10.20
  22   6  -2   76.99    9.20
  22   6  -2   53.39   28.60
  22   6  -2  109.49   10.70
  22   6  -2   81.99   63.79
  22   6  -2   80.69   10.80
  22   6  -2   88.79    8.60
 -20  -6   2   18.00    4.30
  20  -6  -2   24.40   11.20
  20  -6  -2   20.90    6.40
  20  -6  -2   21.10    6.10
  20  -6  -2   16.40    4.20
 -20  -6   2   20.60    5.00
  20  -6  -2   24.00    6.40
  20   6  -2   25.80    4.30
  20   6  -2   22.30    5.10
 -20   6   2    0.50   24.80
  20   6  -2   13.60    3.80
  20   6  -2   11.20    5.60
  18  -6  -2   80.29   10.00
 -18  -6   2   78.49    8.80
  18  -6  -2   85.49   18.10
  18  -6  -2   68.99   10.70
  18  -6  -2   78.19   10.50
  18  -6  -2   58.69    7.70
 -18  -6   2   62.39    8.40
 -18  -6   2   81.89   20.80
 -18   6   2   69.09   21.60
 -18   6   2   69.89    8.10
  18   6  -2   58.59   35.70
  18   6  -2   70.79    7.70
  18   6  -2   69.49    9.50
  18   6  -2   74.59    8.70
  16  -6  -2   50.49    8.80
 -16  -6   2   58.19    7.20
 -16  -6   2   45.70   16.00
  16  -6  -2   59.39    9.10
  16  -6  -2   58.29    8.00
 -16  -6   2   54.59    7.60
  16  -6  -2   61.39   18.20
  16   6  -2    8.90   27.30
 -16   6   2   48.80    6.70
  16   6  -2   55.69    7.20
  16   6  -2   -8.00   17.10
 -16   6   2   52.39   15.90
  16   6  -2   51.99    6.50
  14  -6  -2   75.49   13.80
 -14  -6   2   74.89    8.50
 -14  -6   2   75.59   10.40
  14  -6  -2   26.90   35.00
  14  -6  -2  102.79    9.70
  14  -6  -2   74.29    9.90
  14  -6  -2   91.79   10.20
 -14  -6   2   92.19   19.70
  14   6  -2   86.09   19.70
  14   6  -2   49.70   30.90
  14   6  -2   36.60   17.60
 -14   6   2  104.99   26.30
  14   6  -2   81.49    8.70
  14   6  -2   79.79    8.20
 -14   6   2   77.89    8.20
  12  -6  -2   -4.80   28.60
  12  -6  -2    3.40    3.80
  12  -6  -2    0.70    3.50
 -12  -6   2    6.70    2.80
  12  -6  -2  -32.40   70.09
  12  -6  -2    4.50    3.40
 -12  -6   2   -2.30    7.90
 -12   6   2   38.20   22.00
 -12   6   2   19.60   10.80
 -12   6   2  -14.80   14.80
  12   6  -2   -4.60   11.10
  12   6  -2    4.90    3.70
  12   6  -2   22.20   12.00
  12   6  -2    3.30   19.90
  10  -6  -2  469.85   54.29
 -10  -6   2  554.94   46.70
  10  -6  -2  516.35   87.09
 -10  -6   2  497.05   38.30
  10   6  -2  544.35   50.19
 -10   6   2  503.15   47.80
 -10   6   2  441.16   38.00
 -10   6   2  419.86   51.59
 -10   6   2  424.36   48.00
  10   6  -2  463.85   68.29
  -8  -6   2   -4.90    6.60
   8  -6  -2    4.00   56.59
  -8  -6   2    3.60    3.30
   8  -6  -2    2.10   18.60
  -8   6   2    6.10   15.50
  -8   6   2    2.50    8.00
  -8   6   2   20.30   11.70
   8   6  -2   22.70   22.80
   8   6  -2   23.60   10.10
   8   6  -2   -5.60   10.50
   8   6  -2   -3.50   18.30
  -8   6   2    5.60    2.40
   6  -6  -2   85.19   22.10
  -6  -6   2   66.19   14.40
  -6  -6   2   73.29   23.30
  -6  -6   2   83.09    8.10
  -6   6   2   93.19   17.80
   6   6  -2  106.39   19.60
   6   6  -2   99.89   21.40
   6   6  -2  100.89   19.10
  -6   6   2   75.49   18.00
  -6   6   2   70.39    8.10
  -6   6   2   88.59   18.60
   6   6  -2   68.29   32.00
   4  -6  -2    8.10   14.40
  -4  -6   2   23.80   17.10
  -4  -6   2   -1.80    5.20
   4  -6  -2   -0.70    6.80
  -4   6   2    9.10    9.80
  -4   6   2    2.80    2.40
   4   6  -2    4.10    8.20
  -4   6   2    1.20    7.90
  -4   6   2  -21.90   49.60
   4   6  -2    4.80   13.80
   4   6  -2  -13.30    7.70
  -4   6   2  -17.60   12.90
   4   6  -2   -1.20    2.30
   4   6  -2    4.90   20.70
   2  -6  -2   52.29   20.80
  -2  -6   2   98.29    9.10
  -2  -6   2   73.59   19.80
   2  -6  -2  107.69   18.30
  -2  -6   2  125.29   18.80
   2   6  -2   97.19   19.40
   2   6  -2  101.99   19.50
  -2   6   2  108.09   20.50
  -2   6   2  108.49   18.70
   2   6  -2   58.69   18.30
  -2   6   2   99.79    9.50
  -2   6   2   29.60   37.20
  -2   6   2   53.69   18.40
   0  -6   2  760.92   70.69
   0  -6  -2  876.91   72.09
   0  -6  -2  759.02   75.79
   0  -6   2  743.33   74.69
   0   6   2  903.21   73.49
   0   6  -2  938.61   74.59
   0   6   2  898.11   65.69
   0   6  -2  656.43   92.19
   0   6   2  864.21   74.49
   0   6   2  803.62   75.19
   0   6   2  656.03   96.59
   0   6  -2  811.32   73.99
   0   6  -2  918.01   74.79
  -2  -6  -2  671.73   52.59
   2  -6   2  612.34   62.79
  -2  -6  -2  711.83   66.69
  -2  -6  -2  702.93   60.09
  -2   6  -2  713.13   63.39
   2   6   2  719.53   63.19
  -2   6  -2  670.13   52.79
   2   6   2  571.24   82.39
   2   6   2  725.03   61.79
  -2   6  -2  541.55   86.69
  -2   6  -2  669.03   62.29
   2   6   2  629.14   63.49
  -2   6  -2  735.73   62.89
   4  -6   2   17.40   18.10
  -4  -6  -2   41.70    5.50
  -4  -6  -2   26.60   19.20
  -4  -6  -2   51.39   12.80
   4   6   2   46.90    5.90
  -4   6  -2   45.00    5.70
   4   6   2   40.10   13.80
   4   6   2   33.40   30.30
  -4   6  -2   21.80   38.50
  -4   6  -2   62.99   19.80
  -4   6  -2   52.89   14.40
   4   6   2   51.69   18.70
  -4   6  -2   49.60   14.90
   4   6   2   50.69   14.50
   6  -6   2   86.29   21.60
  -6  -6  -2   63.59    6.90
  -6  -6  -2   95.19   16.90
  -6  -6  -2   38.50   23.60
   6   6   2   23.10   27.90
  -6   6  -2   62.09   16.50
   6   6   2   60.09   15.80
  -6   6  -2   50.09   18.80
   6   6   2  102.49   24.70
   6   6   2   85.19   19.40
  -6   6  -2   92.89   18.80
   6   6   2   64.79    7.20
  -6   6  -2   60.19    7.10
  -8  -6  -2    7.40    7.90
  -8  -6  -2  -41.50   26.10
   8  -6   2   12.00   20.50
  -8  -6  -2   -0.10    2.20
   8   6   2    9.90   23.10
  -8   6  -2   -3.90   19.30
   8   6   2    8.70   10.80
   8   6   2    0.70   11.60
  -8   6  -2    8.40   10.30
  -8   6  -2    2.40    9.80
 -10  -6  -2   74.19    7.80
 -10  -6  -2   84.19   17.00
  10  -6   2   72.39    8.60
 -10  -6  -2   53.79    6.90
  10   6   2   88.19   20.80
 -10   6  -2   62.79    7.50
  10   6   2   67.19   19.00
  10   6   2   69.49    7.50
 -10   6  -2   74.99   19.20
 -10   6  -2   68.79   26.50
 -10   6  -2   66.99   18.30
  10   6   2   34.20   32.40
 -12  -6  -2  306.77   37.90
 -12  -6  -2  304.17   25.80
  12  -6   2  324.17   27.40
  12  -6   2  293.87   27.10
 -12  -6  -2  322.57   26.10
 -12   6  -2  309.77   37.90
 -12   6  -2  372.46   43.20
  12   6   2  265.77   63.29
  12   6   2  397.46   45.20
  12   6   2  295.67   48.90
  12   6   2  333.07   26.10
  14  -6   2   36.60    6.90
  14  -6   2   76.29   65.89
 -14  -6  -2   28.80    5.20
 -14  -6  -2   42.70   14.50
  14  -6   2   29.20    9.80
 -14  -6  -2   34.40    5.60
  14   6   2   34.80    5.20
  14   6   2   13.70   29.70
 -14   6  -2   12.20   14.80
 -14   6  -2   51.99   23.80
  14   6   2   18.30   19.00
 -14   6  -2   31.00    5.50
  16  -6   2  754.72   59.99
 -16  -6  -2  721.03   53.79
 -16  -6  -2  804.72   68.19
  16  -6   2  635.04   56.49
  16  -6   2  617.64   53.19
  16  -6   2  628.94   54.89
 -16  -6  -2  673.03   53.39
  16   6   2  648.64   65.99
 -16   6  -2  677.23   68.69
 -16   6  -2  646.54   53.99
 -18  -6  -2   17.70    5.20
  18  -6   2   13.90    3.90
 -18  -6  -2   23.30   17.90
 -18  -6  -2   17.70    4.30
  18  -6   2   18.10    5.60
  18  -6   2   11.10    9.00
  18  -6   2   28.00    6.30
  18   6   2  -19.60   31.20
  18   6   2   26.10    5.50
 -18   6  -2   19.50    5.10
  18   6   2   20.90    5.90
  18   6   2   14.20    4.00
 -18   6  -2   32.60   21.90
  18   6   2   24.30    4.40
 -20  -6  -2  -15.50   17.20
  20  -6   2    3.30    3.10
 -20  -6  -2    7.90    4.00
  20  -6   2    4.40    4.40
  20  -6   2   -0.70    4.10
 -20  -6  -2    1.00    3.60
  20   6   2   -0.60    2.90
 -20   6  -2   19.40   26.20
 -20   6  -2    0.20    3.60
  20   6   2    4.90    4.10
  20   6   2    9.60   35.60
  20   6   2    5.50    3.20
  20   6   2    4.40    4.10
 -22  -6  -2   53.69    7.60
  22  -6   2   47.00    8.70
 -22  -6  -2   49.90    6.70
  22  -6   2   37.20    7.70
  22  -6   2   39.20    5.90
 -22  -6  -2   13.20   22.60
  22   6   2   34.00    5.80
  22   6   2  -12.10   34.20
 -22   6  -2   47.10    7.60
  22   6   2   35.30    7.00
  22   6   2   45.70    5.80
  22   6   2   42.60    7.30
 -24  -6  -2    1.30    3.10
  24  -6   2    1.70    3.30
  24  -6   2    3.40    4.10
  24  -6   2    3.70    2.60
 -24  -6  -2    7.30    5.40
  24   6   2    3.40    1.80
  24   6   2    0.20    2.80
 -24   6  -2    3.40    5.90
  24   6   2    5.40    3.50
  24   6   2    2.10    2.70
 -26  -6  -2   39.00    5.30
  26  -6   2   46.30    6.70
  26  -6   2   24.00    3.90
  26  -6   2   37.70    6.80
  26   6   2   22.50    4.20
  26   6   2   45.70    5.60
  26   6   2   23.90    3.70
 -28  -6  -2   16.20    2.90
 -28  -6  -2    9.40    4.50
  28  -6   2   15.60    3.80
  28   6   2   15.50    3.30
 -28   6  -2   20.70    4.70
  29  -7  -2    3.60    2.70
  29  -7  -2    2.10    2.50
  29   7  -2   -1.10    1.60
  29   7  -2    0.30    2.10
  27  -7  -2    1.20    3.20
 -27  -7   2    1.70    2.90
 -27  -7   2    5.20    2.70
  27  -7  -2    4.50    3.60
  27   7  -2    0.70    2.50
  27   7  -2    2.10    3.50
 -27   7   2    3.90    3.20
 -25  -7   2   13.80    4.10
  25  -7  -2    9.40    4.30
  25  -7  -2    2.00    4.10
 -25  -7   2    5.50    5.00
  25   7  -2    7.70    3.90
  25   7  -2   13.90    3.90
 -25   7   2   12.90    4.10
  23  -7  -2   30.90    7.20
  23  -7  -2   27.50    6.70
 -23  -7   2   46.80    6.10
 -23  -7   2   37.30    6.20
  23  -7  -2   27.10    9.80
 -23   7   2   36.30    9.20
  23   7  -2   34.00    5.60
  23   7  -2   32.00    6.80
  23   7  -2   27.10    4.10
 -21  -7   2  130.99   14.10
  21  -7  -2  136.79   15.40
  21  -7  -2  137.69   15.30
 -21  -7   2  123.49   37.60
 -21  -7   2  153.08   14.10
  21  -7  -2  146.89   20.70
  21   7  -2  152.08   13.90
 -21   7   2  144.39   13.90
  21   7  -2  118.89   14.60
  21   7  -2   93.09   40.80
  21   7  -2  150.38   12.90
 -19  -7   2   24.30    5.10
 -19  -7   2   20.70    5.00
  19  -7  -2   18.90    9.10
  19  -7  -2   23.20    6.70
  19  -7  -2   16.90    6.20
 -19  -7   2    9.40   18.50
  19  -7  -2   16.80    6.10
 -19   7   2   25.90    5.30
  19   7  -2   19.70   33.40
 -19   7   2   -6.10   25.60
  19   7  -2   35.20    7.30
  19   7  -2   19.30    4.10
  19   7  -2   22.40    5.20
 -17  -7   2   16.60   15.40
 -17  -7   2    2.30    3.20
  17  -7  -2   -3.30    3.40
  17  -7  -2    2.20    7.10
  17  -7  -2    0.10    5.20
  17  -7  -2    3.50    4.50
  17   7  -2    0.30    4.30
  17   7  -2    4.20    3.30
  17   7  -2    4.20    3.00
  17   7  -2   14.60   32.50
 -17   7   2  -32.00   16.70
 -17   7   2   -1.80    2.90
 -15  -7   2   46.90    6.40
  15  -7  -2   53.29    8.20
 -15  -7   2   42.30    6.50
  15  -7  -2   47.70    8.20
  15  -7  -2   34.50   10.20
  15  -7  -2   50.79    9.00
 -15  -7   2    7.90   13.50
  15   7  -2   51.39   21.80
  15   7  -2   45.10    6.30
 -15   7   2   37.00    6.20
 -15   7   2   32.30   17.10
  15   7  -2   43.40    6.80
  15   7  -2   35.40   35.30
  13  -7  -2   20.80    8.20
  13  -7  -2   14.60    5.30
 -13  -7   2   13.00   11.60
  13  -7  -2  -16.90   56.19
 -13  -7   2   13.90    4.00
  13  -7  -2   12.50    4.80
  13   7  -2   30.20   32.30
  13   7  -2   13.30    3.60
 -13   7   2   11.50    3.70
 -13   7   2   -6.90   22.60
  13   7  -2    4.70   17.60
  13   7  -2   17.30    3.90
  13   7  -2   29.90   17.20
 -13   7   2   20.00   14.90
  11  -7  -2   34.30    6.60
 -11  -7   2   30.80    5.10
  11  -7  -2   36.00    6.70
  11  -7  -2   29.50    5.90
  11  -7  -2   35.40    4.60
  11  -7  -2   30.50    8.80
 -11  -7   2   27.50    4.80
 -11  -7   2   15.70   11.60
 -11   7   2   32.10    5.20
  11   7  -2   22.70    4.40
 -11   7   2   45.20   19.30
  11   7  -2   30.90    4.80
  11   7  -2   43.70   16.90
 -11   7   2   29.60   15.90
  11   7  -2   24.80   21.90
  11   7  -2   30.70    4.60
  -9  -7   2   26.20    4.60
   9  -7  -2   31.10    5.30
   9  -7  -2   21.20    5.30
  -9  -7   2   48.00   13.20
  -9   7   2   23.30    4.40
   9   7  -2    7.40   14.80
   9   7  -2    4.70   24.50
   9   7  -2   27.00    4.40
   9   7  -2   21.40    4.50
  -9   7   2   11.50   14.60
  -9   7   2   22.10   17.10
  -7  -7   2  296.07   25.60
  -7  -7   2  313.27   34.20
   7  -7  -2  369.56   26.70
   7  -7  -2  397.26   30.20
  -7  -7   2  268.77   53.39
   7  -7  -2  313.67   25.50
   7   7  -2  239.98   43.80
  -7   7   2  290.37   37.90
   7   7  -2  221.28   59.99
   7   7  -2  286.07   38.00
  -7   7   2  237.28   43.00
  -7   7   2  293.07   25.80
   7   7  -2  300.57   25.80
   7   7  -2  356.36   38.80
  -7   7   2  341.27   37.10
  -5  -7   2    3.40    2.60
  -5  -7   2   21.20    9.30
   5  -7  -2  -39.30   24.00
  -5  -7   2   39.60   29.10
  -5   7   2    2.80   25.10
   5   7  -2   37.20   33.60
   5   7  -2    3.50   10.40
   5   7  -2   15.20   26.60
  -5   7   2    7.50    9.20
  -5   7   2    7.20    2.90
   5   7  -2   -9.10   10.50
  -5   7   2   -2.00   11.50
   5   7  -2    5.80    3.30
   3  -7  -2   90.09   30.40
  -3  -7   2  137.19   22.10
   3  -7  -2  120.29   22.00
  -3  -7   2  145.59   12.70
   3   7  -2  165.28   27.70
  -3   7   2  128.69   12.70
   3   7  -2  151.88   31.50
   3   7  -2  146.79   49.30
  -3   7   2  202.88   35.10
   3   7  -2  139.29   13.00
   3   7  -2  162.68   26.20
  -3   7   2  130.59   23.60
  -3   7   2  174.18   28.40
  -3   7   2  167.78   80.09
  -1  -7   2    8.50    7.20
  -1  -7   2    1.10    3.90
  -1  -7   2  -25.90   22.10
   1  -7  -2  -20.90   24.20
   1  -7  -2    4.90    7.70
  -1   7   2    0.30    2.50
   1   7  -2  -20.40   36.30
   1   7  -2  -20.50   22.70
  -1   7   2   -9.20    7.70
  -1   7   2   -6.30    8.90
   1   7  -2    8.10    9.60
  -1   7   2   -4.60   44.30
   1   7  -2   -2.20    3.90
   1   7  -2   -1.60    9.30
  -1   7   2  -10.60   21.30
  -1  -7  -2   -6.90    6.30
   1  -7   2   12.70   23.00
  -1  -7  -2    1.50    2.40
  -1  -7  -2   -3.20   27.30
   1   7   2  -11.50    8.40
  -1   7  -2    2.30    2.70
   1   7   2    0.60   41.20
  -1   7  -2    4.90   22.40
  -1   7  -2    6.30   10.20
  -1   7  -2   -0.70    9.60
   1   7   2    7.80   10.90
  -1   7  -2   10.90   37.70
   1   7   2   42.50   26.40
   1   7   2    4.00    3.10
  -3  -7  -2   42.90   12.80
  -3  -7  -2   49.90   33.00
   3  -7   2   43.80   26.00
  -3   7  -2   19.90   12.60
  -3   7  -2   52.99   16.20
   3   7   2   27.10   13.30
   3   7   2   37.20   15.00
   3   7   2   32.30   27.40
  -3   7  -2    6.30   23.00
  -3   7  -2   34.40    5.40
  -3   7  -2   48.70   51.39
  -5  -7  -2   16.40   10.10
  -5  -7  -2   15.60    3.40
  -5  -7  -2   16.60   33.40
   5  -7   2   11.80    3.50
  -5  -7  -2   17.70    3.70
  -5   7  -2   28.10   13.50
  -5   7  -2   17.30    4.00
   5   7   2   25.90    4.40
   5   7   2    4.20   10.40
   5   7   2    4.80   32.10
   5   7   2  -24.70   29.10
   5   7   2   19.60    3.70
   5   7   2   24.00   12.80
  -5   7  -2   19.50   12.70
  -7  -7  -2   37.00    5.90
  -7  -7  -2   37.10    6.30
  -7  -7  -2   89.19   44.40
   7  -7   2   49.40    5.90
   7  -7   2   34.90    6.30
  -7   7  -2   30.10   15.50
   7   7   2   40.10   16.30
  -7   7  -2   34.60    5.80
   7   7   2   43.10   33.90
   7   7   2   32.90    5.90
   7   7   2   27.80   35.30
  -9  -7  -2  236.28   19.50
   9  -7   2  228.08   22.20
  -9  -7  -2  232.28   19.70
   9  -7   2  186.28   22.40
   9   7   2  247.48   19.90
   9   7   2  169.08   55.59
  -9   7  -2  240.58   20.20
   9   7   2  278.97   42.70
   9   7   2  215.38   35.10
  -9   7  -2  197.68   35.20
   9   7   2  238.78   19.90
 -11  -7  -2  357.76   29.30
  11  -7   2  357.36   30.70
  11  -7   2  383.56   30.70
 -11  -7  -2  414.36   41.70
 -11  -7  -2  338.07   31.10
 -11  -7  -2  327.47   29.10
  11   7   2  344.17   28.80
  11   7   2  451.85   45.40
 -11   7  -2  375.76   51.79
  11   7   2  253.47   67.39
 -11   7  -2  416.56   44.90
 -11   7  -2  362.96   29.80
 -11   7  -2  347.07   29.10
  11   7   2  367.36   49.50
  13  -7   2  458.75   41.50
 -13  -7  -2  476.25   49.20
 -13  -7  -2  464.25   37.00
 -13  -7  -2  457.75   36.80
  13  -7   2  457.45   38.30
  13   7   2  319.87   78.09
 -13   7  -2  429.66   51.79
  13   7   2  448.36   36.90
 -13   7  -2  425.36   67.09
  13   7   2  457.85   36.30
  13   7   2  512.25   53.89
 -13   7  -2  457.65   37.50
 -15  -7  -2  114.39   11.90
  15  -7   2  122.09   13.00
 -15  -7  -2  117.19   11.60
 -15  -7  -2   91.39   22.20
  15  -7   2  117.39   16.10
  15   7   2   42.70   44.30
 -15   7  -2   77.89   25.60
  15   7   2   84.09   28.60
 -15   7  -2  121.99   12.50
  15   7   2  116.09   11.40
  17  -7   2   32.70    7.00
  17  -7   2   32.30    9.70
  17  -7   2   31.40    6.60
 -17  -7  -2   36.10   18.00
 -17  -7  -2   31.80    5.80
  17  -7   2   23.10   42.80
 -17  -7  -2   31.40    5.60
  17   7   2   43.00    6.70
 -17   7  -2   33.70    6.40
  17   7   2   33.90    7.10
  17   7   2   36.50    5.60
 -17   7  -2   14.30   22.40
 -19  -7  -2    9.80   17.70
 -19  -7  -2    2.40    3.50
 -19  -7  -2    5.10    3.80
  19  -7   2   -1.20    3.60
  19  -7   2   10.40    5.10
 -19   7  -2    2.30    3.90
  19   7   2    2.30    4.30
  19   7   2    2.50    3.10
  19   7   2    3.20    3.90
 -19   7  -2   -9.60   28.30
  19   7   2   -4.20   40.50
 -21  -7  -2    3.50    3.40
  21  -7   2    0.40    3.80
  21  -7   2    0.40    3.50
 -21  -7  -2    1.70    3.30
 -21  -7  -2    8.50   30.30
  21   7   2    2.80    2.70
  21   7   2    1.30    3.40
  21   7   2   -2.40    3.20
 -21   7  -2   -0.90    3.80
 -23  -7  -2    1.50    3.40
  23  -7   2   -3.60    2.70
 -23  -7  -2    0.50    3.10
  23  -7   2    2.80    3.50
  23   7   2    0.10    2.10
  23   7   2    4.20    3.50
  23   7   2   -2.30    2.70
 -23   7  -2    4.40    4.00
  25  -7   2   14.30    4.40
  25  -7   2   13.20    3.70
 -25  -7  -2   18.90    5.10
 -25  -7  -2   12.60    3.80
 -25   7  -2   13.00    4.40
  25   7   2    6.40    2.70
  25   7   2   13.00    3.70
 -27  -7  -2   29.10    4.30
 -27  -7  -2   36.60    5.80
  27  -7   2   23.10    4.70
 -27   7  -2   44.70    5.60
  27   7   2   21.30    4.00
 -28  -8   2    5.70    2.40
 -28  -8   2    7.70    2.80
  28  -8  -2    5.10    2.60
  28  -8  -2    6.10    2.50
  28   8  -2    6.20    2.30
  28   8  -2    2.40    1.90
  26  -8  -2    2.00    3.00
 -26  -8   2   -1.70    2.30
  26  -8  -2   -1.80    2.70
  26   8  -2    3.80    2.60
  26   8  -2    2.40    2.50
 -26   8   2    1.40    2.80
 -24  -8   2   -0.20    2.90
  24  -8  -2   -1.60    3.30
 -24  -8   2   -2.10    3.80
  24  -8  -2    2.60    3.50
 -24   8   2    0.30    3.40
  24   8  -2    1.40    2.90
  24   8  -2   -1.70    3.10
  22  -8  -2   22.20    5.80
 -22  -8   2   12.10    5.10
  22  -8  -2    9.90    6.70
  22  -8  -2   21.20    6.00
 -22  -8   2   21.30    4.90
  22   8  -2   21.80    5.60
 -22   8   2   15.80    7.30
  22   8  -2   12.30    3.20
  22   8  -2   15.90    4.10
 -20  -8   2  157.48   51.59
  20  -8  -2  319.77   31.20
 -20  -8   2  380.26   29.50
  20  -8  -2  293.97   33.50
 -20  -8   2  389.66   29.90
  20  -8  -2  362.06   31.30
  20   8  -2  371.46   29.20
 -20   8   2  386.86   30.20
  20   8  -2  332.07   30.90
 -18  -8   2   20.70    4.90
  18  -8  -2   18.30    6.20
 -18  -8   2   16.00   23.60
  18  -8  -2   22.80    6.60
  18  -8  -2   17.20    8.30
 -18  -8   2   23.80    5.50
  18   8  -2   25.00    6.80
 -18   8   2   15.50   28.80
  18   8  -2   28.50    5.10
  18   8  -2    5.40   39.30
  18   8  -2   28.30    4.80
 -18   8   2   21.30    5.50
 -16  -8   2   -0.50    3.10
  16  -8  -2    1.10    4.60
 -16  -8   2   13.10   18.10
 -16  -8   2    2.00    3.40
  16  -8  -2    4.90    7.10
  16  -8  -2    1.80    4.30
 -16   8   2    1.30    3.40
  16   8  -2    7.30    3.50
 -16   8   2    2.40    2.90
  16   8  -2    5.70    3.30
 -16   8   2   24.40   21.70
 -14  -8   2  121.99   26.60
 -14  -8   2  163.98   14.80
  14  -8  -2  151.48   16.30
  14  -8  -2  191.48   16.30
  14  -8  -2   32.30   73.89
 -14  -8   2  164.58   15.20
  14  -8  -2  169.88   16.60
  14  -8  -2  115.59   24.60
  14   8  -2  157.18   31.30
  14   8  -2   86.49   49.80
 -14   8   2  167.18   15.30
  14   8  -2  169.98   14.60
 -14   8   2  141.39   15.80
 -14   8   2  147.99   30.20
  14   8  -2  140.19   14.90
  12  -8  -2   13.30    3.50
  12  -8  -2   10.10    8.50
  12  -8  -2    8.50    5.00
 -12  -8   2   11.50    4.00
  12  -8  -2    8.10    9.30
  12  -8  -2   12.20    6.20
 -12  -8   2  -12.80   11.70
 -12  -8   2   12.80    4.40
  12   8  -2    5.20   35.10
 -12   8   2   16.20    5.40
  12   8  -2    5.50    4.50
 -12   8   2   12.30    4.30
  12   8  -2   36.10   20.00
 -12   8   2   10.70   15.70
  12   8  -2   10.90    5.20
  10  -8  -2   67.49    7.00
 -10  -8   2   62.99    7.80
  10  -8  -2   77.89    9.50
 -10  -8   2   76.39   18.80
  10  -8  -2   66.69    9.10
 -10  -8   2   57.79    7.20
  10  -8  -2   67.09    9.10
 -10   8   2   65.39    7.40
  10   8  -2   60.19    7.80
 -10   8   2   36.50   18.20
  10   8  -2   41.20   20.40
 -10   8   2   57.79    7.70
  10   8  -2   66.49    7.60
  10   8  -2   18.30   35.10
  10   8  -2   59.69    7.10
   8  -8  -2  367.06   29.00
   8  -8  -2  415.16   31.10
  -8  -8   2  358.76   40.30
  -8  -8   2  303.47   30.10
  -8   8   2  394.66   43.40
  -8   8   2  353.16   29.10
  -8   8   2  350.06   29.70
   8   8  -2  441.36   46.60
   8   8  -2  349.47   29.10
   8   8  -2  352.46   29.40
  -8   8   2  259.97   47.00
   8   8  -2  361.76   63.59
  -6  -8   2  787.02   59.69
   6  -8  -2  755.42   57.99
  -6  -8   2  710.83   72.19
  -6  -8   2  719.93   58.19
  -6  -8   2  720.03   58.39
   6   8  -2  753.22   58.39
  -6   8   2  711.43   72.99
  -6   8   2  737.23   58.59
   6   8  -2  873.11   94.89
   6   8  -2  856.91   74.39
  -6   8   2  728.03   71.29
  -6   8   2  703.93   58.09
   6   8  -2  717.33   58.09
  -4  -8   2   15.20   10.40
  -4  -8   2   11.00    3.40
  -4  -8   2  -88.79   49.60
  -4  -8   2    1.40    4.00
   4  -8  -2    3.30    2.30
  -4  -8   2   12.40    3.30
   4   8  -2    7.50    3.40
   4   8  -2   10.10    3.20
   4   8  -2   11.30    3.70
   4   8  -2 -110.89   40.70
   4   8  -2   34.20   41.40
  -4   8   2    7.00    3.40
  -4   8   2    8.20    3.70
  -4   8   2    6.30   13.60
  -2  -8   2   88.69    8.90
   2  -8  -2   80.89    8.50
  -2  -8   2   80.89    8.70
   2  -8  -2   71.29   18.10
  -2  -8   2   75.79   18.10
  -2  -8   2   59.09   48.90
   2  -8  -2   91.59    8.60
  -2   8   2   85.59   24.30
   2   8  -2   85.49    8.70
   2   8  -2   96.49    9.00
  -2   8   2   89.29    9.40
   2   8  -2   76.99   48.10
  -2   8   2   82.39    8.60
  -2   8   2   84.39   20.90
   2   8  -2   45.50   45.20
   2   8  -2   58.39   20.10
   0  -8  -2  160.68   13.90
   0  -8   2  151.28   14.10
   0  -8  -2  142.29   25.00
   0   8  -2  129.09   26.70
   0   8   2  187.78   35.20
   0   8  -2   70.29   65.79
   0   8  -2  151.08   14.00
   0   8   2  161.38   13.90
   0   8   2  174.38   30.20
   0   8  -2  156.68   14.40
   0   8  -2  163.98   14.60
   0   8   2  162.38   14.50
   0   8  -2  134.79   27.30
   0   8   2  208.48   83.59
  -2  -8  -2  212.38   40.90
   2  -8   2  226.38   18.10
  -2  -8  -2  210.28   17.90
  -2  -8  -2  215.78   17.90
  -2  -8  -2  202.38   17.80
   2   8   2  219.88   18.50
  -2   8  -2  215.58   18.00
  -2   8  -2   61.89   82.29
   2   8   2   66.89   61.89
  -2   8  -2  255.77   51.29
   2   8   2  212.58   33.30
   2   8   2  206.38   18.20
   2   8   2  198.18   17.70
   2   8   2  224.38   35.60
  -2   8  -2  246.88   36.80
  -2   8  -2  208.58   18.60
  -4  -8  -2  383.86   31.00
   4  -8   2  399.66   31.10
   4  -8   2  394.26   32.10
  -4  -8  -2  382.96   30.90
  -4  -8  -2  395.76   42.20
  -4  -8  -2  379.16   31.00
   4   8   2  356.96   30.80
   4   8   2  382.46   31.40
   4   8   2  406.36   46.40
  -4   8  -2  354.26   44.80
  -4   8  -2  396.46   31.80
  -4   8  -2  383.26   31.00
   4   8   2  234.88   75.59
  -4   8  -2  371.66   45.70
  -6  -8  -2   54.59   16.40
  -6  -8  -2   50.69    6.50
   6  -8   2   53.79    6.30
  -6  -8  -2   55.19    6.70
   6  -8   2   46.90    6.30
   6  -8   2   61.49    8.30
  -6   8  -2   49.60    6.80
   6   8   2   61.49    6.90
  -6   8  -2   55.69    7.60
   6   8   2   53.69   44.00
  -6   8  -2   26.10   16.10
  -6   8  -2   48.40   20.00
   6   8   2   44.50   19.80
   6   8   2   24.90   17.40
   6   8   2   49.90    6.30
   6   8   2   53.29    7.00
  -8  -8  -2  401.26   34.10
  -8  -8  -2  416.06   34.00
   8  -8   2  446.86   35.70
   8  -8   2  444.96   34.00
  -8  -8  -2  405.96   45.40
   8  -8   2  422.26   35.10
  -8  -8  -2  408.56   34.00
  -8   8  -2  394.06   48.70
  -8   8  -2  405.06   34.10
  -8   8  -2  422.46   34.80
   8   8   2  420.36   34.30
   8   8   2  453.35   50.79
 -10  -8  -2   26.60   13.00
  10  -8   2   -2.00    3.30
 -10  -8  -2    4.20    3.30
 -10  -8  -2   -0.20    2.80
  10  -8   2    4.70    4.10
 -10  -8  -2   -0.50    2.30
  10   8   2   16.70   16.00
 -10   8  -2    2.80    3.60
 -10   8  -2    2.70    3.00
 -10   8  -2  -11.70   19.10
  10   8   2   26.80   40.00
 -10   8  -2   11.40   16.90
  10   8   2  -17.70   22.80
  10   8   2    2.10    2.70
  10   8   2    2.60    3.00
 -12  -8  -2  146.09   27.20
 -12  -8  -2  126.79   13.00
 -12  -8  -2  147.99   13.70
  12  -8   2  142.99   14.70
  12  -8   2  126.39   14.20
 -12  -8  -2  150.88   13.40
  12   8   2   76.39   52.19
  12   8   2  138.49   30.20
 -12   8  -2  127.99   29.40
 -12   8  -2  134.49   37.00
  12   8   2  144.99   14.20
  12   8   2   -4.50   35.00
  12   8   2  141.09   13.30
 -12   8  -2  150.28   14.30
 -14  -8  -2    1.30    3.40
  14  -8   2    5.10    3.70
  14  -8   2   -0.10    3.70
 -14  -8  -2    6.50    3.80
 -14  -8  -2    7.40   13.90
  14   8   2    2.60    3.00
  14   8   2    2.00    2.90
 -14   8  -2  -10.40   34.30
 -14   8  -2   -1.10    3.60
 -14   8  -2  -40.20   22.70
  14   8   2  -20.10   43.70
 -16  -8  -2   51.29    7.60
 -16  -8  -2   48.20   20.70
  16  -8   2   48.90    8.40
 -16  -8  -2   51.79    7.20
  16  -8   2   32.70    7.30
  16   8   2   56.89    7.50
  16   8   2   17.40   47.30
  16   8   2   47.40    6.80
 -16   8  -2   64.99    8.80
 -16   8  -2   51.99   27.30
  16   8   2   70.99   35.20
 -18  -8  -2  -11.00   21.90
  18  -8   2   17.20    7.20
 -18  -8  -2   22.90    5.30
  18  -8   2   15.40    6.30
  18   8   2    2.20   46.80
  18   8   2   24.30    5.90
 -18   8  -2   26.30   40.20
  18   8   2   30.50    5.40
 -18   8  -2   26.50    6.20
  20  -8   2   -1.60    3.00
 -20  -8  -2    3.50    3.50
  20  -8   2   -1.10    3.60
 -20  -8  -2   -0.20    3.20
  20   8   2    2.60    3.60
  20   8   2    2.40    2.90
 -20   8  -2    0.90    3.80
  20   8   2    1.80    3.30
  20   8   2  -34.20   48.20
 -22  -8  -2    2.20    3.20
  22  -8   2    1.60    4.30
 -22  -8  -2    0.20    3.00
  22  -8   2    4.50    3.80
 -22   8  -2    4.50    4.00
  22   8   2    4.00    2.30
  22   8   2    0.40    2.80
  22   8   2    2.50    3.20
  24  -8   2   -3.40    2.90
  24  -8   2    1.70    2.90
 -24  -8  -2    8.90    3.50
 -24  -8  -2    0.00    2.70
  24   8   2    2.40    2.30
  24   8   2    6.10    3.30
 -24   8  -2   -0.40    3.40
  24   8   2    1.40    1.40
  26  -8   2   22.70    4.20
 -25  -9   2   -0.50    2.30
 -25  -9   2   -2.00    3.80
  25  -9  -2   -1.80    2.30
  25  -9  -2    0.60    2.70
  25   9  -2    1.70    2.40
  25   9  -2    2.30    1.90
 -25   9   2   -4.10    2.60
 -23  -9   2   16.20    5.00
  23  -9  -2   11.40    5.30
  23  -9  -2    8.60    4.00
  23   9  -2    7.00    4.00
  23   9  -2    6.10    2.20
 -23   9   2    9.60    3.80
  23   9  -2   10.70    4.40
  21  -9  -2   12.20    5.00
  21  -9  -2   10.20    4.60
 -21  -9   2   21.10    4.50
  21   9  -2   13.50    3.20
  21   9  -2   13.30    4.80
 -21   9   2   10.90    4.30
  21   9  -2   17.70    3.70
 -19  -9   2    5.60    4.00
  19  -9  -2    5.30    4.60
  19  -9  -2    9.60    4.90
  19  -9  -2    0.90    5.80
  19   9  -2    2.00    4.30
  19   9  -2    9.70    3.40
 -19   9   2    4.20    4.10
  19   9  -2   21.00   48.00
  19   9  -2    5.70    3.20
  17  -9  -2   69.49   12.90
  17   9  -2   56.69    9.70
  17   9  -2   29.90   48.60
  17   9  -2   53.19    7.10
 -17   9   2   75.49    9.10
  15  -9  -2   -0.20    5.50
  15  -9  -2    4.50    4.60
 -15  -9   2   -7.50   20.50
 -15  -9   2    3.50    3.60
  15  -9  -2    4.60    4.50
 -15   9   2   13.90   24.70
  15   9  -2   32.70   47.50
 -15   9   2    1.40    3.70
  15   9  -2   -2.30    2.50
  15   9  -2  -25.50   34.50
  15   9  -2    0.80    3.10
 -15   9   2    4.20    3.20
  13  -9  -2   44.80   14.10
 -13  -9   2   75.19    8.90
 -13  -9   2   53.29   22.30
 -13  -9   2   98.19    9.70
  13  -9  -2   75.79   10.60
  13  -9  -2   80.09   10.70
 -13   9   2   81.89    9.20
  13   9  -2   69.09    8.00
  13   9  -2   22.40   46.50
  13   9  -2   93.79   29.60
 -13   9   2   99.39   10.30
  13   9  -2   87.79    9.10
 -13   9   2   80.59   28.10
  11  -9  -2   17.00    5.80
 -11  -9   2   14.40    3.80
  11  -9  -2   14.70    3.80
  11  -9  -2    9.70    4.90
 -11  -9   2    1.30   14.20
 -11  -9   2   15.10    4.60
  11   9  -2   12.50    4.00
  11   9  -2   18.00   21.20
  11   9  -2  -50.79   24.30
 -11   9   2   38.70   28.20
  11   9  -2   10.20    3.50
  11   9  -2  -46.10   41.60
  11   9  -2  -10.70   44.10
 -11   9   2   15.00    4.10
 -11   9   2   31.40   23.60
   9  -9  -2  596.04   45.90
  -9  -9   2  544.35   44.60
  -9  -9   2  489.35   43.70
   9  -9  -2  564.64   45.50
  -9  -9   2  549.74   43.90
   9  -9  -2  546.45   43.50
  -9  -9   2  533.95   56.09
  -9   9   2  534.95   60.49
  -9   9   2  448.46   62.09
  -9   9   2  547.65   44.50
   9   9  -2  590.64   62.79
   9   9  -2  504.15   45.30
   9   9  -2  584.54   44.00
  -7  -9   2  126.29   12.30
  -7  -9   2  133.59   12.60
  -7  -9   2   71.99   21.30
   7  -9  -2  128.69   13.30
   7  -9  -2  141.49   14.00
   7   9  -2  113.29   29.30
  -7   9   2  111.59   29.70
   7   9  -2  134.09   12.60
   7   9  -2  126.79   32.60
  -7   9   2  139.79   30.00
  -7   9   2  121.79   13.00
   7   9  -2   75.79   60.49
  -7   9   2  119.29   12.20
   7   9  -2  128.59   12.20
  -5  -9   2  167.48   14.90
  -5  -9   2  165.68   14.70
  -5  -9   2  161.08   14.80
   5  -9  -2  173.28   14.50
  -5  -9   2  118.19   24.50
  -5   9   2  152.78   14.60
  -5   9   2  168.98   31.90
   5   9  -2  162.28   14.90
   5   9  -2   69.89   69.19
   5   9  -2  148.59   33.40
  -5   9   2  162.48   15.50
  -5   9   2  150.58   31.90
   5   9  -2  186.48   33.50
   5   9  -2  158.78   14.70
   5   9  -2  158.08   15.00
  -3  -9   2  101.99   10.00
  -3  -9   2   90.79    9.80
   3  -9  -2   91.29    9.30
   3  -9  -2   87.69    9.40
  -3  -9   2   91.49    9.70
   3   9  -2  100.39    9.90
   3   9  -2   60.49   68.19
   3   9  -2  101.69   10.10
  -3   9   2  101.69    9.80
  -3   9   2   88.19   22.70
  -3   9   2  100.19   10.30
   3   9  -2   46.10   23.00
   3   9  -2  112.39   26.30
  -3   9   2  119.09   29.30
  -3   9   2   89.19   10.30
   3   9  -2  103.99   10.60
  -1  -9   2  108.29   11.30
  -1  -9   2  125.99   11.50
   1  -9  -2  139.59   11.40
  -1   9   2  122.29   12.00
  -1   9   2  110.49   11.10
   1   9  -2  118.19   12.10
  -1   9   2  127.29   11.70
   1   9  -2   92.69   24.90
  -1   9   2   88.59   24.10
   1   9  -2  105.09   11.20
   1   9  -2   93.49   81.99
   1   9  -2  147.09   30.20
  -1   9   2   77.99   26.10
   1   9  -2  107.19   11.40
   1  -9   2  114.79   11.00
  -1  -9  -2  102.89   10.90
  -1  -9  -2   80.39   21.90
  -1  -9  -2  115.69   11.00
   1  -9   2  114.39   11.00
  -1   9  -2   66.79   22.50
   1   9   2  121.89   26.70
   1   9   2  118.19   11.40
  -1   9  -2  109.39   11.20
  -1   9  -2  113.49   28.10
  -1   9  -2  116.39   12.00
  -1   9  -2  111.79   11.20
   1   9   2  125.69   11.90
   1   9   2  119.79   11.10
   1   9   2  114.39   28.10
   3  -9   2    3.70    3.60
  -3  -9  -2    0.30   12.10
   3  -9   2   12.10    4.20
   3  -9   2    9.50    3.60
  -3  -9  -2    6.70    3.20
  -3  -9  -2    7.50    3.30
  -3   9  -2    6.60    3.20
   3   9   2    4.20    3.10
   3   9   2   -9.90   15.00
   3   9   2   87.29   81.59
  -3   9  -2    2.80    3.40
   3   9   2    9.60    3.40
   3   9   2    0.00   15.50
  -3   9  -2   32.00   18.70
   3   9   2    0.20    3.20
  -3   9  -2    2.00   16.20
  -3   9  -2    7.10    4.00
  -5  -9  -2    0.00    2.30
   5  -9   2   -3.40    3.00
  -5  -9  -2    1.10    2.90
   5  -9   2   -0.60    3.50
  -5  -9  -2    2.10    2.80
  -5  -9  -2    1.20   10.30
   5   9   2  -42.20   15.80
   5   9   2    1.70    2.80
  -5   9  -2   20.90   18.70
  -5   9  -2   -1.10    3.10
   5   9   2    1.30    3.40
   5   9   2  -20.70   61.99
  -5   9  -2   -1.10    2.90
   5   9   2   -1.80   14.80
   5   9   2    2.10    2.90
  -5   9  -2   10.30   14.00
  -7  -9  -2   69.59   19.90
  -7  -9  -2   83.29    9.20
   7  -9   2   84.89   10.50
  -7  -9  -2   76.39    9.10
   7  -9   2   94.19    8.80
  -7  -9  -2   85.59    9.20
   7  -9   2   77.79    9.60
   7   9   2   73.29    8.60
   7   9   2  108.29   25.90
  -7   9  -2   65.89   23.90
   7   9   2   60.99   25.90
  -7   9  -2   67.69    9.70
   7   9   2   88.89    9.30
  -7   9  -2   43.90   22.80
   7   9   2   25.20   65.99
  -7   9  -2   88.89   10.90
  -9  -9  -2   45.00    6.30
   9  -9   2   47.40   11.20
  -9  -9  -2   48.60    6.80
   9  -9   2   46.40    7.70
  -9  -9  -2   43.30   16.80
  -9   9  -2   67.59   25.50
   9   9   2   27.20   20.20
   9   9   2   39.20    6.40
   9   9   2   41.70   27.80
   9   9   2   48.70   64.79
  -9   9  -2   42.30    7.90
  -9   9  -2   44.90    6.80
   9   9   2   37.80    5.90
  -9   9  -2   56.99   27.30
  11  -9   2   11.00    4.70
  11  -9   2    3.60    3.70
 -11  -9  -2   -1.10    3.10
 -11  -9  -2   -2.90    2.40
 -11  -9  -2   -2.00   13.20
 -11   9  -2    1.40   18.50
  11   9   2   25.40   22.70
 -11   9  -2    8.10    4.40
  11   9   2    3.70    3.10
 -11   9  -2    6.10    3.60
  11   9   2    8.80    3.80
  11   9   2  -32.90   35.60
  11   9   2   30.70   59.09
  13  -9   2   36.40    6.90
 -13  -9  -2   28.10    5.40
 -13  -9  -2   22.10    4.60
 -13  -9  -2   10.00   17.50
 -13  -9  -2   37.50    6.00
  13  -9   2   30.50    6.30
 -13   9  -2   28.70    6.20
 -13   9  -2  -27.20   39.10
  13   9   2   30.20    5.20
 -13   9  -2    5.40   25.40
  13   9   2    9.00   27.90
  13   9   2   19.10   56.09
  13   9   2   29.50    5.00
  13   9   2   21.50    4.40
 -15  -9  -2   18.70    4.90
  15  -9   2   26.90    6.40
 -15  -9  -2   17.00    4.80
  15  -9   2   16.60    6.90
 -15  -9  -2   11.90   20.40
  15   9   2   27.90    5.60
  15   9   2    2.50   40.50
 -15   9  -2  -25.30   28.20
  15   9   2   22.40   56.19
 -15   9  -2   17.30    5.30
  15   9   2   26.70    4.80
  17  -9   2   14.90    4.50
  17  -9   2   24.10    6.10
 -17  -9  -2   28.00    5.30
 -17  -9  -2   25.00    5.30
  17   9   2   23.50    4.60
 -17   9  -2   23.60    5.80
  17   9   2   -3.10   57.59
  17   9   2   22.60    5.90
  17   9   2   23.20    4.90
  19  -9   2   40.40    7.10
 -19  -9  -2   44.10    6.10
  19  -9   2   22.10    5.30
 -19  -9  -2   40.90    6.20
 -19   9  -2   40.70    7.80
  19   9   2   35.80    5.40
  19   9   2   58.89    6.50
  19   9   2   31.80    6.40
 -21  -9  -2    3.60    3.20
  21  -9   2    1.00    3.10
 -21  -9  -2    9.70    3.50
  21  -9   2   -3.00    2.40
  21   9   2    0.00    3.20
  21   9   2    4.30    2.40
 -21   9  -2    5.70    3.80
  21   9   2    2.20    2.80
  23  -9   2   18.90    4.00
 -23  -9  -2   22.30    4.00
  23   9   2   17.70    2.60
  23   9   2   13.60    3.40
 -23   9  -2   32.40    8.00
 -25  -9  -2    3.90    2.40
  25  -9   2    2.00    2.70
 -25  -9  -2    3.60    3.00
 -25   9  -2    2.40    2.80
  25   9   2   -0.40    2.00
  24 -10  -2   28.50    4.80
  24 -10  -2   20.70    4.00
 -24 -10   2   43.70    5.00
  24  10  -2   27.20    4.60
  24  10  -2   36.10    4.00
 -24  10   2   42.20    5.60
 -22 -10   2    4.10    2.90
 -22 -10   2    3.30    3.90
  22 -10  -2    1.60    3.30
  22 -10  -2   -0.70    2.60
  22  10  -2    3.70    2.40
  22  10  -2    2.10    3.90
  22  10  -2    2.60    1.60
 -22  10   2    3.90    5.10
 -20 -10   2   26.20    4.90
  20 -10  -2   18.20    6.10
 -20 -10   2   36.90    5.50
  20 -10  -2   25.00    5.70
 -20  10   2   27.70    5.40
  20  10  -2   23.60    3.90
  20  10  -2   23.20    3.60
  20  10  -2   18.90    5.50
  18 -10  -2   22.00    5.90
 -18 -10   2   26.80    8.50
 -18 -10   2   29.50    5.10
  18 -10  -2   14.10    5.40
  18  10  -2   19.80    4.30
  18  10  -2   35.20    7.00
  18  10  -2   28.50    4.80
 -16 -10   2   12.60    4.20
  16 -10  -2    9.10    4.70
  16 -10  -2    4.50    4.50
 -16 -10   2    9.10    4.20
 -16  10   2    9.30    4.40
  16  10  -2    5.70    2.70
  16  10  -2    7.90    3.40
  14 -10  -2   39.00    7.40
  14 -10  -2   34.10    7.60
 -14 -10   2   36.60    6.30
 -14 -10   2   73.39   29.10
 -14 -10   2   27.00    5.10
 -14 -10   2   37.10    8.50
  14  10  -2   24.10    5.40
 -14  10   2   38.20    5.70
  14  10  -2   24.00    4.20
 -14  10   2  -11.40   34.90
 -14  10   2   39.10    7.00
  14  10  -2   35.10   43.50
  14  10  -2    6.40   61.79
 -12 -10   2   23.10   21.70
  12 -10  -2   32.00    7.20
 -12 -10   2   44.10    6.70
 -12 -10   2   45.00    6.80
 -12 -10   2   33.80    5.80
  12 -10  -2   45.80    8.20
  12  10  -2    3.70   28.90
 -12  10   2   44.80    6.50
 -12  10   2   19.40   25.00
  12  10  -2   44.30    6.10
  12  10  -2  -27.20   53.99
 -12  10   2   36.40    7.00
  10 -10  -2    5.90    4.40
  10 -10  -2    2.50    3.10
 -10 -10   2   -1.00    2.80
  10 -10  -2   -0.40    3.90
 -10 -10   2   -0.70    3.30
 -10 -10   2   -0.80    3.10
 -10 -10   2   14.60   18.00
 -10  10   2    5.80    3.70
 -10  10   2   20.70   33.10
  10  10  -2   -0.10    3.00
 -10  10   2    2.60   20.10
  10  10  -2   -4.10   58.89
  10  10  -2  -25.30   24.20
  10  10  -2    5.30    3.40
 -10  10   2   -3.40    3.60
   8 -10  -2   14.90    6.00
   8 -10  -2   14.80    5.20
  -8 -10   2   13.40    4.50
  -8 -10   2   37.90   18.20
  -8 -10   2   17.10    4.10
   8 -10  -2    9.60    3.50
  -8 -10   2    6.80    3.80
  -8  10   2   13.90    4.20
  -8  10   2   20.30    5.40
  -8  10   2   36.20   21.60
   8  10  -2   10.80   21.10
   8  10  -2   -4.90   31.30
  -8  10   2  -50.39   26.40
   8  10  -2   17.70    4.40
   8  10  -2   14.60    4.00
  -6 -10   2    0.30    3.40
   6 -10  -2    6.10    4.50
  -6 -10   2    3.50    3.30
   6 -10  -2   -2.10    2.60
  -6 -10   2   -0.80    3.80
   6  10  -2   -7.90   18.10
   6  10  -2    0.90    3.20
   6  10  -2   42.10   82.69
   6  10  -2    1.60    3.00
  -6  10   2    6.60    3.50
  -6  10   2    1.70    4.00
  -6  10   2   -9.80   18.30
   4 -10  -2   48.00    8.10
  -4 -10   2   61.19    7.80
  -4 -10   2   62.49    7.90
   4 -10  -2   69.29    7.40
   4  10  -2   62.49    7.90
  -4  10   2  -18.20   20.20
   4  10  -2   97.09   91.79
  -4  10   2   61.79    7.80
   4  10  -2   51.69    7.70
   4  10  -2   44.60   26.00
   4  10  -2   58.29    7.70
  -4  10   2   62.29   11.40
   2 -10  -2  221.38   19.60
   2 -10  -2  229.18   19.90
  -2 -10   2  240.88   20.20
  -2 -10   2  243.68   20.20
   2  10  -2  240.18   20.30
  -2  10   2  133.29   35.50
   2  10  -2  218.28   40.60
   2  10  -2  232.28   20.80
  -2  10   2  221.18   23.30
   2  10  -2  209.18   42.30
  -2  10   2  300.17   46.20
   2  10  -2  234.28   20.40
  -2  10   2  232.08   20.30
   0 -10  -2   12.40    3.90
   0 -10  -2   14.20    3.90
   0 -10   2   17.80    4.30
   0 -10   2   13.50    3.90
   0  10   2   16.50    5.00
   0  10  -2   16.00    4.40
   0  10   2    8.50    4.20
   0  10   2    2.00   17.40
   0  10   2   11.30    3.70
   0  10  -2   10.70    4.60
   0  10  -2    4.00   21.40
   0  10  -2   45.60   22.60
   0  10   2  -33.00   17.10
   0  10  -2   13.70    3.90
   2 -10   2  375.36   31.50
   2 -10   2  384.06   32.50
  -2 -10  -2  395.96   31.60
   2 -10   2  374.96   31.70
  -2 -10  -2  395.26   31.70
  -2  10  -2  396.16   31.90
   2  10   2  317.37   52.69
  -2  10  -2  264.87   65.79
  -2  10  -2  383.86   31.90
  -2  10  -2  298.37   49.99
   2  10   2  357.86   56.59
   2  10   2  397.66   31.70
   2  10   2  408.96   32.40
   2  10   2  370.76   31.90
   4 -10   2  148.59   14.60
   4 -10   2  179.38   16.50
  -4 -10  -2  178.68   15.40
   4 -10   2  151.08   15.70
  -4 -10  -2  105.59   30.50
   4 -10   2  159.18   15.20
  -4 -10  -2  150.48   15.10
  -4  10  -2  177.18   15.70
   4  10   2  157.88   39.30
   4  10   2  177.58   15.60
   4  10   2  172.88   15.40
   4  10   2  181.58   16.10
  -4  10  -2  171.38   16.40
  -4  10  -2  165.88   15.30
  -4  10  -2  176.28   42.10
  -6 -10  -2   88.79   10.30
  -6 -10  -2   98.99    9.90
   6 -10   2   91.89   11.00
   6 -10   2   98.29   10.00
   6 -10   2   82.09   10.40
  -6 -10  -2  110.19   24.30
   6  10   2  101.69   10.30
   6  10   2   51.69   24.30
  -6  10  -2   65.99   26.60
  -6  10  -2   98.09   11.20
  -6  10  -2   51.79   28.60
   6  10   2  100.79   30.60
  -6  10  -2   94.99   10.50
   6  10   2  100.59   10.20
   6  10   2   53.99  100.59
  -8 -10  -2  197.38   18.00
  -8 -10  -2  188.18   34.10
  -8 -10  -2  208.78   18.00
  -8 -10  -2  211.48   18.30
   8 -10   2  212.18   19.20
   8 -10   2  173.08   18.40
  -8  10  -2  185.88   44.20
   8  10   2  226.68   18.40
  -8  10  -2  182.08   39.20
   8  10   2  108.29   99.99
  -8  10  -2  206.18   19.30
  -8  10  -2  188.78   18.20
   8  10   2  180.18   38.40
   8  10   2  161.08   41.90
   8  10   2  219.98   18.00
 -10 -10  -2   31.80   19.30
  10 -10   2   57.99    8.70
 -10 -10  -2   56.99    7.70
 -10 -10  -2   53.79    7.20
 -10 -10  -2   68.49    8.10
  10 -10   2   35.40    7.30
 -10  10  -2   57.89   30.30
  10  10   2   61.89   27.20
 -10  10  -2   52.29   37.40
  10  10   2   59.99    7.30
 -10  10  -2   55.59    8.80
  10  10   2   40.60   76.29
  10  10   2   59.99    7.60
  10  10   2   20.50   49.99
 -12 -10  -2  158.18   51.19
 -12 -10  -2  136.39   13.30
  12 -10   2  108.99   15.70
 -12 -10  -2  154.38   14.00
  12 -10   2  110.39   13.70
 -12 -10  -2  189.68   15.60
  12  10   2   19.70   78.39
  12  10   2  102.09   44.60
 -12  10  -2  163.08   15.30
 -12  10  -2  115.29   36.20
  12  10   2  157.48   14.00
  12  10   2  145.79   13.50
 -12  10  -2  184.08   57.69
 -14 -10  -2   -1.10    3.30
  14 -10   2   -3.90    3.00
 -14 -10  -2    4.30    3.60
  14 -10   2    0.60    3.80
 -14 -10  -2    2.90    3.00
  14  10   2    3.30    3.40
 -14  10  -2   -0.20    4.00
  14  10   2  -19.30   73.29
  14  10   2   -1.40    3.00
 -16 -10  -2   82.99    9.60
  16 -10   2   80.59   10.00
 -16 -10  -2   86.39   11.60
  16  10   2   80.39    8.90
  16  10   2   89.49    8.80
 -16  10  -2   88.39   12.60
 -18 -10  -2   75.79    8.60
  18 -10   2   55.59    8.40
 -18 -10  -2   76.49    8.60
  18  10   2   62.09    7.60
  18  10   2   84.09    7.90
  18  10   2   62.89    8.60
 -18  10  -2   98.79   10.10
  20 -10   2   -0.40    2.70
 -20 -10  -2   -0.70    3.30
 -20 -10  -2    2.00    3.30
 -20  10  -2   -2.80    3.20
  20  10   2   -1.00    2.40
  20  10   2   -1.20    2.20
  20  10   2    2.20    2.50
 -22 -10  -2    4.00    2.80
 -22 -10  -2    3.10    2.60
  22 -10   2    3.30    2.40
 -22  10  -2   10.60    3.80
  22  10   2    0.70    2.00
  22  10   2    4.60    1.60
  22  10   2    3.10    2.80
 -21 -11   2   53.59    5.90
  21 -11  -2   33.90    5.80
  21 -11  -2   31.40    4.90
  21  11  -2   47.20    4.50
  21  11  -2   45.20    5.90
 -19 -11   2   -0.60    2.90
 -19 -11   2    2.50    4.80
  19 -11  -2   -1.30    2.30
 -19  11   2    0.60    3.30
  19  11  -2   -0.50    4.10
 -17 -11   2   34.60    5.30
 -17 -11   2   41.00    5.80
  17 -11  -2   23.80    6.20
  17 -11  -2   29.20    6.30
  17  11  -2   32.60    4.80
  17  11  -2   35.20    6.70
 -17  11   2   39.40    6.50
  15 -11  -2    0.20    3.50
 -15 -11   2   -0.60    3.10
 -15 -11   2    1.30    3.20
  15 -11  -2   -0.20    3.10
  15  11  -2   -1.60    2.40
 -15  11   2   -4.10    5.40
  13 -11  -2  103.79   12.70
  13 -11  -2  119.09   13.30
 -13 -11   2  128.09   12.30
 -13 -11   2  119.79   12.70
 -13 -11   2  111.89   11.70
  13  11  -2  119.39   11.90
 -13  11   2  147.59   15.30
 -13  11   2  130.99   12.20
 -11 -11   2   22.50    7.40
 -11 -11   2   16.00    4.40
  11 -11  -2   20.70    6.00
 -11 -11   2   20.20    5.10
  11 -11  -2   17.50    5.70
 -11  11   2   21.20    5.00
  11  11  -2   21.80    4.70
 -11  11   2   23.10    5.80
  -9 -11   2   40.60    6.40
   9 -11  -2   45.40    8.00
   9 -11  -2   48.50    6.20
   9 -11  -2   46.90    7.90
  -9 -11   2   55.49    7.00
  -9 -11   2   34.50    6.90
  -9  11   2   43.40   39.30
  -9  11   2   54.69   44.60
   9  11  -2   39.60    6.20
  -9  11   2   50.49    7.30
  -9  11   2   46.10    7.60
   9  11  -2   24.90  101.69
  -7 -11   2   28.40    6.00
   7 -11  -2   32.10    5.30
  -7 -11   2   29.10    5.70
   7 -11  -2   32.00    7.20
   7 -11  -2   20.70    7.30
   7  11  -2  -18.60   25.30
  -7  11   2   26.50    5.50
   7  11  -2   22.20    5.50
  -7  11   2   80.09   29.30
  -7  11   2  -16.90   36.10
  -7  11   2   31.00    6.60
   7  11  -2  -96.19   99.59
   7  11  -2   23.90    5.00
   7  11  -2   30.90   56.79
  -5 -11   2    3.90    3.60
  -5 -11   2    2.60    3.50
   5 -11  -2    0.40    3.60
   5 -11  -2    7.50    3.40
  -5  11   2    5.50    4.50
   5  11  -2    1.80    3.30
   5  11  -2    0.60    3.30
   5  11  -2  -44.80   34.10
  -5  11   2    7.30    3.80
   5  11  -2   39.80   27.40
  -5  11   2   17.10   28.70
  -5  11   2  -45.60   23.60
   3 -11  -2   67.49    7.90
   3 -11  -2   63.69    9.20
  -3 -11   2   66.39    8.10
  -3 -11   2   77.69    8.40
  -3  11   2   70.89    9.30
   3  11  -2   60.99    8.20
  -3  11   2   77.19    8.90
   3  11  -2   31.40   25.50
   3  11  -2   74.79    8.70
  -3  11   2   67.19   29.10
  -3  11   2   67.59   29.40
  -3  11   2   47.30    7.60
   3  11  -2   35.00   31.50
   1 -11  -2    8.30    3.30
   1 -11  -2   12.50    3.90
  -1 -11   2   21.30    4.60
  -1 -11   2   18.90    4.60
   1  11  -2    7.00    4.20
  -1  11   2   15.40    5.00
  -1  11   2   19.40    4.60
  -1  11   2   13.20   26.10
   1  11  -2   18.90    4.70
   1  11  -2    4.20   24.40
   1  11  -2  -33.60   25.20
  -1  11   2   26.40   25.70
   1  11  -2   12.50    3.90
  -1  11   2   14.70    4.10
   1 -11   2  174.08   15.60
  -1 -11  -2  180.88   15.90
   1 -11   2  160.98   15.80
   1 -11   2  149.19   15.90
  -1 -11  -2  176.68   15.50
   1  11   2  178.28   38.90
   1  11   2  122.49   34.40
  -1  11  -2  181.98   16.20
  -1  11  -2  106.89   36.30
   1  11   2  188.58   16.80
   1  11   2  169.48   16.00
   1  11   2  188.78   16.10
  -1  11  -2  172.78   15.90
  -1  11  -2  174.08   16.70
  -1  11  -2  126.79   36.80
   3 -11   2    1.90    3.80
   3 -11   2   -1.70    2.60
   3 -11   2    1.40    3.10
  -3 -11  -2    2.20    3.30
   3 -11   2    0.70    3.50
  -3 -11  -2    0.80    3.10
   3  11   2    0.40    3.00
  -3  11  -2    4.40    4.30
  -3  11  -2   30.80   25.50
  -3  11  -2    2.80    3.70
   3  11   2   -1.80    3.20
  -3  11  -2    5.70   25.30
   3  11   2    8.50   29.60
   3  11   2   -4.30    4.00
   3  11   2  -36.20   22.60
  -3  11  -2    0.00    2.70
  -5 -11  -2   31.90    5.60
   5 -11   2   37.60    6.00
   5 -11   2   23.50    7.20
   5 -11   2   29.70    6.00
  -5 -11  -2   46.00    6.30
   5  11   2   88.19   36.60
  -5  11  -2   73.99   30.80
   5  11   2   40.40   26.90
  -5  11  -2   24.00   30.80
   5  11   2   34.80    5.80
   5  11   2   27.80    5.50
  -5  11  -2   37.70    7.10
  -5  11  -2   41.30    6.40
   7 -11   2   -2.40    3.30
   7 -11   2    0.90    3.20
  -7 -11  -2    3.90    4.10
   7  11   2   38.20   49.60
  -7  11  -2   -4.10    3.60
   7  11   2   -5.50    5.20
   7  11   2    2.90    3.90
  -7  11  -2   12.90   35.30
  -9 -11  -2    2.60    3.10
   9 -11   2    0.30    3.00
  -9 -11  -2    0.60    3.20
  -9 -11  -2  -13.20   25.10
   9 -11   2    1.60    3.50
  -9  11  -2   -5.30   28.70
   9  11   2    2.50    2.50
  -9  11  -2    3.40    4.00
   9  11   2    0.60    2.90
   9  11   2   28.80   32.40
   9  11   2   -0.30    3.20
 -11 -11  -2   -1.40    3.20
 -11 -11  -2    2.20    3.20
  11 -11   2   -0.30    2.80
  11 -11   2    0.50    3.20
  11  11   2   -2.50    2.10
  11  11   2   -2.90    2.90
 -11  11  -2   -1.90    3.50
  11  11   2   -1.30    2.70
 -13 -11  -2   -2.00    2.80
 -13 -11  -2    1.80    3.10
  13 -11   2    0.20    3.50
 -13 -11  -2    3.30    3.40
 -13  11  -2    4.20    4.30
  13  11   2    0.00    2.80
  13  11   2    2.30    2.50
 -15 -11  -2   28.20    4.90
  15 -11   2   31.80    5.80
 -15 -11  -2   30.90    4.80
 -15 -11  -2   36.50    6.90
  15  11   2   29.60    4.80
 -15  11  -2   31.40    6.20
  15  11   2   28.50    4.60
  17 -11   2    1.80    2.70
 -17 -11  -2   -1.10    3.00
 -17 -11  -2    0.70    3.40
 -17  11  -2    4.30    3.80
  17  11   2    1.30    2.00
  17  11   2    5.60    3.20
  17  11   2   -0.40    3.00
 -19 -11  -2   39.20    4.80
  19 -11   2   16.70    3.80
  19  11   2   24.90    3.20
 -19  11  -2   39.90    6.40
  19  11   2   21.60    3.30
  19  11   2   12.10    3.60
 -21  11  -2   37.00    7.30
  18 -12  -2    6.00    2.30
 -18 -12   2   20.10    3.40
  18 -12  -2   11.00    3.20
  18  12  -2   12.30    2.50
 -18  12   2   20.00    4.10
  18  12  -2   14.70    3.50
  16 -12  -2   17.40    4.30
  16 -12  -2   29.20    5.20
  16  12  -2   46.00    7.80
  16  12  -2   34.00    5.00
 -14 -12   2   42.10    5.80
  14 -12  -2   33.70    9.20
 -14 -12   2   23.70    4.60
 -14  12   2   48.40    6.90
  14  12  -2   36.00    6.50
  14  12  -2   33.20    5.00
  12 -12  -2    3.60    4.00
  12 -12  -2    5.40    3.90
 -12 -12   2    3.30    3.20
 -12 -12   2    7.50    3.20
  12  12  -2    3.40    2.90
 -12  12   2    3.90    4.10
  10 -12  -2  104.39   11.70
 -10 -12   2  122.79   11.60
 -10 -12   2  118.99   11.10
  10 -12  -2  104.19   12.10
  10  12  -2   99.49   11.10
 -10  12   2  131.09   11.80
 -10  12   2  126.39   14.50
   8 -12  -2    1.80    3.10
  -8 -12   2   -1.20    3.10
  -8 -12   2   -3.20    2.50
   8 -12  -2    0.50    3.50
  -8  12   2    0.40    3.70
   8  12  -2    2.80    3.10
  -8  12   2   -0.70    3.30
   6 -12  -2   69.29    7.70
  -6 -12   2   76.09    8.50
   6 -12  -2   74.99    9.10
  -6 -12   2   66.89    8.10
   6 -12  -2   52.29    8.60
   6  12  -2   75.79    8.40
  -6  12   2   67.69    8.40
   4 -12  -2   17.60    4.90
  -4 -12   2   14.80    4.50
   4 -12  -2   23.30    4.50
   4 -12  -2   12.70    5.30
  -4 -12   2   21.80    4.70
  -4 -12   2    9.90    4.00
   4  12  -2   23.00    4.80
  -4  12   2   19.30    4.80
  -4  12   2   27.30    7.60
   4  12  -2   18.70    4.20
  -2 -12   2  216.38   18.50
  -2 -12   2  204.68   18.70
   2 -12  -2  184.88   19.50
   2 -12  -2  202.88   18.50
   2  12  -2  241.18   19.00
   2  12  -2  203.08   18.80
  -2  12   2  232.78   19.20
  -2  12   2  213.88   21.60
  -2  12   2  205.88   18.80
   0 -12   2    8.30    4.00
   0 -12   2   19.50    4.50
   0 -12  -2   20.00    3.70
   0 -12   2   17.10    3.80
   0 -12  -2   22.50    5.00
   0 -12  -2   16.60    4.40
   0 -12   2   17.70    4.40
   0  12  -2   11.10    5.00
   0  12  -2   19.30    4.20
   0  12  -2   17.30    4.40
   0  12   2   18.50    4.00
   0  12   2   15.30    5.50
   0  12   2   20.90    4.70
  -2 -12  -2    4.20    3.20
   2 -12   2    2.60    3.00
  -2 -12  -2    3.60    3.00
   2 -12   2    3.60    3.40
   2 -12   2    0.40    2.30
   2 -12   2   -0.30    2.90
  -2  12  -2   -2.00    3.20
   2  12   2    2.60    3.30
   2  12   2    0.00    2.80
  -2  12  -2   -0.50    2.50
  -4 -12  -2   15.40    3.90
   4 -12   2    6.30    3.90
  -4 -12  -2   14.40    3.80
   4 -12   2    4.50    3.00
  -4  12  -2    5.40    3.00
   4  12   2   11.70    3.80
   4  12   2   13.40    3.80
   6 -12   2    0.40    2.80
  -6 -12  -2   -0.70    2.80
  -6 -12  -2    3.90    3.00
   6  12   2    0.90    2.60
  -6  12  -2   -0.70    4.10
   6  12   2    0.50    2.90
  -8 -12  -2    2.50    3.00
  -8 -12  -2    3.20    3.40
   8 -12   2    1.50    2.90
   8  12   2    1.00    2.80
   8  12   2    5.90    2.90
  -8  12  -2    4.30    5.60
 -10 -12  -2   -2.10    2.50
 -10 -12  -2    0.10    3.00
  10 -12   2    2.20    3.20
 -10  12  -2    4.80    4.20
  10  12   2   -1.60    2.50
 -12 -12  -2   11.60    3.70
 -12 -12  -2   13.50    3.40
  12 -12   2   10.70    3.70
  12  12   2   12.60    3.50
 -12  12  -2   18.40    4.70
  14 -12   2    5.40    2.60
 -14 -12  -2    5.00    3.00
 -14 -12  -2    2.50    3.50
 -14  12  -2    3.20    3.70
  14  12   2   -0.90    2.20
  14  12   2    3.10    3.40
  16 -12   2    0.00    2.50
 -16 -12  -2    0.50    2.30
  16  12   2    0.00    1.90
 -16  12  -2   -1.90    2.50
  16  12   2   -0.20    2.50
 -18  12  -2   18.50    5.00
 -15 -13   2   -1.10    2.00
  15  13  -2    0.80    2.30
  15  13  -2   -1.90    1.50
 -15  13   2    2.10    2.40
  13 -13  -2   12.50    3.40
  13 -13  -2    4.90    2.60
 -13 -13   2   19.50    3.30
  13  13  -2   19.80    4.00
  13  13  -2   11.30    2.70
 -13  13   2   15.90    4.10
  11 -13  -2    0.20    1.90
  11 -13  -2    4.70    2.80
 -11 -13   2    1.60    2.80
 -11  13   2   -0.30    4.90
  11  13  -2   -1.00    2.10
  -9 -13   2    0.20    2.10
  -9 -13   2   14.20    3.40
  -9 -13   2   21.10    5.60
   9 -13  -2   16.70    4.50
   9 -13  -2    9.00    3.40
  -9  13   2   20.90    4.60
   9  13  -2    6.90    3.00
  -7 -13   2    4.30    3.30
   7 -13  -2    3.40    2.70
   7 -13  -2    6.10    4.30
  -7 -13   2    7.50    3.90
  -7  13   2    9.10    4.00
  -7  13   2    4.30    3.70
   7  13  -2    1.10    3.10
  -5 -13   2   30.70    4.90
  -5 -13   2   52.79    6.20
   5 -13  -2   23.20    5.30
  -5 -13   2   30.60    5.50
   5 -13  -2   36.30    6.40
  -5  13   2   49.30    6.80
  -5  13   2   49.70    6.30
   5  13  -2   44.70    6.60
  -3 -13   2   64.29    8.20
  -3 -13   2  104.89   10.80
   3 -13  -2   99.29    9.90
  -3 -13   2   89.69    8.90
   3 -13  -2   57.89   10.00
   3 -13  -2   85.59    8.50
  -1 -13   2    7.00    3.40
   1 -13  -2    1.40    3.20
  -1 -13   2   -3.50    2.20
   1 -13  -2   -2.30    2.50
   1 -13  -2    2.40    3.10
   1  13  -2    3.10    2.30
  -1  13   2   -0.60    2.30
  -1  13   2    0.20    2.90
  -1 -13  -2   22.50    4.20
   1 -13   2   20.30    4.70
  -1  13  -2   12.10    3.80
   1  13   2   19.70    4.10
   1  13   2   25.50    4.30
  -3 -13  -2   -0.70    3.30
  -3 -13  -2   -1.30    2.10
  -3 -13  -2   -1.90    2.70
   3 -13   2    2.20    2.60
   3  13   2    3.70    3.30
  -3  13  -2   -9.50    4.10
   3  13   2   -2.50    2.40
  -3  13  -2   -0.80    1.90
   5 -13   2   26.70    4.90
  -5 -13  -2   30.40    5.10
  -5 -13  -2   42.60    6.00
   5  13   2   53.39    6.80
   5  13   2   51.49    6.00
  -7 -13  -2    1.50    3.10
  -7 -13  -2    2.50    2.90
   7 -13   2   -2.40    2.10
  -7  13  -2   -2.20    3.00
  -9 -13  -2   48.20    5.30
  -9 -13  -2   40.00    5.20
   9 -13   2   25.80    4.40
   9  13   2   34.00    4.80
  -9  13  -2   28.30    5.30
 -11 -13  -2   33.60    4.60
  11 -13   2   20.60    3.90
  11  13   2   39.60    4.60
 -11  13  -2   28.30    4.80
 -13 -13  -2    2.40    1.90
 -13 -13  -2    4.40    2.30
  13 -13   2   -0.70    2.20
  13  13   2    1.00    1.80
 -13  13  -2    0.70    2.70
  13  13   2    0.20    2.00
   8 -14  -2    0.70    1.70
  -8 -14   2    0.60    1.60
   8  14  -2   -1.50    1.50
   6 -14  -2    0.30    2.40
  -6 -14   2   10.90    2.70
   6 -14  -2    4.40    2.40
   6  14  -2    9.30    2.40
   4 -14  -2    5.20    2.30
   4 -14  -2    1.50    1.80
   4  14  -2    3.40    2.00
   2 -14  -2   10.20    2.70
   2 -14  -2   15.60    3.10
   2  14  -2   10.70    3.50
   0 -14  -2   15.50    3.10
   0 -14  -2   24.40    3.80
   0  14  -2   23.10    3.40
   0  14   2   27.20    3.50
  -2 -14  -2    0.20    1.70
  -2 -14  -2    1.60    2.40
  -2 -14  -2    1.30    2.10
  -2  14  -2    2.90    1.90
   2  14   2    2.20    1.80
  -4 -14  -2    0.30    1.80
  -4 -14  -2    2.20    2.20
  -4 -14  -2    0.80    1.80
   4  14   2   -0.70    1.60
  -6 -14  -2    2.60    1.70
  -6 -14  -2    2.50    1.80
  -6 -14  -2    3.00    2.20
  -8 -14  -2   10.50    3.10
  34   0  -3    0.10    2.00
  34   0  -3   -1.80    1.80
  32   0  -3   -0.40    1.80
  32   0  -3   -0.50    3.10
  32   0  -3   -0.50    2.80
  30   0  -3    0.20    2.80
  30   0  -3   -4.90    2.80
  30   0  -3    2.50    3.00
  30   0  -3   -1.00    3.40
  28   0  -3   -2.40    3.30
  28   0  -3    0.20    2.80
  28   0  -3    0.50    3.80
  28   0  -3   -1.20    2.70
  26   0  -3   -2.30    4.50
  26   0  -3   -3.00    3.50
  26   0  -3    1.60    3.80
  26   0  -3   -2.50    2.80
 -26   0   3  -14.20   25.60
  26   0  -3   -1.60    3.10
  24   0  -3    4.20    3.70
  24   0  -3   -1.80    2.90
 -24   0   3   -8.20   19.20
  24   0  -3    1.80    3.10
  24   0  -3    2.50    3.90
  24   0  -3    4.80    4.60
  24   0  -3    0.30    8.50
  22   0  -3    2.30    3.60
  22   0  -3    0.60    4.00
  22   0  -3    0.30    7.30
  22   0  -3    2.40    3.60
  22   0  -3    1.00    2.70
 -22   0   3   12.20   13.80
  22   0  -3    2.00    3.00
  20   0  -3    4.50    3.20
 -20   0   3   -4.00   11.00
  20   0  -3    4.40    7.40
  20   0  -3   -9.70   12.90
  20   0  -3   -2.80    2.30
  20   0  -3   -1.50    3.10
  20   0  -3    0.50    3.40
  20   0  -3    4.70    3.10
  18   0  -3    5.00    3.70
 -18   0   3   23.90   10.40
  18   0  -3    2.10    2.90
  18   0  -3   -8.00   10.00
  18   0  -3    0.10    2.90
  18   0  -3    1.00    6.30
  18   0  -3    1.70    2.40
 -16   0   3    0.00    5.40
  16   0  -3   -5.80    7.70
 -16   0   3    3.90    7.20
 -14   0   3    3.30    7.00
  14   0  -3    8.70    9.70
 -14   0   3    3.80    4.20
 -12   0   3    0.60    3.30
  12   0  -3    4.50    6.20
 -12   0   3    0.00    4.60
  10   0  -3    4.70    5.70
  -8   0   3    5.30    2.30
   8   0  -3    5.00    4.40
  -8   0   3    3.00    3.60
   6   0  -3    1.00    1.20
  -6   0   3   -0.30    2.60
   6   0  -3   -2.50    3.10
   6   0  -3    1.10    2.40
  -6   0   3    0.70    1.40
   4   0  -3   -0.30    1.50
   4   0  -3    0.80    3.80
  -4   0   3   -0.60    3.00
  -4   0   3    0.20    1.50
   4   0  -3    1.00    3.20
   2   0  -3    2.40    2.80
   2   0  -3   -0.70    2.10
   2   0  -3   -1.50    2.70
   2   0  -3   -0.20    3.30
   2   0  -3    1.80    0.70
   0   0   3    1.90    2.10
   0   0  -3    2.40    2.70
   0   0  -3    0.40    3.40
   0   0  -3    0.20    1.80
   0   0  -3   -0.80    4.60
   2   0   3   -0.10    2.20
  -2   0  -3    0.50    5.90
  -2   0  -3   -2.20    3.40
  -2   0  -3   -3.20    4.10
  -2   0  -3    2.70    2.40
  -4   0  -3    1.70    4.40
  -4   0  -3   -0.20    2.70
   4   0   3   -1.20    2.60
  -4   0  -3   -3.70    4.30
  -6   0  -3   -6.60    3.80
  -6   0  -3    0.80    3.20
  -6   0  -3   -3.20    4.70
  -6   0  -3   -1.50   14.00
   8   0   3   -5.80   13.40
  -8   0  -3   -4.10    5.30
   8   0   3    2.70    4.20
  -8   0  -3    0.20    4.70
 -10   0  -3    5.00    5.80
  10   0   3  -10.30   17.20
  10   0   3   -0.50   10.90
 -10   0  -3   -6.70    4.80
  10   0   3   -0.20    5.30
  10   0   3   -3.50    6.50
  12   0   3    1.70   18.60
  12   0   3   -7.40    8.70
  12   0   3   12.30   13.70
 -12   0  -3   -0.80    7.00
 -12   0  -3    5.50    7.60
  14   0   3    6.60   13.70
 -14   0  -3   -3.00    8.90
 -14   0  -3   -0.20    3.00
  14   0   3   -6.50   10.50
  14   0   3   -1.60   19.80
 -14   0  -3    9.90    8.60
  14   0   3  -19.60   13.40
 -16   0  -3   -2.00    8.60
  16   0   3   -2.80   15.20
  16   0   3    2.10    3.90
  16   0   3   -3.00   15.00
 -16   0  -3   -2.80    7.20
  16   0   3    0.50    2.80
 -16   0  -3   -1.90    2.10
  16   0   3  -12.10   23.70
 -16   0  -3   12.00   12.40
  16   0   3   -2.90    2.90
  18   0   3    3.20    3.50
 -18   0  -3    3.70   10.90
  18   0   3    3.60    2.80
  18   0   3  -14.20   23.20
  18   0   3   -1.10   16.70
 -18   0  -3    2.70    2.60
  18   0   3    0.30    3.50
  18   0   3   -1.20    2.40
  18   0   3    6.30    4.00
 -18   0  -3   10.30   16.60
 -18   0  -3   -9.70    9.60
  20   0   3    3.80    4.30
  20   0   3    1.20    3.20
  20   0   3   -2.70    3.50
 -20   0  -3    0.80    2.90
  20   0   3    4.30   15.10
 -20   0  -3    0.30   13.60
 -20   0  -3   11.70   13.70
  20   0   3    0.90    2.00
  20   0   3    4.50    2.80
  22   0   3   -1.40    2.50
  22   0   3   -0.50    3.50
  22   0   3   -5.30    3.30
 -22   0  -3   -6.00   17.20
 -22   0  -3   -2.80    2.90
 -22   0  -3    1.30   17.20
 -24   0  -3    1.90    3.50
  24   0   3    4.40    4.10
  24   0   3    3.60    3.00
 -24   0  -3   31.50   25.60
 -24   0  -3  -13.30   18.70
  24   0   3   -3.00    3.60
  26   0   3   -0.30    2.60
  26   0   3   -0.50    3.60
 -26   0  -3    1.90    3.50
  26   0   3    0.50    3.50
  28   0   3   -2.00    3.10
  28   0   3    2.10    3.90
  28   0   3   -2.00    2.40
 -28   0  -3   -1.00    3.30
  30   0   3    1.30    1.90
 -30   0  -3    2.50    2.60
  30   0   3    0.30    2.90
  32   0   3    0.00    2.10
 -32   0  -3    6.90    4.50
  33  -1  -3    3.70    2.80
  33  -1  -3    4.60    3.40
  33  -1  -3    4.30    1.90
  33   1  -3    2.50    2.80
  33   1  -3    7.10    2.50
  31  -1  -3    3.40    2.40
  31  -1  -3    4.50    3.30
  31  -1  -3    1.60    3.20
  31  -1  -3    3.70    3.70
 -31  -1   3    4.60    3.00
  31   1  -3    3.80    2.40
  31   1  -3    5.00    3.00
  31   1  -3    1.10    3.30
  29  -1  -3   -2.00    2.30
 -29  -1   3    7.60    3.40
  29  -1  -3    0.90    2.80
  29  -1  -3    3.40    3.90
  29  -1  -3   -1.60    3.50
  29   1  -3    0.50    2.50
  29   1  -3    3.30    3.80
  29   1  -3    7.20    4.30
  29   1  -3    3.30    3.30
  27  -1  -3    5.00    4.20
 -27  -1   3    5.70    3.50
  27  -1  -3    3.20    4.70
  27  -1  -3    3.60    4.70
  27  -1  -3    6.00    5.30
  27  -1  -3   -1.80    5.40
  27   1  -3    0.70    4.20
  27   1  -3    5.00    6.00
  27   1  -3    3.90    4.50
  27   1  -3    3.80    4.30
  25  -1  -3    5.20    4.80
  25  -1  -3    2.10    4.20
  25  -1  -3   -1.40    2.80
  25  -1  -3    1.60    3.30
  25  -1  -3   -1.10    8.30
 -25  -1   3    3.20    5.40
 -25  -1   3   -0.30   22.60
  25  -1  -3   -0.60    4.00
  25   1  -3    0.10    3.80
  25   1  -3    2.60    4.80
 -25   1   3    5.70   25.20
  25   1  -3   -2.50    2.90
  25   1  -3    4.30    3.70
  25   1  -3    1.60    4.20
  23  -1  -3   -1.60    8.10
  23  -1  -3   -0.70    2.60
  23  -1  -3    2.80    4.60
  23  -1  -3   -1.80    3.90
 -23  -1   3  -15.10   15.90
  23  -1  -3    4.20    3.80
  23  -1  -3   -0.20    3.20
  23   1  -3    3.20    3.60
  23   1  -3    0.60    3.40
  23   1  -3    2.60    3.20
 -23   1   3    2.80   17.70
  23   1  -3    1.40    4.40
  23   1  -3   -4.30    7.60
  23   1  -3   -2.60    3.80
  21  -1  -3  140.89   14.00
  21  -1  -3  148.99   14.90
  21  -1  -3  136.19   14.20
  21  -1  -3  138.59   19.00
  21  -1  -3  151.88   13.70
  21  -1  -3  124.89   14.40
  21   1  -3  146.69   14.00
  21   1  -3  142.69   14.70
  21   1  -3  149.49   14.40
  21   1  -3  129.29   13.10
 -19  -1   3   -5.90    8.30
  19  -1  -3    2.50    3.90
  19  -1  -3    3.80    3.00
  19  -1  -3    3.10    7.00
  19  -1  -3   -2.40    2.80
  19  -1  -3  -20.00   10.20
  19   1  -3   -4.70    2.60
  19   1  -3    5.60    8.80
  19   1  -3    2.90    3.40
  19   1  -3   -1.20    2.50
  19   1  -3    1.70   12.80
  19   1  -3   -1.40    2.70
  17  -1  -3  234.78   27.40
 -17  -1   3  181.18   23.80
 -17   1   3  177.78   18.10
  17   1  -3  223.38   26.30
  15  -1  -3   90.69   18.00
 -15  -1   3   89.69   13.90
 -15  -1   3   56.49   13.10
 -15   1   3  100.09    9.90
  15   1  -3   75.09   15.70
 -13  -1   3 1091.99   81.99
 -13  -1   3  896.71   83.19
 -13  -1   3 1079.49   81.79
  13  -1  -3 1167.28   86.79
 -13   1   3  985.30   79.19
  13   1  -3 1057.49   79.19
  13   1  -3  863.11   81.09
  13   1  -3 1093.19   85.39
 -11  -1   3  601.04   57.69
 -11  -1   3  762.12   57.19
 -11  -1   3  694.13   56.69
  11  -1  -3  764.62   60.99
  11   1  -3  719.83   59.89
  11   1  -3  694.23   59.59
  11   1  -3  712.53   55.59
 -11   1   3  674.63   54.39
  -9  -1   3  127.09   13.90
   9  -1  -3  148.99   17.30
   9   1  -3  135.39   16.10
   9   1  -3  166.88   13.80
   7  -1  -3 1342.67  109.29
  -7  -1   3 1486.55  107.09
  -7  -1   3 1157.68  106.59
   7   1  -3 1372.36  108.69
   7   1  -3 1484.05  106.59
   5  -1  -3 2151.98  173.08
  -5  -1   3 2365.06  171.58
  -5   1   3 2371.56  170.58
  -5   1   3 2274.77  170.18
   5   1  -3 2356.76  171.28
   5   1  -3 2024.20  170.98
  -5   1   3 2141.19  170.68
   5   1  -3 2100.29  172.48
   5   1  -3 2139.19  170.88
  -3  -1   3   16.60    4.10
   3  -1  -3   22.70    4.20
   3  -1  -3   19.40    4.00
   3  -1  -3   17.50    3.50
  -3  -1   3   21.10    3.20
   3   1  -3   14.40    4.40
   3   1  -3   23.40    4.20
  -3   1   3   22.70    4.20
  -3   1   3   18.10    3.50
   3   1  -3   24.30    8.20
   1  -1  -3   -1.40    3.00
  -1  -1   3    2.10    2.20
   1  -1  -3   -1.00    2.00
   1  -1  -3    3.20    2.90
   1  -1  -3   -1.70    2.60
  -1   1   3    0.10    1.90
   1   1  -3    2.30    3.60
   1   1  -3    3.60    3.40
  -1   1   3    0.00    2.30
   1   1  -3    1.90    2.30
   1   1  -3   -2.40    4.60
  -1  -1  -3  336.27   30.20
  -1  -1  -3  331.37   28.30
  -1  -1  -3  305.27   29.00
   1  -1   3  341.77   29.30
   1   1   3  364.56   29.50
  -1   1  -3  337.37   30.00
  -1   1  -3  369.46   29.70
   1   1   3  362.46   30.30
   1   1   3  443.66   39.70
  -3  -1  -3  358.46   35.50
  -3  -1  -3  384.06   36.50
   3  -1   3  427.16   35.60
  -3  -1  -3  427.06   36.00
   3   1   3  406.46   35.70
  -3   1  -3  434.96   35.70
  -3   1  -3  424.96   36.60
   3   1   3  472.45   46.30
  -3   1  -3  469.85   44.50
   3   1   3  480.85   37.30
  -5  -1  -3 1389.06  121.99
  -5  -1  -3 1457.05  121.29
  -5   1  -3 1457.65  121.59
  -5   1  -3 1456.05  121.89
  -5   1  -3 1778.72  132.09
   5   1   3 1601.64  121.49
   5   1   3 1614.14  122.59
  -5   1  -3 1568.64  121.09
  -7  -1  -3  252.37   28.90
  -7  -1  -3  324.47   29.20
  -7  -1  -3  309.57   30.00
   7  -1   3  336.47   28.80
   7   1   3  415.56   43.60
  -7   1  -3  325.67   29.40
   7   1   3  303.47   29.80
  -7   1  -3  299.17   29.60
  -7   1  -3  330.27   28.50
   9  -1   3   37.50    7.90
   9  -1   3   21.00   17.90
  -9  -1  -3   35.10    8.70
  -9  -1  -3   53.09   11.00
  -9   1  -3   40.10    9.90
   9   1   3   45.00   21.80
   9   1   3   36.40   17.50
  -9   1  -3   37.30   10.00
   9   1   3   25.60    9.60
   9   1   3   24.90    7.70
  -9   1  -3   47.30    8.70
  11  -1   3    4.00    6.70
 -11  -1  -3   -6.30    5.90
  11  -1   3   11.90   17.90
 -11  -1  -3    4.00    5.40
 -11  -1  -3    2.60    6.70
  11   1   3    8.00   22.40
  11   1   3    2.60    7.20
  11   1   3    5.50   12.80
 -11   1  -3    0.40    6.90
  11   1   3   -8.20    7.40
 -11   1  -3    1.10    6.40
 -11   1  -3    7.70    6.70
  13  -1   3   98.99   16.10
  13  -1   3   94.09   26.90
  13  -1   3  101.79   18.60
  13  -1   3   78.69   26.10
 -13  -1  -3   87.99   15.60
 -13  -1  -3   65.69   15.40
 -13  -1  -3  148.39   20.70
 -13   1  -3  122.49   18.80
  13   1   3  124.79   35.80
  13   1   3  112.89   19.20
 -13   1  -3  108.69   18.20
  13   1   3   88.19   14.10
  13   1   3   91.99   18.10
  13   1   3   87.59   27.60
 -15  -1  -3   11.90    9.50
 -15  -1  -3   11.00    3.10
  15  -1   3   31.70   22.70
 -15  -1  -3    8.10    8.60
 -15  -1  -3   19.30   17.80
  15  -1   3   22.00   14.80
  15  -1   3   20.90   16.70
  15   1   3   14.50   14.30
 -15   1  -3    5.40   10.80
  15   1   3   31.70   29.60
 -15   1  -3   31.30   10.70
  15   1   3   36.10   20.10
  17  -1   3   98.59   10.40
 -17  -1  -3  113.39   21.40
  17  -1   3   89.69    8.20
 -17  -1  -3   79.99   19.60
 -17  -1  -3   72.19   18.90
  17  -1   3   47.60   22.40
  17  -1   3  103.79    9.90
  17  -1   3   38.10   22.80
  17  -1   3   54.09   27.60
  17  -1   3   68.49    8.00
 -17  -1  -3   81.89    8.50
  17  -1   3   75.69    9.40
  17   1   3   87.29    9.40
  17   1   3   97.09    8.30
 -17   1  -3  101.19   20.10
  17   1   3   55.59   26.30
  17   1   3   84.59    9.60
 -19  -1  -3   23.30    4.30
  19  -1   3   17.40    5.00
 -19  -1  -3    9.20   12.50
  19  -1   3   19.80    5.20
  19  -1   3   16.90   17.00
  19  -1   3   15.80    3.10
 -19  -1  -3   14.60   15.00
  19  -1   3    3.60   22.60
  19  -1   3   20.10    3.80
 -19  -1  -3   33.60   24.80
  19   1   3   19.20    4.80
  19   1   3   19.80    3.50
 -19   1  -3    2.90   14.10
  19   1   3   25.00    5.60
  19   1   3    7.00   19.10
  19   1   3   24.60   29.90
 -19   1  -3   22.60    4.30
  19   1   3   24.00    6.30
 -19   1  -3    6.50   14.20
  21  -1   3   40.30    7.20
 -21  -1  -3   63.49   19.50
  21  -1   3   50.69    7.90
 -21  -1  -3   44.30    6.50
  21  -1   3   40.60    7.80
 -21  -1  -3   23.00   16.80
  21   1   3   42.50    7.40
 -21   1  -3   36.30   17.10
  21   1   3   23.20   19.70
 -21   1  -3   56.69    6.90
 -21   1  -3   46.40   20.60
  21   1   3   31.10    4.60
  21   1   3   11.50   16.30
  21   1   3   42.10    7.40
  21   1   3   50.79    6.50
  23  -1   3   16.00    4.90
 -23  -1  -3   13.60    4.10
 -23  -1  -3   22.20   17.50
  23  -1   3    9.60    5.00
 -23  -1  -3   10.90   20.50
  23  -1   3    7.80    3.30
 -23   1  -3   12.50    4.30
  23   1   3    9.30    4.50
 -23   1  -3    3.10   22.80
  23   1   3    4.60    3.50
 -23   1  -3   15.90   18.30
  23   1   3   15.50    5.30
  25  -1   3    2.30    4.70
 -25  -1  -3   -1.60    3.50
 -25  -1  -3   -9.10   43.90
  25  -1   3   -3.10    6.00
  25  -1   3    4.70    3.20
 -25  -1  -3  -64.69   24.40
  25   1   3    2.80    4.50
  25   1   3    3.90    5.00
 -25   1  -3    0.40    3.60
 -25   1  -3   48.80   29.40
  27  -1   3   -0.60    3.30
  27  -1   3   -1.30    2.30
  27  -1   3   -1.80    3.50
  27   1   3   -1.60    2.50
  27   1   3   -0.30    3.40
 -27   1  -3   11.40    6.10
  27   1   3   -2.60    3.70
  29  -1   3   -0.90    2.80
  29  -1   3    1.50    1.80
 -29  -1  -3    4.30    3.00
  29  -1   3    2.50    3.50
  29   1   3   -1.40    2.80
  29   1   3    2.40    2.70
 -29   1  -3    6.50    3.40
  31  -1   3    2.10    2.40
 -31  -1  -3    7.50    3.00
 -31   1  -3    6.00    2.70
  31   1   3    4.00    2.50
  31   1   3    3.60    2.10
  32  -2  -3   -1.30    3.00
  32  -2  -3   -0.90    1.70
  32  -2  -3   -3.40    3.20
 -32  -2   3    4.30    2.70
  32   2  -3    3.00    3.90
  32   2  -3   -0.30    2.60
  32   2  -3    0.80    2.20
  30  -2  -3   30.10    4.90
 -30  -2   3   32.80    4.90
  30  -2  -3   28.00    4.30
  30  -2  -3   16.60    5.30
  30  -2  -3   18.20    4.80
  30   2  -3   22.30    5.00
  30   2  -3   19.80    4.80
  30   2  -3   18.20    4.30
  28  -2  -3   44.90    7.70
  28  -2  -3   77.89   10.10
  28  -2  -3   66.89    7.40
  28  -2  -3   43.80    8.10
  28  -2  -3   63.19    6.90
 -28  -2   3   53.39    8.80
  28   2  -3   51.89    7.30
  28   2  -3   50.79    7.90
  28   2  -3   48.20    7.60
  28   2  -3   54.09    8.30
  26  -2  -3    6.70    5.30
  26  -2  -3    9.60    5.00
  26  -2  -3    3.20    9.40
 -26  -2   3    7.20   42.20
  26  -2  -3   10.00    4.60
  26  -2  -3    7.80    3.80
 -26  -2   3   12.00    3.60
  26  -2  -3   12.50    3.60
  26   2  -3    9.00    4.30
 -26   2   3   34.00   31.40
  26   2  -3    6.20    4.50
  26   2  -3    4.20    4.20
  26   2  -3    4.20    3.80
  24  -2  -3   62.59   10.60
  24  -2  -3   71.99    7.90
  24  -2  -3   72.89   15.80
  24  -2  -3   73.69    9.60
  24  -2  -3   77.29    8.50
  24  -2  -3   68.09    8.20
  24  -2  -3   71.89    9.80
 -24  -2   3   22.40   22.90
 -24  -2   3   60.39    8.00
  24   2  -3   90.79    9.70
  24   2  -3   79.39    9.30
  24   2  -3   58.49    8.70
  24   2  -3   73.29    9.00
  22  -2  -3   16.40    4.40
  22  -2  -3   13.30    5.90
  22  -2  -3   16.60   11.40
  22  -2  -3   19.30    4.00
 -22  -2   3   30.20   15.10
 -22  -2   3   18.00    3.60
  22   2  -3   14.20    5.00
  22   2  -3   20.10    6.20
  22   2  -3   15.40    5.00
  20  -2  -3   13.20   11.20
  20  -2  -3    5.60    7.30
  20  -2  -3    3.00    3.70
  20  -2  -3    2.90    2.70
  20  -2  -3    6.80    3.40
  20  -2  -3    6.10    3.80
  20   2  -3    4.00    7.00
  20   2  -3    3.70    3.60
  20   2  -3   10.40    3.90
  20   2  -3    7.60    3.80
  20   2  -3    6.60    4.60
  20   2  -3  -10.20   14.30
  20   2  -3   -0.60    3.20
  18  -2  -3   81.69    8.40
  18  -2  -3   94.39   12.30
  18  -2  -3   71.79   18.60
  18  -2  -3   93.99   17.30
 -18  -2   3   76.69   17.00
  18  -2  -3   85.19   14.90
  18  -2  -3   94.19    9.30
  18   2  -3   61.59   17.20
  18   2  -3   96.29   10.50
  18   2  -3   90.09    9.60
  18   2  -3   80.19    9.20
 -18   2   3   85.49   13.20
  18   2  -3   90.29   13.00
  18   2  -3   89.39    9.70
  16  -2  -3  527.95   49.20
 -16  -2   3  528.05   47.10
  16   2  -3  488.65   42.10
  16   2  -3  459.55   46.80
  16   2  -3  499.75   42.60
  16   2  -3  517.65   47.90
  16   2  -3  510.45   47.70
 -16   2   3  484.75   41.00
 -14  -2   3    0.30    5.90
  14  -2  -3   -6.90    6.70
  14   2  -3    3.80    7.00
  14   2  -3   -1.00    6.20
 -14   2   3   12.70    4.80
  14   2  -3   -2.30    7.10
 -12  -2   3   16.00    6.80
 -12  -2   3   -5.00    6.40
  12  -2  -3   15.80    7.90
  12   2  -3   11.90    6.50
  12   2  -3    7.40    7.10
 -12   2   3    6.60    3.80
  12   2  -3    2.70    8.90
 -10  -2   3  377.96   34.20
  10  -2  -3  383.06   36.00
 -10  -2   3  339.07   33.10
  10   2  -3  460.55   43.10
  10   2  -3  411.86   33.60
 -10   2   3  374.66   31.00
  10   2  -3  359.56   34.50
 -10   2   3  344.67   31.70
  -8  -2   3  395.06   34.70
  -8  -2   3  420.06   35.80
   8  -2  -3  390.26   36.90
  -8   2   3  415.76   32.60
   8   2  -3  409.96   34.20
   8   2  -3  413.86   36.30
   8   2  -3  412.36   34.80
   8   2  -3  404.76   35.10
   6  -2  -3   14.10    7.00
   6  -2  -3   26.80   10.70
   6  -2  -3   11.80    4.00
  -6  -2   3   18.90    4.70
  -6  -2   3   11.00    5.00
   6   2  -3   21.80    5.50
   6   2  -3   16.60    5.30
   6   2  -3   20.40   10.40
   6   2  -3    9.90    5.30
  -6   2   3   12.80    3.80
  -4  -2   3  304.67   27.50
  -4  -2   3  343.47   26.50
   4  -2  -3  303.27   26.90
   4  -2  -3  350.16   28.90
   4  -2  -3  299.67   26.90
   4  -2  -3  233.48   33.10
  -4   2   3  318.97   27.00
   4   2  -3  313.57   27.40
   4   2  -3  325.87   28.00
   4   2  -3  338.57   28.00
   2  -2  -3 1226.58   94.19
   2  -2  -3 1120.19   94.39
   2  -2  -3 1222.38   93.89
  -2  -2   3 1087.09   93.09
  -2  -2   3 1284.27   94.69
   2  -2  -3 1186.98   93.49
   2   2  -3 1149.39   94.69
  -2   2   3 1255.57   94.69
   2   2  -3 1208.78   95.09
   0  -2  -3  144.49   14.60
   0  -2  -3  141.79   13.60
   0  -2  -3  134.89   13.10
   0  -2  -3  119.59   14.20
   0  -2  -3  112.79   13.00
   0  -2   3  115.39   13.40
   0   2  -3  138.49   14.20
   0   2  -3  124.09   13.50
   0   2  -3  173.58   22.20
   0   2   3  120.69   14.10
   0   2  -3  127.39   14.80
   0   2   3  151.58   24.60
  -2  -2  -3   87.19   12.40
   2  -2   3   69.69   10.10
  -2  -2  -3   68.59   11.20
  -2  -2  -3   81.89   11.10
  -2  -2  -3   78.09   10.30
   2   2   3   48.60   10.20
  -2   2  -3   85.79   10.00
  -2   2  -3   90.89   19.30
  -2   2  -3   88.59   12.50
  -2   2  -3   81.49   12.20
   2   2   3   88.19   21.80
  -4  -2  -3  221.88   23.40
   4  -2   3  225.78   22.10
  -4  -2  -3  237.28   22.90
  -4  -2  -3  240.68   22.70
  -4   2  -3  243.08   23.30
  -4   2  -3  243.78   22.60
   4   2   3  253.37   23.00
  -4   2  -3  232.38   23.40
   4   2   3  272.17   24.50
  -6  -2  -3  153.68   17.40
  -6  -2  -3  177.08   16.80
  -6  -2  -3  165.58   17.00
   6   2   3  149.88   16.40
  -6   2  -3  170.78   17.40
  -6   2  -3   83.89   27.80
   6   2   3  146.39   17.40
  -6   2  -3  150.28   16.90
  -6   2  -3  134.19   15.50
   6   2   3  101.59   26.40
  -8  -2  -3  624.34   58.39
  -8  -2  -3  661.23   57.49
   8  -2   3  783.32   71.69
   8  -2   3  669.43   56.89
  -8   2  -3  674.63   58.39
  -8   2  -3  610.94   57.79
   8   2   3  677.73   57.89
  -8   2  -3  667.23   57.19
   8   2   3  811.42   76.29
 -10  -2  -3   46.40   12.20
 -10  -2  -3   28.30    9.10
 -10  -2  -3   41.20   10.70
  10   2   3   58.39   13.90
  10   2   3   15.20    9.10
 -10   2  -3   53.89   12.20
  10   2   3   21.10   27.00
 -10   2  -3   45.90   11.00
 -12  -2  -3    0.60    7.10
  12  -2   3    3.50   20.40
  12  -2   3    1.70    8.90
 -12  -2  -3    4.10    2.20
 -12  -2  -3    1.70    6.40
 -12  -2  -3    6.30    6.90
 -12   2  -3    8.70    9.00
  12   2   3   -7.00    7.30
  12   2   3   -6.20    9.60
 -12   2  -3   15.10    9.30
  12   2   3  -13.10   11.40
 -12   2  -3   -2.30    6.90
  12   2   3   12.30   31.40
  12   2   3    2.00   14.80
  14  -2   3   23.70   23.60
 -14  -2  -3   21.10    3.70
  14  -2   3    2.30   12.70
 -14  -2  -3   10.20    9.50
 -14  -2  -3   13.80    8.50
 -14  -2  -3   -0.40    9.20
 -14   2  -3   39.50   12.30
 -14   2  -3   16.20   12.20
  14   2   3   22.00   20.70
 -14   2  -3   17.90    3.40
  14   2   3   10.20    9.80
  14   2   3   21.70   16.10
 -16  -2  -3  403.36   33.80
 -16  -2  -3  460.35   44.10
  16  -2   3  316.37   46.20
 -16  -2  -3  423.46   43.10
  16  -2   3  468.55   36.60
  16  -2   3  422.66   35.20
 -16   2  -3  409.86   33.90
  16   2   3  458.75   35.10
  16   2   3  447.56   33.70
 -16   2  -3  383.06   43.20
  16   2   3  370.86   37.90
 -16   2  -3  380.86   44.20
 -18  -2  -3   10.30   10.40
 -18  -2  -3   14.80   16.10
 -18  -2  -3    4.20    2.80
 -18  -2  -3   13.20   11.90
 -18  -2  -3   10.20    2.80
  18  -2   3   -0.80    3.30
  18  -2   3    7.10    3.60
  18  -2   3    7.90   22.00
  18  -2   3    7.00    3.70
  18   2   3    9.70   20.70
  18   2   3    2.20    3.50
  18   2   3    8.60    3.30
 -18   2  -3   23.80   14.50
  18   2   3    7.00   43.40
  18   2   3    6.90    2.80
  18   2   3    6.40    3.60
  20  -2   3   73.69    9.20
  20  -2   3   64.29    6.10
  20  -2   3   80.39   10.90
 -20  -2  -3   39.70   16.90
 -20  -2  -3   65.69    7.70
 -20  -2  -3   36.30   18.30
  20  -2   3   48.80    6.70
  20   2   3   28.70   25.40
 -20   2  -3   57.49   20.20
  20   2   3   64.99    9.50
 -20   2  -3   64.09    7.90
  20   2   3   72.59    7.00
 -22  -2  -3   -2.90    2.50
  22  -2   3    0.20    4.10
 -22  -2  -3    2.80    3.40
  22  -2   3    1.10    3.60
  22  -2   3    1.30    2.20
 -22  -2  -3    8.80   16.70
  22  -2   3    0.80    3.70
  22   2   3   -2.00    3.60
  22   2   3    2.50    1.90
 -22   2  -3    4.20   18.20
  22   2   3    5.90    3.30
  22   2   3   -2.50    3.50
  24  -2   3   17.60    5.20
  24  -2   3   17.90    3.60
 -24  -2  -3   18.20   20.00
 -24  -2  -3   -7.10   24.10
 -24  -2  -3   15.20    3.90
 -24  -2  -3   23.40    5.10
  24  -2   3    8.80    4.90
  24   2   3   21.50    5.30
  24   2   3   16.20    5.50
 -24   2  -3   24.80    5.20
  24   2   3   10.90    4.10
 -24   2  -3   49.40   24.80
  26  -2   3    3.10    3.70
 -26  -2  -3    0.70    3.50
  26  -2   3    3.20    3.70
  26  -2   3    0.70    2.20
  26   2   3    2.10    3.10
  26   2   3    4.30    3.80
 -28  -2  -3    5.10    3.60
  28  -2   3   -1.20    3.30
  28  -2   3    1.60    2.90
  28  -2   3    2.30    1.70
  28   2   3    1.80    3.30
  28   2   3    4.10    2.90
 -28   2  -3    3.40    3.40
  30  -2   3    0.20    3.10
 -30  -2  -3    1.80    2.90
  30  -2   3    1.20    3.00
 -30   2  -3   -2.00    2.50
  30   2   3    2.00    2.50
  30   2   3   -1.60    2.10
  33  -3  -3    1.20    2.10
  33  -3  -3    2.30    2.70
  33   3  -3    5.90    2.50
  33   3  -3    2.80    2.20
  31  -3  -3   35.00    7.20
 -31  -3   3   32.30    4.60
  31  -3  -3   21.10    4.80
  31   3  -3   21.20    6.00
  31   3  -3   20.00    5.10
  31   3  -3   19.80    3.90
  29  -3  -3   42.50    7.60
  29  -3  -3   59.59    6.10
 -29  -3   3   69.79    7.40
  29  -3  -3   37.00    8.10
  29  -3  -3   40.70    6.80
  29   3  -3   44.30    6.80
  29   3  -3   59.59    7.20
  29   3  -3   44.70    6.80
  27  -3  -3   13.30    3.90
  27  -3  -3    6.30    4.80
  27  -3  -3   11.30    9.80
  27  -3  -3    8.00    4.40
 -27  -3   3   20.20    4.20
  27  -3  -3   13.10    5.90
  27  -3  -3   10.50    3.20
  27   3  -3    5.20    4.10
  27   3  -3    7.60    4.10
  27   3  -3   12.00    4.20
  25  -3  -3    8.60   10.50
  25  -3  -3    4.00    5.30
 -25  -3   3    6.30    3.60
  25  -3  -3   10.30    4.30
  25  -3  -3    4.70    2.70
  25  -3  -3    6.10    4.40
 -25  -3   3   28.60   28.10
  25  -3  -3    1.00    4.00
  25  -3  -3    4.40    3.50
 -25   3   3  -22.40   26.10
  25   3  -3    5.80    4.00
  25   3  -3    1.20    3.70
  25   3  -3    2.00    3.90
  23  -3  -3  102.09   11.40
  23  -3  -3  110.09   10.90
  23  -3  -3  104.19   10.10
  23  -3  -3  104.79   12.90
  23  -3  -3   91.09   10.60
  23  -3  -3   92.49   12.10
 -23  -3   3   65.29   23.60
 -23  -3   3  107.49   10.30
  23  -3  -3  105.39   17.90
  23   3  -3   94.49   11.10
  23   3  -3  120.89   12.00
  23   3  -3  101.59   11.20
  23   3  -3  103.49   11.50
 -21  -3   3  147.39   14.00
 -21  -3   3  140.99   26.60
  21  -3  -3  181.48   15.00
  21  -3  -3  165.18   15.00
  21  -3  -3  140.89   13.70
  21  -3  -3  176.98   21.70
  21  -3  -3  144.49   16.40
  21  -3  -3  152.38   15.90
  21  -3  -3  142.99   14.70
  21   3  -3  167.88   15.40
  21   3  -3  150.68   15.50
  21   3  -3  156.18   14.90
  21   3  -3  162.08   14.80
  19  -3  -3   69.79    7.70
 -19  -3   3   94.89   19.70
  19  -3  -3   74.59    8.90
 -19  -3   3   84.09    8.00
  19  -3  -3   79.29   10.00
  19  -3  -3   84.69    9.90
  19  -3  -3   83.49   15.00
  19  -3  -3   71.49    9.50
  19  -3  -3   82.49    8.60
  19   3  -3   75.89    8.70
  19   3  -3   90.09    9.30
  19   3  -3   44.40   15.20
  19   3  -3   77.39    8.60
  19   3  -3   77.39    9.30
  19   3  -3   77.49    7.20
  17  -3  -3   12.40   10.60
  17  -3  -3   34.20    4.90
  17  -3  -3   32.60    5.30
 -17  -3   3   29.40   11.50
 -17  -3   3   32.50    4.50
  17   3  -3   54.79   19.20
  17   3  -3   16.70   16.50
  17   3  -3   38.00    6.60
 -17   3   3   27.20    9.40
  17   3  -3   41.60   14.20
  17   3  -3   35.60   21.20
  17   3  -3   31.50    5.30
 -15  -3   3   70.39   14.30
  15  -3  -3   58.89   15.50
  15   3  -3   56.19   14.20
  15   3  -3   59.39   14.50
  13  -3  -3  128.69   21.50
 -13  -3   3  133.09   17.20
  13   3  -3  145.59   18.50
 -13   3   3  114.39   17.30
 -13   3   3  124.29   14.70
  13   3  -3  123.39   19.80
 -11  -3   3    6.60    5.90
  11  -3  -3    0.10    6.90
 -11  -3   3    4.90    8.90
  11   3  -3   32.60   10.30
  11   3  -3   -7.00   10.00
  11   3  -3    2.80    5.70
 -11   3   3   18.40    5.80
  11   3  -3   13.30    7.30
 -11   3   3   16.90    8.10
  11   3  -3   13.90    7.90
  -9  -3   3  171.08   22.50
   9  -3  -3  203.98   19.80
  -9  -3   3  233.18   21.20
   9   3  -3  161.08   21.50
  -9   3   3  216.98   20.00
   9   3  -3  236.08   22.20
   9   3  -3  224.78   22.50
   9   3  -3  245.58   21.70
  -9   3   3  170.18   18.40
   7  -3  -3 1398.36  111.59
   7  -3  -3 1379.86  113.89
   7  -3  -3 1335.07  121.59
  -7  -3   3 1400.66  113.39
  -7  -3   3 1422.76  111.49
  -7   3   3 1451.55  111.09
   7   3  -3 1434.16  113.19
   7   3  -3 1342.67  124.39
   7   3  -3 1399.76  112.99
   7   3  -3 1490.45  112.99
   5  -3  -3 1648.14  128.29
   5  -3  -3 1365.06  113.19
   5  -3  -3 1326.37  113.99
  -5  -3   3 1427.36  114.29
  -5  -3   3 1392.56  112.29
   5   3  -3 1381.96  113.99
  -5   3   3 1535.85  113.19
   5   3  -3 1405.86  113.79
   5   3  -3 1348.37  113.89
   3  -3  -3 1209.28   96.89
  -3  -3   3 1149.89   95.29
   3  -3  -3 1217.08   96.09
  -3  -3   3 1202.78   97.09
   3   3  -3 1294.37   97.19
  -3   3   3 1218.48   96.49
   3   3  -3 1174.08   97.19
   3   3  -3 1158.98   97.09
   1  -3  -3  637.54   53.49
   1  -3  -3  655.43   52.29
  -1  -3   3  654.93   53.09
   1  -3  -3  636.74   52.59
  -1  -3   3  516.95   50.99
   1  -3  -3  630.74   52.29
   1  -3  -3  623.34   51.59
   1   3  -3  663.13   52.89
  -1   3   3  683.63   53.49
   1   3  -3  635.84   53.49
   1   3  -3  584.74   53.09
   1  -3   3   89.19   13.20
  -1  -3  -3   80.49   10.90
  -1  -3  -3  101.69   17.30
  -1  -3  -3   89.39   13.80
  -1  -3  -3  100.79   12.20
   1   3   3   95.49   14.00
  -1   3  -3  106.39   15.50
  -1   3  -3   94.39   12.10
   1   3   3  167.68   29.50
  -1   3  -3   94.59   14.80
  -3  -3  -3   41.90    9.60
  -3  -3  -3   18.20    6.80
   3  -3   3   19.60    6.60
  -3  -3  -3   26.80    8.50
  -3  -3  -3   33.50    7.90
  -3   3  -3   34.90    8.60
   3   3   3   43.30   18.00
  -3   3  -3   15.30    7.70
  -3   3  -3   28.90   16.20
   3   3   3   11.80    6.90
  -3   3  -3   20.40    6.60
  -5  -3  -3    4.90    4.30
  -5  -3  -3    4.60    6.90
  -5  -3  -3    8.10    6.30
  -5  -3  -3   -7.60    4.10
   5  -3   3    2.40    4.70
  -5   3  -3   -4.30    5.60
  -5   3  -3    8.80    6.50
  -5   3  -3   -1.30   20.00
  -5   3  -3    6.80    6.10
   5   3   3    5.10   13.10
   5   3   3    7.20    6.30
  -7  -3  -3 1296.97  105.59
  -7  -3  -3 1335.77  105.09
   7  -3   3 1064.69  122.79
  -7  -3  -3 1456.85  107.29
   7  -3   3 1338.07  104.89
  -7   3  -3 1348.07  105.19
  -7   3  -3 1323.97  106.09
   7   3   3 1286.97  105.69
  -7   3  -3 1371.16  106.19
   7   3   3 1068.19  120.29
   7   3   3 1343.97  107.19
  -9  -3  -3   62.19   12.70
   9  -3   3  100.19   31.80
  -9  -3  -3   40.20   11.60
   9  -3   3   69.79   12.40
  -9  -3  -3   74.49   14.50
   9   3   3   73.99   14.10
   9   3   3   39.30   13.00
  -9   3  -3   72.09   13.80
  -9   3  -3   44.30   12.00
   9   3   3  142.19   35.60
  -9   3  -3   45.30   12.90
 -11  -3  -3   87.79   11.10
 -11  -3  -3  118.99   18.40
 -11  -3  -3  132.69   20.40
 -11  -3  -3  120.69   19.10
  11  -3   3   88.39   32.80
  11  -3   3  105.29   17.60
 -11   3  -3  105.99   17.60
 -11   3  -3  136.59   20.20
  11   3   3  110.69   19.00
  11   3   3  136.69   20.00
  11   3   3   97.99   33.10
  11   3   3  121.79   22.40
 -11   3  -3  134.69   20.40
 -13  -3  -3   44.50   12.50
 -13  -3  -3   35.90   12.70
 -13  -3  -3   71.39   16.10
  13  -3   3   45.50   15.50
  13  -3   3   35.60   28.30
 -13  -3  -3   43.70    5.40
  13   3   3   34.00   16.60
  13   3   3   23.60   17.10
 -13   3  -3   21.60   14.20
 -13   3  -3   62.09   14.20
 -13   3  -3   22.80   14.40
  13   3   3   42.30   24.30
  13   3   3   33.40   12.70
  15  -3   3   41.00   22.50
 -15  -3  -3   57.39    6.60
  15  -3   3   49.90    7.40
 -15  -3  -3   75.99   17.20
  15  -3   3   59.29    7.40
 -15  -3  -3   68.19   17.60
  15  -3   3   82.19   12.80
 -15  -3  -3   78.59   17.60
  15   3   3   77.09    8.90
 -15   3  -3   18.60   14.20
  15   3   3   62.29    6.60
  15   3   3   63.49   30.10
  15   3   3   54.69    7.40
  15   3   3   21.70   25.50
  15   3   3   67.39   14.00
 -15   3  -3   54.09    6.70
  17  -3   3  112.29   15.80
 -17  -3  -3  107.19   23.20
  17  -3   3   88.69   33.90
  17  -3   3   87.39   10.60
 -17  -3  -3   92.59    9.30
  17  -3   3   88.49   10.60
  17  -3   3   88.79   10.50
  17  -3   3   64.49   26.30
 -17  -3  -3   88.49   20.80
 -17  -3  -3  100.09   20.40
 -17   3  -3   85.99   27.50
  17   3   3   91.59    9.30
 -17   3  -3  111.19   22.40
  17   3   3   97.19   10.20
  17   3   3  107.09   10.50
  17   3   3  103.19    9.90
  17   3   3   81.99   10.10
 -19  -3  -3  -24.30   21.60
  19  -3   3    2.00    3.60
  19  -3   3    0.10    3.40
  19  -3   3    1.30    1.90
  19  -3   3    0.40    2.70
 -19  -3  -3    5.20    3.20
  19  -3   3    3.40    3.40
 -19  -3  -3   -1.30   13.80
 -19  -3  -3   -6.80   11.10
  19   3   3    2.50    3.70
  19   3   3   -2.20    3.20
  19   3   3    5.80   22.70
 -19   3  -3  -12.30   13.70
  19   3   3    0.70    3.40
  19   3   3   -4.10    2.70
 -19   3  -3    1.10    2.80
  19   3   3   -1.40    2.30
  21  -3   3   22.30    4.00
  21  -3   3   37.30    7.00
  21  -3   3   28.80    5.60
 -21  -3  -3   26.80    4.90
  21  -3   3   25.10    6.40
 -21  -3  -3   15.00   19.30
  21   3   3   24.30    5.20
  21   3   3   26.80    4.10
  21   3   3   30.20    5.90
 -21   3  -3   27.20    5.70
  21   3   3   18.80   24.50
 -21   3  -3   11.20   21.50
  21   3   3   32.40   48.80
  21   3   3   34.80    6.70
  21   3   3   27.40    5.40
 -23  -3  -3    1.20    3.20
 -23  -3  -3   -1.60    2.60
  23  -3   3   -3.10    3.60
  23  -3   3   -0.20    3.90
 -23  -3  -3   24.80   18.60
  23  -3   3   -7.00    2.00
  23  -3   3    1.50    3.50
 -23   3  -3    3.80    3.60
  23   3   3    0.10    3.60
  23   3   3    3.30    3.10
  23   3   3    1.60    3.30
 -23   3  -3   -9.50   27.10
  23   3   3   -2.30    1.80
 -23   3  -3  -43.20   19.40
 -25  -3  -3    2.50    3.70
 -25  -3  -3   -3.10    2.50
  25  -3   3    1.00    3.40
  25  -3   3    2.10    3.80
 -25   3  -3   -2.00    3.50
  25   3   3    4.00    3.70
 -25   3  -3    3.80   34.00
  25   3   3    3.60    3.30
 -27  -3  -3    3.90    3.00
  27  -3   3    5.30    3.40
 -27  -3  -3    1.30    3.50
  27  -3   3    4.40    4.00
 -27   3  -3    0.40    3.20
  27   3   3    5.90    3.10
  27   3   3    1.10    3.30
 -29  -3  -3   18.70    4.30
  29  -3   3   14.80    4.70
  29  -3   3   13.10    4.40
  29   3   3   13.30    4.60
 -29   3  -3   18.30    4.20
  29   3   3    8.50    4.20
 -31  -3  -3    1.60    2.60
  31  -3   3    0.90    2.00
  31  -3   3    1.30    2.60
  31   3   3    2.40    2.30
  31   3   3    2.60    1.80
  32  -4  -3    2.10    2.80
 -32  -4   3    0.40    2.30
  32  -4  -3    1.30    2.00
  32   4  -3    2.10    2.20
  32   4  -3   -0.20    1.90
  32   4  -3    0.10    1.50
  30  -4  -3   11.90    5.40
  30  -4  -3   11.30    4.50
 -30  -4   3   17.90    4.00
  30  -4  -3   11.90    2.40
  30  -4  -3   15.30    3.80
  30   4  -3   10.00    3.20
  30   4  -3   12.80    3.70
  28  -4  -3    2.50    3.40
 -28  -4   3    4.50    3.70
  28  -4  -3    0.90    4.40
  28  -4  -3    6.60    4.30
  28  -4  -3    2.60    2.30
  28   4  -3   -0.10    3.00
  28   4  -3   -0.50    3.00
  28   4  -3   -0.30    3.20
  26  -4  -3  365.66   32.90
  26  -4  -3  379.26   38.20
  26  -4  -3  406.46   29.90
 -26  -4   3  438.16   31.00
  26  -4  -3  338.47   31.00
  26  -4  -3  352.96   32.40
  26   4  -3  402.16   31.20
  26   4  -3  346.47   30.90
  26   4  -3  300.47   31.50
  24  -4  -3   44.70    7.00
  24  -4  -3   43.20    8.20
  24  -4  -3   43.90    6.30
  24  -4  -3   38.90    5.30
  24  -4  -3   38.80    8.00
 -24  -4   3   36.20   28.40
  24  -4  -3   32.10    6.40
  24  -4  -3   33.60   12.50
 -24  -4   3   41.70    6.40
  24   4  -3   28.90    6.90
  24   4  -3   33.90    6.30
  24   4  -3   42.40    6.70
 -22  -4   3    9.90   18.70
  22  -4  -3    6.80   10.30
  22  -4  -3    7.90    4.10
  22  -4  -3    8.00    4.60
 -22  -4   3   15.30    4.10
  22  -4  -3   21.00    4.70
  22  -4  -3   11.50    5.90
  22  -4  -3   13.40    5.70
  22  -4  -3   15.40    3.50
  22   4  -3   15.20    4.70
  22   4  -3   10.60    4.00
  22   4  -3    5.60    4.50
  20  -4  -3   90.69    9.50
  20  -4  -3   81.49   10.90
  20  -4  -3   78.09    8.90
 -20  -4   3   71.69    8.50
  20  -4  -3   83.99   10.60
  20  -4  -3   71.69    7.70
  20  -4  -3   92.89   17.50
 -20  -4   3   72.59   19.30
  20  -4  -3   73.09    8.70
  20   4  -3   86.09   10.10
  20   4  -3   78.59    8.80
  20   4  -3   38.30   20.60
  20   4  -3   82.19    9.20
  18  -4  -3   11.20    3.70
  18  -4  -3    9.40    3.10
 -18  -4   3   11.40    3.40
  18  -4  -3   15.40    4.90
  18  -4  -3    8.60    3.80
  18  -4  -3   10.00    3.40
  18  -4  -3    8.20    4.70
  18  -4  -3    7.20    7.40
  18   4  -3   11.50    2.70
  18   4  -3    7.90    3.60
  18   4  -3  -17.50   16.80
 -18   4   3   23.70   12.40
  18   4  -3   31.50   33.80
  18   4  -3   12.70    4.60
  18   4  -3   10.70    3.50
  16  -4  -3  680.83   56.19
  16  -4  -3  749.42   58.49
 -16  -4   3  758.82   64.39
 -16  -4   3  609.24   55.69
  16  -4  -3  689.83   57.29
  16  -4  -3  718.83   56.39
  16   4  -3  814.72   59.29
  16   4  -3  719.83   64.79
  16   4  -3  729.73   55.59
 -16   4   3  676.13   60.99
 -14  -4   3   60.09   13.50
 -14  -4   3   50.09    5.70
  14   4  -3   44.80   13.70
 -14   4   3   54.29   11.50
  14   4  -3   45.10   12.70
  14   4  -3   59.59   23.50
  12  -4  -3   50.99   13.80
 -12  -4   3   43.70    5.60
  12  -4  -3   17.60   15.40
  12  -4  -3   37.60   10.40
 -12  -4   3   56.29   12.10
  12   4  -3   22.50   17.00
 -12   4   3   56.29   13.50
  12   4  -3   62.09   13.30
  12   4  -3   45.40   11.50
 -12   4   3   45.90    8.70
 -12   4   3   46.60   10.10
  12   4  -3   48.00   16.40
  12   4  -3   49.10   14.60
  10  -4  -3   33.30   10.80
  10  -4  -3   36.40   11.90
 -10  -4   3   33.00   13.10
 -10  -4   3   27.10    8.70
  10  -4  -3   43.10   21.40
 -10   4   3   34.80   10.40
  10   4  -3   48.60   11.20
  10   4  -3   23.40   11.50
  10   4  -3   40.90   19.40
  10   4  -3   25.90    9.80
 -10   4   3   29.40    8.60
  10   4  -3   45.60   12.70
 -10   4   3   41.00    9.80
   8  -4  -3  240.08   25.80
  -8  -4   3  263.17   27.20
  -8  -4   3  234.88   23.40
   8  -4  -3  203.98   24.30
  -8   4   3  215.78   23.50
   8   4  -3  186.38   24.80
   8   4  -3  250.97   26.20
  -8   4   3  238.68   25.10
   8   4  -3  248.08   25.80
  -8   4   3  222.38   23.20
   6  -4  -3  422.66   60.99
  -6  -4   3  559.84   43.40
   6  -4  -3  457.45   44.30
  -6  -4   3  526.05   46.20
   6   4  -3  526.25   45.60
  -6   4   3  535.25   43.80
   6   4  -3  483.85   58.39
  -6   4   3  436.96   43.90
   6   4  -3  473.95   44.70
  -6   4   3  484.45   43.70
   6   4  -3  509.35   45.40
  -4  -4   3 1136.49   86.09
   4  -4  -3 1066.39   86.69
  -4  -4   3 1045.50   87.99
   4   4  -3  848.32   98.89
   4   4  -3 1139.79   88.49
   4   4  -3 1036.70   87.59
   4   4  -3 1102.89   88.49
  -4   4   3 1088.29   87.09
  -2  -4   3  123.89   15.50
   2  -4  -3  145.19   18.50
  -2  -4   3  133.79   17.60
   2  -4  -3  147.59   16.80
   2   4  -3  138.39   18.00
   2   4  -3  160.78   33.90
  -2   4   3  137.69   34.30
   2   4  -3  146.99   17.90
   2   4  -3  149.88   20.70
  -2   4   3  127.59   17.20
   0  -4  -3  836.52   70.29
   0  -4  -3  948.11   71.49
   0  -4   3  846.92   71.99
   0  -4  -3  701.13   75.19
   0   4  -3  820.62   72.39
   0   4   3  875.41   72.79
   0   4  -3  903.61   93.39
   0   4   3  825.52   88.59
   0   4  -3  911.01   73.09
   0   4  -3  863.11   71.99
  -2  -4  -3  171.38   22.20
  -2  -4  -3  156.18   18.30
  -2  -4  -3  160.98   19.50
  -2  -4  -3  167.88   18.70
  -2   4  -3  184.28   20.80
  -2   4  -3  172.78   22.00
  -2   4  -3  240.08   36.80
   2   4   3  166.28   21.00
  -2   4  -3  138.69   19.50
  -4  -4  -3   33.30   11.10
  -4  -4  -3   17.20    7.50
   4  -4   3   21.90    9.00
  -4  -4  -3   20.40    9.10
  -4  -4  -3   15.40    7.40
  -4   4  -3   65.09   28.80
  -4   4  -3   22.90    8.40
   4   4   3   49.20   11.60
  -4   4  -3   12.80    8.90
  -4   4  -3   24.30    9.00
   4   4   3   97.79   30.70
  -6  -4  -3  400.86   44.30
   6  -4   3  442.56   41.60
  -6  -4  -3  439.56   40.80
  -6  -4  -3  489.55   42.90
  -6  -4  -3  464.25   41.30
  -6   4  -3  526.65   43.60
   6   4   3  438.66   43.80
  -6   4  -3  451.55   41.80
   6   4   3  346.87   56.19
  -6   4  -3  477.45   42.80
  -8  -4  -3  101.39    9.50
   8  -4   3   77.19   42.00
  -8  -4  -3  110.69   18.40
   8  -4   3  106.69   17.50
  -8  -4  -3   83.79   15.70
  -8  -4  -3  110.59   17.60
  -8   4  -3   92.19   17.50
   8   4   3  109.89   21.00
   8   4   3  101.69   19.00
  -8   4  -3   97.79   16.40
  -8   4  -3  115.09   19.50
   8   4   3  106.29   34.50
  10  -4   3   35.30   34.80
 -10  -4  -3   32.00   10.70
 -10  -4  -3   35.00   12.60
 -10  -4  -3   24.70   10.00
 -10  -4  -3   34.10    4.60
 -10   4  -3   28.20   11.80
  10   4   3   18.70   13.40
 -10   4  -3   45.10   13.70
 -10   4  -3   29.50    4.60
  10   4   3   31.80   15.90
  10   4   3   36.50   16.00
  10   4   3   48.00   13.00
  10   4   3    1.10   17.50
 -12  -4  -3  396.86   38.10
 -12  -4  -3  410.96   38.10
  12  -4   3  359.26   40.60
 -12  -4  -3  379.96   39.00
  12  -4   3  240.38   59.49
 -12   4  -3  299.77   39.60
  12   4   3  313.37   56.99
 -12   4  -3  436.86   40.40
 -12   4  -3  348.07   29.10
  12   4   3  391.76   39.20
  12   4   3  370.66   40.10
  14  -4   3  182.98   18.80
 -14  -4  -3  190.48   28.80
  14  -4   3  140.69   32.20
 -14  -4  -3  194.48   40.70
  14  -4   3  204.78   53.89
  14  -4   3  233.48   23.50
 -14  -4  -3  206.48   18.90
 -14   4  -3  184.48   32.30
  14   4   3  279.17   50.69
 -14   4  -3  173.28   30.40
  14   4   3  228.78   30.70
  14   4   3  223.08   19.00
 -14   4  -3  182.58   31.60
  16  -4   3  202.58   19.90
 -16  -4  -3  213.08   18.80
 -16  -4  -3  232.98   34.60
  16  -4   3  281.27   26.00
  16  -4   3  231.18   20.20
  16  -4   3  232.58   19.30
  16  -4   3  154.58   49.20
 -16  -4  -3  275.87   31.50
 -16  -4  -3  186.08   18.80
 -16  -4  -3  261.67   34.50
  16   4   3  231.48   18.80
 -16   4  -3  156.08   31.20
 -16   4  -3  186.48   21.00
  16   4   3  231.48   28.80
  16   4   3  229.08   19.20
 -18  -4  -3    5.50   13.70
 -18  -4  -3   19.40   13.90
 -18  -4  -3   15.80   20.50
 -18  -4  -3    7.90    4.60
  18  -4   3    3.40   18.00
  18  -4   3    8.50    4.00
  18  -4   3   11.00    3.90
  18  -4   3    2.80    8.30
  18  -4   3    8.30    4.30
 -18  -4  -3   12.60    3.80
  18   4   3   16.10   27.20
  18   4   3   10.40    3.80
  18   4   3   11.50    3.30
  18   4   3    9.90    3.70
 -18   4  -3    9.20    3.70
 -18   4  -3   21.60   17.60
 -20  -4  -3  102.39   10.90
 -20  -4  -3  108.09   28.80
 -20  -4  -3   83.49   30.10
  20  -4   3   99.69   12.40
  20  -4   3  129.69   13.00
 -20  -4  -3  119.99   26.70
  20  -4   3   96.19   11.30
 -20   4  -3   63.79   25.60
  20   4   3  121.99   11.60
  20   4   3   96.09   11.60
 -20   4  -3  126.59   11.80
  20   4   3  102.69   11.50
  20   4   3  123.39   10.80
 -22  -4  -3    9.10    4.00
  22  -4   3    4.90    3.90
  22  -4   3    1.40    3.90
  22  -4   3    2.20    4.20
 -22  -4  -3   14.00    3.80
 -22  -4  -3   -5.10   16.40
 -22   4  -3    7.00    4.30
  22   4   3   15.50   27.40
  22   4   3    6.40    4.10
 -22   4  -3  -42.00   26.50
  22   4   3    3.40    3.30
  22   4   3    4.40    2.60
  22   4   3    2.00    3.70
 -24  -4  -3   21.30    5.10
  24  -4   3   21.90    5.00
  24  -4   3   25.60    6.20
 -24  -4  -3   28.70    4.80
  24  -4   3   35.10    7.00
 -24  -4  -3   54.89   24.60
 -24   4  -3   31.80   27.60
  24   4   3   17.80    4.70
  24   4   3   11.40    4.50
  24   4   3   18.90    2.80
 -24   4  -3   27.80    5.80
  26  -4   3    8.50    3.80
 -26  -4  -3    7.00    7.30
 -26  -4  -3   10.20    4.00
  26  -4   3   11.70    4.50
  26   4   3    9.00    3.50
  26   4   3    8.90    3.90
 -26   4  -3   18.70    4.70
 -28  -4  -3    8.40    3.70
  28  -4   3    3.70    3.40
  28  -4   3   -0.60    2.70
 -28  -4  -3    0.80    2.50
  28   4   3   -1.10    3.70
  28   4   3    6.60    3.20
 -28   4  -3    5.10    5.20
  30  -4   3   49.10    6.30
 -30  -4  -3   67.89    6.60
  30  -4   3   42.60    5.80
  30   4   3   54.39    5.80
 -30   4  -3   49.00    7.40
 -31  -5   3   -1.50    2.20
  31  -5  -3   -1.30    2.20
  31  -5  -3   -2.60    2.10
  31   5  -3   -0.30    2.30
  31   5  -3    1.40    1.70
  31   5  -3   -0.80    1.90
  29  -5  -3    5.50    3.70
  29  -5  -3    5.30    4.40
  29  -5  -3    2.70    3.30
 -29  -5   3    9.20    3.50
  29   5  -3    1.80    2.40
  29   5  -3    5.50    3.20
  29   5  -3    8.20    3.40
  27  -5  -3   12.70    3.70
  27  -5  -3    3.80    4.60
  27  -5  -3   17.30    3.40
  27  -5  -3   19.80    5.50
 -27  -5   3   19.60    7.30
  27  -5  -3    9.00    9.80
  27   5  -3   13.80    4.20
  27   5  -3   14.40    3.80
  27   5  -3    5.50    4.20
  25  -5  -3    8.20    3.80
 -25  -5   3   18.80    4.60
  25  -5  -3    8.20    5.50
  25  -5  -3   18.40    3.30
  25  -5  -3    5.20    4.70
  25  -5  -3   11.10    9.80
 -25  -5   3   13.30    4.70
  25   5  -3   14.00    4.50
  25   5  -3    8.90    4.70
  25   5  -3   17.40    4.00
  23  -5  -3  133.89   11.50
 -23  -5   3   51.29   28.80
 -23  -5   3  135.69   12.30
 -23  -5   3  142.29   12.90
  23  -5  -3  118.79   14.40
  23  -5  -3  150.28   15.10
  23  -5  -3  109.39   12.40
  23  -5  -3   99.29   19.10
  23  -5  -3  132.79   13.50
  23   5  -3  144.59   13.30
  23   5  -3  107.09   13.60
  23   5  -3  118.99   12.50
  21  -5  -3   33.10   12.00
 -21  -5   3   14.70    4.90
 -21  -5   3   16.80   17.50
  21  -5  -3   14.60    5.70
  21  -5  -3   26.30    4.70
  21  -5  -3   21.10    6.60
  21  -5  -3   15.80    5.30
  21  -5  -3   27.50    4.00
  21  -5  -3   23.40    5.20
  21   5  -3   19.60    5.10
  21   5  -3   29.40    4.90
  21   5  -3    0.10   19.80
  21   5  -3   20.40    6.40
  21   5  -3   15.10    3.30
  21   5  -3   22.60   34.40
  19  -5  -3   24.70    9.80
  19  -5  -3   26.70    6.70
  19  -5  -3   35.80   11.60
 -19  -5   3   30.70    5.20
  19  -5  -3   38.70    5.80
  19  -5  -3   29.50    5.90
 -19  -5   3   21.30   15.30
  19  -5  -3   25.50    4.70
  19  -5  -3   24.80    5.20
  19   5  -3   21.00    4.50
  19   5  -3   54.29   51.49
  19   5  -3   29.40    5.40
  19   5  -3   24.40    7.00
  19   5  -3   34.60    4.50
  19   5  -3   13.00   21.50
 -17  -5   3   50.99   14.90
  17  -5  -3   38.80    6.50
 -17  -5   3   47.50    6.10
  17  -5  -3   42.90    6.10
  17  -5  -3   30.70   10.70
  17  -5  -3   49.90    7.00
  17  -5  -3   52.19    9.90
 -17   5   3   35.30   14.10
  17   5  -3   55.29    5.80
  17   5  -3   35.90   25.30
  17   5  -3   50.19    6.90
  17   5  -3   59.09    6.90
  17   5  -3  -18.50   17.40
 -15  -5   3  295.17   32.30
  15  -5  -3  299.87   25.00
  15  -5  -3  299.17   25.30
  15  -5  -3  318.47   31.40
  15  -5  -3  245.68   26.80
 -15   5   3  308.77   31.70
  15   5  -3  251.57   33.10
  15   5  -3  184.38   49.80
  15   5  -3  262.07   29.90
 -13  -5   3   16.40    9.50
  13  -5  -3    5.00   15.70
  13  -5  -3   20.90    4.70
 -13  -5   3   18.40    3.50
  13  -5  -3    1.30   19.50
 -13   5   3   10.70    9.10
 -13   5   3   -8.40   11.70
  13   5  -3    2.00   10.60
 -13   5   3   10.20   15.00
  13   5  -3   17.70   11.00
  13   5  -3   11.10   18.90
 -11  -5   3   56.19   12.00
 -11  -5   3   35.10   19.10
 -11  -5   3   41.60    5.10
  11  -5  -3   31.60   29.10
  11  -5  -3   17.20   14.80
  11   5  -3   18.70   15.90
  11   5  -3   13.70   18.60
  11   5  -3   23.90   14.60
  11   5  -3   49.80   14.00
 -11   5   3   71.09   13.80
  11   5  -3   25.50   10.60
 -11   5   3   10.90   12.40
 -11   5   3   49.99   15.00
  -9  -5   3  467.05   49.99
  -9  -5   3  510.05   44.40
   9  -5  -3  531.95   48.00
  -9  -5   3  445.76   38.20
   9  -5  -3  559.74   72.09
  -9   5   3  467.45   44.60
   9   5  -3  477.15   46.80
  -9   5   3  493.95   45.00
   9   5  -3  539.45   50.19
  -9   5   3  424.56   45.80
   9   5  -3  509.05   48.20
   7  -5  -3   32.40   13.00
  -7  -5   3   38.70    5.70
  -7  -5   3   32.40    9.60
  -7   5   3   33.20   10.60
  -7   5   3   38.90   12.50
  -7   5   3   39.20   12.30
   7   5  -3   20.70   10.90
   7   5  -3   25.20   12.70
   7   5  -3   64.19   27.20
   7   5  -3   29.80   12.80
  -5  -5   3  143.19   13.40
  -5  -5   3  165.98   19.00
  -5  -5   3  124.79   22.70
   5  -5  -3  132.29   20.40
  -5   5   3  150.78   23.30
  -5   5   3  168.38   19.70
   5   5  -3  147.99   23.50
  -5   5   3  172.58   21.30
   5   5  -3  180.38   24.40
   5   5  -3  175.58   40.70
   5   5  -3  186.78   22.50
   3  -5  -3  340.37   32.90
  -3  -5   3  306.67   35.10
   3  -5  -3  333.67   36.70
  -3  -5   3  335.87   33.20
   3   5  -3  343.47   37.70
   3   5  -3  354.46   35.10
  -3   5   3  349.37   34.60
  -3   5   3  355.86   33.50
   3   5  -3  327.37   50.29
  -3   5   3  332.57   34.40
   3   5  -3  300.97   34.20
  -3   5   3  315.77   64.09
   1  -5  -3 1516.15  114.69
   1  -5  -3 1325.37  117.59
  -1  -5   3 1311.37  115.89
  -1  -5   3 1291.27  113.29
  -1   5   3 1473.45  115.19
  -1   5   3 1382.66  128.89
  -1   5   3 1492.85  116.59
   1   5  -3 1616.54  117.49
   1   5  -3 1271.07  132.39
   1   5  -3 1454.85  116.19
  -1   5   3 1213.78  134.29
   1   5  -3 1486.55  116.79
  -1  -5  -3   58.09   11.90
   1  -5   3   33.20   13.00
  -1  -5  -3   46.50   14.70
   1   5   3   60.49   14.50
   1   5   3   23.40   24.10
  -1   5  -3   67.29   14.90
  -1   5  -3    2.50   22.40
  -1   5  -3   71.09   15.20
  -1   5  -3   32.90   11.60
   1   5   3   37.90   13.20
  -3  -5  -3  602.64   50.99
  -3  -5  -3  632.14   51.19
   3  -5   3  509.45   52.19
  -3  -5  -3  595.64   55.79
   3   5   3  509.05   71.19
   3   5   3  635.64   52.89
  -3   5  -3  602.14   53.09
   3   5   3  604.34   53.99
  -3   5  -3  527.75   45.70
   3   5   3  597.54   54.59
  -3   5  -3  586.04   53.29
  -3   5  -3  539.05   52.59
  -3   5  -3  526.25   70.79
  -5  -5  -3  330.57   43.00
  -5  -5  -3  319.07   32.00
  -5  -5  -3  368.86   32.70
  -5  -5  -3  313.87   25.80
   5  -5   3  351.46   35.20
  -5  -5  -3  371.26   34.80
   5   5   3  291.47   34.20
   5   5   3  287.57   51.49
  -5   5  -3  319.77   34.20
  -5   5  -3  314.67   34.10
  -5   5  -3  341.27   35.60
  -5   5  -3  331.87   64.99
  -5   5  -3  304.27   26.10
   5   5   3  313.77   33.60
  -7  -5  -3  319.87   33.10
  -7  -5  -3  378.56   35.90
  -7  -5  -3  303.97   26.10
  -7  -5  -3  362.96   33.90
  -7   5  -3  351.06   36.20
   7   5   3  202.38   51.39
   7   5   3  372.86   36.90
   7   5   3  381.46   36.00
  -7   5  -3  341.37   35.30
  -7   5  -3  334.57   37.80
   7   5   3  278.17   37.50
  -9  -5  -3  240.38   19.20
  -9  -5  -3  231.58   26.80
  -9  -5  -3  242.68   28.60
   9  -5   3  217.58   31.10
  -9  -5  -3  273.97   27.40
  -9   5  -3  222.88   19.40
  -9   5  -3  215.08   30.30
   9   5   3  259.67   30.00
   9   5   3  168.18   32.70
   9   5   3  234.28   28.90
  -9   5  -3  228.58   29.50
   9   5   3  195.68   49.10
  -9   5  -3  205.18   27.60
 -11  -5  -3   -2.20    6.60
 -11  -5  -3    9.50    9.80
  11  -5   3  -17.80   19.80
 -11  -5  -3    0.80    2.30
 -11  -5  -3    1.00    8.30
 -11   5  -3   -2.00    9.50
  11   5   3   -8.90    9.70
 -11   5  -3   21.80   21.10
  11   5   3    3.80   14.10
  11   5   3   -1.70   21.10
 -11   5  -3    8.00   12.80
  11   5   3    2.00    2.30
  11   5   3  -11.20   26.30
  13  -5   3   26.10   11.10
  13  -5   3   14.80    5.40
 -13  -5  -3   17.70   11.90
 -13  -5  -3   17.10    3.90
 -13  -5  -3   36.70   12.30
 -13  -5  -3   10.30   10.70
  13  -5   3   -2.10   48.90
  13   5   3   11.20   26.80
  13   5   3   26.90   14.30
 -13   5  -3   -7.20   15.70
 -13   5  -3   13.00   17.30
 -13   5  -3   16.40    4.00
  13   5   3   20.40    4.00
  13   5   3   12.60   22.80
 -15  -5  -3  388.56   31.40
  15  -5   3  355.56   32.70
 -15  -5  -3  372.26   44.30
 -15  -5  -3  415.36   31.80
  15  -5   3  386.76   33.00
 -15  -5  -3  374.66   47.70
  15  -5   3  359.26   31.70
  15  -5   3  456.75   37.90
 -15  -5  -3  385.06   42.50
  15   5   3  233.08   61.89
  15   5   3  454.75   44.90
 -15   5  -3  384.56   32.00
 -15   5  -3  415.96   46.70
 -15   5  -3  391.46   49.40
 -17  -5  -3   40.50    5.60
 -17  -5  -3   42.60   16.30
  17  -5   3   32.50    5.40
  17  -5   3   30.50    6.80
 -17  -5  -3   39.30    6.10
  17  -5   3   37.60    7.20
 -17  -5  -3   39.10   15.20
 -17  -5  -3    2.40   18.10
  17  -5   3   31.30   10.70
 -17   5  -3   36.00    6.30
  17   5   3   35.10    6.00
 -17   5  -3   19.70   17.40
  17   5   3   36.60    6.90
  17   5   3   27.30   32.30
  17   5   3   32.20    5.40
  19  -5   3   65.09    6.90
 -19  -5  -3   91.79   28.30
 -19  -5  -3   75.69    9.00
  19  -5   3   78.49    9.90
  19  -5   3   69.79    8.70
  19  -5   3   73.59   10.00
 -19  -5  -3   76.49    8.70
  19   5   3   79.99    8.80
 -19   5  -3   90.29   26.20
  19   5   3   87.99    8.50
  19   5   3   68.59    9.20
  19   5   3   37.50   35.10
  19   5   3   82.29    9.40
 -19   5  -3   86.69   12.80
  21  -5   3   36.80    6.50
 -21  -5  -3   54.39   21.30
 -21  -5  -3   50.59    7.20
 -21  -5  -3   50.99    6.70
  21  -5   3   40.20    7.60
  21  -5   3   52.39    8.30
 -21   5  -3   46.60    7.50
  21   5   3    5.20   33.90
 -21   5  -3   -0.40   26.20
  21   5   3   38.00    7.10
  21   5   3   32.70    6.20
  21   5   3   44.40    5.90
  21   5   3   46.90    6.90
 -23  -5  -3   17.50   21.70
 -23  -5  -3    5.20    4.00
  23  -5   3    6.50    3.40
  23  -5   3    1.10    3.90
 -23  -5  -3   10.00    3.40
  23  -5   3    4.50    4.20
  23   5   3    9.10    3.90
 -23   5  -3    4.40    3.80
  23   5   3  -11.30   30.40
  23   5   3    4.20    2.40
  23   5   3    3.30    3.20
  23   5   3    2.70    3.10
 -25  -5  -3   28.30    5.90
 -25  -5  -3   36.00    5.20
  25  -5   3   19.10    4.60
  25  -5   3   30.10    5.90
  25  -5   3   29.70    6.20
  25   5   3   21.10    4.50
 -25   5  -3   47.40    7.00
  25   5   3   29.60    5.10
  27  -5   3   -0.10    2.20
 -27  -5  -3    4.80    3.70
 -27  -5  -3    1.40    2.40
  27  -5   3   -0.20    3.20
  27   5   3    2.00    2.90
 -27   5  -3   -0.70    3.10
  27   5   3    2.10    2.40
  29  -5   3    5.30    2.10
  29  -5   3   14.90    3.70
 -29  -5  -3   13.60    3.30
  29   5   3    9.10    2.80
 -29   5  -3   17.60    3.50
  29   5   3    8.20    2.10
  30  -6  -3    0.80    2.70
 -30  -6   3    1.50    2.40
  30  -6  -3    2.80    2.80
  30   6  -3   -1.20    1.70
  30   6  -3   -1.90    2.20
  28  -6  -3    0.30    1.90
  28  -6  -3    5.60    3.80
 -28  -6   3    2.70    3.00
  28  -6  -3   -0.20    4.70
  28   6  -3   -0.70    1.90
  28   6  -3    2.20    3.20
  28   6  -3    0.70    2.60
  26  -6  -3   16.50    3.60
  26  -6  -3   22.10    5.90
  26  -6  -3   16.10    5.50
  26  -6  -3   21.00    9.10
 -26   6   3   25.30    4.80
  26   6  -3   18.80    4.60
  26   6  -3   22.30    4.70
  26   6  -3   19.30    5.00
  24  -6  -3   48.90   13.00
 -24  -6   3   61.99    7.80
  24  -6  -3   45.30    9.10
 -24  -6   3   53.59    6.90
  24  -6  -3   49.30    8.60
  24  -6  -3   43.40    6.10
  24   6  -3   33.60    5.60
  24   6  -3   55.09    8.50
  24   6  -3   70.79    7.90
 -24   6   3   32.70    7.60
  22  -6  -3  170.48   15.60
  22  -6  -3  147.89   16.40
  22  -6  -3  172.28   22.40
 -22  -6   3   83.39   32.80
 -22  -6   3  157.28   14.30
  22  -6  -3  134.89   15.60
 -22  -6   3  139.59   13.70
  22  -6  -3  133.39   13.30
  22   6  -3  137.79   13.30
  22   6  -3  151.68   14.30
  22   6  -3  123.39   32.50
  22   6  -3  127.99   12.60
 -22   6   3  152.98   14.00
  22   6  -3  146.39   15.10
  22   6  -3  118.19   47.10
  20  -6  -3   34.50    7.30
 -20  -6   3   24.30    5.10
  20  -6  -3   19.40    4.10
  20  -6  -3   15.60    9.10
  20  -6  -3   28.60    6.30
  20  -6  -3   12.80    5.50
 -20  -6   3   29.30    4.70
  20  -6  -3   18.30    3.50
  20   6  -3   18.50    6.00
  20   6  -3   23.20    4.00
 -20   6   3   13.40    4.70
  20   6  -3   24.20   29.00
  20   6  -3   14.90    3.70
  20   6  -3   25.70    5.10
  18  -6  -3   11.10    3.50
 -18  -6   3   20.80    4.40
 -18  -6   3   12.50   15.30
  18  -6  -3   19.20    3.50
  18  -6  -3   18.60    5.60
  18  -6  -3   11.80   10.50
  18  -6  -3   18.30    5.80
  18  -6  -3   21.00    5.50
 -18  -6   3   15.30    4.30
  18   6  -3   17.50    5.10
  18   6  -3   21.00   25.60
 -18   6   3    8.00   18.20
 -18   6   3   13.00    3.90
  18   6  -3   16.00    5.80
 -16  -6   3  202.48   31.40
 -16  -6   3  215.58   18.90
  16  -6  -3  205.98   20.70
  16  -6  -3  237.88   19.80
 -16  -6   3  227.88   19.10
  16  -6  -3  236.18   20.80
 -16   6   3  194.38   34.50
 -16   6   3  214.98   19.40
  16   6  -3  116.19   43.70
  16   6  -3  226.08   18.80
  14  -6  -3   46.50    7.90
  14  -6  -3   22.20   27.30
  14  -6  -3   45.70   10.80
  14  -6  -3   53.99    7.10
 -14  -6   3   50.49    6.30
 -14  -6   3   70.09   18.30
  14  -6  -3   50.29    8.30
  14   6  -3   54.09    6.20
  14   6  -3   43.20   16.40
  14   6  -3   18.10   16.50
  14   6  -3   56.79    7.30
 -14   6   3   42.20    5.80
  14   6  -3   19.70   22.10
 -12  -6   3  -10.70    7.20
 -12  -6   3    0.10    2.60
  12  -6  -3   11.60   27.20
  12  -6  -3    4.00    4.40
  12  -6  -3   -0.10    2.90
  12   6  -3    3.50   10.30
  12   6  -3    2.60    2.40
 -12   6   3    4.00   10.00
  12   6  -3   29.70   22.00
 -12   6   3    0.60    2.30
  12   6  -3   -3.30   18.60
  12   6  -3  -13.80   11.20
  10  -6  -3   23.70   46.80
 -10  -6   3   19.60    4.00
 -10  -6   3   14.60    9.10
  10  -6  -3   34.10   22.70
  10  -6  -3   22.60    5.90
 -10   6   3   21.40   10.20
 -10   6   3   16.50    3.50
  10   6  -3   21.90   12.30
  10   6  -3   23.80   23.80
  10   6  -3  -10.30   15.70
 -10   6   3   50.09   19.70
 -10   6   3   -2.60   18.60
   8  -6  -3   55.69   24.90
   8  -6  -3   10.20   48.40
  -8  -6   3   19.40   28.60
  -8  -6   3   30.40   10.70
  -8   6   3    6.50   17.00
   8   6  -3   21.70   13.40
   8   6  -3   31.90   12.90
   8   6  -3   18.60   26.90
  -8   6   3   22.30   13.00
  -8   6   3   35.20    4.80
  -8   6   3   40.80   12.00
  -6  -6   3   -4.80    5.40
   6  -6  -3   -2.50   15.20
  -6  -6   3  -11.50   16.50
  -6   6   3    1.10    2.20
   6   6  -3   11.40   23.20
   6   6  -3   -4.80    8.10
  -6   6   3    7.50   10.00
  -6   6   3   10.70   13.10
   6   6  -3    2.20   10.70
  -6   6   3    1.90    7.30
   6   6  -3    2.70   17.40
  -4  -6   3  390.36   38.80
  -4  -6   3  423.16   32.40
   4  -6  -3  433.76   46.20
   4  -6  -3  395.86   39.90
  -4  -6   3  362.06   44.40
  -4   6   3  441.26   40.90
   4   6  -3  438.06   32.90
   4   6  -3  406.16   42.00
   4   6  -3  336.57   62.59
   4   6  -3  459.95   42.80
   4   6  -3  406.66   44.20
  -4   6   3  250.57   78.49
  -4   6   3  400.96   45.20
  -4   6   3  355.56   41.30
  -4   6   3  379.56   32.10
   2  -6  -3 1631.34  142.69
  -2  -6   3 1605.24  137.09
   2  -6  -3 1759.72  138.59
  -2  -6   3 1615.64  141.89
  -2   6   3 1818.42  139.49
   2   6  -3 1927.41  141.99
  -2   6   3 1622.94  130.49
  -2   6   3 1750.22  140.99
   2   6  -3 1676.23  140.89
   2   6  -3 1947.31  142.29
  -2   6   3 1321.97  162.28
   0  -6   3   -9.30   13.90
   0  -6  -3    8.80    7.70
   0  -6  -3    9.00   15.20
   0   6   3    3.50    2.50
   0   6   3    9.60   10.30
   0   6  -3    6.70    3.20
   0   6  -3   17.20   14.80
   0   6   3   -2.50    7.80
   0   6   3    4.80   32.00
   0   6  -3    7.50    9.90
   0   6  -3    9.30    9.50
   0   6   3   -2.30   14.20
   0   6  -3   -9.70   24.20
  -2  -6  -3  281.77   39.80
  -2  -6  -3  310.87   29.80
   2  -6   3  256.77   36.00
  -2  -6  -3  245.08   21.50
   2   6   3  258.57   31.40
  -2   6  -3  233.28   21.90
   2   6   3  276.17   22.00
  -2   6  -3  319.97   33.10
   2   6   3  268.27   36.40
   2   6   3  285.37   30.90
  -2   6  -3  242.98   57.29
   2   6   3  295.97   58.49
  -2   6  -3  280.17   34.90
  -2   6  -3  311.07   33.00
   4  -6   3  712.73   69.99
  -4  -6  -3  740.43   56.89
  -4  -6  -3  826.52   65.49
  -4  -6  -3  718.73   72.59
   4   6   3  646.64   69.29
  -4   6  -3  771.12   69.59
   4   6   3  759.72   68.29
   4   6   3  736.53   57.09
   4   6   3  755.72   66.59
  -4   6  -3  699.13   57.19
  -4   6  -3  718.33   67.29
   4   6   3  729.73   92.79
  -4   6  -3  603.64   98.49
  -4   6  -3  686.83   66.69
  -6  -6  -3  747.43   60.29
   6  -6   3  575.04   63.39
  -6  -6  -3  647.54   51.09
  -6  -6  -3  520.05   68.29
   6   6   3  722.33   62.09
  -6   6  -3  586.94   63.49
   6   6   3  744.53   63.89
  -6   6  -3  638.64   51.59
  -6   6  -3  655.93   62.09
   6   6   3  594.64   65.79
  -6   6  -3  670.13   62.19
  -8  -6  -3  121.59   21.50
  -8  -6  -3   97.89   36.50
  -8  -6  -3  120.69   11.20
  -8  -6  -3  132.59   21.40
  -8   6  -3  108.59   27.50
  -8   6  -3  138.39   24.90
   8   6   3  111.39   23.50
  -8   6  -3  126.19   24.70
   8   6   3  151.98   48.50
   8   6   3  128.19   23.30
  -8   6  -3  120.19   11.60
   8   6   3  119.69   31.30
 -10  -6  -3  152.38   14.30
  10  -6   3  166.58   15.20
 -10  -6  -3  193.58   27.50
 -10   6  -3  159.18   14.60
  10   6   3   90.29   41.20
  10   6   3  183.98   15.70
  10   6   3  177.28   30.00
 -10   6  -3  182.38   29.80
 -10   6  -3  155.68   29.80
  10   6   3  162.38   27.20
  10   6   3  154.08   14.20
 -12  -6  -3    0.30    2.50
  12  -6   3    8.60    3.80
 -12  -6  -3   -3.20    2.10
  12  -6   3    2.00    3.20
 -12  -6  -3   -2.00    9.90
  12  -6   3    0.50    6.40
 -12  -6  -3   -5.30    9.70
 -12   6  -3   16.90   17.80
  12   6   3    7.30   20.90
  12   6   3    0.60    2.60
  12   6   3   -1.60    2.50
  12   6   3   16.80   16.60
 -12   6  -3    0.30    2.80
 -14  -6  -3    5.60    3.20
  14  -6   3    7.90    4.10
 -14  -6  -3    0.70    2.80
  14  -6   3   -3.20    6.20
 -14  -6  -3   11.40   12.40
 -14  -6  -3  -21.70   11.60
  14  -6   3    7.00    3.80
  14   6   3    5.40    3.00
  14   6   3  -14.60   29.50
 -14   6  -3   14.90   23.70
 -14   6  -3  -10.90   13.80
  14   6   3   -2.60   15.90
 -14   6  -3    2.80    3.10
 -16  -6  -3    7.90   11.30
 -16  -6  -3    6.20    3.60
  16  -6   3    4.40    3.80
  16  -6   3   -3.60    2.90
  16  -6   3    3.60    4.40
  16  -6   3   -1.50    6.70
 -16   6  -3   17.50   18.60
  16   6   3    3.20    3.30
 -16   6  -3    6.10    3.90
  16   6   3   -3.70   31.90
  16   6   3   11.00   21.40
  18  -6   3    4.70    4.30
 -18  -6  -3    0.10    2.80
 -18  -6  -3   -3.80    2.80
  18  -6   3    2.00    3.80
  18  -6   3    4.00   29.90
 -18  -6  -3   21.00   14.60
  18  -6   3   -4.10    2.10
  18   6   3   -2.30    2.70
  18   6   3   -2.20    2.20
  18   6   3    1.80    3.60
  18   6   3   -2.00    3.30
  18   6   3    4.40   36.10
 -18   6  -3   -1.10    3.30
 -20  -6  -3  208.08   36.50
 -20  -6  -3  263.37   20.70
  20  -6   3  211.18   21.50
  20  -6   3  235.78   21.50
 -20  -6  -3  246.28   20.20
  20  -6   3  210.48   19.70
  20   6   3  249.68   19.90
  20   6   3  195.88   20.70
 -20   6  -3  261.27   21.30
  20   6   3  213.78   19.70
  20   6   3  238.58   20.50
 -20   6  -3  138.39   36.70
  22  -6   3   18.40    4.30
 -22  -6  -3    8.30   22.00
 -22  -6  -3   33.40    5.50
  22  -6   3   17.60    5.20
 -22  -6  -3   23.40    5.50
  22  -6   3   19.70    5.70
 -22   6  -3   24.80    5.50
  22   6   3   17.60    4.00
  22   6   3   20.60    5.00
  22   6   3   23.70    5.10
  22   6   3   26.00    4.10
  24  -6   3   27.90    6.00
  24  -6   3   24.10    4.20
  24  -6   3   42.20    6.70
 -24  -6  -3   44.70    8.00
  24   6   3   34.50    6.10
  24   6   3   20.50    3.30
  24   6   3   38.70    5.50
  24   6   3   18.10    5.00
 -24   6  -3   45.90    6.60
 -26  -6  -3    0.00    2.50
  26  -6   3    0.70    2.10
 -26  -6  -3    2.50    3.00
  26  -6   3    2.50    3.20
  26   6   3    0.10    2.00
 -26   6  -3    3.30    3.50
  26   6   3    5.70    2.90
 -28  -6  -3   14.40    3.30
 -28  -6  -3    8.60    2.50
  28  -6   3    7.60    3.20
 -28   6  -3   15.50    3.80
  28   6   3   11.80    2.90
  29  -7  -3    1.30    2.50
  29  -7  -3    1.60    2.80
  29   7  -3    2.10    2.00
  29   7  -3    0.60    2.30
 -27  -7   3    2.00    3.10
 -27  -7   3   -0.40    2.30
  27  -7  -3   -1.80    3.50
  27  -7  -3   -1.00    2.90
  27   7  -3    1.00    3.40
  27   7  -3   -3.50    3.10
 -27   7   3   -6.90    3.00
 -25  -7   3    6.10    4.80
  25  -7  -3    5.30    4.10
  25  -7  -3    5.60    6.90
  25  -7  -3    9.80    4.40
 -25  -7   3   -0.70    4.00
  25   7  -3    1.80    3.20
 -25   7   3    3.80    3.40
  25   7  -3    4.00    3.70
  23  -7  -3    8.20    7.60
  23  -7  -3   -0.70    4.20
 -23  -7   3    1.60    3.10
  23  -7  -3    2.20    4.10
 -23  -7   3   -2.50    3.10
  23   7  -3   -3.00    2.90
  23   7  -3    2.70    4.00
 -23   7   3   -2.30    4.80
  23   7  -3    1.30    2.00
  21  -7  -3   11.60    5.60
 -21  -7   3   11.30    4.60
  21  -7  -3   14.20    5.60
  21  -7  -3    8.30    6.20
  21  -7  -3    8.60    9.30
 -21  -7   3   14.70    4.50
 -21  -7   3   34.00   28.90
  21   7  -3    7.60    5.00
 -21   7   3   16.00    4.50
  21   7  -3    5.80    3.00
  21   7  -3   -6.00   31.70
  21   7  -3   10.90    4.20
 -19  -7   3    8.60    3.90
  19  -7  -3   14.50    5.70
 -19  -7   3   11.30    4.30
  19  -7  -3    8.40    8.00
 -19  -7   3   32.90   23.00
  19  -7  -3   10.70    5.40
  19  -7  -3   13.80    5.90
  19   7  -3    6.80    5.00
  19   7  -3    9.80   31.30
 -19   7   3  -10.00   25.30
  19   7  -3    6.80    3.30
 -19   7   3    6.80    4.00
  19   7  -3    7.40    3.70
 -17  -7   3   84.09   24.60
  17  -7  -3  174.08   16.10
 -17  -7   3  135.49   13.80
  17  -7  -3  148.19   19.90
  17  -7  -3  166.68   15.10
  17  -7  -3  142.99   15.70
  17   7  -3   58.19   38.80
 -17   7   3  202.68   29.80
 -17   7   3  143.19   14.00
  17   7  -3  160.88   13.60
  17   7  -3  147.39   15.70
  17   7  -3  139.49   13.70
 -15  -7   3  214.48   18.90
  15  -7  -3  204.78   21.10
  15  -7  -3  252.77   19.80
  15  -7  -3  209.08   23.90
 -15  -7   3  256.57   32.20
 -15  -7   3  210.08   18.60
  15  -7  -3  224.18   20.70
  15   7  -3  218.58   18.60
 -15   7   3  114.79   28.20
 -15   7   3  197.18   18.60
  15   7  -3  205.98   18.40
  13  -7  -3    2.50    2.40
 -13  -7   3    4.10    3.10
  13  -7  -3    1.50    4.20
  13  -7  -3   -0.50    3.70
  13  -7  -3   14.20   52.99
 -13  -7   3   -4.70   11.10
  13  -7  -3    6.40    6.30
  13  -7  -3    2.80    6.50
  13   7  -3    2.70    2.80
  13   7  -3   24.40   17.60
 -13   7   3   -9.10   23.90
  13   7  -3   -1.70    2.40
  13   7  -3   17.50   15.90
 -13   7   3   13.80   13.00
  13   7  -3  -13.20   23.60
 -13   7   3    4.00    2.90
 -11  -7   3  154.38   14.10
 -11  -7   3  189.88   36.00
  11  -7  -3  160.88   15.80
  11  -7  -3  182.68   15.80
  11  -7  -3  167.08   13.60
 -11  -7   3  152.28   14.20
  11  -7  -3  181.98   15.20
  11  -7  -3  157.68   19.00
 -11   7   3  151.58   14.30
 -11   7   3  118.09   28.40
  11   7  -3  135.19   14.10
  11   7  -3  147.69   13.80
  11   7  -3  157.88   14.10
  11   7  -3  123.99   31.70
  11   7  -3  127.79   26.80
 -11   7   3  191.88   32.00
  -9  -7   3   89.99   19.40
  -9  -7   3  129.49   11.80
   9  -7  -3  134.59   12.30
   9  -7  -3  109.79   15.90
   9  -7  -3  144.89   11.60
   9   7  -3   90.79   23.60
   9   7  -3  138.49   48.90
   9   7  -3  128.69   11.50
  -9   7   3  109.89   25.00
   9   7  -3  122.29   11.20
  -9   7   3  105.89   11.40
  -7  -7   3   -3.50    2.10
   7  -7  -3    0.00    3.00
   7  -7  -3   71.79   30.40
  -7  -7   3   -4.60    7.50
   7  -7  -3    2.00    2.10
   7   7  -3  -33.60   30.00
   7   7  -3   12.90   12.80
  -7   7   3   34.50   25.20
  -7   7   3   -7.20   11.80
   7   7  -3   27.70   30.40
  -7   7   3  -14.70    7.90
   7   7  -3   -9.90    9.70
   7   7  -3    2.80    2.80
  -7   7   3    0.00    2.30
   7   7  -3    1.20    2.20
   5  -7  -3  -17.00   29.00
  -5  -7   3   39.80   28.70
  -5  -7   3    5.00    2.80
  -5  -7   3   15.40    9.10
   5  -7  -3    4.00    2.50
  -5  -7   3    8.60    3.10
  -5   7   3   -2.90   10.00
  -5   7   3    8.90    9.60
   5   7  -3   -1.50   24.50
   5   7  -3   -5.80   25.80
   5   7  -3    6.00    3.10
  -5   7   3    1.80   23.50
   5   7  -3   -4.60    8.70
  -5   7   3    7.30    2.90
   5   7  -3    6.40   12.00
  -3  -7   3  222.58   40.00
  -3  -7   3  237.18   27.40
   3  -7  -3  260.67   28.90
  -3  -7   3  233.88   19.50
  -3   7   3  230.28   19.40
  -3   7   3  176.28   35.90
   3   7  -3  181.28   36.10
  -3   7   3  288.07   30.80
   3   7  -3  290.57   32.80
   3   7  -3  221.68   19.70
   3   7  -3  166.68   52.79
  -3   7   3  215.38   33.20
   3   7  -3  197.28   32.60
   1  -7  -3   63.79   32.30
  -1  -7   3   45.90    5.80
   1  -7  -3   47.60   13.60
  -1  -7   3   26.20   23.90
   1   7  -3  107.29   45.60
  -1   7   3   36.00   12.80
   1   7  -3   35.60   25.90
   1   7  -3   32.20   13.80
   1   7  -3   47.90   15.60
  -1   7   3  126.99   59.29
  -1   7   3   40.90    5.80
  -1   7   3  -18.20   23.40
  -1   7   3   53.59   17.10
  -1  -7  -3   78.79   30.80
   1  -7   3   28.60   26.50
  -1  -7  -3   83.99   17.00
  -1   7  -3   85.09   20.10
   1   7   3   58.49   18.80
  -1   7  -3   55.59    7.20
  -1   7  -3   61.09   25.10
   1   7   3   78.49   28.40
   1   7   3   33.10   42.60
  -1   7  -3   75.99   19.40
   1   7   3   58.29    7.00
  -1   7  -3   57.49   43.90
   1   7   3   71.49   17.10
  -3  -7  -3  231.88   27.20
  -3  -7  -3  220.58   43.70
   3  -7   3  241.58   18.70
   3   7   3  221.48   18.60
   3   7   3  233.28   29.50
  -3   7  -3  206.18   18.80
  -3   7  -3  237.08   35.60
   3   7   3  195.68   17.90
  -3   7  -3  231.78   66.89
   3   7   3  142.89   37.30
  -3   7  -3  250.37   38.90
   3   7   3  209.98   32.90
  -3   7  -3  211.88   33.30
   5  -7   3  -53.09   27.70
   5  -7   3   47.90    6.10
  -5  -7  -3   38.90    5.30
  -5  -7  -3   36.20   11.80
  -5  -7  -3   31.00    6.20
  -5  -7  -3  -52.49   34.90
   5   7   3   35.10   14.00
   5   7   3   54.99   17.60
   5   7   3   60.89   33.60
   5   7   3   38.00    5.40
   5   7   3   71.29   42.60
   5   7   3   20.00    4.70
  -5   7  -3   44.20   15.20
  -5   7  -3   42.00   16.60
  -5   7  -3   42.00    6.20
  -5   7  -3   35.60    5.20
  -7  -7  -3  185.18   24.90
  -7  -7  -3  192.48   16.10
   7  -7   3  200.68   16.20
  -7  -7  -3  168.48   16.80
   7  -7   3  207.38   17.50
   7   7   3  177.28   29.50
   7   7   3  217.68   33.40
  -7   7  -3  182.88   31.70
  -7   7  -3  246.28   35.90
   7   7   3  184.78   17.40
   7   7   3  187.38   16.50
  -7   7  -3  171.78   16.60
  -7   7  -3  183.78   16.80
   7   7   3  126.09   48.20
  -9  -7  -3   81.19   17.80
   9  -7   3   73.69    8.30
  -9  -7  -3   56.89    7.10
  -9  -7  -3   59.89    7.00
  -9  -7  -3   57.69    7.30
   9   7   3   61.09    7.10
  -9   7  -3   82.19   22.30
  -9   7  -3   47.30   18.50
  -9   7  -3   70.29    8.10
   9   7   3   42.30   18.80
  -9   7  -3   60.99    8.00
   9   7   3    8.00   32.40
   9   7   3   74.29    7.50
   9   7   3   88.09   22.40
  11  -7   3   19.70    5.30
  11  -7   3   16.60    4.60
 -11  -7  -3   16.10    4.10
 -11  -7  -3   27.10   13.60
 -11  -7  -3   20.10    4.40
  11   7   3   22.80   17.20
 -11   7  -3   17.00    4.60
  11   7   3   22.10    4.20
 -11   7  -3   20.70   15.50
  11   7   3   -1.60   21.10
  11   7   3   14.40    3.50
 -13  -7  -3    1.10    2.90
 -13  -7  -3  -17.90   11.10
 -13  -7  -3    6.90    3.60
  13  -7   3    9.90    4.30
 -13   7  -3    2.60   23.30
  13   7   3   22.30   19.30
  13   7   3   -2.50   33.40
  13   7   3    4.00    3.70
 -13   7  -3    8.40    4.20
 -13   7  -3    4.60   15.80
  13   7   3   75.69   54.39
  15  -7   3   47.40    8.20
 -15  -7  -3   41.60   16.70
 -15  -7  -3   51.79    6.90
 -15   7  -3   63.99   23.30
  15   7   3   15.60   38.40
  15   7   3   48.30    6.70
 -15   7  -3   38.10    7.20
  15   7   3   67.09   25.50
 -15   7  -3   57.69   37.00
  17  -7   3   12.50    5.40
 -17  -7  -3   21.80   16.10
  17  -7   3   20.80    5.30
 -17  -7  -3   19.00    4.80
 -17  -7  -3   26.20    5.00
 -17   7  -3   20.90   24.50
  17   7   3   21.10    4.50
 -17   7  -3   21.40    5.50
  17   7   3   20.70    5.20
  17   7   3   18.90    5.70
  17   7   3   27.40   45.40
 -19  -7  -3    3.90    3.60
  19  -7   3    2.90    3.60
 -19  -7  -3   -2.70   18.00
 -19  -7  -3   -0.50    3.40
  19  -7   3   -4.80    3.10
[truncated: 1,522,635 more chars]
